# Supplementary material for: Cross-species comparison of airway epithelium transcriptomics
Source: Heliyon. 2024 Sep 22;10(19):e38259. doi: 10.1016/j.heliyon.2024.e38259 (PMC11466595; doi:10.1016/j.heliyon.2024.e38259)
Supplement: Multimedia component 1 [file mmc1.xlsx]

## Sheet: human and monkey
main cluster	main cluster markers	fine cell cype	fine cell cype markers
Epithelial cells	EPCAM,CDH1	AT1 cells	AGER,CLIC5
		AT2 cells	SFPTC,ABCA3
		Club cells	SCGB1A1,SCGB3A2
		Ciliated cells	FOXJ1,CCDC78
		Basal cells	KRT5,KRT17
		Neuroendocrine cells	CALCA,CHGA,ASCL1
Mesenchymal cells	COL1A1,DCN, ACTA2,TAGLN	Fibroblasts	COL1A1,PDGFRA
		Lipofibroblasts	TCF21,APOE
		Myofibroblasts/Smooth muscle cells	ACTA2,TAGLN,CNN1
		Pericytes	TRPC6,RGS5,PDGFRB
		Mesothelial cells	MSLN,UPK3B
Neurons		Neurons	UCHL1,THY1
Endothelial cells	PECAM1,CLDN5	Artery cells	GJA5,BMX
		Vein cells	ACKR1,VWF,CA8
		Capillary cells	PTPRB,CD93,GPIHBP1,APLNR
		Aerocytes	CA4,EDNRB,TBX2,APLN
		Lymphatic cells	CCL21,PROX1,MMRN1
Leukocytes	PTPRC	Macrophages	MACRO,C1QA,APOE
		Neutrophils	NAMPT,SOD2,CXCL8,G0S2
		Monocytes	CD14,S100A8,FCN1
		Dendritic cells	CSF2RA,HLA-DMB,LILRB4,IRF7,IL3RA
		Mast cells	CPA3,MS4A2,TPSAB1
		B cells/Plasma cells	CD79A,MS4A1,CD27,IGHA1
		T cells	CD3E,CD3D
		NK T cells	CD3E,CD3D,KLRD1,NKG7
		NK cells	KLRD1,NKG7
Erythrocytes	HBA1,HBB	Erythrocytes	HBA1,HBB
		Proliferating cells	MKI67,TOP2A

## Sheet: rat and mouse
main cluster	main cluster markers	fine cell cype	fine cell cype markers
Epithelial cells	Epcam,Cdh1	AT1 cells	Ager,Clic5,Pdpn
		AT2 cells	Sfptc,Abca3
		Club cells	Scgb1a1,Cyp2f2
		Ciliated cells	Foxj1,Ccdc78
		Basal cells	Krt5,Krt17,Trp63
		Neuroendocrine cells	Calca,Ascl1,Uchl1
Mesenchymal cells	Col1a1,Dcn, Acta2,Tagln	Fibroblasts	Col1a1,Pdgfra
		Lipofibroblasts	Tcf21,Apoe,Plin2
		Myofibroblasts/Smooth muscle cells	Acta2,Tagln,Cnn1
		Pericytes	Trpc6,Rgs5,Pdgfrb
		Mesothelial cells	Msln,Upk3b
Neurons		Neurons	Uchl1,Thy1
Endothelial cells	Pecam1,Cldn5	Artery cells	Gja5,Bmx
		Vein cells	Ackr1,Bgn,Vwf,
		Capillary cells	Ptprb,Cd93,Gpihbp1,Aplnr
		Aerocytes	Car4,Ednrb,Tbx2,Apln
		Lymphatic cells	Ccl21,Prox1,Mmrn1,pdpn
Leukocytes	Ptprc	Macrophages	Cd68,Apoe,Macro,Ifitm3,Lst1,Ccl9,Mrc1,Arg1,Chil3
		Monocytes/Neutrophils	Cd14,Fcgr3,S100a8,S100a9,G0S2
		Dendritic cells	Pld4,Csf2ra,Clec9a,Lamp3,Irf7,Clec4b1,Lilrb4a,Lilra5
		Mast cells	Cpa3,Ms4a2,Tpsab1
		B cells/Plasma cells	Cd79A,Ms4a1,Cd27,Igbp1
		T cells	Cd3d,Cd3e
		NK T cells	CD3E,CD3D,KLRD1,NKG7
		NK cells	Klrd1,Nkg7
Erythrocytes	Hba-a1,Hbb-bt	Erythrocytes	Hba-a1,Hbb-bt
		Proliferating cells	Mki67,Top2a
