# Supplementary material for: Cross-species comparison of airway epithelium transcriptomics
Source: Heliyon. 2024 Sep 22;10(19):e38259. doi: 10.1016/j.heliyon.2024.e38259 (PMC11466595; doi:10.1016/j.heliyon.2024.e38259)
Supplement: Multimedia component 3 [file mmc3.csv]

p_val	avg_log2FC	pct.1	pct.2	p_val_adj	cluster	gene	species
0	3.340873632	0.945	0.486	0	Macrophages	APOC1	human
0	3.304699485	0.926	0.333	0	Macrophages	C1QB	human
0	3.303737221	0.786	0.238	0	Macrophages	FABP4	human
0	3.193146225	0.692	0.118	0	Macrophages	CCL18	human
0	3.073847771	0.941	0.346	0	Macrophages	C1QA	human
0	2.870632159	0.9	0.193	0	Macrophages	C1QC	human
0	2.798635852	0.912	0.282	0	Macrophages	APOE	human
0	2.588199505	0.892	0.175	0	Macrophages	MARCO	human
0	2.458208839	0.921	0.269	0	Macrophages	ACP5	human
0	2.400069586	0.843	0.115	0	Macrophages	MSR1	human
0	2.396509916	0.892	0.269	0	Macrophages	ALOX5AP	human
0	2.344978031	0.692	0.551	0	Macrophages	CTSD	human
0	2.335360468	0.873	0.375	0	Macrophages	CD52	human
0	2.299536426	0.832	0.298	0	Macrophages	FBP1	human
0	2.292864352	0.999	0.989	0	Macrophages	FTL	human
0	2.245004156	0.679	0.192	0	Macrophages	CD68	human
0	2.215389665	0.983	0.71	0	Macrophages	HLA-DRA	human
0	2.090666505	0.943	0.462	0	Macrophages	GRN	human
0	2.044513079	0.859	0.153	0	Macrophages	VSIG4	human
0	2.043029734	0.761	0.121	0	Macrophages	MCEMP1	human
0	1.980207235	0.59	0.054	0	Macrophages	INHBA	human
0	1.974573336	0.857	0.119	0	Macrophages	GPNMB	human
0	1.958376454	0.964	0.638	0	Macrophages	HLA-DRB1	human
0	1.956338197	0.884	0.164	0	Macrophages	MRC1	human
0	1.944989516	0.666	0.127	0	Macrophages	MS4A7	human
0	1.9443623	0.9	0.286	0	Macrophages	CAPG	human
0	1.938012322	0.636	0.249	0	Macrophages	GCHFR	human
0	1.919795696	0.988	0.818	0	Macrophages	CD74	human
0	1.913481519	0.859	0.248	0	Macrophages	HLA-DQA1	human
0	1.878022461	0.961	0.534	0	Macrophages	GLUL	human
0	1.857624845	0.871	0.414	0	Macrophages	HLA-DQB1	human
0	1.846473347	0.97	0.418	0	Macrophages	TYROBP	human
0	1.817076742	0.894	0.358	0	Macrophages	CTSC	human
0	1.804238699	0.961	0.356	0	Macrophages	FCER1G	human
0	1.801996429	0.935	0.553	0	Macrophages	HLA-DPA1	human
0	1.770940326	0.86	0.254	0	Macrophages	CTSL	human
0	1.730466895	0.822	0.139	0	Macrophages	SNX10	human
0	1.728095933	0.768	0.417	0	Macrophages	HLA-DRB5	human
0	1.726551699	0.934	0.615	0	Macrophages	LGALS3	human
0	1.708646743	0.796	0.119	0	Macrophages	CYP27A1	human
0	1.699427711	0.754	0.094	0	Macrophages	PPARG	human
0	1.684843657	0.97	0.803	0	Macrophages	S100A11	human
0	1.671059715	0.862	0.321	0	Macrophages	CTSZ	human
0	1.652601332	0.943	0.541	0	Macrophages	HLA-DPB1	human
0	1.644451462	0.97	0.49	0	Macrophages	CTSB	human
0	1.631242651	0.751	0.138	0	Macrophages	TREM1	human
0	1.613883114	0.957	0.699	0	Macrophages	CSTB	human
0	1.608320285	0.975	0.655	0	Macrophages	PSAP	human
0	1.602114913	0.82	0.238	0	Macrophages	TFRC	human
0	1.592921361	0.86	0.142	0	Macrophages	OLR1	human
0	1.556358039	0.919	0.585	0	Macrophages	TSPO	human
0	1.505888336	0.737	0.242	0	Macrophages	IFI6	human
0	1.505641686	0.583	0.148	0	Macrophages	FN1	human
0	1.503028435	0.742	0.101	0	Macrophages	MS4A4A	human
0	1.493856224	0.725	0.146	0	Macrophages	CD163	human
0	1.48469195	0.974	0.667	0	Macrophages	VIM	human
0	1.453370258	0.886	0.364	0	Macrophages	PLIN2	human
0	1.439200548	0.85	0.188	0	Macrophages	SPI1	human
0	1.407920679	0.948	0.536	0	Macrophages	CYBA	human
0	1.407116009	0.645	0.323	0	Macrophages	HLA-DMA	human
0	1.406760709	0.873	0.191	0	Macrophages	SLC11A1	human
0	1.405726188	0.444	0.027	0	Macrophages	RBP4	human
0	1.405484469	0.795	0.242	0	Macrophages	CXCL16	human
0	1.404300336	0.571	0.039	0	Macrophages	GLDN	human
0	1.359825279	0.719	0.213	0	Macrophages	CXCL3	human
0	1.334351007	0.842	0.217	0	Macrophages	C1orf162	human
0	1.317373068	0.935	0.435	0	Macrophages	CTSS	human
0	1.317168554	0.48	0.149	0	Macrophages	CES1	human
0	1.31425984	0.785	0.256	0	Macrophages	HEXB	human
0	1.303875498	0.899	0.508	0	Macrophages	ATP6V1F	human
0	1.293711464	0.798	0.298	0	Macrophages	LYZ	human
0	1.290046969	0.642	0.086	0	Macrophages	ABCG1	human
0	1.280690079	0.867	0.392	0	Macrophages	GSTO1	human
0	1.280312094	0.735	0.113	0	Macrophages	ALOX5	human
0	1.276581449	0.951	0.477	0	Macrophages	LGALS1	human
0	1.269930294	0.749	0.182	0	Macrophages	PLXDC2	human
0	1.266023729	0.949	0.367	0	Macrophages	LAPTM5	human
0	1.260661623	0.819	0.309	0	Macrophages	CRIP1	human
0	1.259383557	0.8	0.282	0	Macrophages	GLRX	human
0	1.246843332	0.869	0.447	0	Macrophages	FCGRT	human
0	1.245074929	0.585	0.091	0	Macrophages	RETN	human
0	1.229687452	0.592	0.193	0	Macrophages	HMOX1	human
0	1.215539733	0.843	0.582	0	Macrophages	GPX1	human
0	1.215311338	0.553	0.051	0	Macrophages	TREM2	human
0	1.214653755	0.527	0.131	0	Macrophages	FMNL2	human
0	1.207329106	0.604	0.111	0	Macrophages	IGSF6	human
0	1.195757291	0.792	0.195	0	Macrophages	GLIPR2	human
0	1.189218774	0.788	0.258	0	Macrophages	PYCARD	human
0	1.176038909	0.859	0.525	0	Macrophages	MGST3	human
0	1.175994757	0.7	0.139	0	Macrophages	CSTA	human
0	1.170028331	0.618	0.16	0	Macrophages	LPL	human
0	1.167180536	0.727	0.147	0	Macrophages	CCDC88A	human
0	1.16642001	0.565	0.077	0	Macrophages	MMP19	human
0	1.158230157	0.641	0.066	0	Macrophages	SLCO2B1	human
0	1.131272543	0.804	0.438	0	Macrophages	ALDH2	human
0	1.12174913	0.882	0.548	0	Macrophages	NOP10	human
0	1.102682299	0.993	0.969	0	Macrophages	TMSB4X	human
0	1.102477733	0.433	0.048	0	Macrophages	LINC01272	human
0	1.093217116	0.96	0.718	0	Macrophages	CST3	human
0	1.089905749	0.779	0.358	0	Macrophages	LTA4H	human
0	1.082587387	0.732	0.286	0	Macrophages	STXBP2	human
0	1.077424279	0.696	0.175	0	Macrophages	HLA-DMB	human
0	1.067098291	0.927	0.744	0	Macrophages	YBX1	human
0	1.066281771	0.675	0.188	0	Macrophages	LIPA	human
0	1.063735084	0.689	0.131	0	Macrophages	LY96	human
0	1.061059932	0.699	0.117	0	Macrophages	SLC7A7	human
0	1.057500206	0.858	0.487	0	Macrophages	SERPINA1	human
0	1.051650149	0.862	0.239	0	Macrophages	AIF1	human
0	1.045293785	0.54	0.153	0	Macrophages	SNTB1	human
0	1.045054618	0.923	0.575	0	Macrophages	ANXA5	human
0	1.044480964	0.892	0.525	0	Macrophages	ATP6V0B	human
0	1.031151598	0.922	0.641	0	Macrophages	TXN	human
0	1.026899816	0.758	0.351	0	Macrophages	LRPAP1	human
0	1.025102077	0.642	0.158	0	Macrophages	RASGEF1B	human
0	1.019659561	0.568	0.165	0	Macrophages	DAB2	human
0	1.018599776	0.68	0.153	0	Macrophages	EVI2B	human
0	1.017582726	0.855	0.405	0	Macrophages	H2AFY	human
0	1.01693736	0.804	0.332	0	Macrophages	GRINA	human
0	1.014023961	0.508	0.11	0	Macrophages	AKR1C3	human
0	1.013820628	0.479	0.069	0	Macrophages	FRMD4A	human
0	1.013161806	0.952	0.635	0	Macrophages	S100A4	human
0	1.012694402	0.719	0.171	0	Macrophages	CORO1C	human
0	1.008235395	0.662	0.129	0	Macrophages	FCGR2A	human
0	1.002592074	0.877	0.618	0	Macrophages	PSMA7	human
0	0.998384656	0.921	0.505	0	Macrophages	SDCBP	human
0	0.985902645	0.719	0.152	0	Macrophages	FCGR3A	human
0	0.984072415	0.603	0.101	0	Macrophages	NCEH1	human
0	0.978953692	0.661	0.111	0	Macrophages	NCF2	human
0	0.976768659	0.673	0.283	0	Macrophages	SERPING1	human
0	0.973826151	0.604	0.128	0	Macrophages	RMDN3	human
0	0.969897234	0.784	0.362	0	Macrophages	CHCHD10	human
0	0.967850189	0.475	0.027	0	Macrophages	PCOLCE2	human
0	0.961422081	0.698	0.191	0	Macrophages	HNMT	human
0	0.948264312	0.649	0.18	0	Macrophages	ADAM17	human
0	0.946818963	0.825	0.433	0	Macrophages	CD81	human
0	0.941737885	0.613	0.126	0	Macrophages	AKR1B1	human
0	0.941278654	0.507	0.052	0	Macrophages	BHLHE41	human
0	0.939303027	0.845	0.447	0	Macrophages	AP2S1	human
0	0.93507442	0.598	0.166	0	Macrophages	ABHD5	human
0	0.930912254	0.672	0.139	0	Macrophages	LGALS9	human
0	0.930357536	0.859	0.442	0	Macrophages	CEBPB	human
0	0.92233701	0.536	0.1	0	Macrophages	PHLDA3	human
0	0.91973056	0.677	0.144	0	Macrophages	MNDA	human
0	0.909653751	0.527	0.101	0	Macrophages	GPRIN3	human
0	0.89358834	0.698	0.25	0	Macrophages	PGD	human
0	0.889181756	0.926	0.622	0	Macrophages	ANXA1	human
0	0.888042402	0.913	0.567	0	Macrophages	ASAH1	human
0	0.87804274	0.579	0.092	0	Macrophages	PLBD1	human
0	0.87714321	0.714	0.248	0	Macrophages	PPT1	human
0	0.875172414	0.699	0.158	0	Macrophages	BCL2A1	human
0	0.865744827	0.412	0.037	0	Macrophages	MIR3945HG	human
0	0.859395124	0.681	0.248	0	Macrophages	SNX2	human
0	0.851835189	0.585	0.159	0	Macrophages	TCF7L2	human
0	0.84530868	0.494	0.069	0	Macrophages	UBASH3B	human
0	0.844789482	0.628	0.106	0	Macrophages	LAIR1	human
0	0.843634553	0.956	0.828	0	Macrophages	OAZ1	human
0	0.835523096	0.62	0.263	0	Macrophages	LGALS3BP	human
0	0.830292667	0.71	0.248	0	Macrophages	GPCPD1	human
0	0.828014693	0.939	0.695	0	Macrophages	GPX4	human
0	0.827283282	0.472	0.103	0	Macrophages	SLC8A1	human
0	0.824375144	0.569	0.109	0	Macrophages	PNPLA6	human
0	0.822282029	0.783	0.297	0	Macrophages	RNF149	human
0	0.821001968	0.564	0.101	0	Macrophages	ANPEP	human
0	0.814867328	0.377	0.022	0	Macrophages	AGRP	human
0	0.813067176	0.567	0.12	0	Macrophages	ACER3	human
0	0.81278198	0.584	0.18	0	Macrophages	UBE2E2	human
0	0.812687252	0.87	0.575	0	Macrophages	RPS27L	human
0	0.812101063	0.798	0.392	0	Macrophages	SH3BGRL	human
0	0.809855396	0.407	0.058	0	Macrophages	KCNMA1	human
0	0.806515476	0.297	0.019	0	Macrophages	DEFB1	human
0	0.805926289	0.598	0.176	0	Macrophages	DOCK8	human
0	0.805093435	0.443	0.097	0	Macrophages	MITF	human
0	0.802530752	0.948	0.777	0	Macrophages	S100A10	human
0	0.800354165	0.676	0.179	0	Macrophages	TIMP2	human
0	0.798207667	0.624	0.126	0	Macrophages	DOK2	human
0	0.798061506	0.472	0.087	0	Macrophages	DOCK11	human
0	0.7878946	0.38	0.018	0	Macrophages	MME	human
0	0.786597034	0.875	0.581	0	Macrophages	VAMP8	human
0	0.783449944	0.433	0.098	0	Macrophages	IFI30	human
0	0.783293518	0.774	0.371	0	Macrophages	ZNF706	human
0	0.779603906	0.553	0.086	0	Macrophages	PILRA	human
0	0.775241625	0.514	0.087	0	Macrophages	SLC31A2	human
0	0.773632467	0.699	0.278	0	Macrophages	LAMP2	human
0	0.772181812	0.79	0.29	0	Macrophages	RNF130	human
0	0.767466605	0.564	0.177	0	Macrophages	STMN1	human
0	0.761379751	0.925	0.645	0	Macrophages	ANXA2	human
0	0.761155057	0.664	0.208	0	Macrophages	MFSD1	human
0	0.760440938	0.596	0.119	0	Macrophages	LRP1	human
0	0.749902968	0.376	0.04	0	Macrophages	KMO	human
0	0.749308817	0.856	0.477	0	Macrophages	FABP5	human
0	0.74663725	0.466	0.098	0	Macrophages	CYBB	human
0	0.745947168	0.467	0.059	0	Macrophages	FAM89A	human
0	0.744388969	0.462	0.06	0	Macrophages	FCGR1A	human
0	0.742301969	0.557	0.149	0	Macrophages	APIP	human
0	0.741144912	0.728	0.228	0	Macrophages	C4orf48	human
0	0.739763696	0.609	0.18	0	Macrophages	SOAT1	human
0	0.737556077	0.407	0.042	0	Macrophages	OASL	human
0	0.732706847	0.729	0.289	0	Macrophages	ATP6AP1	human
0	0.728539103	0.909	0.65	0	Macrophages	SH3BGRL3	human
0	0.727437905	0.571	0.134	0	Macrophages	KYNU	human
0	0.725012002	0.815	0.415	0	Macrophages	CD164	human
0	0.721312252	0.406	0.053	0	Macrophages	AXL	human
0	0.719809433	0.558	0.132	0	Macrophages	GAA	human
0	0.719576241	0.722	0.224	0	Macrophages	CD37	human
0	0.718657697	0.512	0.126	0	Macrophages	B3GNT5	human
0	0.71843513	0.477	0.05	0	Macrophages	OSCAR	human
0	0.713540847	0.724	0.3	0	Macrophages	EML4	human
0	0.710190019	0.703	0.216	0	Macrophages	SAMHD1	human
0	0.708638447	0.844	0.537	0	Macrophages	SNX3	human
0	0.708168814	0.473	0.073	0	Macrophages	OPN3	human
0	0.706545476	0.633	0.151	0	Macrophages	VAT1	human
0	0.703940701	0.533	0.103	0	Macrophages	MCOLN1	human
0	0.696211527	0.862	0.556	0	Macrophages	POMP	human
0	0.69538962	0.552	0.094	0	Macrophages	SPN	human
0	0.695217887	0.739	0.252	0	Macrophages	UPP1	human
0	0.693557654	0.531	0.114	0	Macrophages	11-Sep	human
0	0.688751163	0.431	0.082	0	Macrophages	MOB3B	human
0	0.685874323	0.787	0.237	0	Macrophages	CD53	human
0	0.683136553	0.741	0.199	0	Macrophages	LST1	human
0	0.681867464	0.731	0.261	0	Macrophages	RAB31	human
0	0.681660986	0.393	0.052	0	Macrophages	ACOT7	human
0	0.680326455	0.688	0.264	0	Macrophages	ARL4A	human
0	0.678748457	0.385	0.042	0	Macrophages	VMO1	human
0	0.677899542	0.959	0.869	0	Macrophages	MYL6	human
0	0.67613048	0.498	0.081	0	Macrophages	LY86	human
0	0.675250158	0.59	0.135	0	Macrophages	TBXAS1	human
0	0.668847802	0.957	0.812	0	Macrophages	PFN1	human
0	0.668655857	0.378	0.024	0	Macrophages	STAC	human
0	0.668442826	0.763	0.385	0	Macrophages	BCAP31	human
0	0.664879343	0.753	0.362	0	Macrophages	ATOX1	human
0	0.66389142	0.718	0.308	0	Macrophages	YWHAH	human
0	0.663498999	0.482	0.092	0	Macrophages	GM2A	human
0	0.663410506	0.811	0.417	0	Macrophages	LAMP1	human
0	0.662522183	0.623	0.189	0	Macrophages	ATP6V1B2	human
0	0.662481408	0.707	0.299	0	Macrophages	RNF13	human
0	0.662383339	0.329	0.013	0	Macrophages	GPD1	human
0	0.661036891	0.648	0.146	0	Macrophages	CLEC7A	human
0	0.65273247	0.617	0.204	0	Macrophages	AKIRIN2	human
0	0.651251131	0.636	0.223	0	Macrophages	SMCO4	human
0	0.645657791	0.664	0.236	0	Macrophages	VASP	human
0	0.644805083	0.969	0.895	0	Macrophages	SERF2	human
0	0.643979205	0.569	0.177	0	Macrophages	BLOC1S2	human
0	0.637497136	0.754	0.259	0	Macrophages	ZEB2	human
0	0.630447542	0.493	0.103	0	Macrophages	TGFBI	human
0	0.630205759	0.508	0.106	0	Macrophages	FUOM	human
0	0.629505075	0.539	0.158	0	Macrophages	DNASE2	human
0	0.627843375	0.607	0.162	0	Macrophages	PTPN6	human
0	0.62319189	0.496	0.117	0	Macrophages	SCCPDH	human
0	0.620008138	0.616	0.148	0	Macrophages	FGR	human
0	0.615873437	0.487	0.093	0	Macrophages	JAML	human
0	0.614789847	0.807	0.24	0	Macrophages	PLAUR	human
0	0.613930491	0.501	0.103	0	Macrophages	KCNAB2	human
0	0.609886551	0.61	0.168	0	Macrophages	SLC16A3	human
0	0.604136952	0.436	0.057	0	Macrophages	TFEC	human
0	0.603700912	0.561	0.116	0	Macrophages	HCK	human
0	0.600459213	0.633	0.196	0	Macrophages	CD83	human
0	0.595270143	0.379	0.041	0	Macrophages	ADAMTSL4	human
0	0.585315787	0.823	0.397	0	Macrophages	LITAF	human
0	-1.12161493	0.02	0.295	0	Macrophages	SELENBP1	human
0	-1.234006095	0.024	0.313	0	Macrophages	ADGRF5	human
0	-1.270612288	0.024	0.298	0	Macrophages	LMO7	human
0	-1.287002201	0.994	0.974	0	Macrophages	MALAT1	human
0	-1.343135995	0.017	0.292	0	Macrophages	SFTA3	human
0	-1.507656909	0.023	0.315	0	Macrophages	S100A14	human
0	-1.534800324	0.064	0.387	0	Macrophages	SPTBN1	human
0	-1.681579688	0.029	0.313	0	Macrophages	CXCL17	human
0	-1.775660578	0.033	0.334	0	Macrophages	KRT19	human
0	-1.844863606	0.046	0.339	0	Macrophages	MUC1	human
0	-1.931757775	0.034	0.334	0	Macrophages	WFDC2	human
0	-2.020730766	0.049	0.351	0	Macrophages	TM4SF1	human
0	-2.033349535	0.06	0.353	0	Macrophages	ADIRF	human
0	-2.052583893	0.058	0.348	0	Macrophages	ID1	human
0	-2.156484293	0.353	0.638	0	Macrophages	IFITM2	human
0	-2.303084342	0.062	0.425	0	Macrophages	EMP2	human
0	-2.471145793	0.049	0.37	0	Macrophages	SLC34A2	human
0	-2.885568794	0.081	0.378	0	Macrophages	SFTA2	human
0	-2.892540535	0.081	0.449	0	Macrophages	HOPX	human
0	-4.446321201	0.24	0.506	0	Macrophages	SLPI	human
4.37E-307	-1.068025717	0.022	0.29	1.14E-302	Macrophages	CNN3	human
1.33E-304	-1.281072429	0.025	0.296	3.48E-300	Macrophages	FXYD3	human
1.90E-304	0.615885034	0.72	0.331	4.96E-300	Macrophages	BAX	human
1.98E-304	0.687648808	0.458	0.104	5.17E-300	Macrophages	CLIP4	human
2.34E-302	0.708884089	0.335	0.056	6.10E-298	Macrophages	NMB	human
3.65E-302	0.618672956	0.373	0.055	9.52E-298	Macrophages	FLVCR2	human
1.24E-300	0.619129202	0.837	0.488	3.24E-296	Macrophages	ARPC5	human
3.13E-300	-1.33982427	0.027	0.296	8.18E-296	Macrophages	TACC2	human
9.04E-299	0.66460979	0.737	0.354	2.36E-294	Macrophages	ATP6V0D1	human
3.05E-298	0.759703059	0.756	0.424	7.96E-294	Macrophages	LY6E	human
9.97E-297	0.620611537	0.505	0.144	2.60E-292	Macrophages	LYAR	human
2.16E-295	-0.80150475	0.011	0.262	5.63E-291	Macrophages	MAL2	human
3.02E-295	0.590655984	0.409	0.09	7.88E-291	Macrophages	OSBPL11	human
1.09E-294	1.841597044	0.839	0.858	2.83E-290	Macrophages	FTH1	human
3.50E-293	-1.043524799	0.021	0.286	9.12E-289	Macrophages	LIMCH1	human
1.30E-292	-1.485958976	0.02	0.285	3.40E-288	Macrophages	AGR3	human
1.33E-291	-1.195977897	0.021	0.269	3.48E-287	Macrophages	LAMP3	human
1.47E-291	-0.769311474	0.797	0.378	3.83E-287	Macrophages	S100A9	human
5.53E-291	-0.975870343	0.016	0.278	1.44E-286	Macrophages	EPCAM	human
1.18E-290	0.836950904	0.55	0.196	3.09E-286	Macrophages	ISG15	human
1.61E-290	-1.494355204	0.029	0.288	4.19E-286	Macrophages	GPRC5A	human
3.42E-290	-1.626369706	0.027	0.296	8.93E-286	Macrophages	PIGR	human
4.07E-288	-1.170463949	0.013	0.263	1.06E-283	Macrophages	SOD3	human
9.44E-287	0.680633843	0.817	0.416	2.46E-282	Macrophages	ATP1B3	human
1.18E-285	0.646911131	0.823	0.48	3.09E-281	Macrophages	PKM	human
3.98E-285	-1.198917987	0.022	0.282	1.04E-280	Macrophages	CLDN4	human
4.38E-282	1.065568333	0.342	0.063	1.14E-277	Macrophages	RND3	human
1.04E-281	0.589515516	0.706	0.362	2.71E-277	Macrophages	COMT	human
5.38E-281	-0.911819389	0.013	0.251	1.40E-276	Macrophages	SDR16C5	human
5.51E-281	-2.246023921	0.055	0.327	1.44E-276	Macrophages	SFTPD	human
2.34E-279	-0.982593325	0.013	0.254	6.11E-275	Macrophages	C16orf89	human
3.22E-279	-1.273248977	0.051	0.327	8.39E-275	Macrophages	SYNE1	human
4.31E-279	0.639478203	0.346	0.055	1.12E-274	Macrophages	SLC1A3	human
7.49E-279	1.739350437	0.326	0.049	1.95E-274	Macrophages	LSAMP	human
1.46E-278	-1.807199286	0.107	0.398	3.81E-274	Macrophages	TFPI	human
1.16E-277	0.689713287	0.593	0.247	3.03E-273	Macrophages	MDH1	human
2.46E-277	-1.229514155	0.044	0.312	6.41E-273	Macrophages	SEPP1	human
6.87E-276	-1.48117871	0.029	0.288	1.79E-271	Macrophages	ELF3	human
1.44E-275	0.793610677	0.431	0.108	3.75E-271	Macrophages	TNS3	human
3.44E-275	-1.521470153	0.052	0.307	8.98E-271	Macrophages	PEBP4	human
3.66E-274	0.611054968	0.689	0.283	9.55E-270	Macrophages	DDAH2	human
7.66E-273	0.775764104	0.947	0.771	2.00E-268	Macrophages	CD63	human
2.42E-269	0.684043392	0.467	0.135	6.32E-265	Macrophages	DENND5A	human
3.79E-269	-0.89512099	0.026	0.277	9.90E-265	Macrophages	MAOA	human
9.41E-269	1.142581845	0.257	0.018	2.45E-264	Macrophages	FABP3	human
1.12E-265	0.740340796	0.484	0.146	2.92E-261	Macrophages	DENND4C	human
1.45E-265	-3.220044789	0.117	0.378	3.79E-261	Macrophages	NAPSA	human
2.84E-265	0.90473415	0.261	0.021	7.42E-261	Macrophages	CXCL5	human
4.75E-264	-2.329261434	0.058	0.317	1.24E-259	Macrophages	CAV1	human
4.42E-263	0.632560134	0.893	0.573	1.15E-258	Macrophages	LRRFIP1	human
5.56E-263	-1.226803365	0.02	0.261	1.45E-258	Macrophages	TACSTD2	human
2.83E-259	0.597565737	0.54	0.188	7.39E-255	Macrophages	PDE4DIP	human
4.02E-259	-1.230700885	0.03	0.285	1.05E-254	Macrophages	SYNE2	human
2.31E-257	-1.824785154	0.041	0.279	6.04E-253	Macrophages	AQP1	human
1.30E-253	-1.587697808	0.097	0.354	3.38E-249	Macrophages	KRT18	human
4.48E-253	-1.388154008	0.082	0.336	1.17E-248	Macrophages	KRT8	human
4.41E-251	0.621559206	0.531	0.177	1.15E-246	Macrophages	MYO9B	human
2.76E-250	0.592160598	0.742	0.411	7.21E-246	Macrophages	C9orf16	human
5.52E-249	0.598685709	0.825	0.502	1.44E-244	Macrophages	BRI3	human
1.10E-243	0.750145877	0.776	0.409	2.86E-239	Macrophages	CTNNB1	human
1.63E-237	0.71636731	0.586	0.299	4.24E-233	Macrophages	ARL6IP1	human
8.30E-235	-0.99570794	0.035	0.259	2.17E-230	Macrophages	ABCA3	human
1.74E-234	1.073274093	0.294	0.048	4.53E-230	Macrophages	IFITM10	human
5.94E-234	-0.742748612	0.023	0.253	1.55E-229	Macrophages	C1orf21	human
1.34E-233	0.730853445	0.518	0.199	3.48E-229	Macrophages	SVIL	human
1.22E-232	0.765161185	0.264	0.041	3.20E-228	Macrophages	AKR1C2	human
1.37E-232	-1.649593717	0.034	0.261	3.58E-228	Macrophages	KRT7	human
2.63E-230	0.596468844	0.319	0.063	6.86E-226	Macrophages	SEMA3C	human
2.85E-225	0.747953748	0.824	0.56	7.44E-221	Macrophages	ALDOA	human
1.53E-224	0.714295567	0.702	0.381	3.99E-220	Macrophages	PLD3	human
3.51E-224	0.606546868	0.393	0.103	9.17E-220	Macrophages	NRP1	human
4.87E-224	0.637630545	0.609	0.263	1.27E-219	Macrophages	RUNX1	human
2.44E-221	-2.680204467	0.047	0.269	6.35E-217	Macrophages	PGC	human
2.03E-216	-0.94858164	0.037	0.253	5.29E-212	Macrophages	FASN	human
6.64E-216	-1.040426419	0.05	0.277	1.73E-211	Macrophages	ISG20	human
4.79E-215	-0.806995316	0.915	0.856	1.25E-210	Macrophages	RPL24	human
1.57E-210	-0.908936146	0.94	0.897	4.10E-206	Macrophages	RPS6	human
3.50E-209	-1.131097956	0.097	0.334	9.13E-205	Macrophages	LPCAT1	human
1.30E-201	0.662821539	0.635	0.296	3.40E-197	Macrophages	FNDC3B	human
3.11E-200	0.728586043	0.45	0.175	8.12E-196	Macrophages	HN1	human
1.14E-199	0.601920158	0.264	0.047	2.97E-195	Macrophages	SMIM25	human
2.13E-199	-4.755410915	0.345	0.512	5.56E-195	Macrophages	SFTPB	human
7.21E-197	-0.627851684	0.942	0.901	1.88E-192	Macrophages	RPL35A	human
2.19E-195	0.638862448	0.337	0.08	5.72E-191	Macrophages	SH3PXD2B	human
2.64E-193	-1.326840014	0.095	0.32	6.89E-189	Macrophages	LRRK2	human
2.54E-189	-0.67918791	0.941	0.89	6.62E-185	Macrophages	RPL18	human
6.64E-186	-1.030971956	0.067	0.294	1.73E-181	Macrophages	NEDD4L	human
9.22E-184	-1.014308717	0.092	0.317	2.41E-179	Macrophages	LDLR	human
2.54E-183	-0.969158742	0.084	0.29	6.63E-179	Macrophages	FGGY	human
3.04E-183	0.757360066	0.65	0.333	7.92E-179	Macrophages	RBM47	human
1.34E-180	-0.812282838	0.949	0.899	3.49E-176	Macrophages	RPS3	human
2.40E-179	-0.985025808	0.093	0.31	6.26E-175	Macrophages	SLC39A8	human
4.86E-178	-1.381128024	0.266	0.491	1.27E-173	Macrophages	RNASE1	human
1.98E-175	-1.162611908	0.116	0.321	5.17E-171	Macrophages	AK1	human
1.10E-174	1.100956073	0.361	0.115	2.87E-170	Macrophages	SLC16A10	human
6.88E-174	-0.746926801	0.947	0.901	1.80E-169	Macrophages	RPS4X	human
6.40E-171	1.092108801	0.263	0.057	1.67E-166	Macrophages	MS4A6E	human
8.36E-171	-5.872137898	0.582	0.674	2.18E-166	Macrophages	SFTPC	human
1.30E-169	0.888123459	0.429	0.169	3.40E-165	Macrophages	PSME4	human
7.92E-169	0.650436953	0.257	0.048	2.07E-164	Macrophages	TMEM52B	human
6.80E-167	-0.738977498	0.933	0.888	1.77E-162	Macrophages	RPL3	human
3.53E-164	-1.018591098	0.085	0.289	9.20E-160	Macrophages	NGFRAP1	human
8.78E-161	0.620464817	0.742	0.479	2.29E-156	Macrophages	NUPR1	human
1.39E-159	-0.970295432	0.225	0.427	3.63E-155	Macrophages	RNF145	human
6.41E-158	-1.085258283	0.432	0.575	1.67E-153	Macrophages	ZFP36L1	human
7.13E-157	0.690089313	0.686	0.557	1.86E-152	Macrophages	ARPC3	human
4.09E-156	0.667988495	0.352	0.122	1.07E-151	Macrophages	PDE8A	human
5.95E-154	-0.671880319	0.924	0.883	1.55E-149	Macrophages	RPS7	human
7.96E-153	-0.813370925	0.9	0.857	2.08E-148	Macrophages	RPL23A	human
2.57E-152	0.637215697	0.645	0.488	6.72E-148	Macrophages	ARPC1B	human
8.55E-151	0.653210992	0.75	0.562	2.23E-146	Macrophages	PRDX1	human
8.92E-150	-1.834066134	0.594	0.665	2.33E-145	Macrophages	IFITM3	human
3.23E-149	-0.590032285	0.97	0.943	8.42E-145	Macrophages	RPL13	human
1.35E-146	0.623333389	0.399	0.167	3.51E-142	Macrophages	TANC2	human
2.63E-145	-0.625607163	0.923	0.868	6.86E-141	Macrophages	RPL6	human
1.34E-143	-1.337636879	0.388	0.528	3.49E-139	Macrophages	CEBPD	human
1.45E-142	-0.664986777	0.967	0.944	3.78E-138	Macrophages	RPS27	human
3.55E-141	-0.678364881	0.071	0.254	9.26E-137	Macrophages	SQLE	human
2.08E-139	-1.096895954	0.117	0.32	5.42E-135	Macrophages	DHCR24	human
1.96E-136	-4.326507216	0.288	0.443	5.11E-132	Macrophages	SFTPA2	human
1.26E-127	-0.886596193	0.478	0.202	3.28E-123	Macrophages	GPX3	human
2.72E-127	-0.705068277	0.961	0.936	7.09E-123	Macrophages	RPS12	human
5.16E-125	0.788124396	0.764	0.659	1.35E-120	Macrophages	UBB	human
7.10E-125	-4.484266423	0.31	0.451	1.85E-120	Macrophages	SFTPA1	human
1.20E-124	1.066816011	0.26	0.073	3.12E-120	Macrophages	MCF2L2	human
1.21E-124	-1.09555979	0.101	0.278	3.14E-120	Macrophages	FOLR1	human
1.31E-124	0.637018808	0.283	0.096	3.43E-120	Macrophages	LRMDA	human
1.17E-122	-1.004981153	0.081	0.26	3.04E-118	Macrophages	PDE4D	human
5.16E-118	-0.805066823	0.448	0.169	1.35E-113	Macrophages	IL7R	human
2.02E-117	-1.651134719	0.558	0.245	5.27E-113	Macrophages	S100A8	human
2.82E-114	-0.68249262	0.906	0.838	7.37E-110	Macrophages	RPL5	human
3.19E-114	0.619724469	0.311	0.119	8.33E-110	Macrophages	CCL20	human
7.66E-114	-0.823810443	0.15	0.308	2.00E-109	Macrophages	NEDD9	human
4.08E-112	-1.113176003	0.251	0.404	1.07E-107	Macrophages	TSC22D1	human
8.05E-110	-0.917672992	0.142	0.306	2.10E-105	Macrophages	IFT57	human
1.18E-109	-1.07952754	0.149	0.297	3.07E-105	Macrophages	ICAM1	human
1.19E-107	-0.736398202	0.192	0.354	3.09E-103	Macrophages	PRDX2	human
4.63E-107	-1.095575141	0.204	0.364	1.21E-102	Macrophages	TSTD1	human
2.43E-106	-1.469292186	0.679	0.623	6.35E-102	Macrophages	DSTN	human
3.36E-96	-0.719921428	0.119	0.272	8.77E-92	Macrophages	DLC1	human
6.84E-96	-2.244010723	0.114	0.259	1.78E-91	Macrophages	IGFBP7	human
7.63E-96	0.7513039	0.559	0.482	1.99E-91	Macrophages	TCEB2	human
1.02E-94	-0.981283842	0.133	0.272	2.65E-90	Macrophages	TPM1	human
3.41E-92	-0.590922891	0.894	0.827	8.90E-88	Macrophages	RPL10A	human
2.53E-91	0.852957738	0.274	0.115	6.61E-87	Macrophages	MTND1P23	human
2.54E-91	-0.76216671	0.184	0.372	6.62E-87	Macrophages	MT1E	human
3.58E-88	-0.729977159	0.878	0.796	9.35E-84	Macrophages	RPSA	human
6.92E-87	0.585848375	0.275	0.107	1.81E-82	Macrophages	SIK2	human
7.18E-87	-0.744761325	0.663	0.677	1.87E-82	Macrophages	EEF1D	human
8.07E-87	-0.639106344	0.92	0.838	2.11E-82	Macrophages	RPLP0	human
9.18E-86	0.842756712	0.366	0.22	2.40E-81	Macrophages	ELOB	human
2.83E-85	0.684889596	0.616	0.472	7.38E-81	Macrophages	TUBA1B	human
8.80E-84	-0.629569111	0.925	0.879	2.30E-79	Macrophages	H3F3B	human
1.20E-83	-1.037705715	0.209	0.35	3.12E-79	Macrophages	RARRES3	human
1.52E-81	-1.059078391	0.492	0.554	3.98E-77	Macrophages	IER2	human
1.39E-79	-0.910903281	0.455	0.501	3.64E-75	Macrophages	ATP1A1	human
5.66E-75	-0.885835507	0.201	0.319	1.48E-70	Macrophages	PON2	human
6.50E-75	1.383894645	0.297	0.152	1.70E-70	Macrophages	SCHLAP1	human
5.19E-74	-0.827361847	0.238	0.359	1.35E-69	Macrophages	FDPS	human
3.62E-73	0.812771446	0.285	0.135	9.43E-69	Macrophages	MTATP6P1	human
2.03E-71	-0.598546254	0.818	0.727	5.31E-67	Macrophages	EEF2	human
1.37E-70	-0.819259327	0.15	0.283	3.57E-66	Macrophages	MSMO1	human
3.34E-69	0.845914183	0.297	0.152	8.72E-65	Macrophages	MTATP8P1	human
4.95E-66	-0.829234147	0.24	0.332	1.29E-61	Macrophages	SPTSSA	human
5.61E-66	-0.638566021	0.152	0.267	1.46E-61	Macrophages	MBIP	human
8.36E-65	1.160350276	0.283	0.149	2.18E-60	Macrophages	CCSER1	human
1.19E-64	0.75740579	0.302	0.16	3.11E-60	Macrophages	MT-RNR2	human
1.05E-63	1.251040359	0.303	0.167	2.73E-59	Macrophages	MTCO1P12	human
4.78E-62	-3.5964766	0.139	0.261	1.25E-57	Macrophages	SCGB3A2	human
6.04E-58	-0.81164048	0.449	0.474	1.58E-53	Macrophages	PPA1	human
3.71E-57	-0.674105745	0.69	0.392	9.67E-53	Macrophages	TIMP1	human
1.78E-56	-0.786638786	0.41	0.47	4.65E-52	Macrophages	C12orf57	human
9.31E-56	-0.924057403	0.697	0.653	2.43E-51	Macrophages	ZFP36	human
5.28E-51	-0.585911044	0.918	0.86	1.38E-46	Macrophages	RPS26	human
1.52E-49	-0.885487345	0.47	0.495	3.96E-45	Macrophages	EZR	human
4.95E-48	-0.630912298	0.561	0.591	1.29E-43	Macrophages	GNB2L1	human
1.10E-45	0.611259936	0.32	0.2	2.88E-41	Macrophages	STX3	human
3.60E-44	-0.635440103	0.941	0.895	9.39E-40	Macrophages	RPL41	human
4.02E-42	-0.932859795	0.311	0.387	1.05E-37	Macrophages	MACF1	human
9.04E-42	-4.106876869	0.284	0.358	2.36E-37	Macrophages	SCGB3A1	human
4.23E-41	-0.598200416	0.203	0.31	1.10E-36	Macrophages	INSIG1	human
7.85E-41	-1.652622061	0.165	0.257	2.05E-36	Macrophages	TNFSF10	human
4.01E-40	-0.631813943	0.248	0.324	1.05E-35	Macrophages	IDI1	human
3.03E-38	-0.800099452	0.458	0.462	7.91E-34	Macrophages	FAM177A1	human
1.42E-35	-0.683213289	0.319	0.369	3.70E-31	Macrophages	SNHG7	human
1.28E-33	-0.933985083	0.709	0.596	3.33E-29	Macrophages	PRDX5	human
1.51E-33	-0.903879755	0.583	0.609	3.93E-29	Macrophages	BTG1	human
3.48E-30	-1.405814645	0.681	0.543	9.09E-26	Macrophages	CYB5A	human
1.54E-29	-1.007741494	0.326	0.364	4.02E-25	Macrophages	SOCS3	human
3.77E-29	-0.690105837	0.47	0.496	9.83E-25	Macrophages	CFLAR	human
2.46E-28	-1.070015249	0.204	0.261	6.43E-24	Macrophages	DDIT4	human
2.12E-27	-0.867100073	0.388	0.402	5.54E-23	Macrophages	SDC4	human
1.55E-25	-0.594404197	0.65	0.579	4.05E-21	Macrophages	WSB1	human
7.14E-25	-0.621739832	0.435	0.442	1.86E-20	Macrophages	PRKAR1A	human
3.13E-23	-0.828989948	0.387	0.417	8.17E-19	Macrophages	ARGLU1	human
3.40E-23	-0.731953325	0.261	0.32	8.88E-19	Macrophages	EGR1	human
2.42E-21	-0.721758553	0.791	0.685	6.31E-17	Macrophages	NFKBIA	human
1.05E-20	-0.61050433	0.373	0.393	2.74E-16	Macrophages	CAPN2	human
1.21E-17	-0.617194457	0.234	0.269	3.15E-13	Macrophages	NR4A1	human
4.34E-15	-0.737538498	0.759	0.667	1.13E-10	Macrophages	JUNB	human
6.04E-15	-0.668624946	0.356	0.379	1.58E-10	Macrophages	TGFBR2	human
1.31E-14	-0.966102253	0.357	0.388	3.41E-10	Macrophages	AREG	human
1.77E-14	-0.897510359	0.311	0.335	4.63E-10	Macrophages	APP	human
3.23E-14	-1.2015947	0.53	0.453	8.43E-10	Macrophages	MGST1	human
5.26E-12	-0.697118214	0.27	0.282	1.37E-07	Macrophages	RHOC	human
7.91E-12	-1.137915597	0.26	0.288	2.06E-07	Macrophages	ID3	human
1.04E-11	-0.734728913	0.592	0.512	2.70E-07	Macrophages	CD55	human
6.05E-11	-0.585143194	0.534	0.486	1.58E-06	Macrophages	HERPUD1	human
2.79E-10	-0.686391074	0.64	0.441	7.28E-06	Macrophages	ZFP36L2	human
2.53E-07	-0.67617082	0.305	0.33	0.006592974	Macrophages	BTG2	human
0	6.299721897	0.975	0.56	0	AT2 cells	SFTPC	human
0	5.604228899	0.96	0.265	0	AT2 cells	SFTPA1	human
0	5.431851371	0.962	0.248	0	AT2 cells	SFTPA2	human
0	4.594688825	0.988	0.323	0	AT2 cells	SFTPB	human
0	4.172927116	0.959	0.122	0	AT2 cells	NAPSA	human
0	4.032535722	0.778	0.048	0	AT2 cells	PGC	human
0	3.391917501	0.969	0.278	0	AT2 cells	SLPI	human
0	3.378421319	0.957	0.108	0	AT2 cells	SFTA2	human
0	3.353056468	0.908	0.067	0	AT2 cells	SFTPD	human
0	3.32860833	0.942	0.091	0	AT2 cells	SLC34A2	human
0	2.633216437	0.859	0.085	0	AT2 cells	MUC1	human
0	2.520151944	0.946	0.364	0	AT2 cells	MGST1	human
0	2.476975045	0.936	0.501	0	AT2 cells	CTSH	human
0	2.465621001	0.841	0.06	0	AT2 cells	CXCL17	human
0	2.46016927	0.941	0.17	0	AT2 cells	HOPX	human
0	2.432102202	0.859	0.061	0	AT2 cells	PEBP4	human
0	2.420075186	0.866	0.053	0	AT2 cells	S100A14	human
0	2.275396384	0.8	0.032	0	AT2 cells	LAMP3	human
0	2.264659086	0.829	0.098	0	AT2 cells	LRRK2	human
0	2.148272399	0.787	0.052	0	AT2 cells	SFTA3	human
0	2.138085732	0.942	0.503	0	AT2 cells	CYB5A	human
0	2.123075053	0.77	0.063	0	AT2 cells	PIGR	human
0	2.085424247	0.745	0.07	0	AT2 cells	TACC2	human
0	2.019973674	0.641	0.049	0	AT2 cells	MACROD2	human
0	1.968862512	0.678	0.025	0	AT2 cells	WIF1	human
0	1.90840956	0.752	0.041	0	AT2 cells	ABCA3	human
0	1.873622952	0.772	0.121	0	AT2 cells	AK1	human
0	1.86548637	0.709	0.047	0	AT2 cells	FASN	human
0	1.860201833	0.761	0.085	0	AT2 cells	FGGY	human
0	1.830777115	0.868	0.28	0	AT2 cells	SDC4	human
0	1.8290288	0.56	0.015	0	AT2 cells	PLA2G1B	human
0	1.801994545	0.79	0.12	0	AT2 cells	LPCAT1	human
0	1.77435553	0.961	0.739	0	AT2 cells	NPC2	human
0	1.774111522	0.698	0.041	0	AT2 cells	C16orf89	human
0	1.774035754	0.531	0.038	0	AT2 cells	PEG10	human
0	1.764244516	0.717	0.034	0	AT2 cells	SDR16C5	human
0	1.755006254	0.718	0.097	0	AT2 cells	SEPP1	human
0	1.734891355	0.702	0.047	0	AT2 cells	SOD3	human
0	1.73102999	0.785	0.118	0	AT2 cells	DHCR24	human
0	1.667534008	0.607	0.02	0	AT2 cells	ZNF385B	human
0	1.650225222	0.705	0.122	0	AT2 cells	MSMO1	human
0	1.593920501	0.678	0.082	0	AT2 cells	SELENBP1	human
0	1.586574962	0.661	0.047	0	AT2 cells	MFSD2A	human
0	1.579530395	0.672	0.043	0	AT2 cells	MALL	human
0	1.567960259	0.788	0.137	0	AT2 cells	KRT18	human
0	1.529051243	0.509	0.03	0	AT2 cells	SFN	human
0	1.490640015	0.718	0.122	0	AT2 cells	LDLR	human
0	1.482208072	0.643	0.028	0	AT2 cells	C4BPA	human
0	1.472188018	0.728	0.194	0	AT2 cells	SPTSSA	human
0	1.465970776	0.53	0.011	0	AT2 cells	HHIP	human
0	1.449729594	0.769	0.255	0	AT2 cells	AQP3	human
0	1.424345406	0.659	0.085	0	AT2 cells	ELF3	human
0	1.417776651	0.502	0.023	0	AT2 cells	TTN	human
0	1.405348626	0.638	0.05	0	AT2 cells	CLDN18	human
0	1.389291258	0.814	0.245	0	AT2 cells	RNF145	human
0	1.388212947	0.577	0.091	0	AT2 cells	HMGCS1	human
0	1.384871806	0.567	0.025	0	AT2 cells	GKN2	human
0	1.375404899	0.73	0.191	0	AT2 cells	MLPH	human
0	1.370235987	0.567	0.021	0	AT2 cells	ALPL	human
0	1.336530518	0.651	0.112	0	AT2 cells	NGFRAP1	human
0	1.330780686	0.788	0.328	0	AT2 cells	DCXR	human
0	1.326086123	0.777	0.288	0	AT2 cells	SCD	human
0	1.321450723	0.751	0.124	0	AT2 cells	KRT8	human
0	1.313169016	0.59	0.044	0	AT2 cells	NKX2-1	human
0	1.310103251	0.666	0.119	0	AT2 cells	MBIP	human
0	1.307396206	0.615	0.05	0	AT2 cells	DUOX1	human
0	1.299816431	0.672	0.053	0	AT2 cells	MAL2	human
0	1.293761965	0.487	0.032	0	AT2 cells	C11orf96	human
0	1.282239555	0.624	0.175	0	AT2 cells	MID1IP1	human
0	1.26965183	0.568	0.046	0	AT2 cells	TMEM97	human
0	1.262932752	0.65	0.08	0	AT2 cells	CLDN4	human
0	1.262484483	0.558	0.046	0	AT2 cells	F3	human
0	1.25503364	0.94	0.568	0	AT2 cells	DSTN	human
0	1.250430014	0.787	0.33	0	AT2 cells	ATP1B1	human
0	1.240124653	0.81	0.374	0	AT2 cells	MRPL14	human
0	1.233999215	0.968	0.896	0	AT2 cells	RPL41	human
0	1.231156772	0.6	0.122	0	AT2 cells	NEDD4L	human
0	1.219995825	0.846	0.396	0	AT2 cells	ATP1A1	human
0	1.206772576	0.74	0.203	0	AT2 cells	TSTD1	human
0	1.201818486	0.922	0.734	0	AT2 cells	RPS17	human
0	1.197200078	0.575	0.086	0	AT2 cells	KRT7	human
0	1.188055638	0.579	0.079	0	AT2 cells	C3	human
0	1.184458892	0.484	0.051	0	AT2 cells	C8orf4	human
0	1.182304353	0.71	0.118	0	AT2 cells	SLC39A8	human
0	1.181831195	0.53	0.075	0	AT2 cells	C14orf1	human
0	1.177216429	0.567	0.04	0	AT2 cells	BEX2	human
0	1.176786351	0.901	0.646	0	AT2 cells	DBI	human
0	1.166155903	0.606	0.056	0	AT2 cells	TMEM125	human
0	1.157878425	0.742	0.104	0	AT2 cells	KRT19	human
0	1.137678583	0.543	0.031	0	AT2 cells	ITGB6	human
0	1.135936016	0.838	0.309	0	AT2 cells	RNASE1	human
0	1.133770652	0.58	0.048	0	AT2 cells	LMO3	human
0	1.129541593	0.677	0.081	0	AT2 cells	GPRC5A	human
0	1.127213256	0.805	0.375	0	AT2 cells	FAM177A1	human
0	1.127106473	0.513	0.015	0	AT2 cells	SLC22A31	human
0	1.12258148	0.679	0.215	0	AT2 cells	DRAM1	human
0	1.116547296	0.533	0.151	0	AT2 cells	ERRFI1	human
0	1.109351611	0.507	0.021	0	AT2 cells	CACNA2D2	human
0	1.104529583	0.686	0.269	0	AT2 cells	SNHG7	human
0	1.095551467	0.524	0.031	0	AT2 cells	GSTA4	human
0	1.084577472	0.583	0.094	0	AT2 cells	SQLE	human
0	1.067741394	0.509	0.018	0	AT2 cells	PARM1	human
0	1.066874686	0.489	0.036	0	AT2 cells	ALOX15B	human
0	1.065961499	0.969	0.898	0	AT2 cells	RPS6	human
0	1.065146859	0.525	0.048	0	AT2 cells	RHOBTB2	human
0	1.059021208	0.561	0.09	0	AT2 cells	MTUS1	human
0	1.050956378	0.641	0.076	0	AT2 cells	EPCAM	human
0	1.049302962	0.762	0.319	0	AT2 cells	SPINT2	human
0	1.047429209	0.389	0.01	0	AT2 cells	SLC6A14	human
0	1.045842521	0.619	0.177	0	AT2 cells	CLDN7	human
0	1.041448251	0.942	0.787	0	AT2 cells	RPL23	human
0	1.038389342	0.568	0.061	0	AT2 cells	CADM1	human
0	1.03533451	0.621	0.117	0	AT2 cells	FOLR1	human
0	1.026456493	0.316	0.025	0	AT2 cells	CHI3L2	human
0	1.022460853	0.62	0.166	0	AT2 cells	C2	human
0	1.022442797	0.596	0.126	0	AT2 cells	DLC1	human
0	1.022400659	0.655	0.233	0	AT2 cells	FDPS	human
0	1.021210248	0.47	0.039	0	AT2 cells	IRX3	human
0	1.020399565	0.801	0.526	0	AT2 cells	GNB2L1	human
0	1.020183764	0.49	0.047	0	AT2 cells	SFTA1P	human
0	1.012537358	0.657	0.079	0	AT2 cells	AGR3	human
0	1.011444316	0.45	0.047	0	AT2 cells	SNX25	human
0	1.00948902	0.975	0.937	0	AT2 cells	RPS12	human
0	1.009396637	0.599	0.077	0	AT2 cells	CRNDE	human
0	1.009150838	0.515	0.042	0	AT2 cells	SUSD2	human
0	1.000879202	0.408	0.054	0	AT2 cells	ANK3	human
0	0.998381577	0.959	0.856	0	AT2 cells	RPL24	human
0	0.99039603	0.5	0.052	0	AT2 cells	NRGN	human
0	0.987202441	0.881	0.539	0	AT2 cells	FABP5	human
0	0.986009446	0.538	0.095	0	AT2 cells	PMM1	human
0	0.982535785	0.798	0.383	0	AT2 cells	PPA1	human
0	0.976739508	0.654	0.093	0	AT2 cells	LMO7	human
0	0.974370382	0.472	0.087	0	AT2 cells	CA2	human
0	0.971520592	0.679	0.099	0	AT2 cells	ADGRF5	human
0	0.964658375	0.972	0.9	0	AT2 cells	RPS2	human
0	0.963837136	0.667	0.247	0	AT2 cells	MPST	human
0	0.962147432	0.45	0.014	0	AT2 cells	CRTAC1	human
0	0.959938477	0.619	0.09	0	AT2 cells	LIMCH1	human
0	0.959017834	0.455	0.034	0	AT2 cells	PTPN13	human
0	0.957270986	0.607	0.088	0	AT2 cells	MAOA	human
0	0.956926157	0.429	0.042	0	AT2 cells	PARD6B	human
0	0.948947299	0.416	0.028	0	AT2 cells	STEAP4	human
0	0.948142518	0.872	0.617	0	AT2 cells	SLC25A5	human
0	0.946155598	0.452	0.03	0	AT2 cells	HSD17B6	human
0	0.940605156	0.575	0.075	0	AT2 cells	C1orf21	human
0	0.937635696	0.449	0.015	0	AT2 cells	ETV1	human
0	0.935089949	0.953	0.846	0	AT2 cells	RPS5	human
0	0.934648212	0.956	0.851	0	AT2 cells	RPL23A	human
0	0.929140667	0.751	0.102	0	AT2 cells	WFDC2	human
0	0.927650098	0.965	0.897	0	AT2 cells	RPL37A	human
0	0.921154602	0.454	0.027	0	AT2 cells	VEPH1	human
0	0.918271702	0.389	0.03	0	AT2 cells	FMO5	human
0	0.918254186	0.428	0.007	0	AT2 cells	HHIP-AS1	human
0	0.911934333	0.665	0.297	0	AT2 cells	PTP4A1	human
0	0.911157808	0.538	0.078	0	AT2 cells	C19orf33	human
0	0.909033823	0.76	0.411	0	AT2 cells	CEBPD	human
0	0.908129967	0.686	0.302	0	AT2 cells	PCBD1	human
0	0.907922652	0.657	0.226	0	AT2 cells	BTG3	human
0	0.907765046	0.851	0.513	0	AT2 cells	LDHB	human
0	0.907570092	0.705	0.352	0	AT2 cells	AGPAT2	human
0	0.904489324	0.566	0.177	0	AT2 cells	EBP	human
0	0.902065668	0.531	0.067	0	AT2 cells	AGR2	human
0	0.900530008	0.535	0.068	0	AT2 cells	SLC25A4	human
0	0.90033528	0.541	0.091	0	AT2 cells	SH3YL1	human
0	0.899117419	0.456	0.024	0	AT2 cells	DUOXA1	human
0	0.897210219	0.962	0.842	0	AT2 cells	RPLP0	human
0	0.893217382	0.702	0.315	0	AT2 cells	TSPAN3	human
0	0.893141975	0.889	0.572	0	AT2 cells	PRDX5	human
0	0.887687057	0.488	0.059	0	AT2 cells	KLF5	human
0	0.886565643	0.578	0.13	0	AT2 cells	SCGB3A2	human
0	0.884452383	0.372	0.028	0	AT2 cells	FLRT3	human
0	0.8825325	0.608	0.221	0	AT2 cells	IDI1	human
0	0.878106032	0.953	0.839	0	AT2 cells	RPL5	human
0	0.874454519	0.568	0.196	0	AT2 cells	SECISBP2L	human
0	0.869311543	0.465	0.049	0	AT2 cells	YAP1	human
0	0.865126727	0.505	0.131	0	AT2 cells	WBP5	human
0	0.863841815	0.893	0.488	0	AT2 cells	NUPR1	human
0	0.858233373	0.48	0.05	0	AT2 cells	SCNN1A	human
0	0.857408819	0.967	0.903	0	AT2 cells	RPS3	human
0	0.85727907	0.64	0.225	0	AT2 cells	MT1E	human
0	0.856377113	0.914	0.719	0	AT2 cells	EEF2	human
0	0.856030195	0.46	0.028	0	AT2 cells	C5orf38	human
0	0.855806854	0.645	0.094	0	AT2 cells	FXYD3	human
0	0.855649723	0.968	0.904	0	AT2 cells	RPS4X	human
0	0.852372342	0.522	0.081	0	AT2 cells	RBPMS	human
0	0.851805197	0.572	0.132	0	AT2 cells	CSF3R	human
0	0.839901833	0.449	0.05	0	AT2 cells	ARFGEF3	human
0	0.837606375	0.497	0.042	0	AT2 cells	RAB25	human
0	0.834850276	0.461	0.088	0	AT2 cells	FADS1	human
0	0.833674274	0.638	0.227	0	AT2 cells	TMEM87A	human
0	0.832557056	0.976	0.946	0	AT2 cells	RPS27	human
0	0.828244886	0.395	0.058	0	AT2 cells	CDH1	human
0	0.827034319	0.966	0.887	0	AT2 cells	RPL3	human
0	0.822619033	0.963	0.887	0	AT2 cells	RPL9	human
0	0.822617292	0.523	0.154	0	AT2 cells	ATP11A	human
0	0.822342414	0.569	0.149	0	AT2 cells	TMEM41B	human
0	0.822150464	0.718	0.369	0	AT2 cells	DDT	human
0	0.821589375	0.854	0.552	0	AT2 cells	PEBP1	human
0	0.814678053	0.548	0.144	0	AT2 cells	TMEM245	human
0	0.813884505	0.452	0.027	0	AT2 cells	CRB3	human
0	0.813225173	0.489	0.06	0	AT2 cells	COBLL1	human
0	0.809725124	0.608	0.16	0	AT2 cells	IFT57	human
0	0.807589888	0.446	0.096	0	AT2 cells	ACAT2	human
0	0.804620765	0.503	0.067	0	AT2 cells	TMC5	human
0	0.802687095	0.544	0.067	0	AT2 cells	DMKN	human
0	0.796762032	0.438	0.029	0	AT2 cells	PRSS8	human
0	0.794486481	0.335	0.008	0	AT2 cells	ROS1	human
0	0.791568548	0.338	0.01	0	AT2 cells	CCDC141	human
0	0.790590044	0.529	0.114	0	AT2 cells	EPS8	human
0	0.786231139	0.511	0.114	0	AT2 cells	MMAB	human
0	0.785688937	0.542	0.062	0	AT2 cells	SMIM22	human
0	0.784318783	0.359	0.034	0	AT2 cells	RGS16	human
0	0.783930157	0.409	0.028	0	AT2 cells	TMPRSS2	human
0	0.781054026	0.369	0.013	0	AT2 cells	FHDC1	human
0	0.779377027	0.487	0.104	0	AT2 cells	MPZL2	human
0	0.763056334	0.459	0.041	0	AT2 cells	AQP4	human
0	0.760962326	0.384	0.043	0	AT2 cells	NEBL	human
0	0.758389794	0.634	0.275	0	AT2 cells	ERLEC1	human
0	0.752739233	0.586	0.235	0	AT2 cells	TMEM243	human
0	0.747474522	0.361	0.006	0	AT2 cells	PLA2G4F	human
0	0.7468113	0.948	0.826	0	AT2 cells	RPL10A	human
0	0.745287218	0.464	0.058	0	AT2 cells	MYO1B	human
0	0.743400406	0.625	0.241	0	AT2 cells	ASPH	human
0	0.743208887	0.272	0.004	0	AT2 cells	CPB2	human
0	0.741844058	0.43	0.05	0	AT2 cells	MET	human
0	0.739503397	0.414	0.046	0	AT2 cells	EPDR1	human
0	0.732588712	0.419	0.059	0	AT2 cells	STARD10	human
0	0.727010359	0.335	0.021	0	AT2 cells	RASEF	human
0	0.722354533	0.402	0.04	0	AT2 cells	TM7SF2	human
0	0.72126819	0.372	0.033	0	AT2 cells	ETV5	human
0	0.720222309	0.453	0.1	0	AT2 cells	SNX30	human
0	0.715958263	0.347	0.024	0	AT2 cells	P3H2	human
0	0.7135647	0.508	0.131	0	AT2 cells	FAM129B	human
0	0.712962698	0.465	0.082	0	AT2 cells	CYBRD1	human
0	0.710284364	0.411	0.037	0	AT2 cells	ITPR3	human
0	0.70848239	0.972	0.939	0	AT2 cells	RPS28	human
0	0.706488762	0.45	0.07	0	AT2 cells	CXADR	human
0	0.70419024	0.433	0.1	0	AT2 cells	ACSS2	human
0	0.698835031	0.959	0.869	0	AT2 cells	RPL6	human
0	0.697750984	0.377	0.024	0	AT2 cells	KCNJ15	human
0	0.691156931	0.962	0.891	0	AT2 cells	RPS9	human
0	0.687246574	0.426	0.084	0	AT2 cells	FAM213A	human
0	0.686563895	0.374	0.032	0	AT2 cells	DHCR7	human
0	0.672403789	0.496	0.133	0	AT2 cells	HSBP1L1	human
0	0.672333437	0.438	0.093	0	AT2 cells	HYI	human
0	0.67215495	0.368	0.043	0	AT2 cells	LIPH	human
0	0.670820259	0.707	0.263	0	AT2 cells	TSC22D1	human
0	0.668407173	0.943	0.797	0	AT2 cells	COX7C	human
0	0.665624105	0.349	0.017	0	AT2 cells	KIAA1324L	human
0	0.662062498	0.574	0.198	0	AT2 cells	INSIG1	human
0	0.660198287	0.377	0.036	0	AT2 cells	IRX2	human
0	0.651643807	0.464	0.081	0	AT2 cells	CCND1	human
0	0.650376711	0.347	0.006	0	AT2 cells	GOLT1A	human
0	0.650026893	0.416	0.061	0	AT2 cells	NFIX	human
0	0.646599183	0.715	0.195	0	AT2 cells	TFPI	human
0	0.646046987	0.297	0.012	0	AT2 cells	BMP2	human
0	0.643644355	0.586	0.163	0	AT2 cells	TM4SF1	human
0	0.643097708	0.324	0.009	0	AT2 cells	SLC22A3	human
0	0.642850796	0.378	0.049	0	AT2 cells	GPR160	human
0	0.642355783	0.325	0.017	0	AT2 cells	CAPN8	human
0	0.640635735	0.351	0.036	0	AT2 cells	NTN4	human
0	0.636151202	0.399	0.04	0	AT2 cells	NPNT	human
0	0.634817511	0.319	0.009	0	AT2 cells	NECAB1	human
0	0.63401152	0.389	0.04	0	AT2 cells	SDC1	human
0	0.63381716	0.275	0.017	0	AT2 cells	PCDH9	human
0	0.63222232	0.51	0.078	0	AT2 cells	TSPAN13	human
0	0.631371079	0.459	0.082	0	AT2 cells	EFNA1	human
0	0.624396055	0.314	0.019	0	AT2 cells	SLCO4C1	human
0	0.621939359	0.941	0.766	0	AT2 cells	GSTP1	human
0	0.614681269	0.326	0.013	0	AT2 cells	CREB3L1	human
0	0.614595037	0.396	0.044	0	AT2 cells	SMAGP	human
0	0.61270294	0.324	0.026	0	AT2 cells	PLA2G10	human
0	0.609933536	0.337	0.034	0	AT2 cells	PFKFB2	human
0	0.604318532	0.499	0.132	0	AT2 cells	EBPL	human
0	0.602973	0.28	0.008	0	AT2 cells	RASGRF1	human
0	0.60184619	0.46	0.089	0	AT2 cells	CKB	human
0	0.597588109	0.48	0.117	0	AT2 cells	BNIP3	human
0	0.590930564	0.388	0.087	0	AT2 cells	GALE	human
0	-0.690842777	0.012	0.277	0	AT2 cells	LY86	human
0	-0.713384879	0.01	0.294	0	AT2 cells	NCKAP1L	human
0	-0.714946717	0.017	0.298	0	AT2 cells	FERMT3	human
0	-0.756800075	0.013	0.277	0	AT2 cells	HAVCR2	human
0	-0.758053671	0.01	0.273	0	AT2 cells	DOCK2	human
0	-0.770310986	0.01	0.296	0	AT2 cells	SIRPA	human
0	-0.772339868	0.016	0.287	0	AT2 cells	PPP1R18	human
0	-0.775182967	0.013	0.32	0	AT2 cells	THEMIS2	human
0	-0.77613137	0.015	0.303	0	AT2 cells	PILRA	human
0	-0.786148208	0.016	0.295	0	AT2 cells	KCNAB2	human
0	-0.786726311	0.012	0.284	0	AT2 cells	CPVL	human
0	-0.812110731	0.011	0.281	0	AT2 cells	GLIPR1	human
0	-0.817299303	0.014	0.31	0	AT2 cells	SPN	human
0	-0.819948742	0.007	0.273	0	AT2 cells	CD86	human
0	-0.820900261	0.039	0.328	0	AT2 cells	LPXN	human
0	-0.850923385	0.027	0.317	0	AT2 cells	PLBD1	human
0	-0.85324207	0.012	0.313	0	AT2 cells	SLA	human
0	-0.879925246	0.074	0.374	0	AT2 cells	PTPN6	human
0	-0.882509326	0.018	0.273	0	AT2 cells	TREM2	human
0	-0.883092601	0.018	0.351	0	AT2 cells	LAIR1	human
0	-0.908089425	0.018	0.323	0	AT2 cells	SLCO2B1	human
0	-0.912404339	0.032	0.344	0	AT2 cells	LRP1	human
0	-0.926510847	0.028	0.309	0	AT2 cells	IQGAP2	human
0	-0.926620762	0.012	0.305	0	AT2 cells	LCP2	human
0	-0.944931319	0.014	0.272	0	AT2 cells	GLDN	human
0	-0.973513389	0.028	0.359	0	AT2 cells	AKR1B1	human
0	-0.974579369	0.013	0.332	0	AT2 cells	HCK	human
0	-0.992809548	0.012	0.304	0	AT2 cells	PLEK	human
0	-1.008666063	0.022	0.368	0	AT2 cells	NCF2	human
0	-1.009738036	0.018	0.366	0	AT2 cells	DOK2	human
0	-1.012257127	0.029	0.394	0	AT2 cells	LGALS9	human
0	-1.013206516	0.017	0.319	0	AT2 cells	ANPEP	human
0	-1.014180491	0.015	0.371	0	AT2 cells	RGS10	human
0	-1.017111061	0.069	0.381	0	AT2 cells	CARD16	human
0	-1.017269557	0.054	0.382	0	AT2 cells	TGFB1	human
0	-1.023284773	0.013	0.321	0	AT2 cells	FPR1	human
0	-1.056520784	0.122	0.468	0	AT2 cells	C4orf48	human
0	-1.06468136	0.023	0.389	0	AT2 cells	SLC7A7	human
0	-1.065415331	0.041	0.37	0	AT2 cells	KCTD12	human
0	-1.071522022	0.09	0.402	0	AT2 cells	IFI16	human
0	-1.089842595	0.031	0.394	0	AT2 cells	LY96	human
0	-1.094584934	0.02	0.379	0	AT2 cells	FGR	human
0	-1.101035601	0.01	0.322	0	AT2 cells	CYTIP	human
0	-1.104639827	0.023	0.339	0	AT2 cells	ABCG1	human
0	-1.112679335	0.015	0.359	0	AT2 cells	TBXAS1	human
0	-1.114339439	0.048	0.377	0	AT2 cells	FCGR2A	human
0	-1.148051384	0.018	0.325	0	AT2 cells	RAC2	human
0	-1.148624176	0.024	0.391	0	AT2 cells	CLEC7A	human
0	-1.150082208	0.891	0.902	0	AT2 cells	MYL6	human
0	-1.153549943	0.019	0.388	0	AT2 cells	HCLS1	human
0	-1.157055464	0.115	0.436	0	AT2 cells	PSMB9	human
0	-1.167953233	0.032	0.426	0	AT2 cells	GPSM3	human
0	-1.170850483	0.015	0.301	0	AT2 cells	MMP19	human
0	-1.17247343	0.01	0.27	0	AT2 cells	SNX9	human
0	-1.177256157	0.014	0.329	0	AT2 cells	LSP1	human
0	-1.181120362	0.03	0.4	0	AT2 cells	ALOX5	human
0	-1.184934439	0.054	0.418	0	AT2 cells	CCDC88A	human
0	-1.192316943	0.009	0.284	0	AT2 cells	SLC8A1	human
0	-1.204853141	0.025	0.343	0	AT2 cells	IGSF6	human
0	-1.219768996	0.201	0.526	0	AT2 cells	RNF130	human
0	-1.255995442	0.016	0.33	0	AT2 cells	MS4A6A	human
0	-1.258110049	0.109	0.411	0	AT2 cells	CYP27A1	human
0	-1.260682277	0.053	0.465	0	AT2 cells	SAMHD1	human
0	-1.267978459	0.09	0.452	0	AT2 cells	ARHGAP18	human
0	-1.274854327	0.026	0.409	0	AT2 cells	EVI2B	human
0	-1.285347934	0.039	0.379	0	AT2 cells	FNBP1	human
0	-1.29909715	0.018	0.424	0	AT2 cells	CLEC2B	human
0	-1.300770206	0.026	0.393	0	AT2 cells	MS4A4A	human
0	-1.306001083	0.032	0.369	0	AT2 cells	ENG	human
0	-1.312923762	0.033	0.33	0	AT2 cells	THBD	human
0	-1.31389021	0.031	0.317	0	AT2 cells	RETN	human
0	-1.323593822	0.307	0.591	0	AT2 cells	FXYD5	human
0	-1.330832547	0.026	0.432	0	AT2 cells	GYPC	human
0	-1.331757143	0.1	0.445	0	AT2 cells	KLF4	human
0	-1.373417838	0.777	0.837	0	AT2 cells	CFL1	human
0	-1.383023391	0.054	0.39	0	AT2 cells	RASGEF1B	human
0	-1.387416512	0.033	0.405	0	AT2 cells	CSTA	human
0	-1.459720538	0.035	0.49	0	AT2 cells	GLIPR2	human
0	-1.471572761	0.037	0.365	0	AT2 cells	CD14	human
0	-1.475220937	0.984	0.975	0	AT2 cells	TMSB4X	human
0	-1.477542326	0.03	0.42	0	AT2 cells	BCL2A1	human
0	-1.482682685	0.152	0.511	0	AT2 cells	PYCARD	human
0	-1.489511317	0.327	0.59	0	AT2 cells	LY6E	human
0	-1.509911954	0.026	0.401	0	AT2 cells	MNDA	human
0	-1.517680956	0.039	0.39	0	AT2 cells	PPARG	human
0	-1.519924079	0.458	0.695	0	AT2 cells	SDCBP	human
0	-1.530072394	0.848	0.865	0	AT2 cells	PFN1	human
0	-1.539895399	0.031	0.424	0	AT2 cells	FCGR3A	human
0	-1.541243887	0.278	0.613	0	AT2 cells	CD99	human
0	-1.549413408	0.042	0.478	0	AT2 cells	BST2	human
0	-1.573230437	0.018	0.294	0	AT2 cells	VCAN	human
0	-1.582486384	0.027	0.524	0	AT2 cells	CD53	human
0	-1.585980215	0.029	0.488	0	AT2 cells	ITGB2	human
0	-1.592141629	0.026	0.446	0	AT2 cells	C5AR1	human
0	-1.594303376	0.067	0.433	0	AT2 cells	HCST	human
0	-1.602332981	0.032	0.484	0	AT2 cells	CD37	human
0	-1.61449903	0.141	0.478	0	AT2 cells	IFI6	human
0	-1.617067971	0.033	0.457	0	AT2 cells	SNX10	human
0	-1.635760053	0.052	0.399	0	AT2 cells	PECAM1	human
0	-1.647751526	0.95	0.957	0	AT2 cells	ACTB	human
0	-1.651012174	0.896	0.851	0	AT2 cells	S100A11	human
0	-1.660277454	0.795	0.845	0	AT2 cells	ITM2B	human
0	-1.70308788	0.045	0.469	0	AT2 cells	LST1	human
0	-1.707642894	0.632	0.716	0	AT2 cells	TSPO	human
0	-1.717001792	0.064	0.448	0	AT2 cells	GPNMB	human
0	-1.724317718	0.016	0.35	0	AT2 cells	KYNU	human
0	-1.768466993	0.066	0.408	0	AT2 cells	MCEMP1	human
0	-1.773738133	0.072	0.512	0	AT2 cells	SLC11A1	human
0	-1.786343675	0.356	0.588	0	AT2 cells	CTSC	human
0	-1.789131633	0.224	0.616	0	AT2 cells	ARHGDIB	human
0	-1.790252946	0.036	0.54	0	AT2 cells	LCP1	human
0	-1.79789315	0.045	0.506	0	AT2 cells	SPI1	human
0	-1.802930389	0.039	0.57	0	AT2 cells	GMFG	human
0	-1.811552644	0.045	0.419	0	AT2 cells	CD163	human
0	-1.826813835	0.087	0.436	0	AT2 cells	CFD	human
0	-1.852339212	0.23	0.578	0	AT2 cells	ZFP36L2	human
0	-1.860634009	0.193	0.528	0	AT2 cells	CTSL	human
0	-1.882455924	0.013	0.397	0	AT2 cells	SAMSN1	human
0	-1.88463949	0.052	0.376	0	AT2 cells	MS4A7	human
0	-1.886671417	0.019	0.326	0	AT2 cells	IL7R	human
0	-1.891701346	0.768	0.884	0	AT2 cells	HLA-A	human
0	-1.915402988	0.034	0.461	0	AT2 cells	PLXDC2	human
0	-1.921303214	0.254	0.556	0	AT2 cells	CAPG	human
0	-1.932920461	0.052	0.525	0	AT2 cells	C1orf162	human
0	-1.951344818	0.882	0.875	0	AT2 cells	CD74	human
0	-1.962905178	0.045	0.473	0	AT2 cells	OLR1	human
0	-1.963529944	0.188	0.654	0	AT2 cells	EMP3	human
0	-1.97535266	0.039	0.551	0	AT2 cells	COTL1	human
0	-1.992813098	0.025	0.373	0	AT2 cells	CXCR4	human
0	-2.04520917	0.063	0.477	0	AT2 cells	VSIG4	human
0	-2.048481683	0.101	0.516	0	AT2 cells	PLAUR	human
0	-2.052586739	0.025	0.549	0	AT2 cells	PTPRC	human
0	-2.077139632	0.936	0.956	0	AT2 cells	TMSB10	human
0	-2.085504958	0.379	0.662	0	AT2 cells	CTSS	human
0	-2.10181908	0.53	0.717	0	AT2 cells	GLUL	human
0	-2.143982959	0.125	0.564	0	AT2 cells	RGCC	human
0	-2.159216491	0.2	0.521	0	AT2 cells	HLA-DQA1	human
0	-2.163889091	0.05	0.443	0	AT2 cells	MSR1	human
0	-2.164090359	0.669	0.788	0	AT2 cells	PSAP	human
0	-2.169107583	0.747	0.887	0	AT2 cells	HLA-C	human
0	-2.229462505	0.061	0.497	0	AT2 cells	MRC1	human
0	-2.256046261	0.701	0.762	0	AT2 cells	HLA-DRB1	human
0	-2.307292572	0.112	0.42	0	AT2 cells	CD68	human
0	-2.307442674	0.453	0.67	0	AT2 cells	GRN	human
0	-2.311575546	0.474	0.699	0	AT2 cells	CTSB	human
0	-2.318669565	0.113	0.575	0	AT2 cells	CRIP1	human
0	-2.323405034	0.067	0.548	0	AT2 cells	AIF1	human
0	-2.338083344	0.554	0.787	0	AT2 cells	HLA-E	human
0	-2.347837816	0.973	0.983	0	AT2 cells	B2M	human
0	-2.358851139	0.027	0.528	0	AT2 cells	ZEB2	human
0	-2.395271108	0.807	0.93	0	AT2 cells	HLA-B	human
0	-2.408225111	0.56	0.783	0	AT2 cells	SH3BGRL3	human
0	-2.416970918	0.124	0.586	0	AT2 cells	TIMP1	human
0	-2.506513598	0.815	0.801	0	AT2 cells	HLA-DRA	human
0	-2.511239129	0.106	0.498	0	AT2 cells	MARCO	human
0	-2.626861646	0.096	0.683	0	AT2 cells	LAPTM5	human
0	-2.864615026	0.117	0.572	0	AT2 cells	ALOX5AP	human
0	-2.915507178	0.28	0.776	0	AT2 cells	CYBA	human
0	-3.096614999	0.177	0.542	0	AT2 cells	LYZ	human
0	-3.115098992	0.429	0.821	0	AT2 cells	S100A4	human
0	-3.155637947	0.187	0.634	0	AT2 cells	CD52	human
0	-3.176186141	0.188	0.751	0	AT2 cells	LGALS1	human
0	-3.187259529	0.103	0.517	0	AT2 cells	C1QC	human
0	-3.270858274	0.149	0.666	0	AT2 cells	FCER1G	human
0	-3.306086566	0.243	0.561	0	AT2 cells	APOE	human
0	-3.426838722	0.096	0.773	0	AT2 cells	SRGN	human
0	-3.478338937	0.454	0.851	0	AT2 cells	VIM	human
0	-3.513453987	0.278	0.617	0	AT2 cells	C1QA	human
0	-3.551400521	0.208	0.706	0	AT2 cells	TYROBP	human
0	-3.649042549	0.277	0.6	0	AT2 cells	C1QB	human
6.29E-307	0.599728069	0.384	0.069	1.64E-302	AT2 cells	TCEA3	human
1.33E-306	0.68999149	0.966	0.912	3.46E-302	AT2 cells	RPL12	human
1.93E-306	0.756692327	0.679	0.332	5.05E-302	AT2 cells	CPM	human
3.31E-306	-2.043091719	0.089	0.397	8.65E-302	AT2 cells	THBS1	human
2.98E-305	-1.290922408	0.223	0.523	7.78E-301	AT2 cells	RNF149	human
3.90E-305	0.620807548	0.473	0.141	1.02E-300	AT2 cells	POLR2C	human
3.91E-305	-1.511788918	0.03	0.289	1.02E-300	AT2 cells	INHBA	human
4.68E-305	-0.936449713	0.019	0.272	1.22E-300	AT2 cells	PMP22	human
7.39E-305	-1.213888289	0.219	0.523	1.93E-300	AT2 cells	GNAI2	human
1.57E-304	0.693242466	0.434	0.107	4.10E-300	AT2 cells	ST3GAL5	human
1.80E-304	-0.973121802	0.107	0.409	4.69E-300	AT2 cells	TIMP2	human
1.97E-303	-0.997235802	0.02	0.275	5.15E-299	AT2 cells	CYBB	human
2.16E-303	0.84024409	0.936	0.796	5.64E-299	AT2 cells	RPSA	human
6.35E-303	-1.325280302	0.113	0.406	1.66E-298	AT2 cells	TREM1	human
7.19E-303	0.672835291	0.96	0.895	1.88E-298	AT2 cells	RPL18	human
1.67E-302	-1.000069204	0.013	0.283	4.37E-298	AT2 cells	ITGAX	human
2.52E-301	-1.325977805	0.338	0.594	6.57E-297	AT2 cells	LITAF	human
1.62E-300	0.790104999	0.948	0.838	4.24E-296	AT2 cells	RPL31	human
2.06E-300	-1.140306836	0.008	0.259	5.36E-296	AT2 cells	PIK3R5	human
1.35E-299	0.595175345	0.484	0.133	3.52E-295	AT2 cells	RPS6KA2	human
1.83E-299	-3.344501788	0.107	0.413	4.77E-295	AT2 cells	S100A8	human
2.23E-299	-0.84654523	0.021	0.279	5.81E-295	AT2 cells	IL3RA	human
1.07E-298	-0.864974425	0.083	0.378	2.80E-294	AT2 cells	SLC16A3	human
1.36E-298	0.706312003	0.584	0.23	3.56E-294	AT2 cells	TMEM141	human
1.57E-298	0.67479676	0.833	0.546	4.10E-294	AT2 cells	WSB1	human
3.57E-298	-0.797424873	0.015	0.28	9.31E-294	AT2 cells	WIPF1	human
3.63E-298	0.680913919	0.61	0.269	9.48E-294	AT2 cells	ADI1	human
1.55E-296	0.719461986	0.885	0.65	4.04E-292	AT2 cells	POLR2L	human
2.24E-296	-1.143683731	0.179	0.482	5.86E-292	AT2 cells	DDAH2	human
8.13E-296	-0.94788117	0.036	0.3	2.12E-291	AT2 cells	GPRIN3	human
2.67E-295	1.070088978	0.469	0.132	6.97E-291	AT2 cells	PDE4D	human
4.11E-295	0.736671109	0.977	0.921	1.07E-290	AT2 cells	EEF1A1	human
5.12E-295	-1.166874045	0.258	0.546	1.34E-290	AT2 cells	RAP1B	human
8.21E-295	-0.86230218	0.014	0.264	2.14E-290	AT2 cells	UBASH3B	human
2.11E-294	0.842651699	0.988	0.979	5.51E-290	AT2 cells	MALAT1	human
7.69E-294	-1.753106004	0.068	0.353	2.01E-289	AT2 cells	GPX3	human
1.46E-291	-0.971832488	0.088	0.395	3.81E-287	AT2 cells	EFHD2	human
7.08E-291	-0.672709463	0.014	0.256	1.85E-286	AT2 cells	BHLHE41	human
8.62E-291	0.58893202	0.41	0.093	2.25E-286	AT2 cells	MVD	human
1.91E-290	-0.909726777	0.028	0.28	4.99E-286	AT2 cells	RIN3	human
2.03E-290	-0.929261468	0.02	0.27	5.29E-286	AT2 cells	PHLDA1	human
2.04E-290	0.601884286	0.406	0.089	5.31E-286	AT2 cells	PRKCI	human
8.39E-290	0.609792654	0.374	0.078	2.19E-285	AT2 cells	HMGCR	human
1.96E-289	0.611851195	0.982	0.963	5.12E-285	AT2 cells	RPLP1	human
2.28E-289	0.766119975	0.614	0.271	5.96E-285	AT2 cells	SARS	human
2.40E-289	-1.247621799	0.045	0.322	6.27E-285	AT2 cells	ASAP1	human
2.80E-289	-0.769668458	0.038	0.318	7.31E-285	AT2 cells	BID	human
2.92E-287	-1.516962633	0.047	0.327	7.62E-283	AT2 cells	HPGD	human
3.45E-287	-3.349134427	0.198	0.482	9.00E-283	AT2 cells	FABP4	human
5.08E-287	-0.766410206	0.042	0.304	1.33E-282	AT2 cells	MPP1	human
9.99E-285	0.591602076	0.379	0.073	2.61E-280	AT2 cells	PIP5K1B	human
1.31E-284	-0.847419102	0.016	0.266	3.41E-280	AT2 cells	FHL1	human
3.72E-284	-0.665580866	0.01	0.252	9.71E-280	AT2 cells	SELPLG	human
5.96E-284	-0.872172562	0.008	0.252	1.56E-279	AT2 cells	CSF2RA	human
9.94E-284	0.632583919	0.555	0.208	2.59E-279	AT2 cells	MGLL	human
5.36E-282	-0.77386599	0.027	0.267	1.40E-277	AT2 cells	MYO1F	human
6.51E-280	0.636110245	0.447	0.129	1.70E-275	AT2 cells	KIF22	human
1.57E-279	1.08207146	0.455	0.147	4.09E-275	AT2 cells	PHLDA2	human
2.07E-278	0.673197239	0.653	0.318	5.40E-274	AT2 cells	CHP1	human
1.07E-277	-1.370790552	0.383	0.598	2.80E-273	AT2 cells	GSTO1	human
2.21E-277	-0.63760638	0.009	0.252	5.78E-273	AT2 cells	IRF8	human
2.33E-277	-1.083741124	0.094	0.377	6.07E-273	AT2 cells	DOCK8	human
2.47E-275	-0.680338842	0.019	0.263	6.45E-271	AT2 cells	TNFAIP2	human
2.96E-275	0.809814468	0.973	0.927	7.73E-271	AT2 cells	RPS18	human
5.78E-275	-0.962949663	0.169	0.45	1.51E-270	AT2 cells	RHOG	human
1.59E-272	-0.762269822	0.022	0.279	4.15E-268	AT2 cells	JAML	human
4.60E-272	0.818695378	0.447	0.129	1.20E-267	AT2 cells	TNFRSF12A	human
6.83E-272	-1.018140703	0.042	0.301	1.78E-267	AT2 cells	DST	human
4.20E-271	0.625441618	0.343	0.063	1.10E-266	AT2 cells	TFCP2L1	human
2.41E-270	0.661629609	0.964	0.864	6.29E-266	AT2 cells	NEAT1	human
4.51E-270	-1.635461625	0.177	0.464	1.18E-265	AT2 cells	GPCPD1	human
1.07E-269	0.839234151	0.359	0.077	2.81E-265	AT2 cells	GDF15	human
2.58E-269	0.723698146	0.255	0.015	6.74E-265	AT2 cells	ACOXL	human
4.68E-269	-1.12569427	0.346	0.576	1.22E-264	AT2 cells	SH3BGRL	human
4.74E-269	-0.720490967	0.024	0.26	1.24E-264	AT2 cells	DSE	human
1.42E-268	0.633984509	0.785	0.479	3.70E-264	AT2 cells	BLVRB	human
9.22E-268	-1.12861867	0.255	0.525	2.41E-263	AT2 cells	GRB2	human
2.76E-265	-0.774364821	0.083	0.349	7.21E-261	AT2 cells	SKAP2	human
5.43E-265	0.705262596	0.949	0.817	1.42E-260	AT2 cells	RPS20	human
6.70E-265	-1.279819134	0.246	0.512	1.75E-260	AT2 cells	GLRX	human
2.05E-264	0.656847191	0.451	0.137	5.34E-260	AT2 cells	GFPT1	human
8.50E-264	0.71883383	0.954	0.852	2.22E-259	AT2 cells	RPL7	human
4.26E-263	-0.893327419	0.138	0.41	1.11E-258	AT2 cells	ARRB2	human
2.51E-262	-0.867424408	0.02	0.256	6.55E-258	AT2 cells	FRMD4A	human
2.54E-262	0.743525774	0.507	0.182	6.62E-258	AT2 cells	ICAM1	human
9.13E-262	-1.357411734	0.478	0.619	2.38E-257	AT2 cells	FCGRT	human
1.78E-261	-0.635036161	0.037	0.286	4.66E-257	AT2 cells	RGS19	human
4.24E-261	-0.785385943	0.02	0.268	1.11E-256	AT2 cells	DOCK11	human
7.15E-261	0.63069965	0.976	0.946	1.86E-256	AT2 cells	RPL13	human
1.35E-260	-0.667851292	0.04	0.281	3.53E-256	AT2 cells	SLC31A2	human
2.18E-260	-0.891200223	0.094	0.371	5.68E-256	AT2 cells	VAT1	human
9.76E-259	-1.184260247	0.621	0.752	2.55E-254	AT2 cells	ANXA1	human
4.74E-258	-2.606195478	0.105	0.367	1.24E-253	AT2 cells	CCL18	human
4.61E-257	-1.409890201	0.234	0.504	1.20E-252	AT2 cells	GSN	human
1.35E-256	0.592391928	0.58	0.229	3.52E-252	AT2 cells	PRDX2	human
3.57E-254	-1.064614446	0.143	0.407	9.32E-250	AT2 cells	LIPA	human
3.35E-253	0.631415397	0.703	0.375	8.74E-249	AT2 cells	PRKAR1A	human
2.19E-251	0.628321591	0.746	0.422	5.70E-247	AT2 cells	EZR	human
4.83E-251	-0.967452688	0.072	0.329	1.26E-246	AT2 cells	IRAK3	human
5.54E-251	0.690002346	0.957	0.878	1.45E-246	AT2 cells	RPL14	human
8.81E-251	0.598741652	0.912	0.706	2.30E-246	AT2 cells	PPDPF	human
9.25E-251	-0.875996665	0.147	0.411	2.41E-246	AT2 cells	CORO1C	human
2.44E-250	-1.129735542	0.819	0.839	6.36E-246	AT2 cells	S100A10	human
3.24E-250	-1.00694096	0.047	0.296	8.46E-246	AT2 cells	AKR1C3	human
6.38E-250	-1.859190609	0.655	0.685	1.67E-245	AT2 cells	HLA-DPB1	human
8.30E-249	0.610768678	0.26	0.032	2.17E-244	AT2 cells	BMP1	human
1.33E-246	-0.807691946	0.993	0.987	3.47E-242	AT2 cells	MT-CO2	human
2.24E-246	-1.471206755	0.332	0.55	5.85E-242	AT2 cells	CTSZ	human
2.40E-246	-0.721123174	0.029	0.266	6.27E-242	AT2 cells	EMILIN2	human
1.11E-245	-1.358722473	0.095	0.359	2.90E-241	AT2 cells	PDK4	human
1.67E-244	0.719315772	0.964	0.913	4.36E-240	AT2 cells	RPL21	human
2.80E-241	-0.91098523	0.17	0.437	7.30E-237	AT2 cells	PLSCR1	human
3.49E-240	-1.007530986	0.206	0.471	9.10E-236	AT2 cells	UPP1	human
3.54E-239	0.594875669	0.275	0.03	9.23E-235	AT2 cells	WWC1	human
9.14E-239	-0.693494466	0.08	0.313	2.39E-234	AT2 cells	PNPLA6	human
1.13E-238	-1.023358321	0.259	0.495	2.96E-234	AT2 cells	YWHAH	human
1.54E-238	-0.672768025	0.05	0.283	4.01E-234	AT2 cells	TGFBI	human
2.38E-238	0.61119738	0.548	0.217	6.22E-234	AT2 cells	CDK2AP2	human
3.50E-238	-1.012818964	0.663	0.734	9.12E-234	AT2 cells	RAC1	human
9.72E-238	-1.163006616	0.085	0.351	2.54E-233	AT2 cells	MYO9B	human
9.07E-237	-1.896650745	0.637	0.695	2.37E-232	AT2 cells	HLA-DPA1	human
4.69E-236	0.624942568	0.958	0.874	1.22E-231	AT2 cells	RPL7A	human
1.13E-234	-0.994482288	0.346	0.574	2.95E-230	AT2 cells	ACTR2	human
2.75E-234	-0.599025321	0.028	0.255	7.18E-230	AT2 cells	TUBB6	human
2.98E-234	-0.930147703	0.034	0.258	7.77E-230	AT2 cells	EPB41L3	human
6.28E-234	-1.204698708	0.113	0.368	1.64E-229	AT2 cells	ISG15	human
8.04E-234	0.650748761	0.322	0.06	2.10E-229	AT2 cells	SHROOM3	human
5.76E-233	0.597539518	0.967	0.912	1.50E-228	AT2 cells	RPL8	human
8.24E-233	-1.262259746	0.577	0.658	2.15E-228	AT2 cells	ATP6V1F	human
1.80E-232	0.626542112	0.531	0.228	4.69E-228	AT2 cells	EPHX1	human
2.41E-232	-0.873873123	0.181	0.432	6.28E-228	AT2 cells	VASP	human
9.76E-232	0.846906604	0.377	0.097	2.55E-227	AT2 cells	MECOM	human
9.98E-232	0.617895493	0.969	0.923	2.61E-227	AT2 cells	RPS8	human
7.72E-231	-1.104228779	0.655	0.704	2.01E-226	AT2 cells	ANXA5	human
2.91E-230	0.773160219	0.279	0.05	7.58E-226	AT2 cells	USP54	human
1.04E-228	-0.905258879	0.04	0.272	2.71E-224	AT2 cells	PIP4K2A	human
1.45E-228	0.95163727	0.523	0.223	3.79E-224	AT2 cells	SGMS2	human
1.83E-228	-0.773686707	0.077	0.322	4.78E-224	AT2 cells	ACER3	human
2.12E-227	-1.967152918	0.347	0.529	5.53E-223	AT2 cells	ACP5	human
3.38E-227	-1.374355761	0.208	0.467	8.83E-223	AT2 cells	FKBP5	human
1.88E-225	0.635010238	0.408	0.114	4.89E-221	AT2 cells	MAST4	human
2.57E-224	-0.879711194	0.113	0.364	6.70E-220	AT2 cells	CD58	human
2.03E-223	0.653345178	0.273	0.043	5.29E-219	AT2 cells	AFF3	human
3.69E-223	-0.626843735	0.058	0.283	9.62E-219	AT2 cells	CASP1	human
5.29E-223	0.715585716	0.34	0.083	1.38E-218	AT2 cells	DONSON	human
2.05E-222	-1.051399903	0.212	0.474	5.36E-218	AT2 cells	RAB31	human
7.91E-222	-0.954818447	0.161	0.401	2.06E-217	AT2 cells	HLA-DMB	human
9.92E-222	-1.450072289	0.451	0.618	2.59E-217	AT2 cells	CEBPB	human
1.03E-221	0.64371799	0.693	0.372	2.70E-217	AT2 cells	NBEAL1	human
2.45E-221	0.669674556	0.425	0.146	6.39E-217	AT2 cells	TRIB1	human
2.73E-221	0.700207836	0.962	0.893	7.13E-217	AT2 cells	RPS16	human
9.06E-221	0.773411012	0.952	0.842	2.36E-216	AT2 cells	RPL27A	human
3.69E-220	-1.469449364	0.871	0.784	9.62E-216	AT2 cells	CST3	human
8.68E-220	0.652447953	0.652	0.342	2.26E-215	AT2 cells	GLTSCR2	human
4.74E-219	-1.103152747	0.119	0.382	1.24E-214	AT2 cells	SH3BP5	human
9.51E-217	0.640279655	0.869	0.624	2.48E-212	AT2 cells	EEF1D	human
9.60E-217	-0.891202487	0.192	0.438	2.51E-212	AT2 cells	LEPROTL1	human
1.02E-216	-0.920204713	0.116	0.357	2.65E-212	AT2 cells	STMN1	human
3.27E-216	-0.86061112	0.065	0.298	8.53E-212	AT2 cells	RAB8B	human
5.58E-216	-1.134110466	0.568	0.678	1.46E-211	AT2 cells	SARAF	human
1.33E-215	-1.321642773	0.619	0.742	3.46E-211	AT2 cells	TXNIP	human
9.06E-215	0.623844329	0.905	0.722	2.37E-210	AT2 cells	SLC25A6	human
8.14E-214	-1.110634788	0.076	0.311	2.13E-209	AT2 cells	RAPGEF1	human
7.63E-213	0.588408247	0.484	0.204	1.99E-208	AT2 cells	NUDT16	human
1.02E-212	-0.83960995	0.174	0.411	2.66E-208	AT2 cells	MFSD1	human
1.81E-212	-1.288488191	0.713	0.843	4.73E-208	AT2 cells	MT-ND4L	human
1.27E-209	-1.861032762	0.107	0.344	3.32E-205	AT2 cells	FN1	human
6.83E-209	0.600209087	0.452	0.161	1.78E-204	AT2 cells	H1F0	human
1.82E-207	-0.731953417	0.113	0.345	4.74E-203	AT2 cells	ACTN1	human
1.57E-206	0.604376149	0.697	0.415	4.09E-202	AT2 cells	POLR1D	human
2.02E-204	0.605834472	0.49	0.2	5.27E-200	AT2 cells	NCOA7	human
6.34E-204	-0.710774581	0.147	0.379	1.65E-199	AT2 cells	CNPY3	human
2.25E-202	0.635180839	0.541	0.24	5.86E-198	AT2 cells	EGR1	human
4.46E-202	-0.817197103	0.172	0.392	1.16E-197	AT2 cells	LAP3	human
2.14E-201	-0.887741704	0.328	0.533	5.59E-197	AT2 cells	ACTR3	human
2.08E-200	0.769491482	0.481	0.2	5.44E-196	AT2 cells	DUSP6	human
1.24E-199	-0.93398927	0.614	0.703	3.24E-195	AT2 cells	CDC42	human
1.42E-197	-0.943116276	0.476	0.628	3.71E-193	AT2 cells	TPM3	human
1.13E-196	-0.589623867	0.038	0.253	2.94E-192	AT2 cells	OPN3	human
1.32E-195	-0.870025756	0.127	0.344	3.45E-191	AT2 cells	RNASET2	human
2.79E-192	-1.001499344	0.448	0.587	7.28E-188	AT2 cells	H2AFY	human
1.89E-191	-0.983714998	0.051	0.263	4.92E-187	AT2 cells	SBF2	human
1.03E-190	-0.78270137	0.156	0.383	2.69E-186	AT2 cells	ATP6V1B2	human
8.80E-190	-0.919986966	0.225	0.453	2.30E-185	AT2 cells	PPT1	human
8.38E-188	-0.713551986	0.099	0.334	2.19E-183	AT2 cells	TCIRG1	human
2.17E-187	-1.093436929	0.267	0.479	5.66E-183	AT2 cells	HEXB	human
7.35E-187	-0.910280504	0.155	0.399	1.92E-182	AT2 cells	ZYX	human
2.21E-186	-0.930707768	0.503	0.62	5.76E-182	AT2 cells	PKM	human
2.00E-183	-0.788631847	0.069	0.275	5.22E-179	AT2 cells	GNA13	human
2.97E-183	-0.96061037	0.514	0.63	7.76E-179	AT2 cells	ARPC5	human
1.78E-182	-1.065643295	0.054	0.25	4.64E-178	AT2 cells	VAMP5	human
3.80E-182	0.647860098	0.748	0.473	9.91E-178	AT2 cells	SNHG8	human
8.73E-180	-0.958600505	0.716	0.747	2.28E-175	AT2 cells	ANXA2	human
3.47E-179	-1.199352606	0.098	0.301	9.07E-175	AT2 cells	KLF2	human
1.31E-176	-0.983613757	0.276	0.498	3.43E-172	AT2 cells	MGAT1	human
3.14E-176	-0.964210227	0.513	0.601	8.20E-172	AT2 cells	AP2S1	human
2.85E-175	-0.902296285	0.804	0.8	7.45E-171	AT2 cells	MYL12A	human
5.24E-175	-0.894561357	0.375	0.542	1.37E-170	AT2 cells	ZNF706	human
2.45E-174	-1.273874178	0.081	0.281	6.38E-170	AT2 cells	DDIT4	human
8.79E-174	-0.896429199	0.108	0.323	2.29E-169	AT2 cells	MAFB	human
9.61E-174	-0.916578236	0.09	0.301	2.51E-169	AT2 cells	SEC14L1	human
2.57E-173	-0.767164151	0.143	0.352	6.72E-169	AT2 cells	GCA	human
1.94E-172	-0.777520542	0.179	0.391	5.07E-168	AT2 cells	CKLF	human
9.66E-172	-1.483461122	0.066	0.258	2.52E-167	AT2 cells	DOCK4	human
1.38E-171	-0.887052983	0.146	0.367	3.61E-167	AT2 cells	UCP2	human
5.16E-171	-0.997700605	0.104	0.33	1.35E-166	AT2 cells	SMAP2	human
1.76E-169	-0.960952494	0.335	0.529	4.60E-165	AT2 cells	CAPZA1	human
7.02E-169	-0.803523837	0.063	0.25	1.83E-164	AT2 cells	IFI30	human
1.12E-167	-0.643087529	0.099	0.309	2.92E-163	AT2 cells	NUP214	human
9.38E-167	0.643901558	0.679	0.422	2.45E-162	AT2 cells	TOP1	human
1.26E-166	-0.723418981	0.191	0.41	3.29E-162	AT2 cells	IFI27L2	human
3.25E-166	-1.020964702	0.082	0.29	8.49E-162	AT2 cells	DENND5A	human
4.91E-166	0.617068604	0.889	0.712	1.28E-161	AT2 cells	EEF1B2	human
1.38E-165	-0.718115866	0.154	0.371	3.59E-161	AT2 cells	UBE2L6	human
1.44E-165	-0.642880444	0.111	0.307	3.75E-161	AT2 cells	MIS18BP1	human
2.21E-165	-1.570581771	0.275	0.478	5.76E-161	AT2 cells	TFRC	human
1.63E-164	-0.926595194	0.237	0.452	4.27E-160	AT2 cells	ARL4A	human
2.36E-164	-1.734403723	0.211	0.43	6.16E-160	AT2 cells	CXCL3	human
5.75E-164	-0.627072318	0.077	0.281	1.50E-159	AT2 cells	SYK	human
9.37E-164	-0.756603569	0.11	0.307	2.45E-159	AT2 cells	LYAR	human
1.13E-160	-0.865186315	0.108	0.318	2.95E-156	AT2 cells	STK4	human
3.70E-159	-0.667165551	0.097	0.298	9.66E-155	AT2 cells	B3GNT5	human
4.10E-159	-0.952480081	0.178	0.387	1.07E-154	AT2 cells	CD83	human
7.46E-158	-0.614413828	0.088	0.299	1.95E-153	AT2 cells	11-Sep	human
5.78E-157	-1.144030701	0.281	0.499	1.51E-152	AT2 cells	IFNGR1	human
1.01E-155	-1.694378198	0.436	0.582	2.64E-151	AT2 cells	ATP1B3	human
1.37E-155	-1.097521049	0.272	0.483	3.57E-151	AT2 cells	ID2	human
2.73E-155	-0.958251352	0.341	0.544	7.13E-151	AT2 cells	AHNAK	human
1.14E-154	-0.825429379	0.142	0.346	2.98E-150	AT2 cells	HLA-F	human
8.62E-153	0.687787483	0.264	0.07	2.25E-148	AT2 cells	AUTS2	human
2.92E-152	-0.769302725	0.066	0.252	7.63E-148	AT2 cells	DMXL2	human
1.00E-151	-0.766388424	0.221	0.427	2.62E-147	AT2 cells	OSTF1	human
1.20E-151	-1.131952711	0.248	0.448	3.13E-147	AT2 cells	MAP3K8	human
2.80E-151	-1.023194744	0.298	0.464	7.32E-147	AT2 cells	CXCL16	human
9.54E-151	-1.434697711	0.526	0.285	2.49E-146	AT2 cells	SCGB3A1	human
1.84E-149	-1.806500098	0.132	0.332	4.80E-145	AT2 cells	ZNF331	human
4.09E-149	-0.71789094	0.073	0.263	1.07E-144	AT2 cells	CLIP4	human
1.38E-148	-0.877809732	0.625	0.67	3.60E-144	AT2 cells	POMP	human
3.17E-143	-1.082771358	0.282	0.458	8.26E-139	AT2 cells	TYMP	human
5.22E-142	-0.676319578	0.222	0.4	1.36E-137	AT2 cells	HNMT	human
4.54E-141	-1.175637549	0.253	0.452	1.19E-136	AT2 cells	RNASEK	human
6.15E-141	-0.952010838	0.679	0.793	1.60E-136	AT2 cells	DUSP1	human
7.93E-141	-1.301918719	0.15	0.35	2.07E-136	AT2 cells	ATP5F1E	human
1.25E-140	-0.874086087	0.402	0.545	3.27E-136	AT2 cells	TUBB	human
3.19E-140	-1.06029582	0.185	0.381	8.32E-136	AT2 cells	MAP2K1	human
6.77E-140	-0.738834083	0.071	0.255	1.77E-135	AT2 cells	TNS3	human
4.34E-137	-2.379256463	0.417	0.547	1.13E-132	AT2 cells	S100A9	human
1.25E-136	-1.292726635	0.161	0.362	3.25E-132	AT2 cells	GK	human
1.77E-135	-0.763954545	0.302	0.473	4.62E-131	AT2 cells	ATP6AP1	human
6.31E-135	-1.11940037	0.603	0.6	1.65E-130	AT2 cells	CLIC1	human
2.91E-133	-0.704175751	0.188	0.375	7.59E-129	AT2 cells	USP15	human
5.51E-132	-0.900208145	0.326	0.506	1.44E-127	AT2 cells	ELF1	human
1.80E-131	-0.701896022	0.172	0.366	4.70E-127	AT2 cells	SOAT1	human
2.17E-131	-1.06617013	0.088	0.268	5.68E-127	AT2 cells	RNF144B	human
1.13E-130	-0.821804925	0.123	0.318	2.94E-126	AT2 cells	CMIP	human
8.16E-130	-0.779460498	0.224	0.407	2.13E-125	AT2 cells	IFNGR2	human
4.33E-129	-0.81636106	0.553	0.661	1.13E-124	AT2 cells	YWHAZ	human
3.53E-128	-0.735581383	0.757	0.774	9.22E-124	AT2 cells	RHOA	human
4.40E-128	-0.719015352	0.193	0.383	1.15E-123	AT2 cells	AKIRIN2	human
2.29E-127	-1.071823266	0.325	0.467	5.99E-123	AT2 cells	STXBP2	human
2.80E-127	-0.657665293	0.092	0.271	7.30E-123	AT2 cells	APBB1IP	human
5.73E-127	-0.741703883	0.334	0.495	1.50E-122	AT2 cells	ATP6AP2	human
3.18E-126	-1.226723955	0.177	0.361	8.31E-122	AT2 cells	TNFAIP3	human
5.46E-126	-1.195554891	0.132	0.304	1.42E-121	AT2 cells	ELOB	human
7.22E-126	-0.716296382	0.17	0.355	1.88E-121	AT2 cells	9-Sep	human
9.70E-126	-1.094326197	0.63	0.594	2.53E-121	AT2 cells	ARPC3	human
1.96E-125	-0.641933143	0.127	0.31	5.12E-121	AT2 cells	PLEC	human
5.04E-124	-0.908013567	0.476	0.668	1.32E-119	AT2 cells	MT-ATP8	human
2.38E-123	-0.789573691	0.147	0.327	6.20E-119	AT2 cells	PAG1	human
1.23E-121	-0.98761148	0.318	0.481	3.21E-117	AT2 cells	LIMS1	human
1.36E-121	-1.50564327	0.996	0.991	3.55E-117	AT2 cells	FTL	human
1.53E-121	-0.833088932	0.115	0.291	3.99E-117	AT2 cells	MAML2	human
6.25E-121	-1.208078556	0.45	0.566	1.63E-116	AT2 cells	PLIN2	human
2.10E-120	-1.067357719	0.414	0.571	5.49E-116	AT2 cells	GABARAP	human
4.95E-118	-1.085778608	0.198	0.378	1.29E-113	AT2 cells	SLC2A3	human
9.93E-118	-1.050669354	0.109	0.276	2.59E-113	AT2 cells	CHST11	human
1.28E-117	-2.943837643	0.702	0.629	3.35E-113	AT2 cells	APOC1	human
8.57E-117	-0.636439324	0.278	0.447	2.24E-112	AT2 cells	MOB1A	human
4.74E-116	-0.708069649	0.869	0.791	1.24E-111	AT2 cells	YBX1	human
6.86E-116	-0.769550212	0.117	0.271	1.79E-111	AT2 cells	ETV6	human
6.95E-116	-0.848911263	0.364	0.504	1.81E-111	AT2 cells	PSME2	human
5.16E-115	-0.702846296	0.309	0.468	1.35E-110	AT2 cells	MTPN	human
1.82E-113	-0.727453771	0.259	0.441	4.75E-109	AT2 cells	ROCK1	human
2.12E-113	-0.665745441	0.151	0.334	5.53E-109	AT2 cells	MYADM	human
1.37E-111	-0.804689398	0.3	0.464	3.58E-107	AT2 cells	FAM49B	human
2.74E-111	-0.686345407	0.871	0.871	7.16E-107	AT2 cells	MT-ND5	human
3.41E-111	-0.897586732	0.147	0.315	8.90E-107	AT2 cells	MANBA	human
1.14E-110	0.875860297	0.598	0.386	2.98E-106	AT2 cells	CXCL2	human
2.22E-110	-0.818377904	0.726	0.702	5.79E-106	AT2 cells	PSMA7	human
4.69E-110	-0.871446755	0.683	0.657	1.22E-105	AT2 cells	NOP10	human
1.54E-109	-0.847506419	0.393	0.518	4.02E-105	AT2 cells	GRINA	human
1.70E-107	-0.714978212	0.658	0.689	4.44E-103	AT2 cells	LRRFIP1	human
1.71E-107	-0.709898592	0.279	0.425	4.45E-103	AT2 cells	SNX2	human
2.02E-107	-0.842765065	0.11	0.266	5.26E-103	AT2 cells	FAM49A	human
2.77E-107	-0.696909928	0.266	0.422	7.23E-103	AT2 cells	PSMB8	human
4.98E-107	-0.692784717	0.455	0.563	1.30E-102	AT2 cells	CAPZB	human
1.77E-106	-0.765536038	0.192	0.378	4.61E-102	AT2 cells	ADAM17	human
2.83E-106	-0.866929893	0.232	0.389	7.38E-102	AT2 cells	PICALM	human
1.27E-105	-0.744951107	0.476	0.571	3.32E-101	AT2 cells	CD164	human
1.39E-105	-0.664555673	0.137	0.292	3.62E-101	AT2 cells	DENND4C	human
2.20E-105	-0.704897664	0.168	0.339	5.73E-101	AT2 cells	TCF7L2	human
2.27E-104	-0.964437538	0.234	0.384	5.92E-100	AT2 cells	TUBA1A	human
2.68E-104	-0.866523057	0.445	0.551	7.00E-100	AT2 cells	TPM4	human
7.13E-104	-1.278336325	0.58	0.691	1.86E-99	AT2 cells	MT2A	human
9.34E-103	-0.989473065	0.242	0.407	2.44E-98	AT2 cells	STK17B	human
2.71E-102	-0.702715852	0.157	0.307	7.08E-98	AT2 cells	EVL	human
3.08E-102	-0.839534366	0.141	0.308	8.03E-98	AT2 cells	ATP5MG	human
5.88E-102	-0.739396189	0.401	0.519	1.53E-97	AT2 cells	ATOX1	human
7.16E-102	-0.675508411	0.333	0.465	1.87E-97	AT2 cells	RNF13	human
3.54E-101	-1.707763915	0.106	0.265	9.25E-97	AT2 cells	JARID2	human
3.28E-100	-0.590547939	0.929	0.858	8.56E-96	AT2 cells	OAZ1	human
1.36E-99	-0.656365547	0.886	0.856	3.54E-95	AT2 cells	ACTG1	human
4.71E-98	0.699977093	0.961	0.897	1.23E-93	AT2 cells	RPL13A	human
1.68E-97	-0.714494554	0.483	0.569	4.38E-93	AT2 cells	LAMP1	human
4.01E-97	-0.710796185	0.216	0.394	1.05E-92	AT2 cells	SP100	human
5.94E-97	-0.860039138	0.167	0.335	1.55E-92	AT2 cells	HIPK2	human
1.31E-96	-0.631979295	0.323	0.458	3.43E-92	AT2 cells	DRAP1	human
3.54E-96	-0.774883887	0.237	0.388	9.23E-92	AT2 cells	CCDC85B	human
4.91E-96	-1.00432232	0.275	0.444	1.28E-91	AT2 cells	QKI	human
5.48E-96	-0.897934652	0.145	0.298	1.43E-91	AT2 cells	NR4A2	human
1.56E-95	-0.761514421	0.656	0.677	4.07E-91	AT2 cells	TAGLN2	human
1.92E-95	-1.675667889	0.492	0.548	5.00E-91	AT2 cells	HLA-DRB5	human
3.86E-95	-0.986397439	0.222	0.38	1.01E-90	AT2 cells	CYTH1	human
1.47E-94	-0.713359101	0.363	0.495	3.84E-90	AT2 cells	ARF6	human
4.64E-93	-0.722288944	0.431	0.535	1.21E-88	AT2 cells	BCAP31	human
5.49E-93	-0.783215204	0.662	0.648	1.43E-88	AT2 cells	ATP6V0B	human
1.17E-92	-0.971528043	0.792	0.714	3.06E-88	AT2 cells	GAPDH	human
1.93E-92	-0.690271597	0.382	0.496	5.05E-88	AT2 cells	CDC37	human
2.36E-92	-2.29940574	0.175	0.317	6.16E-88	AT2 cells	IFI27	human
3.54E-92	-0.70159622	0.169	0.328	9.25E-88	AT2 cells	BACH1	human
6.44E-92	-0.602915796	0.185	0.342	1.68E-87	AT2 cells	ABI1	human
7.89E-92	-0.772567105	0.126	0.273	2.06E-87	AT2 cells	ATP5MPL	human
1.87E-91	-0.765781992	0.785	0.787	4.87E-87	AT2 cells	HSP90AA1	human
1.25E-90	-0.908706742	0.112	0.257	3.25E-86	AT2 cells	PRKCE	human
1.32E-90	-1.213959255	0.752	0.651	3.45E-86	AT2 cells	GPX1	human
8.40E-90	-0.702397158	0.313	0.426	2.19E-85	AT2 cells	PGD	human
1.49E-89	-0.880457251	0.29	0.437	3.88E-85	AT2 cells	MGST2	human
1.79E-89	-0.70709633	0.347	0.486	4.68E-85	AT2 cells	DNAJB6	human
1.82E-89	-0.742204016	0.795	0.77	4.74E-85	AT2 cells	CALM1	human
7.21E-89	-0.815060331	0.418	0.508	1.88E-84	AT2 cells	LRPAP1	human
1.14E-88	-1.466707834	0.577	0.569	2.99E-84	AT2 cells	HLA-DQB1	human
3.58E-88	-0.714308856	0.136	0.285	9.35E-84	AT2 cells	ATP5MC2	human
8.74E-85	-0.746478229	0.33	0.473	2.28E-80	AT2 cells	RBPJ	human
3.22E-83	-0.720848833	0.404	0.516	8.39E-79	AT2 cells	7-Sep	human
4.10E-83	-1.133447347	0.225	0.355	1.07E-78	AT2 cells	HMOX1	human
8.81E-83	-2.166482588	0.672	0.582	2.30E-78	AT2 cells	CTSD	human
1.12E-80	-0.668614123	0.624	0.64	2.91E-76	AT2 cells	HSP90B1	human
8.61E-79	-1.091244058	0.308	0.437	2.25E-74	AT2 cells	FNDC3B	human
1.82E-78	-0.836836914	0.149	0.288	4.74E-74	AT2 cells	CREM	human
1.06E-77	-1.208168619	0.27	0.411	2.76E-73	AT2 cells	ATP2B1	human
3.40E-77	-0.627395722	0.333	0.444	8.87E-73	AT2 cells	LAMP2	human
2.44E-76	-0.656861629	0.56	0.603	6.37E-72	AT2 cells	PSME1	human
8.08E-75	-0.619965993	0.263	0.394	2.11E-70	AT2 cells	ACAP2	human
3.55E-74	-0.591516668	0.287	0.414	9.27E-70	AT2 cells	ABRACL	human
8.66E-74	-0.593647724	0.263	0.384	2.26E-69	AT2 cells	CTSA	human
2.12E-73	-0.601166001	0.169	0.307	5.52E-69	AT2 cells	HBEGF	human
2.61E-72	-0.625220583	0.451	0.537	6.82E-68	AT2 cells	TMEM50A	human
4.24E-72	-0.721609797	0.205	0.341	1.11E-67	AT2 cells	ABHD5	human
7.52E-72	-0.638953054	0.65	0.64	1.96E-67	AT2 cells	SNX3	human
1.22E-71	-1.076670811	0.808	0.704	3.18E-67	AT2 cells	LGALS3	human
1.64E-71	-0.782593468	0.383	0.471	4.29E-67	AT2 cells	CAP1	human
7.33E-71	-1.480963194	0.47	0.483	1.91E-66	AT2 cells	FBP1	human
1.35E-69	-0.729186822	0.37	0.493	3.53E-65	AT2 cells	JMJD1C	human
2.50E-69	-0.621049422	0.271	0.397	6.53E-65	AT2 cells	TLN1	human
3.10E-69	-0.743397755	0.379	0.498	8.08E-65	AT2 cells	MYH9	human
1.77E-68	-0.592842332	0.297	0.432	4.63E-64	AT2 cells	PAK2	human
9.59E-68	-0.722074902	0.218	0.335	2.50E-63	AT2 cells	NUMB	human
5.37E-67	-0.830942796	0.206	0.329	1.40E-62	AT2 cells	SMCHD1	human
6.98E-67	-0.649444839	0.259	0.386	1.82E-62	AT2 cells	RNF213	human
1.18E-66	-0.769428903	0.284	0.406	3.09E-62	AT2 cells	RUNX1	human
2.02E-66	-0.646843743	0.183	0.311	5.26E-62	AT2 cells	AGFG1	human
2.40E-66	-0.672338775	0.15	0.263	6.27E-62	AT2 cells	PTK2B	human
2.56E-66	-0.708124917	0.424	0.514	6.69E-62	AT2 cells	FLNA	human
3.46E-65	-0.763082746	0.331	0.414	9.02E-61	AT2 cells	ARL6IP1	human
6.32E-65	-1.134721941	0.354	0.432	1.65E-60	AT2 cells	SERPING1	human
9.79E-65	-0.585489122	0.516	0.568	2.55E-60	AT2 cells	PGK1	human
1.08E-63	-0.977215096	0.515	0.51	2.82E-59	AT2 cells	FKBP1A	human
1.42E-62	-0.710485289	0.672	0.645	3.71E-58	AT2 cells	ALDOA	human
2.60E-62	-0.674852924	0.826	0.595	6.77E-58	AT2 cells	IFITM3	human
5.39E-62	-0.642426224	0.479	0.536	1.41E-57	AT2 cells	C9orf16	human
7.62E-62	-1.06967971	0.148	0.266	1.99E-57	AT2 cells	SIK3	human
1.46E-60	-0.613118888	0.246	0.378	3.80E-56	AT2 cells	GABARAPL1	human
4.53E-60	-1.090037737	0.179	0.283	1.18E-55	AT2 cells	CES1	human
1.49E-59	-0.603869702	0.201	0.321	3.88E-55	AT2 cells	MEF2A	human
8.15E-59	-0.81470185	0.166	0.292	2.13E-54	AT2 cells	FMNL2	human
1.03E-58	-0.609435395	0.388	0.483	2.68E-54	AT2 cells	BAX	human
7.25E-57	-0.728475335	0.689	0.65	1.89E-52	AT2 cells	DYNLL1	human
8.05E-57	-0.680443911	0.301	0.432	2.10E-52	AT2 cells	GNB1	human
1.93E-56	-1.463072396	0.164	0.287	5.03E-52	AT2 cells	LINC-PINT	human
8.91E-56	-0.60884202	0.473	0.534	2.33E-51	AT2 cells	CAPZA2	human
1.03E-55	-0.683058244	0.284	0.411	2.70E-51	AT2 cells	EEF1G	human
1.70E-54	-0.657649048	0.189	0.31	4.43E-50	AT2 cells	FOSL2	human
3.63E-54	-0.738365224	0.201	0.309	9.46E-50	AT2 cells	WARS	human
5.71E-54	-0.588916889	0.228	0.34	1.49E-49	AT2 cells	UBE2E2	human
2.23E-53	-0.715659698	0.574	0.611	5.82E-49	AT2 cells	RAB7A	human
4.93E-49	-0.612103501	0.239	0.341	1.29E-44	AT2 cells	HMGB2	human
4.03E-46	-0.8822563	0.365	0.195	1.05E-41	AT2 cells	CAV1	human
2.18E-45	-0.736053252	0.149	0.26	5.68E-41	AT2 cells	ZSWIM6	human
4.44E-45	-0.593590997	0.227	0.321	1.16E-40	AT2 cells	DAB2	human
4.60E-44	-0.779897071	0.234	0.339	1.20E-39	AT2 cells	FOXN3	human
2.27E-42	-0.673216377	0.691	0.627	5.93E-38	AT2 cells	MGST3	human
1.08E-40	-0.779134974	0.212	0.304	2.82E-36	AT2 cells	FNDC3A	human
2.24E-40	-0.640973623	0.244	0.349	5.83E-36	AT2 cells	UBE2R2	human
2.83E-40	-1.54931886	0.941	0.829	7.37E-36	AT2 cells	FTH1	human
1.85E-39	-0.620533089	0.272	0.362	4.82E-35	AT2 cells	OSBPL8	human
1.38E-38	-0.605838284	0.252	0.351	3.61E-34	AT2 cells	CDKN1A	human
1.92E-38	-0.956512623	0.533	0.519	5.01E-34	AT2 cells	TUBA1B	human
5.85E-38	-0.63683015	0.221	0.322	1.53E-33	AT2 cells	PHF20	human
1.16E-37	-0.648059	0.48	0.52	3.04E-33	AT2 cells	DNAJA1	human
1.17E-37	-0.696621326	0.447	0.529	3.05E-33	AT2 cells	RHOB	human
1.71E-36	-1.100128754	0.178	0.284	4.47E-32	AT2 cells	CXCL8	human
1.80E-36	-0.768146809	0.523	0.585	4.70E-32	AT2 cells	TSC22D3	human
1.39E-34	-0.807151562	0.209	0.284	3.62E-30	AT2 cells	ATP13A3	human
4.54E-32	-0.770539208	0.69	0.7	1.19E-27	AT2 cells	JUNB	human
1.95E-31	-0.59956526	0.174	0.252	5.08E-27	AT2 cells	ZC3HAV1	human
2.10E-30	-3.042700731	0.29	0.365	5.49E-26	AT2 cells	SCGB1A1	human
4.60E-30	-0.715977232	0.416	0.485	1.20E-25	AT2 cells	HSPA1A	human
3.37E-29	-0.684092518	0.239	0.321	8.80E-25	AT2 cells	IRF1	human
2.09E-28	-0.993551914	0.457	0.427	5.45E-24	AT2 cells	HLA-DMA	human
2.27E-28	-0.589592261	0.231	0.299	5.93E-24	AT2 cells	SNTB1	human
3.12E-28	-0.728331204	0.206	0.279	8.13E-24	AT2 cells	FGD4	human
1.14E-27	-0.612881017	0.367	0.431	2.96E-23	AT2 cells	REL	human
1.41E-27	-0.764468511	0.783	0.673	3.68E-23	AT2 cells	UBB	human
2.38E-27	-1.246446252	0.286	0.35	6.21E-23	AT2 cells	ELL2	human
8.56E-26	-0.71492814	0.297	0.364	2.23E-21	AT2 cells	DPYD	human
3.26E-25	-0.697175369	0.269	0.336	8.50E-21	AT2 cells	ZFAND3	human
4.21E-25	-0.742887008	0.203	0.276	1.10E-20	AT2 cells	PELI1	human
6.86E-25	-0.722334393	0.624	0.521	1.79E-20	AT2 cells	ARPC1B	human
9.76E-25	-0.699192024	0.508	0.541	2.55E-20	AT2 cells	CTNNB1	human
1.47E-24	-0.778462012	0.372	0.232	3.83E-20	AT2 cells	ARMC9	human
8.60E-24	-0.599340376	0.192	0.262	2.24E-19	AT2 cells	CDC42SE2	human
1.11E-23	-1.102223697	0.537	0.549	2.89E-19	AT2 cells	NAMPT	human
1.05E-22	-0.64053802	0.324	0.389	2.74E-18	AT2 cells	ADGRE5	human
1.22E-21	-0.624242698	0.68	0.614	3.19E-17	AT2 cells	CD44	human
2.15E-21	-0.618295345	0.208	0.27	5.60E-17	AT2 cells	PSME4	human
4.85E-21	-0.609076531	0.692	0.61	1.27E-16	AT2 cells	PRDX1	human
4.41E-20	-0.829307776	0.299	0.36	1.15E-15	AT2 cells	SGK1	human
4.97E-20	-0.902655365	0.292	0.336	1.30E-15	AT2 cells	APP	human
4.19E-19	-0.624840189	0.701	0.707	1.09E-14	AT2 cells	FOS	human
1.13E-14	-0.688228464	0.238	0.288	2.94E-10	AT2 cells	RHOC	human
8.02E-14	-0.589125222	0.912	0.757	2.09E-09	AT2 cells	CSTB	human
2.41E-13	-1.236984668	0.212	0.258	6.28E-09	AT2 cells	SIPA1L1	human
5.31E-13	-1.27066338	0.468	0.348	1.38E-08	AT2 cells	EPAS1	human
6.42E-13	-0.587153848	0.277	0.307	1.68E-08	AT2 cells	RALA	human
3.20E-12	-1.212771932	0.219	0.255	8.36E-08	AT2 cells	RBFOX2	human
4.19E-12	-1.116434876	0.416	0.372	1.09E-07	AT2 cells	GCHFR	human
7.82E-12	-0.603478035	0.272	0.325	2.04E-07	AT2 cells	CHD1	human
6.31E-11	-0.883223182	0.667	0.509	1.65E-06	AT2 cells	IFITM2	human
2.30E-10	-0.904999463	0.32	0.341	5.99E-06	AT2 cells	FOXO3	human
9.80E-08	-0.924152024	0.4	0.398	0.002556143	AT2 cells	HIF1A	human
2.91E-07	-0.66684491	0.237	0.266	0.00758061	AT2 cells	NFKB1	human
0	5.402980981	0.909	0.103	0	AT1 cells	AGER	human
0	4.268448001	0.952	0.282	0	AT1 cells	EMP2	human
0	4.04152019	0.848	0.094	0	AT1 cells	CEACAM6	human
0	3.546252158	0.879	0.163	0	AT1 cells	KRT7	human
0	3.521290333	0.937	0.207	0	AT1 cells	CAV1	human
0	3.427265067	0.574	0.017	0	AT1 cells	RTKN2	human
0	3.373258574	0.87	0.18	0	AT1 cells	GPRC5A	human
0	3.121892557	0.774	0.149	0	AT1 cells	CLDN18	human
0	3.065910994	0.842	0.186	0	AT1 cells	LMO7	human
0	3.049403584	0.883	0.212	0	AT1 cells	KRT19	human
0	2.943123424	0.941	0.305	0	AT1 cells	HOPX	human
0	2.924354125	0.776	0.144	0	AT1 cells	CYP4B1	human
0	2.908241486	0.83	0.235	0	AT1 cells	ADIRF	human
0	2.851525016	0.313	0.015	0	AT1 cells	NTM	human
0	2.761481901	0.764	0.146	0	AT1 cells	TSPAN13	human
0	2.758129263	0.801	0.122	0	AT1 cells	MYL9	human
0	2.74370961	0.788	0.16	0	AT1 cells	TACSTD2	human
0	2.69246276	0.756	0.152	0	AT1 cells	C19orf33	human
0	2.648967063	0.701	0.12	0	AT1 cells	CLIC3	human
0	2.604103147	0.882	0.529	0	AT1 cells	CD55	human
0	2.552592025	0.638	0.108	0	AT1 cells	AQP4	human
0	2.551342171	0.651	0.028	0	AT1 cells	SCEL	human
0	2.543199305	0.798	0.148	0	AT1 cells	CAV2	human
0	2.502671931	0.787	0.186	0	AT1 cells	FXYD3	human
0	2.502174549	0.668	0.063	0	AT1 cells	TNNC1	human
0	2.502043832	0.723	0.202	0	AT1 cells	FOLR1	human
0	2.48877456	0.578	0.048	0	AT1 cells	SPOCK2	human
0	2.458348829	0.663	0.12	0	AT1 cells	SUSD2	human
0	2.395871398	0.803	0.25	0	AT1 cells	KRT18	human
0	2.390334755	0.77	0.22	0	AT1 cells	SLC39A8	human
0	2.380664086	0.703	0.098	0	AT1 cells	ANXA3	human
0	2.25303785	0.922	0.634	0	AT1 cells	DSTN	human
0	2.22237419	0.798	0.426	0	AT1 cells	RAB11FIP1	human
0	2.193918923	0.57	0.056	0	AT1 cells	ANKRD29	human
0	2.174411806	0.521	0.061	0	AT1 cells	MSLN	human
0	2.162542468	0.706	0.18	0	AT1 cells	LIMCH1	human
0	2.15242664	0.495	0.033	0	AT1 cells	GGTLC1	human
0	2.130875017	0.614	0.121	0	AT1 cells	SFTA1P	human
0	2.1024794	0.887	0.4	0	AT1 cells	RNASE1	human
0	2.044457812	0.915	0.258	0	AT1 cells	SFTA2	human
0	2.024055133	0.475	0.035	0	AT1 cells	CST6	human
0	1.981478412	0.522	0.031	0	AT1 cells	CLIC5	human
0	1.979746021	0.657	0.174	0	AT1 cells	EPCAM	human
0	1.933640873	0.724	0.235	0	AT1 cells	KRT8	human
0	1.910496323	0.505	0.023	0	AT1 cells	SEMA3B	human
0	1.906986113	0.769	0.45	0	AT1 cells	CD151	human
0	1.85755391	0.465	0.029	0	AT1 cells	LAMA3	human
0	1.838352578	0.375	0.018	0	AT1 cells	NCKAP5	human
0	1.838061335	0.487	0.047	0	AT1 cells	WFS1	human
0	1.813540377	0.415	0.045	0	AT1 cells	GGT1	human
0	1.809138546	0.578	0.18	0	AT1 cells	TNFRSF12A	human
0	1.808120831	0.473	0.088	0	AT1 cells	ANOS1	human
0	1.782684776	0.604	0.149	0	AT1 cells	CADM1	human
0	1.779070805	0.543	0.096	0	AT1 cells	SDC1	human
0	1.768018915	0.38	0.014	0	AT1 cells	MS4A15	human
0	1.766145711	0.516	0.089	0	AT1 cells	GAS6	human
0	1.744403372	0.518	0.156	0	AT1 cells	PCYOX1	human
0	1.743198081	0.564	0.172	0	AT1 cells	VEGFA	human
0	1.716637448	0.558	0.126	0	AT1 cells	MYO1B	human
0	1.715109823	0.312	0.006	0	AT1 cells	UPK3B	human
0	1.704922881	0.461	0.031	0	AT1 cells	ARHGEF26	human
0	1.693767582	0.453	0.057	0	AT1 cells	COL8A1	human
0	1.691467165	0.639	0.235	0	AT1 cells	ICAM1	human
0	1.623845656	0.618	0.292	0	AT1 cells	RARRES3	human
0	1.611966909	0.543	0.145	0	AT1 cells	EFNA1	human
0	1.611710179	0.427	0.035	0	AT1 cells	FSTL3	human
0	1.610945375	0.567	0.146	0	AT1 cells	BCAM	human
0	1.587496843	0.603	0.267	0	AT1 cells	MGLL	human
0	1.579924029	0.385	0.013	0	AT1 cells	COL12A1	human
0	1.561539272	0.451	0.067	0	AT1 cells	GJA1	human
0	1.548858097	0.952	0.832	0	AT1 cells	S100A10	human
0	1.536476824	0.562	0.132	0	AT1 cells	PLS3	human
0	1.535014599	0.371	0.02	0	AT1 cells	COL4A3	human
0	1.522650982	0.614	0.24	0	AT1 cells	DHCR24	human
0	1.520736249	0.454	0.058	0	AT1 cells	DAPK2	human
0	1.514297423	0.725	0.453	0	AT1 cells	MRPL14	human
0	1.513975619	0.459	0.07	0	AT1 cells	EPS8L2	human
0	1.512608529	0.855	0.605	0	AT1 cells	CD9	human
0	1.512584453	0.442	0.063	0	AT1 cells	LAMB3	human
0	1.511695393	0.658	0.378	0	AT1 cells	CAPN2	human
0	1.502176356	0.691	0.264	0	AT1 cells	SPTBN1	human
0	1.488699866	0.82	0.666	0	AT1 cells	APLP2	human
0	1.484924458	0.61	0.205	0	AT1 cells	NEDD4L	human
0	1.482892787	0.405	0.062	0	AT1 cells	NDNF	human
0	1.474283054	0.3	0.003	0	AT1 cells	ITLN2	human
0	1.471689418	0.451	0.101	0	AT1 cells	NEBL	human
0	1.457451221	0.548	0.151	0	AT1 cells	CKB	human
0	1.445780571	0.348	0.03	0	AT1 cells	GALNT5	human
0	1.436084223	0.518	0.116	0	AT1 cells	EFEMP1	human
0	1.426878551	0.462	0.087	0	AT1 cells	PTPRF	human
0	1.426049207	0.516	0.141	0	AT1 cells	NKX2-1	human
0	1.42585663	0.471	0.1	0	AT1 cells	PRSS8	human
0	1.422204563	0.844	0.692	0	AT1 cells	POLR2L	human
0	1.415292612	0.49	0.11	0	AT1 cells	ITGA3	human
0	1.409996957	0.925	0.797	0	AT1 cells	GSTP1	human
0	1.409442078	0.461	0.08	0	AT1 cells	EHD2	human
0	1.408728445	0.424	0.081	0	AT1 cells	EPB41L5	human
0	1.403882058	0.497	0.109	0	AT1 cells	ABLIM1	human
0	1.391644113	0.461	0.093	0	AT1 cells	IRX2	human
0	1.390458129	0.631	0.208	0	AT1 cells	PEBP4	human
0	1.386942819	0.456	0.081	0	AT1 cells	C1orf116	human
0	1.38127996	0.482	0.125	0	AT1 cells	SCNN1A	human
0	1.376086413	0.414	0.069	0	AT1 cells	VSIG2	human
0	1.371727182	0.978	0.944	0	AT1 cells	S100A6	human
0	1.36587699	0.478	0.114	0	AT1 cells	CDH1	human
0	1.346609575	0.447	0.096	0	AT1 cells	PLLP	human
0	1.342879915	0.909	0.736	0	AT1 cells	ANXA2	human
0	1.332353741	0.733	0.478	0	AT1 cells	ATP1A1	human
0	1.317902026	0.457	0.101	0	AT1 cells	NPNT	human
0	1.310030051	0.353	0.027	0	AT1 cells	COL4A4	human
0	1.29400497	0.401	0.063	0	AT1 cells	C1orf198	human
0	1.29202239	0.345	0.017	0	AT1 cells	MAP2	human
0	1.29080817	0.445	0.099	0	AT1 cells	PRKCZ	human
0	1.284039859	0.34	0.031	0	AT1 cells	CTSE	human
0	1.270802294	0.515	0.155	0	AT1 cells	PERP	human
0	1.233433332	0.394	0.08	0	AT1 cells	AGRN	human
0	1.23009438	0.317	0.012	0	AT1 cells	SLC1A1	human
0	1.209853403	0.651	0.218	0	AT1 cells	WFDC2	human
0	1.172664089	0.327	0.027	0	AT1 cells	GPM6A	human
0	1.144057009	0.284	0.004	0	AT1 cells	MYRF	human
0	1.111641417	0.903	0.441	0	AT1 cells	SFTPB	human
0	0.823689887	0.788	0.274	0	AT1 cells	NAPSA	human
0	0.728077239	0.547	0.141	0	AT1 cells	TIMP3	human
0	-1.132684884	0.048	0.41	0	AT1 cells	GLIPR2	human
0	-1.22325164	0.04	0.437	0	AT1 cells	CD53	human
0	-1.238842188	0.049	0.405	0	AT1 cells	CD37	human
0	-1.273903465	0.066	0.476	0	AT1 cells	GMFG	human
0	-1.292042513	0.038	0.408	0	AT1 cells	ITGB2	human
0	-1.311583336	0.109	0.547	0	AT1 cells	FXYD5	human
0	-1.32520969	0.065	0.425	0	AT1 cells	SPI1	human
0	-1.395126077	0.052	0.452	0	AT1 cells	LCP1	human
0	-1.492265031	0.058	0.461	0	AT1 cells	COTL1	human
0	-1.545686833	0.11	0.551	0	AT1 cells	ARHGDIB	human
0	-1.585681458	0.143	0.574	0	AT1 cells	EMP3	human
0	-1.617258115	0.048	0.398	0	AT1 cells	OLR1	human
0	-1.640707172	0.262	0.616	0	AT1 cells	CTSS	human
0	-1.644237834	0.168	0.553	0	AT1 cells	CTSC	human
0	-1.695767272	0.036	0.386	0	AT1 cells	PLXDC2	human
0	-1.698468225	0.037	0.457	0	AT1 cells	PTPRC	human
0	-1.820903316	0.356	0.68	0	AT1 cells	GPX1	human
0	-1.896301351	0.407	0.748	0	AT1 cells	SH3BGRL3	human
0	-1.898569506	0.117	0.505	0	AT1 cells	TIMP1	human
0	-1.918299423	0.338	0.687	0	AT1 cells	CYBA	human
0	-1.939854507	0.123	0.58	0	AT1 cells	LAPTM5	human
0	-1.946988003	0.322	0.689	0	AT1 cells	HLA-DPB1	human
0	-1.963307668	0.347	0.694	0	AT1 cells	HLA-DPA1	human
0	-2.035501327	0.031	0.44	0	AT1 cells	ZEB2	human
0	-2.189115305	0.22	0.573	0	AT1 cells	FCER1G	human
0	-2.305980586	0.663	0.883	0	AT1 cells	CD74	human
0	-2.478209586	0.467	0.781	0	AT1 cells	VIM	human
0	-2.620532754	0.133	0.653	0	AT1 cells	SRGN	human
4.51E-308	1.457052625	0.466	0.129	1.18E-303	AT1 cells	WWC2	human
7.82E-308	-2.290220662	0.303	0.616	2.04E-303	AT1 cells	TYROBP	human
1.32E-307	1.200083499	0.412	0.089	3.44E-303	AT1 cells	MYH14	human
4.60E-307	-1.333261818	0.026	0.373	1.20E-302	AT1 cells	C5AR1	human
8.87E-302	-1.459807719	0.078	0.435	2.31E-297	AT1 cells	SLC11A1	human
1.04E-301	-2.175973539	0.584	0.81	2.70E-297	AT1 cells	HLA-DRA	human
2.19E-300	1.282395706	0.831	0.624	5.71E-296	AT1 cells	CALM2	human
5.89E-300	1.412477263	0.317	0.03	1.54E-295	AT1 cells	FMO2	human
6.86E-300	1.354660026	0.474	0.129	1.79E-295	AT1 cells	CYR61	human
1.23E-299	-1.881471856	0.335	0.664	3.21E-295	AT1 cells	CTSB	human
4.03E-299	1.376716915	0.575	0.24	1.05E-294	AT1 cells	IFT57	human
3.92E-297	-1.155157058	0.045	0.386	1.02E-292	AT1 cells	KLF4	human
2.15E-295	-0.976456009	0.026	0.357	5.62E-291	AT1 cells	GPSM3	human
1.35E-292	2.18858845	0.258	0.007	3.51E-288	AT1 cells	ANKRD1	human
6.42E-292	1.22913961	0.425	0.102	1.68E-287	AT1 cells	LLGL2	human
9.34E-292	1.416617268	0.492	0.165	2.44E-287	AT1 cells	MYO1C	human
3.21E-291	1.41053915	0.543	0.183	8.38E-287	AT1 cells	CLDN4	human
4.45E-291	1.30369285	0.34	0.048	1.16E-286	AT1 cells	ATP13A4	human
2.69E-290	1.155909539	0.325	0.034	7.01E-286	AT1 cells	SCNN1B	human
1.22E-288	1.251120178	0.49	0.156	3.18E-284	AT1 cells	TMEM125	human
2.63E-288	-1.341089518	0.089	0.441	6.87E-284	AT1 cells	C1orf162	human
8.03E-288	1.228532605	0.558	0.187	2.10E-283	AT1 cells	SFTA3	human
3.99E-287	1.124398689	0.408	0.086	1.04E-282	AT1 cells	HSPG2	human
5.62E-284	1.28277799	0.625	0.3	1.47E-279	AT1 cells	TSTD1	human
8.50E-283	0.962427397	0.573	0.199	2.22E-278	AT1 cells	IGFBP7	human
7.27E-282	1.382442343	0.454	0.127	1.90E-277	AT1 cells	PEG10	human
3.21E-281	1.300718094	0.476	0.147	8.37E-277	AT1 cells	CCND1	human
1.04E-280	1.172991902	0.365	0.058	2.71E-276	AT1 cells	COL4A2	human
3.85E-279	1.032644287	0.279	0.019	1.00E-274	AT1 cells	PDPN	human
1.56E-278	-2.077305269	0.215	0.546	4.06E-274	AT1 cells	HLA-DRB5	human
3.15E-278	1.446534281	0.521	0.207	8.22E-274	AT1 cells	PDLIM2	human
1.22E-277	-1.566556958	0.193	0.553	3.19E-273	AT1 cells	PLIN2	human
3.39E-277	1.215049271	0.734	0.479	8.84E-273	AT1 cells	EZR	human
7.37E-277	-1.75049358	0.986	0.992	1.92E-272	AT1 cells	FTL	human
1.81E-275	1.343266674	0.48	0.176	4.73E-271	AT1 cells	SPINT1	human
6.13E-275	-0.966591201	0.032	0.353	1.60E-270	AT1 cells	CLEC2B	human
2.30E-271	1.09196479	0.347	0.056	6.00E-267	AT1 cells	CGN	human
5.33E-270	-1.042233581	0.036	0.361	1.39E-265	AT1 cells	GYPC	human
6.97E-270	1.340680855	0.432	0.121	1.82E-265	AT1 cells	DENND3	human
1.63E-269	1.250543188	0.459	0.141	4.25E-265	AT1 cells	TNS1	human
1.73E-269	-0.916513061	0.076	0.408	4.52E-265	AT1 cells	C4orf48	human
1.69E-268	-1.220174342	0.05	0.382	4.42E-264	AT1 cells	SNX10	human
6.96E-268	-1.201800013	0.076	0.418	1.82E-263	AT1 cells	MAP3K8	human
1.82E-267	1.011254186	0.261	0.016	4.74E-263	AT1 cells	SEMA5A	human
3.60E-267	-0.930083436	0.025	0.326	9.38E-263	AT1 cells	CLEC7A	human
1.34E-266	1.334823007	0.71	0.504	3.50E-262	AT1 cells	CD47	human
4.99E-266	1.208874323	0.496	0.167	1.30E-261	AT1 cells	MAL2	human
1.01E-264	-1.231288342	0.284	0.637	2.63E-260	AT1 cells	CD44	human
1.01E-264	-0.937030608	0.022	0.324	2.65E-260	AT1 cells	HCLS1	human
1.68E-264	-1.300443861	0.085	0.425	4.38E-260	AT1 cells	FKBP5	human
2.79E-263	1.146793871	0.386	0.088	7.29E-259	AT1 cells	FLRT3	human
4.60E-263	0.994948052	0.328	0.054	1.20E-258	AT1 cells	LAMA5	human
6.04E-263	-1.527569474	0.019	0.33	1.58E-258	AT1 cells	SAMSN1	human
6.23E-263	-1.790914572	0.054	0.374	1.62E-258	AT1 cells	MSR1	human
6.29E-263	-1.655143826	0.133	0.467	1.64E-258	AT1 cells	HLA-DQA1	human
7.37E-263	-0.911539529	0.018	0.317	1.92E-258	AT1 cells	FGR	human
8.96E-263	-1.576222231	0.097	0.444	2.34E-258	AT1 cells	PLAUR	human
1.29E-262	-1.4150582	0.407	0.727	3.37E-258	AT1 cells	TXNIP	human
7.79E-262	1.318627191	0.71	0.468	2.03E-257	AT1 cells	ALCAM	human
1.34E-260	1.500194355	0.55	0.241	3.51E-256	AT1 cells	DST	human
4.80E-260	-0.949226403	0.065	0.392	1.25E-255	AT1 cells	SAMHD1	human
6.24E-258	1.098997604	0.388	0.096	1.63E-253	AT1 cells	LAMB2	human
8.80E-258	-1.855065705	0.498	0.757	2.30E-253	AT1 cells	HLA-DRB1	human
9.57E-258	1.188332297	0.388	0.09	2.50E-253	AT1 cells	RHOBTB3	human
6.07E-256	1.144476988	0.394	0.099	1.58E-251	AT1 cells	LIPH	human
1.08E-255	1.383960037	0.543	0.256	2.83E-251	AT1 cells	CLDN7	human
1.15E-254	-1.511629769	0.012	0.292	2.99E-250	AT1 cells	KYNU	human
9.50E-254	-1.522001241	0.123	0.462	2.48E-249	AT1 cells	AIF1	human
1.17E-253	-1.567583124	0.08	0.416	3.04E-249	AT1 cells	GPCPD1	human
1.21E-253	1.262960844	0.399	0.106	3.17E-249	AT1 cells	HSD17B6	human
1.51E-253	1.104351106	0.467	0.153	3.95E-249	AT1 cells	DMKN	human
2.33E-252	-1.104581139	0.207	0.553	6.07E-248	AT1 cells	LITAF	human
7.81E-252	1.19721575	0.364	0.078	2.04E-247	AT1 cells	ABCA7	human
1.19E-250	-1.138483909	0.045	0.352	3.10E-246	AT1 cells	BCL2A1	human
1.33E-250	-1.125658843	0.025	0.31	3.48E-246	AT1 cells	ENG	human
8.20E-249	0.932932144	0.788	0.63	2.14E-244	AT1 cells	PRDX5	human
9.25E-249	-1.655146639	0.103	0.42	2.41E-244	AT1 cells	MRC1	human
1.45E-248	-0.96842942	0.047	0.348	3.78E-244	AT1 cells	IFI16	human
1.47E-247	-1.6498809	0.263	0.58	3.83E-243	AT1 cells	HLA-DQB1	human
2.96E-247	-0.984673855	0.035	0.329	7.73E-243	AT1 cells	MS4A4A	human
3.00E-247	-0.885543548	0.028	0.325	7.83E-243	AT1 cells	TGFB1	human
3.30E-247	1.005588916	0.273	0.026	8.61E-243	AT1 cells	LAMC2	human
3.44E-247	1.106795665	0.403	0.11	8.98E-243	AT1 cells	PARD6B	human
2.89E-245	1.017112713	0.252	0.022	7.53E-241	AT1 cells	ROR1	human
3.07E-244	-1.228375802	0.078	0.394	8.00E-240	AT1 cells	LST1	human
7.34E-244	1.109206966	0.412	0.124	1.92E-239	AT1 cells	RAB25	human
9.49E-244	1.151745659	0.388	0.107	2.48E-239	AT1 cells	SLC40A1	human
8.36E-243	1.008588796	0.316	0.052	2.18E-238	AT1 cells	RBMS3	human
1.06E-241	-0.947399319	0.043	0.342	2.77E-237	AT1 cells	EVI2B	human
1.68E-241	-0.797670246	0.038	0.331	4.38E-237	AT1 cells	LY96	human
2.89E-241	-0.954183868	0.139	0.471	7.55E-237	AT1 cells	RNF130	human
3.32E-241	-1.307468515	0.077	0.381	8.65E-237	AT1 cells	GPNMB	human
9.29E-241	-0.963521258	0.053	0.354	2.42E-236	AT1 cells	CCDC88A	human
5.31E-239	-0.879421595	0.038	0.335	1.39E-234	AT1 cells	ALOX5	human
1.61E-238	1.005098224	0.292	0.044	4.21E-234	AT1 cells	NBEAL2	human
1.88E-238	1.139442448	0.514	0.191	4.91E-234	AT1 cells	SELENBP1	human
6.99E-237	0.984957041	0.826	0.757	1.82E-232	AT1 cells	MYL12B	human
1.05E-236	-0.797732037	0.027	0.309	2.73E-232	AT1 cells	RGS10	human
3.71E-236	1.302757475	0.391	0.099	9.68E-232	AT1 cells	MAGI3	human
3.05E-235	-1.343004876	0.058	0.353	7.95E-231	AT1 cells	CD163	human
4.91E-235	-0.860741049	0.021	0.299	1.28E-230	AT1 cells	TBXAS1	human
3.77E-233	-1.690047712	0.028	0.312	9.84E-229	AT1 cells	CXCR4	human
5.49E-233	1.231076509	0.449	0.149	1.43E-228	AT1 cells	CYBRD1	human
1.05E-232	1.053052357	0.407	0.119	2.73E-228	AT1 cells	OCLN	human
1.47E-232	-1.876123484	0.051	0.344	3.84E-228	AT1 cells	THBS1	human
1.48E-231	-1.21786137	0.065	0.369	3.87E-227	AT1 cells	HCST	human
1.88E-230	0.984579741	0.347	0.083	4.91E-226	AT1 cells	ERBB3	human
4.91E-230	-1.058810926	0.051	0.354	1.28E-225	AT1 cells	CD83	human
3.03E-228	-0.700341308	0.023	0.293	7.92E-224	AT1 cells	LAIR1	human
1.27E-227	0.995794087	0.294	0.04	3.32E-223	AT1 cells	SYNPO	human
1.46E-227	1.147937807	0.423	0.137	3.82E-223	AT1 cells	CXADR	human
1.86E-227	-1.323761715	0.046	0.339	4.85E-223	AT1 cells	PECAM1	human
5.68E-227	-1.347784613	0.047	0.33	1.48E-222	AT1 cells	GK	human
1.47E-226	1.10820104	0.33	0.073	3.83E-222	AT1 cells	GOLGA8B	human
2.18E-226	-0.998985539	0.047	0.339	5.68E-222	AT1 cells	CSTA	human
2.41E-226	-1.077487978	0.051	0.335	6.29E-222	AT1 cells	MNDA	human
4.54E-225	-0.824606057	0.014	0.267	1.19E-220	AT1 cells	FPR1	human
1.25E-224	-1.266879404	0.381	0.708	3.25E-220	AT1 cells	JUNB	human
7.61E-224	1.085838441	0.435	0.145	1.98E-219	AT1 cells	LMO3	human
8.38E-224	0.927348532	0.432	0.123	2.19E-219	AT1 cells	CRIP2	human
9.54E-224	-0.888355702	0.022	0.286	2.49E-219	AT1 cells	IRAK3	human
1.87E-223	-1.205839028	0.069	0.356	4.87E-219	AT1 cells	SGK1	human
5.88E-223	-0.794394497	0.074	0.362	1.53E-218	AT1 cells	HLA-DMB	human
2.52E-222	-0.719321515	0.044	0.33	6.56E-218	AT1 cells	LGALS9	human
3.32E-222	-1.226771764	0.045	0.328	8.65E-218	AT1 cells	PPARG	human
6.09E-222	-0.996305461	0.022	0.275	1.59E-217	AT1 cells	MS4A6A	human
9.06E-222	-0.774609989	0.017	0.276	2.36E-217	AT1 cells	HCK	human
3.54E-221	-0.998845334	0.494	0.792	9.24E-217	AT1 cells	NPC2	human
2.32E-220	1.089400057	0.511	0.211	6.06E-216	AT1 cells	DLC1	human
5.40E-220	-1.020563989	0.068	0.354	1.41E-215	AT1 cells	FCGR3A	human
2.43E-219	-0.975459726	0.05	0.329	6.34E-215	AT1 cells	DOCK8	human
2.91E-219	-0.724139787	0.036	0.307	7.59E-215	AT1 cells	NCF2	human
2.92E-218	0.921979278	0.609	0.25	7.62E-214	AT1 cells	SLC34A2	human
3.04E-218	-0.938215949	0.009	0.268	7.93E-214	AT1 cells	CYTIP	human
3.18E-218	-1.224021286	0.813	0.908	8.30E-214	AT1 cells	HLA-B	human
5.08E-218	1.27538443	0.427	0.157	1.33E-213	AT1 cells	RRAS	human
1.05E-217	-1.836254157	0.196	0.49	2.75E-213	AT1 cells	ALOX5AP	human
1.14E-217	-0.757773128	0.028	0.304	2.99E-213	AT1 cells	DOK2	human
3.57E-217	-0.874750702	0.043	0.319	9.33E-213	AT1 cells	FCGR2A	human
4.75E-217	0.960490399	0.3	0.059	1.24E-212	AT1 cells	ERBB2	human
3.19E-216	1.154364736	0.461	0.193	8.32E-212	AT1 cells	C12orf49	human
1.36E-215	-0.96640651	0.016	0.274	3.55E-211	AT1 cells	LSP1	human
1.06E-214	-1.026447709	0.074	0.356	2.76E-210	AT1 cells	TREM1	human
1.18E-214	0.925939113	0.262	0.036	3.07E-210	AT1 cells	PLXNA1	human
1.32E-214	-0.893577708	0.023	0.284	3.44E-210	AT1 cells	ABCG1	human
5.96E-214	-0.749449954	0.511	0.81	1.55E-209	AT1 cells	PABPC1	human
3.75E-213	1.07773511	0.294	0.054	9.80E-209	AT1 cells	FADS3	human
9.16E-213	1.157123189	0.401	0.125	2.39E-208	AT1 cells	GKN2	human
3.06E-211	-1.15230471	0.043	0.308	7.99E-207	AT1 cells	CD14	human
7.12E-211	-0.796120495	0.009	0.254	1.86E-206	AT1 cells	LCP2	human
8.21E-211	-0.813719657	0.014	0.254	2.14E-206	AT1 cells	GPRIN3	human
4.53E-209	1.103952105	0.38	0.117	1.18E-204	AT1 cells	SPRYD7	human
2.50E-208	-1.334411003	0.111	0.403	6.53E-204	AT1 cells	VSIG4	human
1.21E-207	-1.012773758	0.08	0.359	3.15E-203	AT1 cells	CYP27A1	human
1.51E-207	1.120113977	0.418	0.16	3.95E-203	AT1 cells	RASSF7	human
6.51E-207	0.760095205	0.56	0.239	1.70E-202	AT1 cells	ID1	human
7.01E-207	-2.104091559	0.165	0.443	1.83E-202	AT1 cells	C1QC	human
2.88E-205	-0.672490554	0.018	0.26	7.51E-201	AT1 cells	SLA	human
8.81E-205	-0.804625783	0.014	0.26	2.30E-200	AT1 cells	IQGAP2	human
2.86E-204	1.233854603	0.586	0.353	7.47E-200	AT1 cells	HPCAL1	human
3.63E-204	-0.766289358	0.06	0.342	9.48E-200	AT1 cells	EFHD2	human
3.83E-204	-0.717279307	0.019	0.27	9.99E-200	AT1 cells	SLCO2B1	human
1.02E-203	-1.050243507	0.028	0.278	2.66E-199	AT1 cells	THBD	human
3.27E-202	1.103578044	0.375	0.115	8.53E-198	AT1 cells	TMEM63B	human
4.47E-202	0.865978691	0.28	0.055	1.17E-197	AT1 cells	C14orf132	human
1.58E-200	-1.049512415	0.344	0.622	4.13E-196	AT1 cells	SERPINA1	human
2.80E-200	0.992148806	0.385	0.125	7.31E-196	AT1 cells	ITGB6	human
3.47E-200	-0.796140419	0.121	0.418	9.05E-196	AT1 cells	ARL4A	human
5.63E-200	1.119728867	0.531	0.23	1.47E-195	AT1 cells	MUC1	human
1.29E-199	-0.937101801	0.021	0.271	3.37E-195	AT1 cells	RAC2	human
2.69E-199	1.303393497	0.692	0.498	7.01E-195	AT1 cells	AHNAK	human
4.15E-199	0.916270742	0.278	0.056	1.08E-194	AT1 cells	SGCE	human
9.62E-199	-0.808686222	0.025	0.266	2.51E-194	AT1 cells	ANPEP	human
2.48E-198	-0.986184184	0.015	0.251	6.47E-194	AT1 cells	MMP19	human
5.65E-197	1.160001446	0.641	0.447	1.47E-192	AT1 cells	CYSTM1	human
1.66E-195	-2.18693128	0.223	0.53	4.34E-191	AT1 cells	S100A9	human
6.34E-195	0.954909514	0.364	0.107	1.65E-190	AT1 cells	C5orf38	human
1.00E-194	1.131950854	0.52	0.246	2.61E-190	AT1 cells	NEDD9	human
3.51E-194	0.991268582	0.345	0.093	9.17E-190	AT1 cells	EGFR	human
5.00E-194	1.131409591	0.625	0.4	1.30E-189	AT1 cells	SPINT2	human
5.65E-194	1.01819964	0.441	0.162	1.47E-189	AT1 cells	TJP1	human
3.97E-193	-0.828283114	0.135	0.427	1.04E-188	AT1 cells	UPP1	human
4.41E-193	0.915885798	0.353	0.105	1.15E-188	AT1 cells	VEPH1	human
4.58E-193	-2.045334507	0.383	0.677	1.20E-188	AT1 cells	MT2A	human
5.13E-193	-1.392534911	0.259	0.568	1.34E-188	AT1 cells	SOD2	human
1.29E-191	0.951928275	0.277	0.05	3.36E-187	AT1 cells	NEXN	human
2.88E-191	-1.299044221	0.036	0.278	7.51E-187	AT1 cells	HPGD	human
2.95E-191	-0.6473839	0.028	0.278	7.69E-187	AT1 cells	LPXN	human
4.50E-191	-0.653586066	0.021	0.258	1.18E-186	AT1 cells	SPN	human
1.71E-190	1.039235746	0.791	0.621	4.46E-186	AT1 cells	PRDX1	human
2.46E-190	-0.589533781	0.019	0.253	6.41E-186	AT1 cells	PILRA	human
3.74E-190	0.888837395	0.343	0.095	9.77E-186	AT1 cells	JUP	human
1.25E-189	-0.937587838	0.208	0.51	3.26E-185	AT1 cells	ETS2	human
6.32E-189	-1.182051606	0.426	0.714	1.65E-184	AT1 cells	FOS	human
1.12E-188	-0.918174282	0.163	0.454	2.91E-184	AT1 cells	EML4	human
1.90E-188	-0.742678933	0.019	0.253	4.95E-184	AT1 cells	PLEK	human
2.55E-187	1.027353687	0.411	0.155	6.66E-183	AT1 cells	DUOX1	human
4.12E-187	0.802197792	0.284	0.058	1.08E-182	AT1 cells	PPL	human
1.37E-186	-1.123694425	0.061	0.331	3.58E-182	AT1 cells	RASGEF1B	human
1.63E-186	-1.32045424	0.071	0.332	4.26E-182	AT1 cells	TNFAIP3	human
1.75E-186	0.898291849	0.322	0.083	4.56E-182	AT1 cells	TEAD1	human
4.00E-186	0.962180699	0.343	0.101	1.04E-181	AT1 cells	FAM174B	human
4.57E-186	-0.887017826	0.179	0.472	1.19E-181	AT1 cells	RNF149	human
9.34E-185	0.982566405	0.454	0.198	2.44E-180	AT1 cells	FAM129B	human
7.17E-184	0.817535132	0.498	0.206	1.87E-179	AT1 cells	ADGRF5	human
1.00E-183	0.873141187	0.292	0.067	2.62E-179	AT1 cells	CGNL1	human
1.15E-183	0.825576743	0.28	0.061	2.99E-179	AT1 cells	DDR1	human
3.45E-183	-1.804213563	0.116	0.394	8.99E-179	AT1 cells	CXCL3	human
3.67E-183	-1.075247086	0.033	0.274	9.58E-179	AT1 cells	ASAP1	human
5.44E-183	-0.851125878	0.115	0.388	1.42E-178	AT1 cells	ARHGAP18	human
1.03E-182	-0.648361036	0.842	0.937	2.70E-178	AT1 cells	PTMA	human
1.37E-182	-1.508165299	0.037	0.271	3.58E-178	AT1 cells	IL7R	human
1.63E-182	-1.279157261	0.09	0.348	4.26E-178	AT1 cells	MCEMP1	human
1.96E-182	0.930643625	0.265	0.053	5.12E-178	AT1 cells	GOLGA8A	human
4.98E-182	-0.646148035	0.088	0.353	1.30E-177	AT1 cells	AKIRIN2	human
5.22E-181	-0.864571071	0.055	0.298	1.36E-176	AT1 cells	PAG1	human
6.32E-181	-0.671358681	0.693	0.864	1.65E-176	AT1 cells	PFDN5	human
8.28E-181	-0.785296433	0.202	0.497	2.16E-176	AT1 cells	RAP1B	human
1.45E-180	-1.189063021	0.188	0.478	3.79E-176	AT1 cells	ACSL1	human
3.03E-180	-1.360826465	0.474	0.686	7.90E-176	AT1 cells	GLUL	human
1.26E-179	-1.823587873	0.298	0.553	3.28E-175	AT1 cells	CD52	human
1.98E-179	-0.796577513	0.072	0.33	5.16E-175	AT1 cells	UCP2	human
1.40E-178	0.988199699	0.338	0.101	3.65E-174	AT1 cells	CFL2	human
1.80E-176	-1.037619815	0.275	0.581	4.69E-172	AT1 cells	TSC22D3	human
1.89E-176	0.766828157	0.541	0.225	4.92E-172	AT1 cells	SFTPD	human
4.14E-176	1.228248745	0.327	0.088	1.08E-171	AT1 cells	CTGF	human
9.05E-176	-0.886680649	0.375	0.658	2.36E-171	AT1 cells	ALDOA	human
1.64E-175	0.912022855	0.529	0.239	4.29E-171	AT1 cells	TM4SF1	human
4.12E-175	1.066488244	0.477	0.235	1.08E-170	AT1 cells	TES	human
4.48E-175	0.806184019	0.267	0.048	1.17E-170	AT1 cells	CD24	human
1.17E-174	-0.613643971	0.038	0.266	3.06E-170	AT1 cells	PLBD1	human
2.60E-174	-0.820750258	0.193	0.479	6.78E-170	AT1 cells	GRB2	human
2.50E-173	-0.655309735	0.082	0.334	6.51E-169	AT1 cells	SOAT1	human
8.62E-173	0.861967483	0.338	0.105	2.25E-168	AT1 cells	CRB3	human
1.98E-172	-1.26283271	0.227	0.517	5.18E-168	AT1 cells	ZFP36L2	human
3.63E-172	-0.818304313	0.22	0.502	9.48E-168	AT1 cells	GRINA	human
6.45E-172	0.897116668	0.282	0.064	1.68E-167	AT1 cells	NAV2	human
7.06E-172	0.733468931	0.261	0.045	1.84E-167	AT1 cells	COL4A1	human
7.82E-172	0.792547773	0.25	0.046	2.04E-167	AT1 cells	AMOTL2	human
9.77E-172	-0.782308179	0.173	0.445	2.55E-167	AT1 cells	HEXB	human
2.20E-171	1.262243768	0.261	0.054	5.75E-167	AT1 cells	SELENOP	human
2.77E-171	-0.664614234	0.055	0.289	7.23E-167	AT1 cells	LRP1	human
8.08E-171	-0.773544272	0.067	0.311	2.11E-166	AT1 cells	KCTD12	human
5.90E-170	0.780996515	0.459	0.186	1.54E-165	AT1 cells	AGR3	human
7.90E-170	-1.374005961	0.084	0.318	2.06E-165	AT1 cells	MS4A7	human
9.55E-170	-0.673567698	0.126	0.393	2.49E-165	AT1 cells	OSTF1	human
1.01E-169	0.851709255	0.309	0.078	2.65E-165	AT1 cells	MYO5C	human
4.81E-169	-0.859588619	0.144	0.426	1.26E-164	AT1 cells	REL	human
1.83E-168	-0.808420998	0.055	0.286	4.78E-164	AT1 cells	IGSF6	human
3.81E-168	1.407584672	0.27	0.064	9.93E-164	AT1 cells	BEX3	human
1.47E-167	0.87979492	0.475	0.196	3.83E-163	AT1 cells	TACC2	human
6.72E-166	-0.651909401	0.899	0.946	1.75E-161	AT1 cells	RPL28	human
3.19E-165	0.92775364	0.337	0.106	8.33E-161	AT1 cells	SHROOM3	human
8.16E-165	-0.642777043	0.038	0.265	2.13E-160	AT1 cells	B3GNT5	human
1.46E-164	0.727170666	0.452	0.191	3.81E-160	AT1 cells	CNN3	human
9.73E-164	-0.847904432	0.186	0.447	2.54E-159	AT1 cells	PYCARD	human
1.36E-163	1.044131066	0.415	0.18	3.55E-159	AT1 cells	PLXNB2	human
1.52E-163	1.149363793	0.479	0.259	3.96E-159	AT1 cells	STARD7	human
1.41E-162	0.801541192	0.285	0.072	3.68E-158	AT1 cells	EXPH5	human
6.57E-162	-1.207278424	0.132	0.39	1.71E-157	AT1 cells	ATP2B1	human
1.60E-161	0.710908507	0.253	0.051	4.18E-157	AT1 cells	EDN1	human
2.27E-161	-0.937672215	0.077	0.318	5.93E-157	AT1 cells	FNBP1	human
1.32E-160	-0.917078258	0.072	0.305	3.44E-156	AT1 cells	MYO9B	human
1.49E-160	0.902958298	0.389	0.141	3.89E-156	AT1 cells	F3	human
3.08E-159	0.954046859	0.82	0.745	8.03E-155	AT1 cells	PPDPF	human
8.48E-159	0.9159526	0.883	0.748	2.21E-154	AT1 cells	MT-ND4	human
1.43E-158	0.985207172	0.452	0.22	3.72E-154	AT1 cells	ATP11A	human
1.12E-157	0.997008072	0.312	0.092	2.91E-153	AT1 cells	MAGI1	human
1.55E-157	0.993538621	0.36	0.138	4.04E-153	AT1 cells	FARP1	human
1.70E-157	-1.033824089	0.344	0.615	4.44E-153	AT1 cells	FABP5	human
1.73E-157	0.873506499	0.357	0.13	4.52E-153	AT1 cells	CTTN	human
5.44E-157	-1.232449154	0.129	0.374	1.42E-152	AT1 cells	CFD	human
1.23E-156	0.859178819	0.27	0.078	3.21E-152	AT1 cells	NDST1	human
1.87E-156	-0.678363627	0.105	0.358	4.89E-152	AT1 cells	ZYX	human
2.08E-156	-0.66389543	0.048	0.264	5.43E-152	AT1 cells	ST3GAL1	human
2.23E-156	-0.800399312	0.302	0.562	5.82E-152	AT1 cells	GSTO1	human
3.16E-156	-0.591050947	0.079	0.326	8.24E-152	AT1 cells	SLC16A3	human
7.98E-156	1.15440173	0.567	0.378	2.08E-151	AT1 cells	RDX	human
8.10E-156	1.073335295	0.305	0.092	2.11E-151	AT1 cells	UNC13D	human
1.06E-155	1.098849359	0.596	0.379	2.76E-151	AT1 cells	LGALS3BP	human
2.16E-153	0.818893726	0.279	0.074	5.63E-149	AT1 cells	ID4	human
3.71E-153	-0.907994393	0.054	0.274	9.68E-149	AT1 cells	NR4A2	human
6.15E-153	0.765563475	0.252	0.054	1.60E-148	AT1 cells	ATOH8	human
8.83E-153	-1.476639141	0.185	0.427	2.30E-148	AT1 cells	MARCO	human
1.03E-151	-0.782017523	0.091	0.324	2.70E-147	AT1 cells	LPL	human
1.63E-150	-1.157988404	0.641	0.768	4.25E-146	AT1 cells	PSAP	human
1.56E-149	-1.592803707	0.068	0.299	4.06E-145	AT1 cells	ZNF331	human
3.59E-149	-0.911368075	0.176	0.449	9.37E-145	AT1 cells	ID2	human
4.15E-149	0.921538684	0.425	0.185	1.08E-144	AT1 cells	NDRG1	human
1.35E-148	-2.621377053	0.119	0.359	3.53E-144	AT1 cells	S100A8	human
2.63E-148	0.899763259	0.369	0.138	6.86E-144	AT1 cells	KLF5	human
3.62E-148	-1.388892512	0.102	0.344	9.45E-144	AT1 cells	ELL2	human
8.78E-148	0.76275627	0.851	0.799	2.29E-143	AT1 cells	MYL12A	human
8.91E-148	0.803078211	0.263	0.069	2.33E-143	AT1 cells	TMEM98	human
1.14E-147	0.814027401	0.489	0.246	2.97E-143	AT1 cells	LPCAT1	human
5.80E-147	-1.024894843	0.735	0.863	1.51E-142	AT1 cells	HLA-C	human
7.90E-147	-2.126456499	0.095	0.321	2.06E-142	AT1 cells	CCL18	human
8.03E-147	0.700914276	0.322	0.103	2.10E-142	AT1 cells	FERMT2	human
1.05E-146	0.967942239	0.433	0.213	2.73E-142	AT1 cells	F11R	human
1.06E-146	-0.732010247	0.144	0.399	2.76E-142	AT1 cells	BST2	human
5.41E-146	0.859245963	0.34	0.119	1.41E-141	AT1 cells	PLEKHA1	human
6.54E-146	1.003925335	0.346	0.117	1.71E-141	AT1 cells	ARAP2	human
1.69E-145	1.286035341	0.426	0.213	4.40E-141	AT1 cells	NGFRAP1	human
1.90E-144	-0.831815194	0.066	0.291	4.97E-140	AT1 cells	SMAP2	human
2.34E-144	-0.696046353	0.047	0.258	6.11E-140	AT1 cells	RAB8B	human
3.04E-144	0.862369226	0.45	0.211	7.92E-140	AT1 cells	PAPSS2	human
5.46E-144	0.808904487	0.277	0.074	1.42E-139	AT1 cells	EVA1A	human
9.96E-144	-1.330086862	0.282	0.554	2.60E-139	AT1 cells	NAMPT	human
1.03E-143	-0.933032934	0.716	0.865	2.69E-139	AT1 cells	HLA-A	human
1.60E-143	-0.586093325	0.12	0.363	4.17E-139	AT1 cells	ARRB2	human
8.91E-143	-0.978306413	0.1	0.336	2.33E-138	AT1 cells	HMOX1	human
2.07E-141	-0.992837921	0.153	0.393	5.40E-137	AT1 cells	EEF1G	human
2.49E-141	0.892413306	0.376	0.157	6.49E-137	AT1 cells	PAM	human
2.77E-141	-0.851863306	0.101	0.337	7.23E-137	AT1 cells	SH3BP5	human
1.04E-140	1.105555118	0.542	0.356	2.71E-136	AT1 cells	DPYSL2	human
1.45E-140	-0.691213282	0.226	0.498	3.78E-136	AT1 cells	CAPZA1	human
4.45E-139	0.715614038	0.436	0.19	1.16E-134	AT1 cells	SYNE2	human
5.48E-139	-1.448544418	0.511	0.748	1.43E-134	AT1 cells	HLA-E	human
7.22E-139	-0.862265973	0.864	0.636	1.89E-134	AT1 cells	SFTPC	human
8.03E-139	0.893876366	0.298	0.089	2.10E-134	AT1 cells	FILIP1	human
8.67E-139	-1.380957596	0.297	0.498	2.26E-134	AT1 cells	ACP5	human
2.14E-138	0.88656796	0.643	0.483	5.57E-134	AT1 cells	CFLAR	human
2.30E-138	0.657512226	0.28	0.082	5.99E-134	AT1 cells	PPFIBP1	human
5.77E-138	0.674721513	0.27	0.073	1.51E-133	AT1 cells	TSPAN12	human
1.45E-137	-0.640063712	0.094	0.32	3.79E-133	AT1 cells	CD58	human
2.37E-137	-1.266589445	0.197	0.444	6.18E-133	AT1 cells	TFRC	human
5.99E-137	-0.598752966	0.856	0.923	1.56E-132	AT1 cells	RPS13	human
6.90E-137	0.946811628	0.388	0.187	1.80E-132	AT1 cells	PLEKHJ1	human
7.20E-137	0.659970721	0.273	0.08	1.88E-132	AT1 cells	PAWR	human
7.24E-137	0.936245287	0.39	0.163	1.89E-132	AT1 cells	PLAC8	human
1.55E-136	-1.059397973	0.094	0.313	4.06E-132	AT1 cells	PDK4	human
3.02E-136	-0.874709501	0.175	0.419	7.88E-132	AT1 cells	RNASEK	human
3.59E-136	-0.587103651	0.073	0.283	9.37E-132	AT1 cells	MAN1A1	human
5.58E-136	0.924946802	0.763	0.67	1.46E-131	AT1 cells	TAGLN2	human
1.14E-135	-0.637962375	0.101	0.325	2.99E-131	AT1 cells	9-Sep	human
3.03E-135	0.789829454	0.26	0.072	7.91E-131	AT1 cells	APBB2	human
4.48E-135	0.935631078	0.319	0.113	1.17E-130	AT1 cells	TAGLN	human
5.67E-135	0.833651469	0.343	0.137	1.48E-130	AT1 cells	RHOBTB2	human
1.68E-134	-0.595013714	0.11	0.345	4.38E-130	AT1 cells	ATP6V1B2	human
2.53E-134	-0.973999342	0.333	0.592	6.60E-130	AT1 cells	CEBPB	human
7.06E-134	0.958064978	0.399	0.191	1.84E-129	AT1 cells	YPEL3	human
9.67E-134	0.912068825	0.406	0.199	2.52E-129	AT1 cells	HSBP1L1	human
2.01E-132	-0.869001555	0.842	0.88	5.24E-128	AT1 cells	SAT1	human
3.77E-132	-0.637521215	0.217	0.461	9.83E-128	AT1 cells	MGAT1	human
1.02E-131	-0.901755665	0.113	0.349	2.67E-127	AT1 cells	MAP2K1	human
1.07E-131	0.946726863	0.37	0.159	2.81E-127	AT1 cells	SSFA2	human
2.73E-131	-0.915417583	0.066	0.256	7.13E-127	AT1 cells	CD36	human
5.12E-131	0.696130147	0.288	0.092	1.34E-126	AT1 cells	FNBP1L	human
1.25E-129	0.99208011	0.467	0.275	3.26E-125	AT1 cells	UBL3	human
2.26E-129	-0.887962752	0.133	0.357	5.90E-125	AT1 cells	DPYD	human
4.73E-129	0.869730973	0.37	0.164	1.23E-124	AT1 cells	ALDH3B1	human
8.76E-129	0.738881907	0.251	0.074	2.29E-124	AT1 cells	GLCCI1	human
1.06E-128	0.873674266	0.609	0.461	2.77E-124	AT1 cells	PPA1	human
1.08E-128	0.657227123	0.275	0.094	2.83E-124	AT1 cells	RHOF	human
1.53E-128	-0.797569355	0.06	0.267	4.00E-124	AT1 cells	CREM	human
1.92E-128	1.348408209	0.336	0.144	5.02E-124	AT1 cells	C4BPA	human
1.97E-128	-0.621979276	0.165	0.41	5.15E-124	AT1 cells	PGD	human
4.95E-128	-0.828335336	0.748	0.865	1.29E-123	AT1 cells	PFN1	human
5.37E-128	-0.650400938	0.081	0.286	1.40E-123	AT1 cells	MAFB	human
1.16E-127	-1.027690509	0.235	0.469	3.04E-123	AT1 cells	CTSL	human
1.41E-127	-1.311752915	0.272	0.487	3.67E-123	AT1 cells	FBP1	human
3.01E-127	-0.742166965	0.215	0.467	7.87E-123	AT1 cells	GLRX	human
7.54E-127	0.848319106	0.363	0.169	1.97E-122	AT1 cells	ARHGAP5	human
8.91E-127	-0.877935667	0.308	0.547	2.33E-122	AT1 cells	GABARAP	human
9.83E-127	-0.881934125	0.068	0.266	2.56E-122	AT1 cells	RETN	human
2.03E-126	0.698534851	0.261	0.077	5.29E-122	AT1 cells	PARVA	human
4.94E-126	-0.768957304	0.144	0.383	1.29E-121	AT1 cells	ADGRE5	human
5.86E-126	0.680207314	0.46	0.208	1.53E-121	AT1 cells	S100A14	human
7.25E-126	0.731440251	0.251	0.073	1.89E-121	AT1 cells	RAB17	human
9.73E-126	0.594212078	0.756	0.585	2.54E-121	AT1 cells	CYB5A	human
1.34E-125	-0.644577728	0.061	0.274	3.50E-121	AT1 cells	LYAR	human
3.12E-125	-1.016868348	0.223	0.439	8.14E-121	AT1 cells	HLA-DMA	human
3.87E-125	0.791195888	0.259	0.077	1.01E-120	AT1 cells	PDZK1IP1	human
4.11E-125	0.938139098	0.497	0.295	1.07E-120	AT1 cells	SPTSSA	human
1.93E-124	-1.473963928	0.166	0.364	5.04E-120	AT1 cells	CD68	human
3.41E-124	0.677302993	0.26	0.072	8.91E-120	AT1 cells	FOXA2	human
6.06E-124	0.807385555	0.375	0.181	1.58E-119	AT1 cells	MAP1LC3A	human
1.34E-123	-0.697203231	0.084	0.282	3.51E-119	AT1 cells	STK4	human
2.16E-123	0.695804919	0.273	0.088	5.65E-119	AT1 cells	MMP28	human
2.09E-122	0.738535978	0.326	0.128	5.44E-118	AT1 cells	FLNB	human
2.73E-122	-0.641062519	0.108	0.32	7.13E-118	AT1 cells	ABHD5	human
6.83E-122	0.695289974	0.305	0.112	1.78E-117	AT1 cells	CACNA2D2	human
9.37E-122	0.643093599	0.954	0.981	2.45E-117	AT1 cells	MALAT1	human
2.80E-120	-1.854187269	0.28	0.475	7.30E-116	AT1 cells	LYZ	human
5.33E-120	-0.746062129	0.434	0.654	1.39E-115	AT1 cells	SDCBP	human
7.91E-120	-0.759777548	0.401	0.597	2.06E-115	AT1 cells	FCGRT	human
8.86E-120	0.899684668	0.368	0.17	2.31E-115	AT1 cells	GIPC1	human
8.96E-120	0.755695229	0.479	0.273	2.34E-115	AT1 cells	PON2	human
2.38E-119	-0.697837611	0.22	0.478	6.22E-115	AT1 cells	ELF1	human
2.77E-119	0.644990607	0.769	0.563	7.24E-115	AT1 cells	NUPR1	human
3.47E-119	-1.183447346	0.393	0.606	9.06E-115	AT1 cells	BTG1	human
5.23E-119	0.823798641	0.466	0.244	1.36E-114	AT1 cells	AK1	human
1.89E-118	0.849556882	0.372	0.184	4.92E-114	AT1 cells	UXS1	human
1.10E-117	0.790335648	0.312	0.133	2.88E-113	AT1 cells	KIF1C	human
1.55E-117	-1.776323105	0.072	0.268	4.04E-113	AT1 cells	CXCL8	human
5.78E-117	-0.616895187	0.106	0.311	1.51E-112	AT1 cells	TCF7L2	human
3.43E-116	-0.85123576	0.296	0.542	8.95E-112	AT1 cells	CTNNB1	human
7.23E-116	-0.648743843	0.363	0.59	1.89E-111	AT1 cells	AP2S1	human
1.40E-115	0.688497622	0.419	0.193	3.66E-111	AT1 cells	ELF3	human
1.53E-114	0.65442873	0.259	0.081	3.98E-110	AT1 cells	MYO1D	human
2.04E-114	0.745603156	0.273	0.09	5.32E-110	AT1 cells	LIMD1	human
4.38E-114	-1.038354602	0.183	0.405	1.14E-109	AT1 cells	HIF1A	human
4.62E-114	1.020641851	0.591	0.483	1.21E-109	AT1 cells	TRAM1	human
3.76E-113	0.62832028	0.352	0.148	9.82E-109	AT1 cells	TMC5	human
2.10E-112	0.867843193	0.487	0.306	5.49E-108	AT1 cells	BTG3	human
4.01E-112	-1.228739962	0.492	0.631	1.05E-107	AT1 cells	GRN	human
4.41E-112	0.788171075	0.292	0.109	1.15E-107	AT1 cells	PEAK1	human
2.36E-111	0.781600287	0.783	0.678	6.17E-107	AT1 cells	VAMP8	human
3.89E-110	0.941192566	0.521	0.337	1.01E-105	AT1 cells	UTRN	human
3.99E-110	0.84919102	0.413	0.221	1.04E-105	AT1 cells	MYO6	human
1.20E-109	-0.606167643	0.297	0.508	3.13E-105	AT1 cells	LTA4H	human
1.22E-109	0.792304691	0.644	0.536	3.19E-105	AT1 cells	BLVRB	human
1.23E-109	-0.84552068	0.427	0.675	3.22E-105	AT1 cells	ZFP36	human
1.29E-109	0.824520458	0.41	0.219	3.37E-105	AT1 cells	TMEM245	human
2.05E-109	0.949846	0.403	0.208	5.36E-105	AT1 cells	METTL7A	human
3.08E-109	0.976894467	0.444	0.275	8.04E-105	AT1 cells	HCFC1R1	human
3.51E-109	1.079749878	0.274	0.1	9.17E-105	AT1 cells	FAM105A	human
6.70E-109	-0.709817165	0.096	0.291	1.75E-104	AT1 cells	SNTB1	human
1.00E-108	0.924901385	0.497	0.326	2.61E-104	AT1 cells	TMOD3	human
2.22E-107	-1.253880466	0.109	0.302	5.79E-103	AT1 cells	GPX3	human
2.96E-107	-0.792774324	0.073	0.254	7.73E-103	AT1 cells	DENND5A	human
4.87E-107	-0.625803265	0.186	0.415	1.27E-102	AT1 cells	MGST2	human
6.57E-107	0.836095581	0.426	0.234	1.72E-102	AT1 cells	SESTD1	human
1.07E-106	0.693762701	0.359	0.163	2.79E-102	AT1 cells	RBPMS	human
3.11E-106	0.855616111	0.465	0.292	8.12E-102	AT1 cells	TSPAN4	human
6.22E-106	-0.648404403	0.247	0.469	1.62E-101	AT1 cells	GNAI2	human
6.91E-106	0.595499616	0.353	0.16	1.80E-101	AT1 cells	S100A16	human
7.53E-106	-0.666825113	0.291	0.519	1.96E-101	AT1 cells	RHOB	human
8.49E-105	0.908506701	0.412	0.215	2.21E-100	AT1 cells	SEPP1	human
8.77E-105	0.873299386	0.297	0.124	2.29E-100	AT1 cells	ADRB2	human
2.33E-104	0.940385787	0.527	0.385	6.07E-100	AT1 cells	SBDS	human
4.59E-104	-0.695262536	0.123	0.317	1.20E-99	AT1 cells	FNIP2	human
1.07E-103	-1.124471524	0.191	0.387	2.80E-99	AT1 cells	GCHFR	human
1.47E-103	-0.712897417	0.114	0.308	3.82E-99	AT1 cells	HIPK2	human
1.48E-103	0.596832487	0.335	0.156	3.85E-99	AT1 cells	SLC25A4	human
4.23E-103	-0.631813151	0.134	0.335	1.10E-98	AT1 cells	SSH2	human
9.28E-103	0.942147741	0.37	0.189	2.42E-98	AT1 cells	ALDH3A2	human
4.65E-102	0.706024406	0.253	0.094	1.21E-97	AT1 cells	CCDC84	human
4.77E-102	-0.847638609	0.143	0.357	1.24E-97	AT1 cells	SOCS3	human
7.45E-102	-1.012673924	0.492	0.644	1.94E-97	AT1 cells	LGALS1	human
2.62E-101	-0.594638991	0.156	0.364	6.84E-97	AT1 cells	CCDC85B	human
2.67E-101	-1.395330897	0.173	0.384	6.98E-97	AT1 cells	AREG	human
4.62E-101	0.861744699	0.635	0.54	1.21E-96	AT1 cells	RABAC1	human
1.41E-100	0.68901043	0.282	0.105	3.68E-96	AT1 cells	DUOXA1	human
3.43E-100	-0.721382339	0.099	0.287	8.96E-96	AT1 cells	MANBA	human
3.28E-99	-0.829514301	0.09	0.27	8.55E-95	AT1 cells	RAPGEF1	human
6.56E-99	-1.833481374	0.43	0.553	1.71E-94	AT1 cells	C1QA	human
8.81E-99	-0.702843936	0.146	0.343	2.30E-94	AT1 cells	ANKRD28	human
1.66E-98	0.905171823	0.363	0.187	4.33E-94	AT1 cells	CTNNBIP1	human
7.02E-98	0.860856262	0.568	0.417	1.83E-93	AT1 cells	ATP1B1	human
8.81E-98	0.795372948	0.532	0.366	2.30E-93	AT1 cells	TGFBR2	human
9.44E-98	0.683344758	0.262	0.109	2.46E-93	AT1 cells	MLLT4	human
2.86E-97	0.776405246	0.281	0.114	7.46E-93	AT1 cells	INF2	human
6.13E-97	0.615572408	0.279	0.118	1.60E-92	AT1 cells	WDR34	human
3.21E-96	-0.639842817	0.467	0.647	8.38E-92	AT1 cells	ATP6V1F	human
8.61E-96	0.782634623	0.289	0.121	2.25E-91	AT1 cells	UNC13B	human
1.53E-95	0.743087066	0.357	0.182	3.98E-91	AT1 cells	CCDC6	human
1.59E-95	-0.64349525	0.375	0.611	4.16E-91	AT1 cells	RAB7A	human
2.08E-95	0.59986634	0.253	0.096	5.44E-91	AT1 cells	LAPTM4B	human
1.08E-94	0.884120527	0.282	0.12	2.81E-90	AT1 cells	SFN	human
1.52E-94	-0.680676368	0.109	0.293	3.97E-90	AT1 cells	WARS	human
[truncated: 64,541 more rows]
