# Supplementary material for: Cross-species comparison of airway epithelium transcriptomics
Source: Heliyon. 2024 Sep 22;10(19):e38259. doi: 10.1016/j.heliyon.2024.e38259 (PMC11466595; doi:10.1016/j.heliyon.2024.e38259)
Supplement: Multimedia component 4 [file mmc4.csv]

p_val	avg_log2FC	pct.1	pct.2	p_val_adj	cluster	gene	species
0	5.402980981	0.909	0.103	0	AT1 cells	AGER	human
0	3.546252158	0.879	0.163	0	AT1 cells	KRT7	human
0	3.521290333	0.937	0.207	0	AT1 cells	CAV1	human
0	3.427265067	0.574	0.017	0	AT1 cells	RTKN2	human
0	3.373258574	0.87	0.18	0	AT1 cells	GPRC5A	human
0	3.121892557	0.774	0.149	0	AT1 cells	CLDN18	human
0	3.065910994	0.842	0.186	0	AT1 cells	LMO7	human
0	2.943123424	0.941	0.305	0	AT1 cells	HOPX	human
0	2.924354125	0.776	0.144	0	AT1 cells	CYP4B1	human
0	2.648967063	0.701	0.12	0	AT1 cells	CLIC3	human
0	2.543199305	0.798	0.148	0	AT1 cells	CAV2	human
0	2.390334755	0.77	0.22	0	AT1 cells	SLC39A8	human
0	2.380664086	0.703	0.098	0	AT1 cells	ANXA3	human
0	2.22237419	0.798	0.426	0	AT1 cells	RAB11FIP1	human
0	1.981478412	0.522	0.031	0	AT1 cells	CLIC5	human
0	1.979746021	0.657	0.174	0	AT1 cells	EPCAM	human
0	1.782684776	0.604	0.149	0	AT1 cells	CADM1	human
0	1.716637448	0.558	0.126	0	AT1 cells	MYO1B	human
0	1.704922881	0.461	0.031	0	AT1 cells	ARHGEF26	human
0	1.691467165	0.639	0.235	0	AT1 cells	ICAM1	human
0	1.610945375	0.567	0.146	0	AT1 cells	BCAM	human
0	1.536476824	0.562	0.132	0	AT1 cells	PLS3	human
0	1.535014599	0.371	0.02	0	AT1 cells	COL4A3	human
0	1.520736249	0.454	0.058	0	AT1 cells	DAPK2	human
0	1.514297423	0.725	0.453	0	AT1 cells	MRPL14	human
0	1.513975619	0.459	0.07	0	AT1 cells	EPS8L2	human
0	1.512608529	0.855	0.605	0	AT1 cells	CD9	human
0	1.511695393	0.658	0.378	0	AT1 cells	CAPN2	human
0	1.484924458	0.61	0.205	0	AT1 cells	NEDD4L	human
0	1.471689418	0.451	0.101	0	AT1 cells	NEBL	human
4.51e-305	1.457052625	0.466	0.129	1.18e-303	AT1 cells	WWC2	human
3.15e-278	1.446534281	0.521	0.207	8.22e-274	AT1 cells	PDLIM2	human
0	1.426049207	0.516	0.141	0	AT1 cells	NKX2-1	human
0	1.415292612	0.49	0.11	0	AT1 cells	ITGA3	human
0	1.409442078	0.461	0.08	0	AT1 cells	EHD2	human
0	1.408728445	0.424	0.081	0	AT1 cells	EPB41L5	human
0	1.38127996	0.482	0.125	0	AT1 cells	SCNN1A	human
0	1.342879915	0.909	0.736	0	AT1 cells	ANXA2	human
6.97e-270	1.340680855	0.432	0.121	1.82e-265	AT1 cells	DENND3	human
7.79e-262	1.318627191	0.71	0.468	2.03e-257	AT1 cells	ALCAM	human
0	1.317902026	0.457	0.101	0	AT1 cells	NPNT	human
0	1.310030051	0.353	0.027	0	AT1 cells	COL4A4	human
3.71e-236	1.302757475	0.391	0.099	9.68e-232	AT1 cells	MAGI3	human
1.63e-269	1.250543188	0.459	0.141	4.25e-265	AT1 cells	TNS1	human
2.69e-290	1.155909539	0.325	0.034	7.01e-286	AT1 cells	SCNN1B	human
1.46e-227	1.147937807	0.423	0.137	3.82e-223	AT1 cells	CXADR	human
2.79e-263	1.146793871	0.386	0.088	7.29e-259	AT1 cells	FLRT3	human
1e-194	1.131950854	0.52	0.246	2.61e-190	AT1 cells	NEDD9	human
5e-194	1.131409591	0.625	0.4	1.3e-189	AT1 cells	SPINT2	human
1.51e-207	1.120113977	0.418	0.16	3.95e-203	AT1 cells	RASSF7	human
7.34e-244	1.109206966	0.412	0.124	1.92e-239	AT1 cells	RAB25	human
3.44e-247	1.106795665	0.403	0.11	8.98e-243	AT1 cells	PARD6B	human
3.27e-202	1.103578044	0.375	0.115	8.53e-198	AT1 cells	TMEM63B	human
6.24e-258	1.098997604	0.388	0.096	1.63e-253	AT1 cells	LAMB2	human
3.75e-213	1.07773511	0.294	0.054	9.8e-209	AT1 cells	FADS3	human
8.1e-156	1.073335295	0.305	0.092	2.11e-151	AT1 cells	UNC13D	human
3.85e-279	1.032644287	0.279	0.019	1e-274	AT1 cells	PDPN	human
5.65e-194	1.01819964	0.441	0.162	1.47e-189	AT1 cells	TJP1	human
8.36e-243	1.008588796	0.316	0.052	2.18e-238	AT1 cells	RBMS3	human
1.55e-157	0.993538621	0.36	0.138	4.04e-153	AT1 cells	FARP1	human
2.8e-200	0.992148806	0.385	0.125	7.31e-196	AT1 cells	ITGB6	human
1.4e-178	0.988199699	0.338	0.101	3.65e-174	AT1 cells	CFL2	human
1.05e-146	0.967942239	0.433	0.213	2.73e-142	AT1 cells	F11R	human
8.5e-283	0.962427397	0.573	0.199	2.22e-278	AT1 cells	IGFBP7	human
4e-186	0.962180699	0.343	0.101	1.04e-181	AT1 cells	FAM174B	human
3.89e-110	0.941192566	0.521	0.337	1.01e-105	AT1 cells	UTRN	human
1.47e-167	0.87979492	0.475	0.196	3.83e-163	AT1 cells	TACC2	human
2.1e-112	0.867843193	0.487	0.306	5.49e-108	AT1 cells	BTG3	human
8.62e-173	0.861967483	0.338	0.105	2.25e-168	AT1 cells	CRB3	human
4.62e-101	0.861744699	0.635	0.54	1.21e-96	AT1 cells	RABAC1	human
5.41e-146	0.859245963	0.34	0.119	1.41e-141	AT1 cells	PLEKHA1	human
7.54e-127	0.848319106	0.363	0.169	1.97e-122	AT1 cells	ARHGAP5	human
1.41e-162	0.801541192	0.285	0.072	3.68e-158	AT1 cells	EXPH5	human
2.43e-92	0.795715873	0.403	0.223	6.33e-88	AT1 cells	SPTAN1	human
7.82e-172	0.792547773	0.25	0.046	2.04e-167	AT1 cells	AMOTL2	human
2.36e-111	0.781600287	0.783	0.678	6.17e-107	AT1 cells	VAMP8	human
5.47e-64	0.762780106	0.362	0.237	1.43e-59	AT1 cells	TAX1BP3	human
8.78e-148	0.76275627	0.851	0.799	2.29e-143	AT1 cells	MYL12A	human
7.06e-172	0.733468931	0.261	0.045	1.84e-167	AT1 cells	COL4A1	human
0	0.728077239	0.547	0.141	0	AT1 cells	TIMP3	human
3.35e-50	0.705643824	0.593	0.558	8.74e-46	AT1 cells	KTN1	human
8.03e-147	0.700914276	0.322	0.103	2.1e-142	AT1 cells	FERMT2	human
3.49e-89	0.700782912	0.393	0.223	9.11e-85	AT1 cells	MBIP	human
2.03e-126	0.698534851	0.261	0.077	5.29e-122	AT1 cells	PARVA	human
5.12e-131	0.696130147	0.288	0.092	1.34e-126	AT1 cells	FNBP1L	human
5.31e-55	0.674496322	0.376	0.264	1.39e-50	AT1 cells	PHACTR2	human
4.54e-85	0.657033774	0.255	0.106	1.18e-80	AT1 cells	GCNT2	human
1.53e-114	0.65442873	0.259	0.081	3.98e-110	AT1 cells	MYO1D	human
5.8e-50	0.621960608	0.33	0.203	1.51e-45	AT1 cells	CERS2	human
6.6e-80	0.617806772	0.267	0.118	1.72e-75	AT1 cells	LSR	human
2.08e-95	0.59986634	0.253	0.096	5.44e-91	AT1 cells	LAPTM4B	human
1.48e-103	0.596832487	0.335	0.156	3.85e-99	AT1 cells	SLC25A4	human
0	6.299721897	0.975	0.56	0	AT2 cells	SFTPC	human
0	4.594688825	0.988	0.323	0	AT2 cells	SFTPB	human
0	3.353056468	0.908	0.067	0	AT2 cells	SFTPD	human
0	3.32860833	0.942	0.091	0	AT2 cells	SLC34A2	human
0	2.520151944	0.946	0.364	0	AT2 cells	MGST1	human
0	1.8290288	0.56	0.015	0	AT2 cells	PLA2G1B	human
0	1.77435553	0.961	0.739	0	AT2 cells	NPC2	human
0	1.405348626	0.638	0.05	0	AT2 cells	CLDN18	human
0	1.310103251	0.666	0.119	0	AT2 cells	MBIP	human
0	1.250430014	0.787	0.33	0	AT2 cells	ATP1B1	human
0	1.050956378	0.641	0.076	0	AT2 cells	EPCAM	human
0	1.049302962	0.762	0.319	0	AT2 cells	SPINT2	human
0	0.976739508	0.654	0.093	0	AT2 cells	LMO7	human
1.93e-305	0.756692327	0.679	0.332	5.05e-302	AT2 cells	CPM	human
0	7.963606913	0.813	0.343	0	Club cells	SCGB1A1	human
0	7.257693932	0.87	0.325	0	Club cells	SCGB3A1	human
0	5.549052596	0.564	0.022	0	Club cells	BPIFB1	human
0	4.17550552	0.929	0.221	0	Club cells	WFDC2	human
0	2.674834119	0.878	0.194	0	Club cells	PIGR	human
5.34e-231	1.131744965	0.673	0.297	1.39e-226	Club cells	ALDH1A1	human
3.82e-217	1.053827552	0.854	0.449	9.96e-213	Club cells	SFTPB	human
1.88e-254	0.937205232	0.901	0.473	4.9e-250	Club cells	MGST1	human
0	0.934347557	0.473	0.054	0	Club cells	TSPAN1	human
3.31e-97	0.818823348	0.672	0.417	8.63e-93	Club cells	ATP1B1	human
1.41e-229	0.728992235	0.604	0.182	3.69e-225	Club cells	EPCAM	human
6.93e-164	0.659030884	0.505	0.171	1.81e-159	Club cells	MAL2	human
5.4e-148	0.632509524	0.464	0.152	1.41e-143	Club cells	CCND1	human
0	4.425621786	0.93	0.077	0	Ciliated cells	TPPP3	human
0	3.89127224	0.872	0.033	0	Ciliated cells	TSPAN1	human
0	3.887055179	0.894	0.008	0	Ciliated cells	FAM183A	human
0	3.857826386	0.917	0.012	0	Ciliated cells	RSPH1	human
0	3.592766707	0.842	0.006	0	Ciliated cells	SNTN	human
0	3.445920945	0.866	0.034	0	Ciliated cells	PIFO	human
0	3.326843779	0.875	0.173	0	Ciliated cells	CETN2	human
0	3.255712808	0.876	0.171	0	Ciliated cells	AGR3	human
0	2.948293636	0.832	0.021	0	Ciliated cells	DNAAF1	human
0	2.93217253	0.804	0.009	0	Ciliated cells	ZMYND10	human
0	2.894318024	0.766	0.004	0	Ciliated cells	CAPSL	human
0	2.82489616	0.806	0.006	0	Ciliated cells	CCDC78	human
0	2.573154953	0.731	0.008	0	Ciliated cells	HYDIN	human
0	2.571220746	0.768	0.03	0	Ciliated cells	DNAH5	human
0	2.54928018	0.798	0.052	0	Ciliated cells	EFHC1	human
0	2.540145473	0.751	0.007	0	Ciliated cells	CFAP43	human
0	2.525080962	0.832	0.178	0	Ciliated cells	ELF3	human
0	2.49592065	0.764	0.034	0	Ciliated cells	CCDC170	human
0	2.477820671	0.767	0.025	0	Ciliated cells	CCDC146	human
0	2.453237703	0.752	0.101	0	Ciliated cells	CLDN3	human
0	2.443185882	0.609	0.008	0	Ciliated cells	RP1	human
0	2.392424613	0.743	0.025	0	Ciliated cells	STK33	human
0	2.388319493	0.732	0.006	0	Ciliated cells	ROPN1L	human
0	2.378351578	0.731	0.003	0	Ciliated cells	ERICH3	human
0	2.36149207	0.726	0.006	0	Ciliated cells	RSPH9	human
0	2.3544844	0.725	0.005	0	Ciliated cells	LRRC46	human
0	2.34385422	0.734	0.004	0	Ciliated cells	SPAG17	human
0	2.296799435	0.734	0.037	0	Ciliated cells	DNALI1	human
0	2.257880349	0.904	0.539	0	Ciliated cells	HMGN3	human
0	2.256342637	0.66	0.002	0	Ciliated cells	CFAP126	human
0	2.235940921	0.674	0.01	0	Ciliated cells	DNAH9	human
0	2.171487972	0.858	0.524	0	Ciliated cells	CIB1	human
0	2.167662153	0.713	0.008	0	Ciliated cells	SPAG6	human
0	2.16152983	0.72	0.044	0	Ciliated cells	DYNC2H1	human
0	2.160281243	0.71	0.002	0	Ciliated cells	TEKT1	human
0	2.155351386	0.801	0.212	0	Ciliated cells	WFDC2	human
0	2.138890509	0.812	0.231	0	Ciliated cells	IFT57	human
0	2.137034705	0.649	0.011	0	Ciliated cells	DNAH7	human
0	2.092287925	0.939	0.796	0	Ciliated cells	GSTP1	human
0	2.059376302	0.858	0.396	0	Ciliated cells	AKAP9	human
0	2.050390069	0.696	0.023	0	Ciliated cells	CEP126	human
0	2.046153483	0.763	0.287	0	Ciliated cells	ALDH1A1	human
0	2.037393335	0.67	0.04	0	Ciliated cells	SPA17	human
0	2.017651096	0.666	0.012	0	Ciliated cells	NME5	human
0	1.997661773	0.647	0.011	0	Ciliated cells	CFAP70	human
0	1.991758885	0.648	0.015	0	Ciliated cells	DNAH6	human
0	1.970118304	0.633	0.008	0	Ciliated cells	DNAH10	human
0	1.958210415	0.741	0.146	0	Ciliated cells	PERP	human
0	1.919620063	0.666	0.021	0	Ciliated cells	SPEF2	human
0	1.899086838	0.651	0.009	0	Ciliated cells	MNS1	human
0	1.890413402	0.648	0.003	0	Ciliated cells	ENKUR	human
0	1.890214369	0.66	0.003	0	Ciliated cells	TEKT2	human
0	1.860051295	0.642	0.002	0	Ciliated cells	ZBBX	human
0	1.858751509	0.792	0.354	0	Ciliated cells	NUDC	human
0	1.857983128	0.715	0.103	0	Ciliated cells	IFT27	human
0	1.856826921	0.687	0.087	0	Ciliated cells	MLF1	human
0	1.845403488	0.65	0.008	0	Ciliated cells	SPATA18	human
0	1.843456608	0.668	0.077	0	Ciliated cells	IFT22	human
0	1.806925879	0.645	0.013	0	Ciliated cells	FANK1	human
0	1.80434575	0.74	0.145	0	Ciliated cells	ODF2L	human
0	1.801028605	0.658	0.024	0	Ciliated cells	BBOF1	human
0	1.794040729	0.871	0.474	0	Ciliated cells	EZR	human
0	1.780975354	0.598	0.001	0	Ciliated cells	DYDC2	human
0	1.761980177	0.711	0.245	0	Ciliated cells	HSPB11	human
0	1.751059958	0.936	0.781	0	Ciliated cells	HSP90AA1	human
0	1.733453793	0.682	0.094	0	Ciliated cells	CDS1	human
0	1.726025819	0.586	0.001	0	Ciliated cells	ANKRD66	human
0	1.703466712	0.628	0.021	0	Ciliated cells	CCDC153	human
0	1.696559154	0.579	0.002	0	Ciliated cells	AKAP14	human
0	1.687091875	0.629	0.052	0	Ciliated cells	TUSC3	human
0	1.68434041	0.694	0.339	0	Ciliated cells	SCGB1A1	human
0	1.659098297	0.59	0.004	0	Ciliated cells	MAPK15	human
0	1.649098993	0.588	0.005	0	Ciliated cells	CFAP45	human
0	1.648178204	0.598	0.007	0	Ciliated cells	CCDC113	human
0	1.646453536	0.656	0.108	0	Ciliated cells	IFT43	human
0	1.64248804	0.579	0.002	0	Ciliated cells	RIIAD1	human
0	1.624572246	0.616	0.036	0	Ciliated cells	EFCAB10	human
0	1.619238393	0.591	0.006	0	Ciliated cells	SPAG8	human
0	1.60410412	0.602	0.003	0	Ciliated cells	CFAP52	human
0	1.595598388	0.565	0.006	0	Ciliated cells	SPATA17	human
0	1.583100476	0.522	0.003	0	Ciliated cells	VWA3A	human
0	1.574247652	0.534	0.002	0	Ciliated cells	TTC29	human
0	1.545591862	0.545	0.018	0	Ciliated cells	CFAP44	human
0	1.521768101	0.556	0.005	0	Ciliated cells	RGS22	human
0	1.510491085	0.538	0.006	0	Ciliated cells	ADGB	human
0	1.491629445	0.666	0.159	0	Ciliated cells	UBXN11	human
0	1.490284106	0.598	0.091	0	Ciliated cells	DNAJA4	human
0	1.432337358	0.605	0.081	0	Ciliated cells	CSPP1	human
0	1.431297812	0.576	0.053	0	Ciliated cells	CLUAP1	human
0	1.429641433	0.577	0.032	0	Ciliated cells	IQCK	human
0	1.423510655	0.583	0.085	0	Ciliated cells	RUVBL1	human
0	1.423084816	0.518	0.026	0	Ciliated cells	ZDHHC1	human
0	1.414038484	0.518	0.006	0	Ciliated cells	CCDC39	human
0	1.405126793	0.526	0.013	0	Ciliated cells	OSBPL6	human
0	1.396295018	0.687	0.171	0	Ciliated cells	EPCAM	human
0	1.382786205	0.709	0.381	0	Ciliated cells	TSPAN3	human
0	1.370796381	0.596	0.028	0	Ciliated cells	IGFBP5	human
0	1.369188488	0.814	0.575	0	Ciliated cells	SOD1	human
0	1.365215979	0.534	0.041	0	Ciliated cells	AK9	human
0	1.3553099	0.467	0.074	0	Ciliated cells	ULK4	human
0	1.353334286	0.533	0.035	0	Ciliated cells	TSGA10	human
0	1.351696567	0.523	0.004	0	Ciliated cells	CCDC65	human
0	1.343633133	0.514	0.006	0	Ciliated cells	CFAP100	human
0	1.317868158	0.544	0.05	0	Ciliated cells	MAP9	human
0	1.307862175	0.512	0.01	0	Ciliated cells	AK7	human
0	1.303728759	0.731	0.345	0	Ciliated cells	PCM1	human
0	1.283573927	0.546	0.054	0	Ciliated cells	CC2D2A	human
0	1.278925232	0.5	0.008	0	Ciliated cells	CCDC181	human
0	1.273194415	0.595	0.147	0	Ciliated cells	ARL3	human
0	1.271080754	0.488	0.006	0	Ciliated cells	PIH1D2	human
0	1.269336706	0.553	0.067	0	Ciliated cells	IFT88	human
0	1.260335325	0.739	0.396	0	Ciliated cells	SPINT2	human
0	1.259765808	0.528	0.035	0	Ciliated cells	IFT81	human
0	1.242402663	0.445	0.005	0	Ciliated cells	PROM1	human
0	1.237849082	0.499	0.035	0	Ciliated cells	TRAF3IP1	human
0	1.217599997	0.503	0.021	0	Ciliated cells	CCDC191	human
0	1.216668483	0.54	0.058	0	Ciliated cells	TMC4	human
0	1.201971573	0.466	0.009	0	Ciliated cells	DNAH2	human
0	1.195699641	0.458	0.007	0	Ciliated cells	CFAP69	human
0	1.176348328	0.522	0.049	0	Ciliated cells	MAPRE3	human
0	1.168942961	0.467	0.001	0	Ciliated cells	LRRC71	human
0	1.163351519	0.695	0.353	0	Ciliated cells	HSPH1	human
0	1.162493368	0.563	0.109	0	Ciliated cells	TMEM107	human
0	1.159048347	0.532	0.075	0	Ciliated cells	ENAH	human
0	1.152403955	0.482	0.017	0	Ciliated cells	TTC21A	human
0	1.148631808	0.462	0.028	0	Ciliated cells	DZIP1L	human
0	1.126305115	0.468	0.077	0	Ciliated cells	STRBP	human
0	1.119135616	0.593	0.236	0	Ciliated cells	PGRMC1	human
0	1.115653709	0.502	0.064	0	Ciliated cells	SPATA6	human
0	1.11044537	0.503	0.09	0	Ciliated cells	DALRD3	human
0	1.098476122	0.437	0.004	0	Ciliated cells	IQUB	human
0	1.096835618	0.623	0.256	0	Ciliated cells	ATP2A2	human
0	1.095893089	0.443	0.009	0	Ciliated cells	LRRC34	human
0	1.09585716	0.556	0.155	0	Ciliated cells	CFAP36	human
0	1.078900102	0.588	0.172	0	Ciliated cells	HIPK1	human
0	1.071006028	0.511	0.108	0	Ciliated cells	RSPH3	human
0	1.067998067	0.496	0.083	0	Ciliated cells	CEP290	human
0	1.060075178	0.477	0.062	0	Ciliated cells	CCP110	human
0	1.053982072	0.605	0.153	0	Ciliated cells	RFX2	human
0	1.052690336	0.562	0.091	0	Ciliated cells	PKIG	human
0	1.04976409	0.445	0.021	0	Ciliated cells	LCA5	human
0	1.04785124	0.441	0.013	0	Ciliated cells	TTC26	human
0	1.03142281	0.404	0.009	0	Ciliated cells	CCDC180	human
0	0.989510386	0.422	0.015	0	Ciliated cells	CATIP	human
0	0.985933026	0.498	0.077	0	Ciliated cells	CYB561	human
0	0.97642396	0.536	0.175	0	Ciliated cells	PLXNB2	human
0	0.968617188	0.436	0.032	0	Ciliated cells	IFT46	human
0	0.967445457	0.403	0.002	0	Ciliated cells	RSPH14	human
0	0.958760359	0.415	0.021	0	Ciliated cells	CCDC24	human
0	0.955766047	0.454	0.059	0	Ciliated cells	LZTFL1	human
0	0.953463198	0.435	0.027	0	Ciliated cells	GAS8	human
0	0.950249045	0.441	0.035	0	Ciliated cells	WDR19	human
0	0.945736819	0.441	0.06	0	Ciliated cells	CEP83	human
0	0.935499111	0.481	0.101	0	Ciliated cells	CFAP20	human
0	0.920721241	0.47	0.105	0	Ciliated cells	ZC2HC1A	human
8.65e-273	0.918037319	0.529	0.18	2.26e-268	Ciliated cells	SQLE	human
0	0.906415666	0.398	0.015	0	Ciliated cells	RPGRIP1L	human
2.1e-282	0.905314297	0.782	0.601	5.47e-278	Ciliated cells	YWHAE	human
0	0.894613915	0.348	0.003	0	Ciliated cells	CCDC81	human
0	0.891722147	0.389	0.012	0	Ciliated cells	CFAP206	human
0	0.890397742	0.38	0.003	0	Ciliated cells	TSNAXIP1	human
0	0.879204192	0.391	0.029	0	Ciliated cells	CCDC34	human
0	0.877631736	0.438	0.077	0	Ciliated cells	NEK1	human
0	0.876205595	0.352	0.008	0	Ciliated cells	AK8	human
1.01e-285	0.864491693	0.456	0.127	2.63e-281	Ciliated cells	FAM13A	human
0	0.846047483	0.428	0.07	0	Ciliated cells	IFT74	human
3.63e-279	0.828252952	0.41	0.088	9.47e-275	Ciliated cells	OSBPL3	human
0	0.815326312	0.368	0.014	0	Ciliated cells	FBXO36	human
0	0.81160118	0.364	0.013	0	Ciliated cells	MORN1	human
0	0.796352894	0.37	0.012	0	Ciliated cells	CCDC157	human
4.38e-292	0.795796018	0.454	0.118	1.14e-287	Ciliated cells	MNAT1	human
4.36e-173	0.794805091	0.546	0.253	1.14e-168	Ciliated cells	CES1	human
0	0.790554944	0.349	0.028	0	Ciliated cells	KIF27	human
0	0.788278004	0.335	0.016	0	Ciliated cells	DNAH1	human
0	0.786182203	0.33	0.019	0	Ciliated cells	MYB	human
0	0.772752663	0.353	0.024	0	Ciliated cells	ENPP5	human
0	0.754882569	0.349	0.017	0	Ciliated cells	FAM161A	human
0	0.72978046	0.309	0.004	0	Ciliated cells	KIF6	human
8.68e-167	0.711466474	0.569	0.31	2.27e-162	Ciliated cells	GOLGB1	human
0	0.708794984	0.324	0.009	0	Ciliated cells	CFAP161	human
6.49e-190	0.672244474	0.454	0.186	1.69e-185	Ciliated cells	IFT20	human
0	0.662021019	0.324	0.018	0	Ciliated cells	WDR35	human
7.06e-215	0.657666797	0.658	0.341	1.84e-210	Ciliated cells	TSC22D1	human
1.15e-284	0.636088093	0.321	0.033	3e-280	Ciliated cells	CCDC138	human
0	0.63223316	0.311	0.019	0	Ciliated cells	TTC12	human
0	0.629603802	0.295	0.01	0	Ciliated cells	TTC30B	human
3.08e-129	0.621654272	0.476	0.251	8.05e-125	Ciliated cells	SLC25A36	human
1.03e-181	0.610171532	0.386	0.134	2.68e-177	Ciliated cells	AIG1	human
2.69e-213	0.59308344	0.32	0.068	7.01e-209	Ciliated cells	DIXDC1	human
6.68e-300	0.588907995	0.277	0.013	1.74e-295	Ciliated cells	HSPA4L	human
0	4.449398053	0.943	0.113	0	Fibroblasts	MGP	human
0	4.03295993	0.85	0.012	0	Fibroblasts	COL1A2	human
0	3.553713304	0.634	0.008	0	Fibroblasts	COL3A1	human
0	3.462195005	0.619	0.02	0	Fibroblasts	COL1A1	human
0	3.342356029	0.523	0.03	0	Fibroblasts	CCDC80	human
0	3.208780129	0.744	0.011	0	Fibroblasts	PRELP	human
0	3.138785139	0.807	0.03	0	Fibroblasts	COL6A1	human
0	2.677162937	0.53	0.021	0	Fibroblasts	GPC3	human
0	2.632122163	0.704	0.066	0	Fibroblasts	LTBP4	human
0	2.624094523	0.592	0.122	0	Fibroblasts	EFEMP1	human
0	2.530992137	0.912	0.411	0	Fibroblasts	SERPING1	human
0	2.445388033	0.579	0.017	0	Fibroblasts	FBN1	human
0	2.321217712	0.586	0.02	0	Fibroblasts	PCOLCE	human
0	2.261992142	0.764	0.215	0	Fibroblasts	PMP22	human
0	2.230901745	0.711	0.17	0	Fibroblasts	SPARC	human
0	2.181428669	0.591	0.03	0	Fibroblasts	ABI3BP	human
0	1.471165555	0.363	0.007	0	Fibroblasts	COL5A2	human
4.4e-216	1.361741733	0.672	0.272	1.15e-211	Fibroblasts	SPTBN1	human
4.32e-231	1.251876543	0.501	0.129	1.13e-226	Fibroblasts	NFIB	human
1.3e-149	1.218804436	0.427	0.152	3.39e-145	Fibroblasts	SERPINH1	human
2.02e-49	0.760900052	0.885	0.8	5.28e-45	Fibroblasts	CST3	human
1.43e-09	0.675836661	0.562	0.567	3.74e-05	Fibroblasts	CD81	human
4.92e-241	4.121621422	0.93	0.122	1.28e-236	Myofibroblasts	MGP	human
1e-209	3.431629625	0.603	0.046	2.62e-205	Myofibroblasts	IGFBP5	human
5.48e-238	3.1892386	0.854	0.1	1.43e-233	Myofibroblasts	CALD1	human
5.83e-305	2.291689793	0.492	0.015	1.52e-302	Myofibroblasts	COL3A1	human
3.88e-278	1.944918926	0.548	0.026	1.01e-273	Myofibroblasts	COL1A1	human
2.14e-132	1.225731879	0.261	0.01	5.58e-128	Myofibroblasts	COL5A2	human
6.2e-26	1.221703697	0.367	0.133	1.62e-21	Myofibroblasts	NFIB	human
1.07e-37	1.086888772	0.518	0.176	2.79e-33	Myofibroblasts	SPARC	human
0	3.668073397	0.896	0.113	0	Artery cells	MGP	human
0	3.118111497	0.964	0.364	0	Artery cells	EPAS1	human
0	3.029040667	0.839	0.049	0	Artery cells	PTPRB	human
0	2.92097521	0.811	0.063	0	Artery cells	TMEM100	human
0	2.909016611	0.851	0.078	0	Artery cells	CALCRL	human
0	2.841858516	0.866	0.241	0	Artery cells	ID1	human
0	2.691595757	0.858	0.074	0	Artery cells	VWF	human
0	2.674267962	0.793	0.056	0	Artery cells	LDB2	human
0	2.62217431	0.63	0.011	0	Artery cells	GJA5	human
0	2.520843217	0.7	0.218	0	Artery cells	EMP1	human
0	2.496143914	0.778	0.157	0	Artery cells	IGFBP4	human
0	2.442581277	0.65	0.068	0	Artery cells	EFNB2	human
0	2.34121943	0.794	0.155	0	Artery cells	SLC9A3R2	human
0	2.292180759	0.801	0.271	0	Artery cells	ID3	human
0	2.23607677	0.889	0.22	0	Artery cells	CAV1	human
0	2.161605997	0.794	0.143	0	Artery cells	EGFL7	human
0	2.029344362	0.703	0.14	0	Artery cells	TCF4	human
0	2.024612048	0.742	0.296	0	Artery cells	ENG	human
0	1.928588055	0.551	0.041	0	Artery cells	PALMD	human
0	1.81176597	0.569	0.055	0	Artery cells	S1PR1	human
0	1.782959338	0.591	0.048	0	Artery cells	CDH5	human
0	1.677927538	0.684	0.151	0	Artery cells	HYAL2	human
0	1.650703853	0.533	0.075	0	Artery cells	HEG1	human
2.97e-253	1.597219578	0.597	0.203	7.74e-249	Artery cells	BMPR2	human
0	1.595245686	0.503	0.032	0	Artery cells	TEK	human
0	1.588856684	0.453	0.064	0	Artery cells	FLT1	human
0	1.574188571	0.627	0.157	0	Artery cells	CLU	human
0	1.571800425	0.428	0.023	0	Artery cells	THSD7A	human
0	1.529992767	0.629	0.177	0	Artery cells	ICAM2	human
0	1.521280665	0.527	0.078	0	Artery cells	ECE1	human
0	1.503836123	0.583	0.144	0	Artery cells	ACVRL1	human
9.95e-273	1.496715351	0.522	0.129	2.6e-268	Artery cells	NFIB	human
0	1.485273201	0.602	0.16	0	Artery cells	S100A16	human
0	1.482192227	0.616	0.126	0	Artery cells	ESAM	human
2.6e-182	1.47235945	0.65	0.348	6.79e-178	Artery cells	TSC22D1	human
2.2e-274	1.457307804	0.701	0.271	5.73e-270	Artery cells	SPTBN1	human
6.38e-134	1.390909235	0.626	0.373	1.66e-129	Artery cells	KLF4	human
0	1.38960103	0.444	0.031	0	Artery cells	TIE1	human
1.14e-222	1.241182598	0.453	0.116	2.98e-218	Artery cells	DOCK9	human
1.86e-276	1.241176881	0.595	0.161	4.86e-272	Artery cells	CAV2	human
3.95e-203	1.222129739	0.51	0.166	1.03e-198	Artery cells	TJP1	human
0	1.211915681	0.375	0.027	0	Artery cells	ERG	human
6.04e-152	1.192618267	0.454	0.173	1.58e-147	Artery cells	PTPRM	human
0	1.171195116	0.368	0.025	0	Artery cells	ADGRL4	human
3.73e-166	1.119037775	0.44	0.143	9.74e-162	Artery cells	ITGA5	human
4.91e-116	1.11632268	0.323	0.099	1.28e-111	Artery cells	ACE	human
2.21e-159	1.071419391	0.415	0.13	5.77e-155	Artery cells	FLNB	human
1.38e-279	0.979372696	0.296	0.015	3.61e-275	Artery cells	DLL4	human
7.55e-95	0.929311808	0.413	0.195	1.97e-90	Artery cells	NFIA	human
1.71e-140	0.909710916	0.376	0.112	4.47e-136	Artery cells	ANXA3	human
4.3e-108	0.898871329	0.517	0.27	1.12e-103	Artery cells	CLIC4	human
1.62e-109	0.889067846	0.325	0.103	4.22e-105	Artery cells	NOTCH1	human
6.13e-138	0.885352429	0.261	0.046	1.6e-133	Artery cells	FBLN5	human
4.17e-121	0.820327939	0.346	0.106	1.09e-116	Artery cells	FERMT2	human
6.07e-31	0.608854692	0.266	0.153	1.59e-26	Artery cells	ARL15	human
3.87e-128	0.608649966	0.25	0.042	1.01e-123	Artery cells	FSTL1	human
0	4.329005093	0.975	0.069	0	Vein cells	VWF	human
0	2.681951436	0.775	0.097	0	Vein cells	LIFR	human
0	2.667250175	0.813	0.047	0	Vein cells	PTPRB	human
0	2.535213573	0.832	0.076	0	Vein cells	CALCRL	human
0	2.459812258	0.945	0.362	0	Vein cells	EPAS1	human
0	2.43643413	0.741	0.055	0	Vein cells	SLCO2A1	human
0	2.351420857	0.787	0.147	0	Vein cells	HYAL2	human
0	2.30648951	0.75	0.216	0	Vein cells	TNFSF10	human
0	2.28611726	0.753	0.24	0	Vein cells	ID1	human
0	2.165567918	0.801	0.14	0	Vein cells	EGFL7	human
0	2.072770703	0.635	0.071	0	Vein cells	HEG1	human
0	2.052092475	0.532	0.011	0	Vein cells	PLVAP	human
0	2.014651478	0.816	0.293	0	Vein cells	ENG	human
0	1.991404505	0.703	0.194	0	Vein cells	TGM2	human
0	1.902937954	0.591	0.119	0	Vein cells	CRIM1	human
0	1.890515599	0.739	0.27	0	Vein cells	ID3	human
0	1.870989729	0.739	0.138	0	Vein cells	TCF4	human
0	1.835117061	0.7	0.2	0	Vein cells	BMPR2	human
0	1.806088728	0.888	0.217	0	Vein cells	CAV1	human
1.14e-266	1.682454874	0.527	0.154	2.98e-262	Vein cells	HES1	human
0	1.619333342	0.636	0.125	0	Vein cells	NFIB	human
0	1.492978139	0.527	0.061	0	Vein cells	FLT1	human
0	1.488008291	0.76	0.268	0	Vein cells	SPTBN1	human
0	1.441482361	0.478	0.031	0	Vein cells	TEK	human
0	1.439730285	0.794	0.319	0	Vein cells	APP	human
0	1.376630658	0.642	0.155	0	Vein cells	SLC9A3R2	human
0	1.334185767	0.519	0.077	0	Vein cells	ECE1	human
0	1.318384941	0.621	0.123	0	Vein cells	ARHGAP29	human
0	1.28738527	0.566	0.143	0	Vein cells	ACVRL1	human
0	1.239118546	0.412	0.025	0	Vein cells	ERG	human
6.71e-280	1.238360512	0.81	0.528	1.75e-275	Vein cells	ITGB1	human
0	1.235760014	0.516	0.047	0	Vein cells	CDH5	human
0	1.231653732	0.481	0.054	0	Vein cells	S1PR1	human
2.56e-282	1.217923453	0.498	0.128	6.69e-278	Vein cells	FLNB	human
4.91e-179	1.193450448	0.653	0.372	1.28e-174	Vein cells	KLF4	human
6.97e-278	1.146756356	0.581	0.192	1.82e-273	Vein cells	CNN3	human
5.75e-290	1.141667495	0.558	0.159	1.5e-285	Vein cells	S100A16	human
3.05e-205	1.1269084	0.368	0.078	7.95e-201	Vein cells	PLK2	human
0	1.104091843	0.563	0.125	0	Vein cells	ESAM	human
1.97e-226	1.074573501	0.474	0.15	5.13e-222	Vein cells	SERPINH1	human
0	1.060068647	0.607	0.159	0	Vein cells	CAV2	human
2.04e-262	1.03514121	0.449	0.096	5.33e-258	Vein cells	GAS6	human
1.44e-279	0.994561065	0.343	0.041	3.76e-275	Vein cells	EPHB4	human
4.86e-128	0.957784896	0.402	0.159	1.27e-123	Vein cells	SLFN5	human
1.1e-149	0.90197576	0.544	0.269	2.87e-145	Vein cells	CLIC4	human
4.95e-186	0.891543445	0.471	0.165	1.29e-181	Vein cells	TJP1	human
4.8e-228	0.878152003	0.323	0.043	1.25e-223	Vein cells	ADGRL2	human
1.24e-160	0.866361863	0.458	0.194	3.23e-156	Vein cells	NFIA	human
3.69e-145	0.839651003	0.468	0.198	9.63e-141	Vein cells	NRP1	human
4.74e-160	0.825684231	0.392	0.116	1.24e-155	Vein cells	DOCK9	human
1.63e-195	0.801390442	0.408	0.104	4.25e-191	Vein cells	FERMT2	human
2.08e-227	0.782706238	0.316	0.036	5.42e-223	Vein cells	GATA2	human
4.62e-118	0.764411351	0.293	0.094	1.21e-113	Vein cells	PLPP1	human
3.5e-226	0.758502892	0.309	0.031	9.14e-222	Vein cells	TIE1	human
1.53e-202	0.747782922	0.261	0.025	4e-198	Vein cells	PREX2	human
1.01e-136	0.741613334	0.35	0.111	2.62e-132	Vein cells	ANXA3	human
2.19e-57	0.627101709	0.508	0.349	5.72e-53	Vein cells	TSC22D1	human
3.31e-165	0.617520928	0.332	0.068	8.65e-161	Vein cells	TMEM100	human
0	3.645501336	0.916	0.351	0	Capillary cells	EPAS1	human
0	3.61520029	0.708	0.049	0	Capillary cells	TMEM100	human
0	3.465165036	0.709	0.065	0	Capillary cells	CALCRL	human
0	3.232179978	0.692	0.138	0	Capillary cells	HYAL2	human
0	3.157410141	0.789	0.127	0	Capillary cells	EGFL7	human
0	2.841219687	0.708	0.231	0	Capillary cells	ID1	human
0	2.604599117	0.563	0.04	0	Capillary cells	PTPRB	human
0	2.586454565	0.632	0.113	0	Capillary cells	ESAM	human
0	2.521494651	0.57	0.047	0	Capillary cells	LDB2	human
0	2.456900624	0.607	0.114	0	Capillary cells	ARHGAP29	human
0	2.417851512	0.78	0.208	0	Capillary cells	CAV1	human
0	2.360891089	0.644	0.264	0	Capillary cells	ID3	human
0	2.336718441	0.511	0.038	0	Capillary cells	CDH5	human
0	2.286858066	0.479	0.094	0	Capillary cells	LIFR	human
0	2.268591062	0.569	0.132	0	Capillary cells	TCF4	human
0	2.263818997	0.545	0.196	0	Capillary cells	BMPR2	human
0	2.233882301	0.54	0.135	0	Capillary cells	ACVRL1	human
0	2.174448648	0.658	0.262	0	Capillary cells	SPTBN1	human
0	2.125046695	0.428	0.037	0	Capillary cells	NOSTRIN	human
0	2.060493417	0.507	0.203	0	Capillary cells	ADGRF5	human
0	1.938200893	0.383	0.027	0	Capillary cells	FOXF1	human
0	1.931200386	0.413	0.048	0	Capillary cells	S1PR1	human
1.93e-109	1.9063304	0.315	0.154	5.03e-105	Capillary cells	HES1	human
0	1.905353247	0.388	0.025	0	Capillary cells	TEK	human
0	1.887118704	0.379	0.039	0	Capillary cells	COL4A1	human
0	1.882546651	0.618	0.316	0	Capillary cells	APP	human
0	1.881906286	0.415	0.059	0	Capillary cells	ITGA1	human
0	1.876174338	0.699	0.504	0	Capillary cells	FKBP1A	human
0	1.798737531	0.522	0.153	0	Capillary cells	CAV2	human
0	1.731674914	0.387	0.073	0	Capillary cells	ECE1	human
0	1.724635839	0.327	0.037	0	Capillary cells	ADGRL2	human
8.29e-231	1.647520188	0.443	0.189	2.16e-226	Capillary cells	CNN3	human
0	1.601667017	0.341	0.038	0	Capillary cells	EMCN	human
3.7e-189	1.508589435	0.335	0.113	9.65e-185	Capillary cells	DOCK9	human
7.77e-194	1.505724121	0.366	0.125	2.03e-189	Capillary cells	NFIB	human
1.48e-111	1.383680449	0.413	0.268	3.86e-107	Capillary cells	CLIC4	human
7.6e-181	1.316653205	0.294	0.073	1.98e-176	Capillary cells	HEG1	human
2.18e-105	1.273156894	0.37	0.225	5.69e-101	Capillary cells	CTNND1	human
2.54e-111	1.17873955	0.56	0.532	6.64e-107	Capillary cells	ITGB1	human
7.82e-156	1.17762241	0.255	0.062	2.04e-151	Capillary cells	FLT1	human
7.24e-149	1.142999472	0.291	0.102	1.89e-144	Capillary cells	FERMT2	human
4.54e-102	1.131987757	0.319	0.164	1.19e-97	Capillary cells	TJP1	human
1.44e-37	1.115282601	0.407	0.375	3.77e-33	Capillary cells	KLF4	human
4.79e-51	1.00954089	0.273	0.173	1.25e-46	Capillary cells	PTPRM	human
5.66e-66	1.001075017	0.583	0.618	1.48e-61	Capillary cells	LAPTM4A	human
5.02e-41	1.00072285	0.308	0.225	1.31e-36	Capillary cells	SPTAN1	human
0	4.122659125	0.849	0.036	0	Aerocytes	EMCN	human
0	3.277734097	0.871	0.139	0	Aerocytes	EGFL7	human
0	3.233825425	0.798	0.172	0	Aerocytes	ICAM2	human
0	3.188457733	0.738	0.061	0	Aerocytes	TMEM100	human
0	3.071717302	0.855	0.318	0	Aerocytes	APP	human
0	2.939344815	0.817	0.269	0	Aerocytes	ID3	human
0	2.911597391	0.768	0.121	0	Aerocytes	ESAM	human
0	2.892603247	0.788	0.152	0	Aerocytes	SLC9A3R2	human
0	2.765566143	0.781	0.24	0	Aerocytes	ID1	human
0	2.751152575	0.932	0.362	0	Aerocytes	EPAS1	human
0	2.706678342	0.744	0.121	0	Aerocytes	ARHGAP29	human
0	2.659348623	0.754	0.148	0	Aerocytes	HYAL2	human
0	2.614028214	0.607	0.04	0	Aerocytes	TMEM204	human
0	2.60397142	0.86	0.218	0	Aerocytes	CAV1	human
0	2.473155548	0.571	0.03	0	Aerocytes	FOXF1	human
0	2.419091123	0.969	0.833	0	Aerocytes	ITM2B	human
0	2.382393365	0.599	0.046	0	Aerocytes	CDH5	human
0	2.319249597	0.633	0.142	0	Aerocytes	ACVRL1	human
0	2.284100257	0.548	0.053	0	Aerocytes	S1PR1	human
0	2.262582367	0.755	0.268	0	Aerocytes	SPTBN1	human
0	2.259007406	0.429	0.041	0	Aerocytes	ADGRL2	human
0	2.205133992	0.546	0.108	0	Aerocytes	ANXA3	human
0	2.110483536	0.655	0.158	0	Aerocytes	CAV2	human
0	2.075724735	0.453	0.051	0	Aerocytes	PODXL	human
0	2.0253402	0.448	0.028	0	Aerocytes	PRX	human
0	1.988459992	0.583	0.192	0	Aerocytes	CNN3	human
0	1.878960457	0.379	0.024	0	Aerocytes	KDR	human
0	1.844454992	0.79	0.293	0	Aerocytes	EMP2	human
0	1.834719473	0.429	0.072	0	Aerocytes	TSPAN12	human
9.91e-241	1.833308149	0.534	0.203	2.59e-236	Aerocytes	BMPR2	human
0	1.762110091	0.375	0.033	0	Aerocytes	HECW2	human
1.66e-214	1.707690926	0.44	0.14	4.33e-210	Aerocytes	PLS3	human
1.28e-261	1.668549703	0.499	0.142	3.35e-257	Aerocytes	TCF4	human
4.64e-67	1.617377663	0.308	0.158	1.21e-62	Aerocytes	HES1	human
1.44e-127	1.519432301	0.426	0.21	3.75e-123	Aerocytes	ADGRF5	human
2e-230	1.497865355	0.74	0.615	5.23e-226	Aerocytes	LAPTM4A	human
8.56e-118	1.49033145	0.426	0.227	2.23e-113	Aerocytes	CTNND1	human
1.96e-122	1.430031869	0.473	0.27	5.12e-118	Aerocytes	CLIC4	human
8.14e-272	1.420156914	0.448	0.082	2.12e-267	Aerocytes	CALCRL	human
1.16e-90	1.345436697	0.387	0.224	3.03e-86	Aerocytes	MYO6	human
0	1.330796342	0.995	0.981	0	Aerocytes	B2M	human
3.02e-174	1.31189053	0.313	0.064	7.87e-170	Aerocytes	FLT1	human
9.74e-200	1.27666086	0.299	0.047	2.54e-195	Aerocytes	COL4A1	human
3.15e-99	1.246995048	0.353	0.167	8.22e-95	Aerocytes	TJP1	human
4.15e-100	1.237404178	0.349	0.161	1.08e-95	Aerocytes	RRAS	human
3.3e-71	1.236969197	0.493	0.374	8.62e-67	Aerocytes	KLF4	human
3.68e-81	1.231713466	0.367	0.199	9.6e-77	Aerocytes	NRP1	human
4e-142	1.20995183	0.296	0.083	1.04e-137	Aerocytes	RCSD1	human
8.8e-59	1.203739569	0.412	0.307	2.3e-54	Aerocytes	SERINC3	human
1.58e-120	1.175330033	0.315	0.106	4.12e-116	Aerocytes	FERMT2	human
1.16e-56	1.161758296	0.409	0.295	3.03e-52	Aerocytes	MEF2A	human
1.38e-75	1.153358476	0.302	0.143	3.6e-71	Aerocytes	DAAM1	human
1.3e-61	1.075823829	0.274	0.14	3.39e-57	Aerocytes	ARHGEF12	human
2.04e-62	1.008831285	0.263	0.126	5.31e-58	Aerocytes	KLF7	human
7.33e-61	0.934012572	0.561	0.532	1.91e-56	Aerocytes	ITGB1	human
9.52e-19	0.762186265	0.258	0.204	2.48e-14	Aerocytes	MBNL2	human
8.01e-70	0.738327335	0.711	0.72	2.09e-65	Aerocytes	RAC1	human
2.69e-19	0.689501049	0.353	0.311	7.01e-15	Aerocytes	NUMB	human
0	2.396509916	0.892	0.269	0	Macrophages	ALOX5AP	human
0	2.344978031	0.692	0.551	0	Macrophages	CTSD	human
0	2.090666505	0.943	0.462	0	Macrophages	GRN	human
0	2.043029734	0.761	0.121	0	Macrophages	MCEMP1	human
0	1.956338197	0.884	0.164	0	Macrophages	MRC1	human
0	1.9443623	0.9	0.286	0	Macrophages	CAPG	human
0	1.804238699	0.961	0.356	0	Macrophages	FCER1G	human
0	1.730466895	0.822	0.139	0	Macrophages	SNX10	human
0	1.726551699	0.934	0.615	0	Macrophages	LGALS3	human
0	1.671059715	0.862	0.321	0	Macrophages	CTSZ	human
0	1.644451462	0.97	0.49	0	Macrophages	CTSB	human
0	1.613883114	0.957	0.699	0	Macrophages	CSTB	human
0	1.608320285	0.975	0.655	0	Macrophages	PSAP	human
0	1.592921361	0.86	0.142	0	Macrophages	OLR1	human
0	1.48469195	0.974	0.667	0	Macrophages	VIM	human
0	1.439200548	0.85	0.188	0	Macrophages	SPI1	human
0	1.317373068	0.935	0.435	0	Macrophages	CTSS	human
0	1.293711464	0.798	0.298	0	Macrophages	LYZ	human
0	1.290046969	0.642	0.086	0	Macrophages	ABCG1	human
0	1.215539733	0.843	0.582	0	Macrophages	GPX1	human
0	1.207329106	0.604	0.111	0	Macrophages	IGSF6	human
0	1.170028331	0.618	0.16	0	Macrophages	LPL	human
0	1.167180536	0.727	0.147	0	Macrophages	CCDC88A	human
0	1.066281771	0.675	0.188	0	Macrophages	LIPA	human
0	1.051650149	0.862	0.239	0	Macrophages	AIF1	human
0	1.045054618	0.923	0.575	0	Macrophages	ANXA5	human
0	1.019659561	0.568	0.165	0	Macrophages	DAB2	human
0	0.930357536	0.859	0.442	0	Macrophages	CEBPB	human
0	0.888042402	0.913	0.567	0	Macrophages	ASAH1	human
0	0.851835189	0.585	0.159	0	Macrophages	TCF7L2	human
0	0.830292667	0.71	0.248	0	Macrophages	GPCPD1	human
0	0.812101063	0.798	0.392	0	Macrophages	SH3BGRL	human
0	0.761379751	0.925	0.645	0	Macrophages	ANXA2	human
0	0.760440938	0.596	0.119	0	Macrophages	LRP1	human
0	0.74663725	0.466	0.098	0	Macrophages	CYBB	human
0	0.683136553	0.741	0.199	0	Macrophages	LST1	human
0	0.664879343	0.753	0.362	0	Macrophages	ATOX1	human
9.04e-299	0.66460979	0.737	0.354	2.36e-294	Macrophages	ATP6V0D1	human
0	0.663410506	0.811	0.417	0	Macrophages	LAMP1	human
0	0.662522183	0.623	0.189	0	Macrophages	ATP6V1B2	human
0	0.603700912	0.561	0.116	0	Macrophages	HCK	human
0	2.434084176	0.528	0.181	0	Neutrophils	IL1B	human
0	1.876749046	0.581	0.159	0	Neutrophils	PDE4B	human
1.27e-275	1.831297305	0.407	0.103	3.31e-271	Neutrophils	G0S2	human
0	1.79113184	0.694	0.337	0	Neutrophils	S100A8	human
0	1.590744539	0.939	0.625	0	Neutrophils	SRGN	human
2.69e-264	1.590202709	0.73	0.512	7.02e-260	Neutrophils	S100A9	human
0	1.436684425	0.524	0.196	0	Neutrophils	MXD1	human
1.75e-247	1.272087833	0.615	0.363	4.57e-243	Neutrophils	STK17B	human
8.16e-156	1.095343008	0.537	0.359	2.13e-151	Neutrophils	LYN	human
1.87e-159	0.787185849	0.832	0.7	4.87e-155	Neutrophils	FOS	human
2.36e-142	0.695358221	0.646	0.436	6.16e-138	Neutrophils	PTPRC	human
6.37e-31	0.668389031	0.289	0.216	1.66e-26	Neutrophils	CSF3R	human
3.28e-154	1.880609643	0.387	0.183	8.56e-150	Monocytes	IL1B	human
0	1.749374473	0.693	0.274	0	Monocytes	CD14	human
1.61e-66	0.990679288	0.348	0.223	4.19e-62	Monocytes	IER3	human
3.55e-134	0.934152286	0.434	0.256	9.26e-130	Monocytes	NINJ1	human
0	1.418187856	0.741	0.333	0	Dendritic cells	CD83	human
0	1.224745411	0.659	0.206	0	Dendritic cells	CD86	human
0	1.160760167	0.999	0.872	0	Dendritic cells	CD74	human
0	1.099033227	0.708	0.288	0	Dendritic cells	RGS10	human
1.03e-239	0.878434476	0.278	0.03	2.68e-235	Dendritic cells	PKIB	human
3.9e-151	0.708218803	0.875	0.662	1.02e-146	Dendritic cells	ZFP36	human
5.19e-270	0.703585137	0.834	0.437	1.36e-265	Dendritic cells	COTL1	human
2.8e-135	0.67189711	0.971	0.796	7.31e-131	Dendritic cells	CST3	human
6.88e-176	0.61637651	0.565	0.257	1.8e-171	Dendritic cells	LSP1	human
0	3.150563821	0.685	0.002	0	B cells	MS4A1	human
0	2.597493992	0.611	0.038	0	B cells	BANK1	human
1.67e-293	2.475196899	0.636	0.127	4.35e-289	B cells	CD69	human
0	2.229796014	0.507	0.05	0	B cells	RALGPS2	human
0	2.136255581	0.482	0.016	0	B cells	CD79B	human
2.5e-140	1.976771676	0.654	0.343	6.53e-136	B cells	CD83	human
6.09e-122	1.932665352	0.593	0.282	1.59e-117	B cells	SMAP2	human
1.4e-176	1.891734794	0.56	0.185	3.66e-172	B cells	MEF2C	human
4.79e-22	1.477710237	0.573	0.601	1.25e-17	B cells	BTG1	human
1e-82	1.463540609	0.62	0.417	2.62e-78	B cells	REL	human
2.6e-201	1.463517399	0.323	0.031	6.78e-197	B cells	FCMR	human
2.13e-92	1.305573914	0.365	0.104	5.56e-88	B cells	LIMD2	human
9.45e-71	1.28049918	0.408	0.2	2.47e-66	B cells	SWAP70	human
3.05e-78	1.279696742	0.678	0.485	7.97e-74	B cells	EZR	human
1.3e-87	1.227786237	0.733	0.571	3.4e-83	B cells	TSC22D3	human
1.59e-142	1.039351815	0.934	0.932	4.14e-138	B cells	RPS8	human
1.66e-113	0.968471144	0.908	0.882	4.33e-109	B cells	RPS21	human
5.98e-79	0.956093717	0.47	0.186	1.56e-74	B cells	CORO1A	human
9.9e-26	0.923103326	0.812	0.838	2.58e-21	B cells	RPL30	human
3.94e-102	0.670470364	0.926	0.937	1.03e-97	B cells	RPS15	human
0	2.739741519	0.611	0.247	0	T cells	IL7R	human
0	2.609622503	0.574	0.108	0	T cells	CD69	human
0	2.182115854	0.478	0.044	0	T cells	CD2	human
0	2.046427151	0.488	0.043	0	T cells	CD3D	human
6.05e-240	1.915505874	0.297	0.056	1.58e-235	T cells	LTB	human
0	1.404776028	0.316	0.027	0	T cells	CD3G	human
5.75e-255	1.313765957	0.301	0.049	1.5e-250	T cells	SKAP1	human
4.37e-193	1.250479912	0.808	0.84	1.14e-188	T cells	RPL30	human
1.06e-201	1.18234416	0.324	0.086	2.77e-197	T cells	ETS1	human
7.92e-50	1.145256835	0.314	0.233	2.07e-45	T cells	ZC3HAV1	human
2.74e-266	1.138531572	0.313	0.046	7.16e-262	T cells	CD247	human
2.53e-162	1.015662457	0.643	0.533	6.61e-158	T cells	ARHGDIB	human
1.25e-246	0.948562982	0.852	0.884	3.26e-242	T cells	RPS21	human
1.63e-99	0.905177512	0.477	0.354	4.26e-95	T cells	HCST	human
0	3.569516225	0.844	0.092	0	NK T cells	NKG7	human
0	2.742119238	0.696	0.044	0	NK T cells	CD3D	human
0	2.469234003	0.632	0.05	0	NK T cells	KLRD1	human
0	2.437517021	0.731	0.171	0	NK T cells	CORO1A	human
0	2.111728596	0.592	0.048	0	NK T cells	CD2	human
0	2.101474109	0.766	0.347	0	NK T cells	HCST	human
0	2.092316863	0.543	0.025	0	NK T cells	CD3G	human
0	2.017643086	0.647	0.251	0	NK T cells	RAC2	human
0	1.953464772	0.587	0.116	0	NK T cells	CD69	human
0	1.849786978	0.502	0.093	0	NK T cells	LIMD2	human
0	1.61833945	0.523	0.094	0	NK T cells	CD48	human
0	1.555076957	0.51	0.044	0	NK T cells	CD247	human
0	1.43471164	0.474	0.14	0	NK T cells	BIN2	human
0	1.388618048	0.425	0.049	0	NK T cells	SKAP1	human
0	1.348027366	0.501	0.118	0	NK T cells	GIMAP7	human
1.73e-292	1.33264619	0.386	0.077	4.52e-288	NK T cells	ITGA4	human
0	1.243177298	0.903	0.836	0	NK T cells	RPL30	human
7.32e-287	1.164940976	0.408	0.088	1.91e-282	NK T cells	ETS1	human
3.59e-161	0.991385953	0.293	0.085	9.37e-157	NK T cells	PTPN22	human
8.78e-289	0.814170022	0.903	0.882	2.29e-284	NK T cells	RPS21	human
1.04e-25	0.808800144	0.296	0.235	2.72e-21	NK T cells	ZC3HAV1	human
0	4.3951803	0.95	0.092	0	NK cells	NKG7	human
0	3.546740341	0.812	0.033	0	NK cells	PRF1	human
0	3.329954405	0.846	0.047	0	NK cells	KLRD1	human
0	3.273081887	0.768	0.039	0	NK cells	GZMA	human
0	3.24650966	0.774	0.039	0	NK cells	CD247	human
0	3.227805757	0.82	0.058	0	NK cells	CST7	human
0	2.143619581	0.661	0.253	0	NK cells	RAC2	human
0	2.143158191	0.749	0.349	0	NK cells	HCST	human
0	1.924921677	0.44	0.015	0	NK cells	IL2RB	human
2.1e-253	1.462376463	0.55	0.27	5.49e-249	NK cells	EVL	human
3.29e-281	1.352452159	0.428	0.098	8.59e-277	NK cells	CD48	human
4.82e-78	1.31181713	0.393	0.257	1.26e-73	NK cells	CREM	human
5.93e-266	1.303141223	0.738	0.533	1.55e-261	NK cells	ARHGDIB	human
3.37e-134	1.276581431	0.391	0.184	8.8e-130	NK cells	PIK3R1	human
1.7e-130	1.151093774	0.589	0.489	4.44e-126	NK cells	JAK1	human
2.59e-116	0.995790147	0.262	0.087	6.76e-112	NK cells	PTPN22	human
1.44e-150	0.978749131	0.273	0.059	3.76e-146	NK cells	CD2	human
8.34e-21	0.606404255	0.338	0.302	2.18e-16	NK cells	PPP1R12A	human
0	6.762661884	0.911	0.032	0	AT1 cells	AGER	monkey
0	5.096309299	0.935	0.022	0	AT1 cells	TIMP3	monkey
0	4.648023554	0.935	0.039	0	AT1 cells	CAV1	monkey
0	4.523939045	0.903	0.013	0	AT1 cells	RTKN2	monkey
0	4.390342148	0.96	0.018	0	AT1 cells	LMO7	monkey
0	4.307586091	0.911	0.007	0	AT1 cells	CLDN18	monkey
4.11e-145	4.265569816	0.903	0.141	6.36e-141	AT1 cells	CD9	monkey
0	3.895422264	0.895	0.028	0	AT1 cells	IGFBP7	monkey
0	3.532349609	0.887	0.033	0	AT1 cells	CAV2	monkey
6.02e-119	3.495046744	0.96	0.214	9.32e-115	AT1 cells	HOPX	monkey
0	3.485918166	0.879	0.009	0	AT1 cells	KRT7	monkey
0	3.19293836	0.815	0.016	0	AT1 cells	FADS3	monkey
5.04e-300	3.061574296	0.871	0.048	7.81e-296	AT1 cells	CLIC5	monkey
2.59e-112	3.001866483	0.847	0.15	4.01e-108	AT1 cells	PDLIM2	monkey
1.8e-179	2.891228797	0.887	0.094	2.79e-175	AT1 cells	ANXA3	monkey
1.34e-134	2.887608277	0.919	0.152	2.07e-130	AT1 cells	SPINT2	monkey
0	2.806853209	0.75	0.002	0	AT1 cells	COL4A3	monkey
9.72e-171	2.612694713	0.766	0.071	1.5e-166	AT1 cells	UNC13D	monkey
4.67e-257	2.570987508	0.766	0.042	7.23e-253	AT1 cells	FNBP1L	monkey
0	2.52236694	0.661	0.003	0	AT1 cells	FLRT3	monkey
0	2.515646847	0.677	0.02	0	AT1 cells	SLC39A8	monkey
1.65e-90	2.479638746	0.847	0.185	2.55e-86	AT1 cells	UTRN	monkey
0	2.476825762	0.75	0.03	0	AT1 cells	TJP1	monkey
0	2.409185018	0.677	0.007	0	AT1 cells	MYO1B	monkey
6.74e-220	2.337860721	0.702	0.048	1.04e-215	AT1 cells	CXADR	monkey
0	2.285792163	0.694	0.013	0	AT1 cells	EPCAM	monkey
1.81e-60	2.262923626	0.984	0.712	2.8e-56	AT1 cells	MYL12A	monkey
0	2.228081519	0.565	0.007	0	AT1 cells	GCNT2	monkey
0	2.152071079	0.621	0.01	0	AT1 cells	PARD6B	monkey
0	2.135753359	0.589	0.002	0	AT1 cells	GPRC5A	monkey
0	2.12367794	0.589	0.003	0	AT1 cells	CLIC3	monkey
0	2.119597061	0.621	0.005	0	AT1 cells	CRB3	monkey
0	2.117602255	0.54	0.007	0	AT1 cells	ITGA3	monkey
9.49e-113	2.107545237	0.565	0.055	1.47e-108	AT1 cells	ICAM1	monkey
0	2.093074467	0.613	0.012	0	AT1 cells	EHD2	monkey
3.87e-274	2.075662148	0.605	0.021	5.99e-270	AT1 cells	MAGI3	monkey
0	2.075326036	0.573	0.008	0	AT1 cells	BCAM	monkey
1.35e-98	2.038572999	0.702	0.103	2.1e-94	AT1 cells	F11R	monkey
1.45e-295	2.002498565	0.597	0.016	2.25e-291	AT1 cells	FERMT2	monkey
0	2.000779504	0.516	0.003	0	AT1 cells	ARHGEF26	monkey
8.87e-223	1.995944052	0.613	0.033	1.37e-218	AT1 cells	MBIP	monkey
7.18e-65	1.966548916	0.887	0.281	1.11e-60	AT1 cells	RABAC1	monkey
0	1.944667847	0.524	0.006	0	AT1 cells	EPS8L2	monkey
4.48e-144	1.935785201	0.677	0.063	6.93e-140	AT1 cells	WWC2	monkey
1.52e-103	1.921845904	0.71	0.109	2.35e-99	AT1 cells	PLS3	monkey
3.2e-59	1.918636965	0.758	0.228	4.95e-55	AT1 cells	MRPL14	monkey
0	1.866604526	0.452	0.001	0	AT1 cells	COL4A4	monkey
1.44e-95	1.776011173	0.629	0.084	2.23e-91	AT1 cells	BTG3	monkey
1.31e-67	1.772100135	0.806	0.211	2.02e-63	AT1 cells	CAPN2	monkey
0	1.768899914	0.468	0.001	0	AT1 cells	CYP4B1	monkey
0	1.764321534	0.427	0.003	0	AT1 cells	SCNN1B	monkey
0	1.737611283	0.468	0.004	0	AT1 cells	ITGB6	monkey
1.45e-131	1.702458277	0.524	0.036	2.25e-127	AT1 cells	FARP1	monkey
4.57e-172	1.684947886	0.573	0.03	7.08e-168	AT1 cells	COL4A1	monkey
7.59e-163	1.640202376	0.468	0.022	1.18e-158	AT1 cells	RASSF7	monkey
6.11e-302	1.628275858	0.468	0.009	9.45e-298	AT1 cells	MYO1D	monkey
1.12e-224	1.610894161	0.435	0.014	1.74e-220	AT1 cells	SCNN1A	monkey
4.24e-190	1.589647827	0.387	0.011	6.57e-186	AT1 cells	LSR	monkey
8.15e-66	1.582240078	0.734	0.157	1.26e-61	AT1 cells	SPTAN1	monkey
1.78e-303	1.577464008	0.444	0.006	2.76e-299	AT1 cells	AMOTL2	monkey
5.2e-99	1.559421343	0.468	0.036	8.05e-95	AT1 cells	LAMB2	monkey
2.03e-180	1.503908912	0.347	0.009	3.14e-176	AT1 cells	EXPH5	monkey
8.81e-52	1.493700505	1	0.765	1.36e-47	AT1 cells	ANXA2	monkey
0	1.44180521	0.387	0.003	0	AT1 cells	PDPN	monkey
1.73e-46	1.407993237	0.613	0.162	2.68e-42	AT1 cells	SLC25A4	monkey
1.16e-174	1.334791826	0.29	0.005	1.79e-170	AT1 cells	NPNT	monkey
2.02e-47	1.332682667	0.629	0.151	3.13e-43	AT1 cells	NEDD9	monkey
3.09e-178	1.270347775	0.306	0.007	4.78e-174	AT1 cells	TACC2	monkey
1.77e-152	1.268624966	0.363	0.014	2.74e-148	AT1 cells	DAPK2	monkey
1.12e-221	1.258036781	0.339	0.006	1.74e-217	AT1 cells	EPB41L5	monkey
6.14e-87	1.253968804	0.347	0.025	9.5e-83	AT1 cells	NEDD4L	monkey
9.99e-110	1.234723488	0.395	0.024	1.55e-105	AT1 cells	DENND3	monkey
1.1e-74	1.234493023	0.484	0.062	1.7e-70	AT1 cells	PHACTR2	monkey
8.74e-81	1.231016122	0.331	0.028	1.35e-76	AT1 cells	TMEM63B	monkey
2.38e-190	1.205542727	0.274	0.004	3.68e-186	AT1 cells	NEBL	monkey
3.19e-55	1.203752037	0.363	0.041	4.94e-51	AT1 cells	CADM1	monkey
1.06e-26	1.13149233	0.492	0.156	1.64e-22	AT1 cells	ALCAM	monkey
9.66e-21	1.082338304	0.782	0.44	1.49e-16	AT1 cells	VAMP8	monkey
9.96e-195	1.034345356	0.258	0.003	1.54e-190	AT1 cells	NKX2-1	monkey
1.87e-184	1.017938426	0.29	0.005	2.89e-180	AT1 cells	RAB25	monkey
2.43e-28	1.012754752	0.484	0.137	3.76e-24	AT1 cells	TAX1BP3	monkey
1.01e-99	1.008333588	0.347	0.02	1.57e-95	AT1 cells	PARVA	monkey
5.12e-16	0.950653828	0.597	0.28	7.92e-12	AT1 cells	RAB11FIP1	monkey
3.95e-27	0.945667374	0.363	0.082	6.11e-23	AT1 cells	ARHGAP5	monkey
2.3e-114	0.935394287	0.25	0.006	3.55e-110	AT1 cells	FAM174B	monkey
4.76e-34	0.925062507	0.395	0.079	7.37e-30	AT1 cells	PLEKHA1	monkey
5.53e-95	0.908976104	0.25	0.01	8.55e-91	AT1 cells	TNS1	monkey
2.5e-90	0.858168824	0.258	0.01	3.87e-86	AT1 cells	RBMS3	monkey
3.11e-80	0.841911507	0.274	0.017	4.82e-76	AT1 cells	CFL2	monkey
1.09e-16	0.768210662	0.258	0.066	1.68e-12	AT1 cells	LAPTM4B	monkey
3.51e-14	0.701511969	0.718	0.389	5.43e-10	AT1 cells	KTN1	monkey
4.16e-11	0.606998331	0.306	0.119	6.44e-07	AT1 cells	CERS2	monkey
6.23e-189	8.753138013	0.689	0.147	9.63e-185	AT2 cells	SFTPC	monkey
0	6.41788405	0.657	0.02	0	AT2 cells	SFTPB	monkey
0	4.378719	0.54	0.006	0	AT2 cells	SFTPD	monkey
0	4.046510183	0.534	0.006	0	AT2 cells	SLC34A2	monkey
0	4.012361679	0.578	0.009	0	AT2 cells	PLA2G1B	monkey
0	3.187529894	0.548	0.015	0	AT2 cells	LMO7	monkey
2.12e-63	2.992565381	0.792	0.618	3.29e-59	AT2 cells	NPC2	monkey
0	2.961057776	0.443	0.006	0	AT2 cells	CLDN18	monkey
7.77e-157	2.30457247	0.484	0.068	1.2e-152	AT2 cells	MGST1	monkey
1.3e-287	2.144836514	0.384	0.011	2.01e-283	AT2 cells	EPCAM	monkey
7.33e-60	1.923201685	0.361	0.094	1.13e-55	AT2 cells	ATP1B1	monkey
1.4e-126	1.823758575	0.314	0.032	2.16e-122	AT2 cells	MBIP	monkey
2.2e-17	1.451513881	0.308	0.154	3.4e-13	AT2 cells	SPINT2	monkey
1.03e-07	0.871297727	0.343	0.239	0.001599012	AT2 cells	CPM	monkey
0	8.866633618	0.683	0.018	0	Club cells	SCGB3A1	monkey
0	8.479490201	0.962	0.02	0	Club cells	SCGB1A1	monkey
0	5.647249824	0.625	0.003	0	Club cells	BPIFB1	monkey
0	5.518275926	0.856	0.017	0	Club cells	WFDC2	monkey
0	5.397791264	0.923	0.005	0	Club cells	PIGR	monkey
1.49e-178	3.334055991	0.548	0.026	2.31e-174	Club cells	SFTPB	monkey
3.28e-71	3.029969204	0.923	0.311	5.08e-67	Club cells	ALDH1A1	monkey
1.26e-117	2.389839735	0.702	0.07	1.94e-113	Club cells	MGST1	monkey
0	2.219743055	0.596	0.006	0	Club cells	TSPAN1	monkey
2.25e-68	2.039792993	0.615	0.095	3.48e-64	Club cells	ATP1B1	monkey
6.61e-220	1.495766109	0.567	0.022	1.02e-215	Club cells	CCND1	monkey
3.36e-196	1.262456422	0.471	0.014	5.19e-192	Club cells	EPCAM	monkey
4.46e-148	0.693606229	0.25	0.004	6.9e-144	Club cells	MAL2	monkey
0	5.57630657	0.96	0.005	0	Ciliated cells	TSPAN1	monkey
0	4.527868137	0.97	0.012	0	Ciliated cells	PIFO	monkey
0	4.419165418	0.939	0.022	0	Ciliated cells	DNAH5	monkey
0	4.312413779	0.98	0.002	0	Ciliated cells	FAM183A	monkey
0	4.27134836	0.859	0.001	0	Ciliated cells	RSPH1	monkey
0	4.060187275	0.929	0.001	0	Ciliated cells	SNTN	monkey
0	3.853489516	0.919	0.01	0	Ciliated cells	AGR3	monkey
0	3.786969933	0.707	0.005	0	Ciliated cells	CLDN3	monkey
0	3.778056754	0.929	0.04	0	Ciliated cells	TPPP3	monkey
0	3.667899595	0.919	0.011	0	Ciliated cells	MLF1	monkey
0	3.596500337	0.939	0.008	0	Ciliated cells	RSPH9	monkey
0	3.437818878	0.899	0.001	0	Ciliated cells	CCDC39	monkey
1.73e-82	3.430284742	0.97	0.311	2.68e-78	Ciliated cells	ALDH1A1	monkey
0	3.340639451	0.929	0.003	0	Ciliated cells	TEKT1	monkey
8.84e-127	3.253441861	0.909	0.134	1.37e-122	Ciliated cells	CETN2	monkey
0	3.239971647	0.859	0.001	0	Ciliated cells	ROPN1L	monkey
0	3.239190549	0.889	0.001	0	Ciliated cells	EFCAB10	monkey
5.54e-60	3.215706852	0.303	0.022	8.57e-56	Ciliated cells	SCGB1A1	monkey
0	3.132243537	0.879	0.009	0	Ciliated cells	CCDC153	monkey
0	3.109957602	0.929	0.004	0	Ciliated cells	CCDC146	monkey
0	3.071952599	0.859	0	0	Ciliated cells	DNAH10	monkey
0	3.033669723	0.848	0.001	0	Ciliated cells	AKAP14	monkey
0	3.005615143	0.879	0.006	0	Ciliated cells	ERICH3	monkey
0	2.992767917	0.919	0.014	0	Ciliated cells	BBOF1	monkey
0	2.980440471	0.889	0.001	0	Ciliated cells	SPAG17	monkey
1.36e-76	2.936512084	0.939	0.265	2.11e-72	Ciliated cells	CIB1	monkey
0	2.935616021	0.859	0.001	0	Ciliated cells	HYDIN	monkey
0	2.91981199	0.798	0.001	0	Ciliated cells	DNAH7	monkey
0	2.915055151	0.859	0.001	0	Ciliated cells	CFAP43	monkey
0	2.890395071	0.859	0.013	0	Ciliated cells	MNS1	monkey
0	2.862531458	0.818	0.024	0	Ciliated cells	IFT22	monkey
0	2.851818389	0.869	0.003	0	Ciliated cells	CFAP44	monkey
0	2.849523901	0.818	0.003	0	Ciliated cells	CFAP45	monkey
0	2.836015461	0.778	0.006	0	Ciliated cells	ELF3	monkey
0	2.798658985	0.788	0.001	0	Ciliated cells	DNALI1	monkey
0	2.786415618	0.869	0.002	0	Ciliated cells	EFHC1	monkey
4.05e-189	2.785812454	0.788	0.052	6.26e-185	Ciliated cells	DYNC2H1	monkey
0	2.752584571	0.838	0.001	0	Ciliated cells	DNAH6	monkey
0	2.731584846	0.848	0	0	Ciliated cells	ENKUR	monkey
4.37e-289	2.688488537	0.687	0.017	6.76e-285	Ciliated cells	WFDC2	monkey
0	2.654556393	0.818	0.001	0	Ciliated cells	DNAH9	monkey
0	2.551322563	0.717	0.001	0	Ciliated cells	RP1	monkey
4.03e-150	2.538184702	0.879	0.087	6.23e-146	Ciliated cells	TSPAN3	monkey
0	2.528244487	0.778	0.002	0	Ciliated cells	ZMYND10	monkey
0	2.50723335	0.687	0	0	Ciliated cells	CAPSL	monkey
0	2.496157156	0.687	0.001	0	Ciliated cells	CFAP126	monkey
0	2.459723949	0.818	0	0	Ciliated cells	SPAG6	monkey
0	2.448156223	0.798	0.017	0	Ciliated cells	SPEF2	monkey
0	2.397766441	0.788	0.002	0	Ciliated cells	LRRC46	monkey
1.77e-177	2.383855046	0.768	0.048	2.75e-173	Ciliated cells	IFT27	monkey
0	2.375547637	0.798	0.013	0	Ciliated cells	CCDC181	monkey
0	2.36785474	0.687	0.011	0	Ciliated cells	IGFBP5	monkey
0	2.365836592	0.778	0.001	0	Ciliated cells	CEP126	monkey
1.22e-61	2.34123533	0.869	0.274	1.88e-57	Ciliated cells	NUDC	monkey
2.86e-54	2.339327534	0.99	0.771	4.43e-50	Ciliated cells	HSP90AA1	monkey
0	2.338055101	0.768	0	0	Ciliated cells	ANKRD66	monkey
0	2.337011375	0.727	0	0	Ciliated cells	ZBBX	monkey
0	2.333386601	0.768	0	0	Ciliated cells	CFAP161	monkey
0	2.29285729	0.707	0.002	0	Ciliated cells	SPAG8	monkey
0	2.270042549	0.768	0.009	0	Ciliated cells	AK9	monkey
0	2.241096316	0.717	0.001	0	Ciliated cells	SPATA17	monkey
2.57e-74	2.238166183	0.798	0.153	3.97e-70	Ciliated cells	SPINT2	monkey
0	2.217619543	0.737	0	0	Ciliated cells	LRRC71	monkey
0	2.216712272	0.697	0.001	0	Ciliated cells	CCDC180	monkey
0	2.17172742	0.778	0.005	0	Ciliated cells	TEKT2	monkey
0	2.152504473	0.768	0.002	0	Ciliated cells	RGS22	monkey
1.06e-54	2.141946613	0.96	0.417	1.63e-50	Ciliated cells	EZR	monkey
0	2.140754141	0.737	0.007	0	Ciliated cells	KIF27	monkey
1.32e-102	2.12761442	0.818	0.11	2.04e-98	Ciliated cells	TSC22D1	monkey
0	2.116583737	0.657	0.01	0	Ciliated cells	CES1	monkey
7.76e-268	2.075477619	0.778	0.033	1.2e-263	Ciliated cells	TRAF3IP1	monkey
0	2.066476035	0.717	0.003	0	Ciliated cells	PIH1D2	monkey
0	2.066201226	0.677	0	0	Ciliated cells	CFAP100	monkey
1.81e-121	2.060455834	0.758	0.078	2.81e-117	Ciliated cells	RUVBL1	monkey
0	2.045111178	0.758	0	0	Ciliated cells	CFAP206	monkey
0	2.037065507	0.677	0.002	0	Ciliated cells	CFAP69	monkey
0	2.014380616	0.717	0.001	0	Ciliated cells	CCDC78	monkey
0	2.004375151	0.727	0	0	Ciliated cells	RSPH14	monkey
7.99e-104	1.998359455	0.778	0.104	1.24e-99	Ciliated cells	HSPB11	monkey
0	1.974813535	0.636	0	0	Ciliated cells	RIIAD1	monkey
1.49e-193	1.974215459	0.747	0.047	2.3e-189	Ciliated cells	CSPP1	monkey
0	1.973927851	0.707	0.001	0	Ciliated cells	ADGB	monkey
0	1.952031602	0.717	0.005	0	Ciliated cells	CYB561	monkey
0	1.931497789	0.758	0.001	0	Ciliated cells	NME5	monkey
0	1.925875543	0.566	0.006	0	Ciliated cells	ENPP5	monkey
2.43e-36	1.885542413	0.939	0.74	3.76e-32	Ciliated cells	GSTP1	monkey
0	1.884322244	0.606	0.002	0	Ciliated cells	CCDC138	monkey
1.98e-284	1.883619703	0.687	0.023	3.07e-280	Ciliated cells	RSPH3	monkey
1.15e-54	1.87079879	0.889	0.239	1.78e-50	Ciliated cells	PCM1	monkey
0	1.831476366	0.626	0.002	0	Ciliated cells	SPA17	monkey
5.39e-191	1.823337812	0.677	0.033	8.33e-187	Ciliated cells	IFT43	monkey
0	1.819589079	0.677	0.001	0	Ciliated cells	DNAH2	monkey
0	1.819322343	0.697	0	0	Ciliated cells	CFAP52	monkey
0	1.813174918	0.657	0.011	0	Ciliated cells	IFT81	monkey
0	1.812791734	0.657	0.005	0	Ciliated cells	CATIP	monkey
0	1.789671981	0.687	0.006	0	Ciliated cells	CDS1	monkey
0	1.738586819	0.687	0.011	0	Ciliated cells	PERP	monkey
0	1.69743375	0.616	0.001	0	Ciliated cells	CCDC170	monkey
0	1.696749496	0.626	0.014	0	Ciliated cells	ZDHHC1	monkey
0	1.682014757	0.677	0.002	0	Ciliated cells	CFAP70	monkey
1.47e-44	1.681589603	0.929	0.371	2.27e-40	Ciliated cells	SOD1	monkey
3.23e-39	1.676604693	0.889	0.361	5e-35	Ciliated cells	HSPH1	monkey
2.57e-113	1.664940788	0.717	0.071	3.98e-109	Ciliated cells	IFT57	monkey
0	1.663393482	0.616	0.008	0	Ciliated cells	TTC21A	monkey
0	1.635662353	0.687	0.008	0	Ciliated cells	VWA3A	monkey
0	1.623274101	0.566	0.001	0	Ciliated cells	TTC26	monkey
1.03e-224	1.619422425	0.667	0.026	1.59e-220	Ciliated cells	IFT74	monkey
2.61e-201	1.612706161	0.646	0.023	4.05e-197	Ciliated cells	ZC2HC1A	monkey
1.65e-152	1.610228537	0.727	0.053	2.55e-148	Ciliated cells	NEK1	monkey
0	1.602970661	0.606	0	0	Ciliated cells	AK7	monkey
0	1.602256475	0.616	0	0	Ciliated cells	CCDC65	monkey
2.6e-48	1.602252947	0.899	0.274	4.02e-44	Ciliated cells	GOLGB1	monkey
0	1.588165573	0.596	0.001	0	Ciliated cells	PROM1	monkey
0	1.57708592	0.626	0.006	0	Ciliated cells	MAPRE3	monkey
3.95e-106	1.574762648	0.707	0.069	6.12e-102	Ciliated cells	ARL3	monkey
0	1.574056336	0.657	0	0	Ciliated cells	FANK1	monkey
2.16e-188	1.572810642	0.636	0.027	3.35e-184	Ciliated cells	STRBP	monkey
6.79e-206	1.568972301	0.707	0.028	1.05e-201	Ciliated cells	CCP110	monkey
0	1.563378613	0.485	0	0	Ciliated cells	SPATA18	monkey
5.26e-92	1.562557719	0.646	0.067	8.13e-88	Ciliated cells	DNAJA4	monkey
0	1.555787514	0.556	0.008	0	Ciliated cells	CC2D2A	monkey
6.48e-53	1.52515121	0.798	0.199	1e-48	Ciliated cells	ATP2A2	monkey
7.14e-228	1.512853766	0.646	0.023	1.1e-223	Ciliated cells	MAP9	monkey
7.54e-264	1.506136657	0.606	0.015	1.17e-259	Ciliated cells	CLUAP1	monkey
0	1.500129227	0.576	0	0	Ciliated cells	MAPK15	monkey
5.07e-236	1.463356105	0.606	0.018	7.85e-232	Ciliated cells	LCA5	monkey
9.09e-144	1.448844152	0.646	0.049	1.41e-139	Ciliated cells	IFT46	monkey
9.19e-60	1.441502242	0.768	0.154	1.42e-55	Ciliated cells	TMEM107	monkey
0	1.438734933	0.384	0	0	Ciliated cells	OSBPL6	monkey
1.98e-72	1.433715427	0.717	0.11	3.06e-68	Ciliated cells	HIPK1	monkey
0	1.424648867	0.596	0.001	0	Ciliated cells	AK8	monkey
0	1.402220896	0.535	0.007	0	Ciliated cells	RPGRIP1L	monkey
0	1.393345955	0.545	0	0	Ciliated cells	DNAH1	monkey
4.4e-101	1.368799289	0.646	0.068	6.8e-97	Ciliated cells	TUSC3	monkey
1.04e-106	1.359786427	0.616	0.059	1.6e-102	Ciliated cells	DALRD3	monkey
5.2e-56	1.345553195	0.707	0.138	8.04e-52	Ciliated cells	CFAP36	monkey
0	1.329002941	0.535	0.007	0	Ciliated cells	CCDC191	monkey
0	1.326277174	0.505	0.002	0	Ciliated cells	IQUB	monkey
0	1.324940023	0.596	0.008	0	Ciliated cells	GAS8	monkey
0	1.314279212	0.525	0	0	Ciliated cells	DNAAF1	monkey
0	1.279617518	0.566	0	0	Ciliated cells	TSNAXIP1	monkey
2.26e-86	1.279023327	0.626	0.076	3.5e-82	Ciliated cells	PGRMC1	monkey
1.82e-219	1.275020938	0.566	0.02	2.82e-215	Ciliated cells	TSGA10	monkey
1.55e-75	1.272255628	0.667	0.088	2.4e-71	Ciliated cells	AIG1	monkey
6.55e-36	1.261880712	0.778	0.235	1.01e-31	Ciliated cells	HMGN3	monkey
4.56e-117	1.251624048	0.515	0.034	7.05e-113	Ciliated cells	DZIP1L	monkey
2.48e-127	1.247311803	0.586	0.035	3.85e-123	Ciliated cells	CEP83	monkey
5.71e-84	1.233827801	0.596	0.065	8.84e-80	Ciliated cells	CFAP20	monkey
6.98e-76	1.227547872	0.586	0.069	1.08e-71	Ciliated cells	IFT88	monkey
0	1.223783287	0.535	0.007	0	Ciliated cells	IQCK	monkey
1.73e-68	1.21593658	0.667	0.102	2.68e-64	Ciliated cells	SPATA6	monkey
0	1.213124263	0.444	0.003	0	Ciliated cells	MYB	monkey
0	1.209348468	0.485	0.002	0	Ciliated cells	LRRC34	monkey
5.88e-206	1.189016445	0.545	0.018	9.09e-202	Ciliated cells	WDR19	monkey
1.61e-121	1.18787813	0.505	0.03	2.49e-117	Ciliated cells	OSBPL3	monkey
0	1.173379755	0.434	0	0	Ciliated cells	DYDC2	monkey
5.37e-90	1.165293809	0.596	0.06	8.31e-86	Ciliated cells	CEP290	monkey
0	1.15888181	0.525	0.007	0	Ciliated cells	LZTFL1	monkey
0	1.144853621	0.485	0.005	0	Ciliated cells	FBXO36	monkey
1.96e-144	1.110490436	0.556	0.034	3.03e-140	Ciliated cells	ODF2L	monkey
7.31e-82	1.089382606	0.566	0.056	1.13e-77	Ciliated cells	SQLE	monkey
2.45e-25	1.044462759	0.889	0.436	3.79e-21	Ciliated cells	AKAP9	monkey
2.98e-142	1.023293736	0.364	0.013	4.61e-138	Ciliated cells	HSPA4L	monkey
4.92e-79	1.021252189	0.515	0.056	7.61e-75	Ciliated cells	CCDC34	monkey
5.89e-74	1.01290654	0.505	0.054	9.11e-70	Ciliated cells	FAM13A	monkey
0	0.991053345	0.465	0	0	Ciliated cells	CCDC81	monkey
5.2e-230	0.911703681	0.253	0.002	8.05e-226	Ciliated cells	TMC4	monkey
2.89e-219	0.895772993	0.394	0.007	4.47e-215	Ciliated cells	UBXN11	monkey
1.84e-133	0.888792238	0.313	0.008	2.85e-129	Ciliated cells	ENAH	monkey
2.68e-146	0.854351077	0.313	0.008	4.14e-142	Ciliated cells	WDR35	monkey
0	0.852265452	0.374	0	0	Ciliated cells	TTC29	monkey
4.84e-101	0.833605686	0.475	0.034	7.5e-97	Ciliated cells	DIXDC1	monkey
3.4e-151	0.821525986	0.465	0.019	5.27e-147	Ciliated cells	TTC12	monkey
0	0.815468831	0.384	0.002	0	Ciliated cells	STK33	monkey
4.16e-48	0.812744964	0.586	0.103	6.43e-44	Ciliated cells	IFT20	monkey
5.85e-84	0.779649485	0.545	0.056	9.06e-80	Ciliated cells	PLXNB2	monkey
1.96e-18	0.771793023	0.848	0.385	3.03e-14	Ciliated cells	YWHAE	monkey
2.94e-179	0.76904515	0.313	0.005	4.55e-175	Ciliated cells	FAM161A	monkey
5.19e-169	0.763441943	0.333	0.007	8.03e-165	Ciliated cells	TTC30B	monkey
8.97e-286	0.730881985	0.333	0.001	1.39e-281	Ciliated cells	CCDC24	monkey
8.54e-150	0.719454571	0.404	0.014	1.32e-145	Ciliated cells	EPCAM	monkey
3.29e-91	0.717658428	0.364	0.021	5.08e-87	Ciliated cells	ULK4	monkey
4.51e-44	0.699635603	0.566	0.103	6.98e-40	Ciliated cells	MNAT1	monkey
9.95e-87	0.667930461	0.374	0.021	1.54e-82	Ciliated cells	RFX2	monkey
1.68e-286	0.665716985	0.354	0.003	2.59e-282	Ciliated cells	CCDC113	monkey
6.59e-27	0.638010057	0.556	0.137	1.02e-22	Ciliated cells	SLC25A36	monkey
7.91e-241	0.59694805	0.303	0.002	1.22e-236	Ciliated cells	CCDC157	monkey
3.16e-249	0.596884544	0.263	0.001	4.89e-245	Ciliated cells	KIF6	monkey
0	0.588409847	0.323	0	0	Ciliated cells	MORN1	monkey
4.94e-93	0.587517195	0.364	0.019	7.64e-89	Ciliated cells	PKIG	monkey
0	7.538070695	0.964	0.027	0	Fibroblasts	COL1A2	monkey
0	7.22784271	0.917	0.021	0	Fibroblasts	COL1A1	monkey
0	7.053014112	0.946	0.011	0	Fibroblasts	COL3A1	monkey
0	5.788128315	0.899	0.019	0	Fibroblasts	MGP	monkey
0	5.154874162	0.839	0.006	0	Fibroblasts	CCDC80	monkey
0	5.076704404	0.869	0.061	0	Fibroblasts	SPARC	monkey
0	4.892147655	0.685	0.02	0	Fibroblasts	EFEMP1	monkey
0	4.230323245	0.756	0.029	0	Fibroblasts	SERPING1	monkey
9.8e-284	3.51146428	0.542	0.02	1.52e-279	Fibroblasts	FBN1	monkey
0	3.387169804	0.5	0.003	0	Fibroblasts	COL6A1	monkey
0	3.376558434	0.524	0.003	0	Fibroblasts	ABI3BP	monkey
0	3.116278385	0.47	0.004	0	Fibroblasts	COL5A2	monkey
4.38e-271	3.088301122	0.423	0.01	6.78e-267	Fibroblasts	PMP22	monkey
0	3.006860098	0.411	0.001	0	Fibroblasts	PRELP	monkey
3.3e-72	2.95628491	0.857	0.423	5.1e-68	Fibroblasts	CST3	monkey
7.95e-264	2.791014363	0.476	0.017	1.23e-259	Fibroblasts	NFIB	monkey
1.61e-190	2.703885087	0.423	0.019	2.49e-186	Fibroblasts	PCOLCE	monkey
7.02e-225	2.66943077	0.417	0.016	1.09e-220	Fibroblasts	SERPINH1	monkey
2.97e-125	2.669059564	0.56	0.069	4.6e-121	Fibroblasts	SPTBN1	monkey
2.87e-121	2.539371964	0.292	0.015	4.44e-117	Fibroblasts	LTBP4	monkey
2.62e-249	2.244969261	0.268	0.002	4.05e-245	Fibroblasts	GPC3	monkey
6.54e-08	1.320220219	0.512	0.448	0.001012322	Fibroblasts	CD81	monkey
1.7e-213	5.83689298	0.857	0.023	2.63e-209	Myofibroblasts	MGP	monkey
2.05e-135	5.822712041	0.714	0.025	3.17e-131	Myofibroblasts	COL1A1	monkey
3e-276	5.726059987	0.857	0.015	4.65e-272	Myofibroblasts	COL3A1	monkey
6.85e-71	4.198377455	0.4	0.012	1.06e-66	Myofibroblasts	IGFBP5	monkey
4.19e-66	4.055049963	0.771	0.064	6.48e-62	Myofibroblasts	SPARC	monkey
5.94e-185	2.809218592	0.457	0.006	9.2e-181	Myofibroblasts	COL5A2	monkey
1.12e-111	2.799569225	0.514	0.014	1.73e-107	Myofibroblasts	CALD1	monkey
5.49e-38	2.196515104	0.314	0.019	8.5e-34	Myofibroblasts	NFIB	monkey
4.6e-197	4.440185526	0.977	0.081	7.12e-193	Artery cells	CALCRL	monkey
2.62e-251	4.316423209	0.839	0.037	4.05e-247	Artery cells	CLU	monkey
0	4.253337838	0.874	0.014	0	Artery cells	PTPRB	monkey
0	4.087896739	0.862	0.022	0	Artery cells	TMEM100	monkey
8.33e-137	3.999686559	0.92	0.108	1.29e-132	Artery cells	EPAS1	monkey
1.4e-134	3.930255412	0.805	0.073	2.17e-130	Artery cells	ID1	monkey
0	3.913441238	0.828	0.022	0	Artery cells	MGP	monkey
2.62e-132	3.839318584	0.736	0.065	4.06e-128	Artery cells	EGFL7	monkey
3.4e-216	3.710520923	0.828	0.046	5.26e-212	Artery cells	VWF	monkey
2.05e-80	3.463313806	0.736	0.11	3.18e-76	Artery cells	TSC22D1	monkey
4.76e-135	3.372973674	0.69	0.05	7.37e-131	Artery cells	HEG1	monkey
2.36e-288	3.306743442	0.678	0.018	3.64e-284	Artery cells	LDB2	monkey
2.89e-138	3.176997489	0.793	0.07	4.47e-134	Artery cells	SPTBN1	monkey
6.26e-243	3.015186299	0.529	0.012	9.69e-239	Artery cells	EFNB2	monkey
4.46e-188	2.893832689	0.609	0.024	6.9e-184	Artery cells	ESAM	monkey
1.2e-279	2.862228407	0.552	0.01	1.86e-275	Artery cells	TEK	monkey
4.87e-69	2.84126403	0.667	0.104	7.54e-65	Artery cells	ID3	monkey
9.5e-140	2.806346458	0.655	0.049	1.47e-135	Artery cells	DOCK9	monkey
6.02e-243	2.762572878	0.667	0.022	9.32e-239	Artery cells	CDH5	monkey
1.16e-137	2.723753307	0.644	0.041	1.79e-133	Artery cells	CAV1	monkey
6.58e-168	2.69865779	0.46	0.012	1.02e-163	Artery cells	FLT1	monkey
5.35e-142	2.68216448	0.563	0.031	8.28e-138	Artery cells	ECE1	monkey
9.46e-81	2.492929783	0.276	0.012	1.46e-76	Artery cells	EMP1	monkey
0	2.465831257	0.287	0.001	0	Artery cells	GJA5	monkey
3.62e-291	2.464120016	0.448	0.005	5.6e-287	Artery cells	ADGRL4	monkey
1.84e-92	2.398248622	0.483	0.038	2.85e-88	Artery cells	NFIA	monkey
5.28e-38	2.388698126	0.701	0.204	8.16e-34	Artery cells	BMPR2	monkey
1.15e-108	2.382687583	0.379	0.015	1.78e-104	Artery cells	SLC9A3R2	monkey
4.43e-131	2.360858856	0.506	0.028	6.85e-127	Artery cells	PTPRM	monkey
8.54e-134	2.34858422	0.448	0.019	1.32e-129	Artery cells	FLNB	monkey
4.43e-105	2.246719315	0.322	0.012	6.86e-101	Artery cells	ENG	monkey
1.99e-202	2.222807501	0.368	0.005	3.08e-198	Artery cells	THSD7A	monkey
1.62e-123	2.196582367	0.563	0.035	2.5e-119	Artery cells	CAV2	monkey
7.25e-127	2.166203503	0.402	0.018	1.12e-122	Artery cells	FSTL1	monkey
2.44e-80	2.155853212	0.425	0.032	3.77e-76	Artery cells	TJP1	monkey
1.1e-49	2.134276327	0.46	0.067	1.7e-45	Artery cells	IGFBP4	monkey
3.73e-45	2.107117023	0.425	0.061	5.77e-41	Artery cells	ARL15	monkey
1.8e-51	2.000588482	0.264	0.019	2.78e-47	Artery cells	NFIB	monkey
2.13e-178	1.971212718	0.345	0.006	3.3e-174	Artery cells	DLL4	monkey
1.05e-105	1.893987699	0.287	0.009	1.63e-101	Artery cells	FBLN5	monkey
3.17e-33	1.886713561	0.529	0.13	4.91e-29	Artery cells	TCF4	monkey
1.1e-37	1.882131346	0.31	0.039	1.7e-33	Artery cells	ACVRL1	monkey
5.88e-172	1.840900263	0.333	0.006	9.09e-168	Artery cells	ERG	monkey
2.7e-116	1.830582315	0.414	0.02	4.17e-112	Artery cells	ACE	monkey
4.84e-23	1.814130976	0.425	0.112	7.49e-19	Artery cells	ITGA5	monkey
7.28e-80	1.786502377	0.31	0.016	1.13e-75	Artery cells	S100A16	monkey
1.44e-38	1.786048221	0.333	0.043	2.22e-34	Artery cells	HYAL2	monkey
3.37e-34	1.715710849	0.31	0.037	5.22e-30	Artery cells	NOTCH1	monkey
3.1e-54	1.706731217	0.356	0.034	4.79e-50	Artery cells	S1PR1	monkey
2.41e-117	1.694575233	0.264	0.006	3.73e-113	Artery cells	PALMD	monkey
2.24e-58	1.572069192	0.31	0.025	3.47e-54	Artery cells	TIE1	monkey
2.54e-14	1.34765712	0.609	0.329	3.93e-10	Artery cells	CLIC4	monkey
1.37e-54	1.287532923	0.264	0.017	2.13e-50	Artery cells	FERMT2	monkey
6.01e-12	1.080749226	0.322	0.097	9.31e-08	Artery cells	ANXA3	monkey
3.17e-07	1.046593556	0.506	0.296	0.004905083	Artery cells	KLF4	monkey
2.38e-07	0.850784384	0.299	0.12	0.003679613	Artery cells	ICAM2	monkey
3.03e-159	4.782347288	0.938	0.047	4.68e-155	Vein cells	VWF	monkey
4.07e-305	4.249990242	0.812	0.015	6.3e-301	Vein cells	PTPRB	monkey
8.62e-117	4.06816344	0.792	0.051	1.33e-112	Vein cells	HEG1	monkey
9.91e-80	4.043282517	0.792	0.074	1.53e-75	Vein cells	ID1	monkey
1.09e-74	4.003577867	0.75	0.065	1.69e-70	Vein cells	EGFL7	monkey
2.12e-105	3.974417177	0.917	0.079	3.28e-101	Vein cells	TNFSF10	monkey
3.41e-98	3.740793129	0.896	0.082	5.27e-94	Vein cells	CALCRL	monkey
2.44e-78	3.683608534	0.917	0.109	3.78e-74	Vein cells	EPAS1	monkey
3.19e-186	3.430663156	0.771	0.021	4.94e-182	Vein cells	LIFR	monkey
2.55e-103	3.310215503	0.688	0.043	3.94e-99	Vein cells	HYAL2	monkey
1.47e-92	3.12953323	0.854	0.071	2.28e-88	Vein cells	SPTBN1	monkey
4.32e-191	3.097342939	0.792	0.025	6.68e-187	Vein cells	ESAM	monkey
1.03e-33	2.827458512	0.625	0.105	1.59e-29	Vein cells	ID3	monkey
4.44e-101	2.749873369	0.396	0.012	6.87e-97	Vein cells	FLT1	monkey
5.44e-109	2.695002841	0.75	0.042	8.42e-105	Vein cells	CAV1	monkey
5.09e-66	2.686484843	0.417	0.024	7.87e-62	Vein cells	TMEM100	monkey
2.52e-103	2.555903001	0.625	0.032	3.9e-99	Vein cells	ECE1	monkey
4.03e-83	2.523133411	0.458	0.021	6.24e-79	Vein cells	CRIM1	monkey
1.39e-175	2.438136189	0.5	0.011	2.15e-171	Vein cells	TEK	monkey
1.76e-18	2.421253483	0.646	0.205	2.73e-14	Vein cells	BMPR2	monkey
1.76e-50	2.407413069	0.417	0.029	2.73e-46	Vein cells	GAS6	monkey
1.4e-296	2.366549118	0.458	0.004	2.17e-292	Vein cells	EPHB4	monkey
7.36e-72	2.351138821	0.562	0.035	1.14e-67	Vein cells	ARHGAP29	monkey
4.67e-80	2.335722305	0.562	0.034	7.22e-76	Vein cells	S1PR1	monkey
2.44e-72	2.285254173	0.375	0.016	3.78e-68	Vein cells	SLC9A3R2	monkey
3.63e-23	2.26855359	0.604	0.131	5.61e-19	Vein cells	TCF4	monkey
6.73e-56	2.234408601	0.292	0.013	1.04e-51	Vein cells	ENG	monkey
1.36e-21	2.220042975	0.479	0.091	2.11e-17	Vein cells	NRP1	monkey
2.78e-47	2.215974637	0.458	0.039	4.3e-43	Vein cells	NFIA	monkey
7.18e-104	2.198746116	0.542	0.023	1.11e-99	Vein cells	CDH5	monkey
6.62e-57	2.145659516	0.396	0.025	1.02e-52	Vein cells	TIE1	monkey
1.48e-58	2.094022999	0.354	0.019	2.28e-54	Vein cells	NFIB	monkey
3.05e-27	2.081325062	0.375	0.045	4.72e-23	Vein cells	PLK2	monkey
9.9e-16	2.058132949	0.479	0.111	1.53e-11	Vein cells	TSC22D1	monkey
2.43e-46	1.980537219	0.521	0.051	3.76e-42	Vein cells	CNN3	monkey
1.12e-32	1.956266542	0.438	0.05	1.73e-28	Vein cells	DOCK9	monkey
2.86e-71	1.909941826	0.5	0.028	4.43e-67	Vein cells	ADGRL2	monkey
9.98e-25	1.898871637	0.562	0.096	1.54e-20	Vein cells	HES1	monkey
3.83e-14	1.887250076	0.583	0.197	5.93e-10	Vein cells	TGM2	monkey
2.08e-169	1.857616249	0.375	0.007	3.22e-165	Vein cells	ERG	monkey
1.51e-30	1.857149967	0.25	0.017	2.34e-26	Vein cells	PLVAP	monkey
6.3e-76	1.793039862	0.312	0.01	9.75e-72	Vein cells	PREX2	monkey
1.17e-90	1.780484667	0.292	0.008	1.8e-86	Vein cells	GATA2	monkey
9.77e-60	1.711661237	0.354	0.02	1.51e-55	Vein cells	FLNB	monkey
9.26e-57	1.695454323	0.333	0.016	1.43e-52	Vein cells	S100A16	monkey
6.03e-10	1.684455999	0.667	0.296	9.33e-06	Vein cells	KLF4	monkey
2.51e-13	1.681856563	0.25	0.041	3.88e-09	Vein cells	PLPP1	monkey
9.83e-142	1.628521647	0.25	0.003	1.52e-137	Vein cells	SLCO2A1	monkey
2.84e-28	1.611098493	0.333	0.032	4.4e-24	Vein cells	TJP1	monkey
8.46e-23	1.579375541	0.312	0.039	1.31e-18	Vein cells	ACVRL1	monkey
2.43e-16	1.535146063	0.896	0.47	3.77e-12	Vein cells	APP	monkey
2.6e-12	1.473279136	0.375	0.095	4.02e-08	Vein cells	SLFN5	monkey
1.28e-37	1.431473724	0.271	0.017	1.98e-33	Vein cells	FERMT2	monkey
1.19e-39	1.421335433	0.396	0.036	1.84e-35	Vein cells	CAV2	monkey
8.58e-11	1.390838433	0.812	0.516	1.33e-06	Vein cells	ITGB1	monkey
3.02e-08	1.33728525	0.625	0.329	0.000466574	Vein cells	CLIC4	monkey
2.67e-07	1.25306563	0.312	0.097	0.00413387	Vein cells	ANXA3	monkey
1.9e-40	1.221177808	0.312	0.018	2.95e-36	Vein cells	SERPINH1	monkey
0	4.823740126	0.908	0.094	0	Capillary cells	EPAS1	monkey
0	4.454049906	0.618	0.055	0	Capillary cells	EGFL7	monkey
0	4.228584381	0.787	0.069	0	Capillary cells	CALCRL	monkey
0	4.044519537	0.772	0.028	0	Capillary cells	CAV1	monkey
0	4.027496703	0.615	0.02	0	Capillary cells	COL4A1	monkey
0	3.842132637	0.62	0.012	0	Capillary cells	TMEM100	monkey
0	3.792476198	0.582	0.011	0	Capillary cells	LIFR	monkey
0	3.744078308	0.672	0.024	0	Capillary cells	CAV2	monkey
0	3.667572749	0.625	0.017	0	Capillary cells	ADGRL2	monkey
0	3.658364401	0.639	0.012	0	Capillary cells	CDH5	monkey
0	3.547614088	0.721	0.059	0	Capillary cells	SPTBN1	monkey
0	3.499245453	0.623	0.014	0	Capillary cells	ESAM	monkey
0	3.495124143	0.549	0.035	0	Capillary cells	ITGA1	monkey
0	3.406001957	0.616	0.024	0	Capillary cells	ARHGAP29	monkey
1.73e-280	3.366451935	0.744	0.195	2.68e-276	Capillary cells	BMPR2	monkey
0	3.219634165	0.59	0.059	0	Capillary cells	ADGRF5	monkey
1.55e-305	3.035516546	0.33	0.006	2.4e-303	Capillary cells	EMCN	monkey
2.72e-271	2.948391473	0.462	0.042	4.21e-267	Capillary cells	DOCK9	monkey
2.71e-216	2.872766487	0.57	0.122	4.19e-212	Capillary cells	TCF4	monkey
1.26e-190	2.853647959	0.446	0.067	1.95e-186	Capillary cells	ID1	monkey
0	2.851595051	0.382	0.009	0	Capillary cells	PTPRB	monkey
0	2.725594587	0.4	0.012	0	Capillary cells	NFIB	monkey
0	2.725297835	0.395	0.013	0	Capillary cells	LDB2	monkey
2.96e-265	2.714442662	0.403	0.025	4.58e-261	Capillary cells	ECE1	monkey
5.54e-265	2.677550594	0.454	0.044	8.57e-261	Capillary cells	HEG1	monkey
3.61e-282	2.653264567	0.41	0.025	5.59e-278	Capillary cells	TJP1	monkey
0	2.602587501	0.323	0.005	0	Capillary cells	FOXF1	monkey
6.54e-251	2.4699011	0.362	0.023	1.01e-246	Capillary cells	PTPRM	monkey
2.68e-294	2.400002296	0.31	0.005	4.15e-290	Capillary cells	TEK	monkey
8.37e-166	2.373858867	0.359	0.046	1.3e-161	Capillary cells	CNN3	monkey
4.19e-226	2.36708867	0.361	0.028	6.48e-222	Capillary cells	S1PR1	monkey
1.28e-284	2.322585133	0.303	0.007	1.98e-280	Capillary cells	FLT1	monkey
2.72e-187	2.269033402	0.503	0.089	4.22e-183	Capillary cells	HES1	monkey
3.13e-165	2.262285725	0.32	0.034	4.84e-161	Capillary cells	ACVRL1	monkey
1.18e-236	2.234347732	0.292	0.012	1.83e-232	Capillary cells	FERMT2	monkey
8.24e-104	2.163951184	0.408	0.12	1.28e-99	Capillary cells	CTNND1	monkey
8.84e-75	2.146706606	0.411	0.154	1.37e-70	Capillary cells	SPTAN1	monkey
4.51e-114	2.131199409	0.27	0.04	6.97e-110	Capillary cells	HYAL2	monkey
9.46e-91	2.06129067	0.266	0.048	1.46e-86	Capillary cells	NOSTRIN	monkey
1.49e-71	1.834129009	0.336	0.101	2.31e-67	Capillary cells	ID3	monkey
3.92e-60	1.706558678	0.534	0.326	6.07e-56	Capillary cells	CLIC4	monkey
8.24e-65	1.464576911	0.675	0.514	1.28e-60	Capillary cells	ITGB1	monkey
1.46e-48	1.219920501	0.636	0.467	2.25e-44	Capillary cells	APP	monkey
1.1e-12	1.131532309	0.385	0.34	1.71e-08	Capillary cells	LAPTM4A	monkey
9.51e-07	1.017939504	0.272	0.228	0.014712709	Capillary cells	FKBP1A	monkey
6.78e-11	0.885919268	0.366	0.295	1.05e-06	Capillary cells	KLF4	monkey
3.91e-167	4.632275916	0.624	0.063	6.05e-163	Aerocytes	EGFL7	monkey
0	4.195393317	0.792	0.025	0	Aerocytes	TSPAN12	monkey
6.36e-138	4.172759628	0.59	0.072	9.84e-134	Aerocytes	ID1	monkey
0	4.093668168	0.792	0.024	0	Aerocytes	ADGRL2	monkey
0	3.834877229	0.694	0.022	0	Aerocytes	ESAM	monkey
0	3.699964607	0.636	0.012	0	Aerocytes	KDR	monkey
0	3.676734074	0.803	0.039	0	Aerocytes	CAV1	monkey
0	3.67305639	0.653	0.021	0	Aerocytes	TMEM100	monkey
0	3.622423483	0.699	0.032	0	Aerocytes	ARHGAP29	monkey
1.49e-270	3.611646125	0.405	0.01	2.3e-266	Aerocytes	EMCN	monkey
3.02e-131	3.542213199	0.838	0.202	4.68e-127	Aerocytes	BMPR2	monkey
4.06e-162	3.536367052	0.694	0.088	6.28e-158	Aerocytes	NRP1	monkey
0	3.478391776	0.728	0.033	0	Aerocytes	CAV2	monkey
4.4e-197	3.464523441	0.815	0.106	6.8e-193	Aerocytes	EPAS1	monkey
0	3.426193844	0.653	0.02	0	Aerocytes	CDH5	monkey
1.41e-213	3.376705426	0.618	0.049	2.19e-209	Aerocytes	CNN3	monkey
7.69e-146	3.049069364	0.561	0.066	1.19e-141	Aerocytes	ADGRF5	monkey
5.62e-203	3.011579872	0.486	0.029	8.7e-199	Aerocytes	COL4A1	monkey
4.89e-281	2.989031118	0.422	0.011	7.56e-277	Aerocytes	FLT1	monkey
8.95e-144	2.950882472	0.601	0.069	1.38e-139	Aerocytes	SPTBN1	monkey
3.07e-206	2.913496235	0.514	0.032	4.76e-202	Aerocytes	S1PR1	monkey
2.26e-128	2.88034095	0.665	0.094	3.5e-124	Aerocytes	HES1	monkey
1.4e-70	2.743623534	0.52	0.103	2.16e-66	Aerocytes	ID3	monkey
2.19e-264	2.659258543	0.37	0.008	3.39e-260	Aerocytes	PRX	monkey
1.23e-111	2.630773636	0.26	0.016	1.9e-107	Aerocytes	EMP2	monkey
1.08e-78	2.623590955	0.578	0.129	1.68e-74	Aerocytes	TCF4	monkey
6.83e-202	2.578802806	0.382	0.014	1.06e-197	Aerocytes	TMEM204	monkey
1.31e-94	2.561511278	0.52	0.081	2.02e-90	Aerocytes	CALCRL	monkey
8.62e-138	2.527858691	0.428	0.031	1.33e-133	Aerocytes	TJP1	monkey
4.58e-89	2.524468496	0.353	0.038	7.09e-85	Aerocytes	ACVRL1	monkey
2.3e-157	2.493248897	0.272	0.01	3.56e-153	Aerocytes	FOXF1	monkey
1.94e-77	2.490158895	0.254	0.02	3e-73	Aerocytes	PODXL	monkey
1.92e-96	2.45294883	0.393	0.042	2.98e-92	Aerocytes	HYAL2	monkey
8.33e-179	2.407915015	0.318	0.01	1.29e-174	Aerocytes	HECW2	monkey
4.02e-66	2.379233909	0.474	0.095	6.22e-62	Aerocytes	ANXA3	monkey
5.5e-147	2.249859821	0.318	0.015	8.52e-143	Aerocytes	SLC9A3R2	monkey
2.89e-46	2.101974417	0.277	0.044	4.47e-42	Aerocytes	ARHGEF12	monkey
5.37e-27	1.965323793	0.341	0.107	8.31e-23	Aerocytes	MBNL2	monkey
1.45e-28	1.931513735	0.382	0.119	2.24e-24	Aerocytes	ICAM2	monkey
2.77e-112	1.869077529	0.277	0.016	4.28e-108	Aerocytes	FERMT2	monkey
2.2e-64	1.769417427	0.948	0.797	3.4e-60	Aerocytes	ITM2B	monkey
2.07e-15	1.735787012	0.503	0.329	3.2e-11	Aerocytes	CLIC4	monkey
9.51e-36	1.730252921	0.26	0.046	1.47e-31	Aerocytes	KLF7	monkey
2.48e-25	1.710035669	0.347	0.124	3.84e-21	Aerocytes	CTNND1	monkey
5.54e-16	1.662184154	0.451	0.266	8.58e-12	Aerocytes	MEF2A	monkey
5.81e-17	1.565000538	0.329	0.134	8.99e-13	Aerocytes	NUMB	monkey
3.14e-08	1.550253407	0.301	0.171	0.000485351	Aerocytes	RRAS	monkey
3.78e-10	1.548922986	0.254	0.117	5.85e-06	Aerocytes	DAAM1	monkey
4.4e-21	1.541245032	0.272	0.079	6.82e-17	Aerocytes	RCSD1	monkey
1.04e-13	1.536866571	0.312	0.138	1.6e-09	Aerocytes	MYO6	monkey
2.12e-27	1.53287446	0.699	0.516	3.28e-23	Aerocytes	ITGB1	monkey
5.12e-13	1.51538053	0.26	0.111	7.92e-09	Aerocytes	PLS3	monkey
2.37e-30	1.490609407	0.728	0.469	3.66e-26	Aerocytes	APP	monkey
1.28e-07	1.412695736	0.439	0.34	0.00197418	Aerocytes	LAPTM4A	monkey
8.96e-08	1.346171814	0.301	0.177	0.001386704	Aerocytes	SERINC3	monkey
3.47e-10	1.278311018	0.439	0.296	5.38e-06	Aerocytes	KLF4	monkey
4.33e-67	1.03104714	1	0.997	6.7e-63	Aerocytes	B2M	monkey
2.7e-06	0.897052322	0.52	0.505	0.041746539	Aerocytes	RAC1	monkey
0	2.758651253	0.812	0.146	0	Macrophages	MRC1	monkey
0	2.609526712	0.808	0.083	0	Macrophages	MCEMP1	monkey
0	2.20374851	0.904	0.176	0	Macrophages	CYBB	monkey
0	2.173342955	0.958	0.262	0	Macrophages	CTSB	monkey
0	2.079164884	0.947	0.392	0	Macrophages	LGALS3	monkey
0	2.060519881	0.745	0.111	0	Macrophages	LIPA	monkey
0	2.048981324	0.799	0.1	0	Macrophages	OLR1	monkey
0	2.048166114	0.985	0.385	0	Macrophages	FCER1G	monkey
0	2.039625442	0.863	0.185	0	Macrophages	LYZ	monkey
0	1.969576347	0.982	0.377	0	Macrophages	PSAP	monkey
0	1.915150931	0.828	0.154	0	Macrophages	ASAH1	monkey
0	1.866916643	0.845	0.197	0	Macrophages	GRN	monkey
0	1.844389113	0.6	0.049	0	Macrophages	ABCG1	monkey
0	1.731085038	0.775	0.167	0	Macrophages	ALOX5AP	monkey
0	1.724690488	0.873	0.174	0	Macrophages	AIF1	monkey
0	1.623200931	0.527	0.059	0	Macrophages	CEBPB	monkey
0	1.559765287	0.881	0.403	0	Macrophages	CSTB	monkey
0	1.505686344	0.751	0.126	0	Macrophages	IGSF6	monkey
0	1.440114946	0.777	0.227	0	Macrophages	CAPG	monkey
0	1.378931968	0.624	0.084	0	Macrophages	LRP1	monkey
0	1.335627406	0.87	0.356	0	Macrophages	ANXA5	monkey
0	1.311089645	0.702	0.204	0	Macrophages	CTSZ	monkey
0	1.295275674	0.541	0.07	0	Macrophages	SNX10	monkey
0	1.232014012	0.346	0.023	0	Macrophages	LPL	monkey
0	1.219597478	0.447	0.039	0	Macrophages	DAB2	monkey
0	1.163761457	0.657	0.153	0	Macrophages	GPX1	monkey
0	1.163148616	0.982	0.702	0	Macrophages	VIM	monkey
0	1.10199639	0.952	0.439	0	Macrophages	CTSS	monkey
0	1.071677278	0.521	0.1	0	Macrophages	ATP6V1B2	monkey
0	1.027360867	0.582	0.118	0	Macrophages	CCDC88A	monkey
0	0.998455969	0.689	0.253	0	Macrophages	LAMP1	monkey
0	0.996144789	0.936	0.581	0	Macrophages	ANXA2	monkey
9.17e-301	0.974936103	0.362	0.045	1.42e-296	Macrophages	LST1	monkey
0	0.957257467	0.393	0.046	0	Macrophages	TCF7L2	monkey
0	0.931550375	0.827	0.367	0	Macrophages	SH3BGRL	monkey
0	0.926295329	0.737	0.184	0	Macrophages	HCK	monkey
0	0.879908676	0.647	0.201	0	Macrophages	GPCPD1	monkey
1.63e-245	0.795017552	0.646	0.258	2.53e-241	Macrophages	ATOX1	monkey
2.32e-242	0.783261809	0.27	0.032	3.59e-238	Macrophages	SPI1	monkey
2.46e-234	0.688717052	0.418	0.105	3.8e-230	Macrophages	ATP6V0D1	monkey
4.42e-10	0.600496163	0.256	0.2	6.84e-06	Macrophages	CTSD	monkey
0	4.773717157	0.542	0.095	0	Neutrophils	S100A9	monkey
2.81e-174	3.989807779	0.423	0.11	4.35e-170	Neutrophils	S100A8	monkey
3.52e-189	2.855370055	0.352	0.066	5.44e-185	Neutrophils	CSF3R	monkey
2.2e-193	2.662329318	0.315	0.046	3.41e-189	Neutrophils	MXD1	monkey
5.47e-163	2.345284615	0.489	0.18	8.46e-159	Neutrophils	PDE4B	monkey
3.42e-82	2.116687386	0.592	0.399	5.28e-78	Neutrophils	FOS	monkey
3e-83	2.020275547	0.492	0.282	4.64e-79	Neutrophils	G0S2	monkey
2.99e-49	1.762345088	0.311	0.148	4.62e-45	Neutrophils	IL1B	monkey
1.6e-22	1.461672777	0.393	0.363	2.48e-18	Neutrophils	LYN	monkey
2.86e-18	1.206772832	0.411	0.404	4.43e-14	Neutrophils	STK17B	monkey
2.56e-09	0.884891812	0.552	0.619	3.97e-05	Neutrophils	SRGN	monkey
1.71e-28	0.658412022	0.695	0.796	2.64e-24	Neutrophils	PTPRC	monkey
0	3.490462573	0.721	0.131	0	Monocytes	IL1B	monkey
1.29e-78	1.347904542	0.286	0.093	2e-74	Monocytes	IER3	monkey
1.83e-40	1.058283404	0.316	0.162	2.82e-36	Monocytes	NINJ1	monkey
8.9e-19	0.639967293	0.514	0.416	1.38e-14	Monocytes	CD14	monkey
8.09e-93	3.050904627	0.691	0.42	1.25e-88	Dendritic cells	CST3	monkey
1.13e-193	1.663940925	1	0.795	1.75e-189	Dendritic cells	CD74	monkey
1.56e-74	1.568293366	0.306	0.075	2.41e-70	Dendritic cells	PKIB	monkey
2.36e-92	1.33256688	0.299	0.058	3.65e-88	Dendritic cells	RGS10	monkey
1.52e-81	1.32837073	0.598	0.253	2.35e-77	Dendritic cells	LSP1	monkey
6.27e-49	1.110971953	0.332	0.119	9.71e-45	Dendritic cells	CD86	monkey
4.51e-14	0.954787931	0.552	0.468	6.97e-10	Dendritic cells	CD83	monkey
1.5e-10	0.670521314	0.474	0.398	2.31e-06	Dendritic cells	COTL1	monkey
4.05e-21	0.606777793	0.722	0.58	6.27e-17	Dendritic cells	ZFP36	monkey
0	4.473060482	0.854	0.02	0	B cells	MS4A1	monkey
0	3.871855139	0.726	0.015	0	B cells	CD79B	monkey
0	2.547362548	0.527	0.048	0	B cells	BANK1	monkey
0	2.461561947	0.456	0.03	0	B cells	RALGPS2	monkey
0	2.191270038	0.501	0.076	0	B cells	MEF2C	monkey
3.41e-245	1.986287925	0.389	0.064	5.28e-241	B cells	FCMR	monkey
3.34e-240	1.65466642	0.573	0.157	5.17e-236	B cells	LIMD2	monkey
2.42e-122	1.602181098	0.651	0.461	3.75e-118	B cells	CD83	monkey
1.44e-194	1.601812157	0.72	0.351	2.23e-190	B cells	CD69	monkey
3.45e-142	1.525198067	0.409	0.141	5.33e-138	B cells	REL	monkey
2.75e-196	1.505810615	0.85	0.616	4.25e-192	B cells	BTG1	monkey
4.4e-137	1.497105979	0.42	0.158	6.8e-133	B cells	SWAP70	monkey
4.55e-126	1.232987674	0.481	0.212	7.05e-122	B cells	SMAP2	monkey
1.16e-163	1.211849602	0.766	0.481	1.79e-159	B cells	TSC22D3	monkey
1.51e-180	1.103154714	0.898	0.781	2.33e-176	B cells	RPL30	monkey
1.29e-74	1.071225753	0.573	0.411	1.99e-70	B cells	EZR	monkey
2.54e-165	0.997447895	0.895	0.723	3.94e-161	B cells	RPS21	monkey
7.04e-162	0.966128323	0.889	0.784	1.09e-157	B cells	RPS8	monkey
1.85e-100	0.816588478	0.632	0.316	2.86e-96	B cells	CORO1A	monkey
1.92e-114	0.775668529	0.866	0.72	2.97e-110	B cells	RPS15	monkey
0	2.456020624	0.517	0.111	0	T cells	LTB	monkey
4.51e-235	2.100238734	0.599	0.286	6.97e-231	T cells	IL7R	monkey
5.78e-198	1.97600602	0.647	0.348	8.94e-194	T cells	CD69	monkey
0	1.740806903	0.699	0.201	0	T cells	CD3D	monkey
1.28e-255	1.668361042	0.598	0.21	1.98e-251	T cells	ETS1	monkey
2.35e-289	1.561406669	0.871	0.721	3.63e-285	T cells	RPS21	monkey
1.24e-254	1.504567935	0.879	0.78	1.92e-250	T cells	RPL30	monkey
4.35e-256	1.46794876	0.598	0.175	6.73e-252	T cells	CD3G	monkey
1.21e-146	1.411544552	0.342	0.097	1.87e-142	T cells	CD2	monkey
3.12e-89	1.143750923	0.275	0.092	4.83e-85	T cells	SKAP1	monkey
5.35e-84	1.01762291	0.29	0.102	8.27e-80	T cells	CD247	monkey
6.05e-26	0.809087262	0.252	0.162	9.37e-22	T cells	ZC3HAV1	monkey
1.23e-40	0.702270302	0.463	0.306	1.9e-36	T cells	HCST	monkey
7.17e-30	0.626950857	0.758	0.761	1.11e-25	T cells	ARHGDIB	monkey
0	2.878624944	0.695	0.094	0	NK T cells	NKG7	monkey
0	2.708046571	0.742	0.134	0	NK T cells	CD3D	monkey
0	2.625913397	0.696	0.106	0	NK T cells	CD3G	monkey
0	2.30881565	0.725	0.235	0	NK T cells	HCST	monkey
0	1.897414724	0.691	0.259	0	NK T cells	CORO1A	monkey
0	1.873122646	0.783	0.516	0	NK T cells	CD48	monkey
0	1.862606093	0.646	0.313	0	NK T cells	CD69	monkey
0	1.819386769	0.56	0.146	0	NK T cells	GIMAP7	monkey
0	1.672562049	0.384	0.06	0	NK T cells	CD2	monkey
0	1.662383132	0.606	0.163	0	NK T cells	ETS1	monkey
0	1.563740396	0.386	0.061	0	NK T cells	CD247	monkey
0	1.48533341	0.846	0.708	0	NK T cells	RPS21	monkey
8.39e-266	1.389448218	0.33	0.06	1.3e-261	NK T cells	SKAP1	monkey
6.26e-226	1.385189999	0.314	0.064	9.69e-222	NK T cells	KLRD1	monkey
0	1.299330255	0.858	0.773	0	NK T cells	RPL30	monkey
4.16e-197	1.229411415	0.323	0.084	6.44e-193	NK T cells	PTPN22	monkey
2.67e-170	1.021803611	0.382	0.137	4.13e-166	NK T cells	LIMD2	monkey
6.93e-112	0.996736081	0.431	0.242	1.07e-107	NK T cells	ITGA4	monkey
9.56e-77	0.799064784	0.407	0.27	1.48e-72	NK T cells	RAC2	monkey
1.27e-68	0.779684791	0.275	0.147	1.96e-64	NK T cells	ZC3HAV1	monkey
5.77e-38	0.614305847	0.434	0.374	8.93e-34	NK T cells	BIN2	monkey
0	3.18445003	0.74	0.084	0	NK cells	KLRD1	monkey
1.34e-202	2.551096963	0.35	0.046	2.08e-198	NK cells	GZMA	monkey
0	2.348929585	0.797	0.173	0	NK cells	NKG7	monkey
0	2.281287433	0.753	0.178	0	NK cells	CST7	monkey
0	2.216209668	0.834	0.299	0	NK cells	HCST	monkey
8.1e-223	2.086865426	0.497	0.102	1.25e-218	NK cells	CD247	monkey
6.74e-245	1.920168153	0.474	0.078	1.04e-240	NK cells	PRF1	monkey
4.88e-117	1.707998841	0.538	0.224	7.55e-113	NK cells	PIK3R1	monkey
5.36e-200	1.658704682	0.324	0.035	8.3e-196	NK cells	IL2RB	monkey
7.57e-143	1.606419933	0.434	0.113	1.17e-138	NK cells	PTPN22	monkey
7.84e-98	1.297530456	0.741	0.554	1.21e-93	NK cells	CD48	monkey
3.23e-53	1.078324853	0.545	0.377	5e-49	NK cells	JAK1	monkey
3.08e-45	0.95650537	0.463	0.287	4.76e-41	NK cells	RAC2	monkey
7.57e-77	0.931439935	0.876	0.757	1.17e-72	NK cells	ARHGDIB	monkey
5.39e-34	0.888845777	0.257	0.109	8.34e-30	NK cells	CD2	monkey
4.15e-41	0.868565646	0.264	0.105	6.42e-37	NK cells	EVL	monkey
8.83e-23	0.764442045	0.327	0.201	1.37e-18	NK cells	CREM	monkey
3.7e-13	0.640836112	0.415	0.335	5.73e-09	NK cells	PPP1R12A	monkey
0	6.544147054	0.907	0.112	0	AT1 cells	Ager	rat
0	4.995036883	0.922	0.243	0	AT1 cells	Hopx	rat
0	4.535388911	0.897	0.094	0	AT1 cells	Clic5	rat
0	4.439139166	0.891	0.061	0	AT1 cells	Pdpn	rat
0	4.387791063	0.777	0.021	0	AT1 cells	Rtkn2	rat
0	3.960335809	0.84	0.068	0	AT1 cells	Cldn18	rat
0	3.549240264	0.791	0.059	0	AT1 cells	Gprc5a	rat
0	3.394400083	0.831	0.174	0	AT1 cells	Lmo7	rat
0	3.062161986	0.836	0.167	0	AT1 cells	Bcam	rat
0	2.964295575	0.862	0.127	0	AT1 cells	Cav1	rat
0	2.939804801	0.735	0.062	0	AT1 cells	Arhgef26	rat
0	2.868776183	0.806	0.217	0	AT1 cells	Krt7	rat
0	2.863581022	0.866	0.197	0	AT1 cells	Clic3	rat
0	2.851490581	0.793	0.178	0	AT1 cells	Icam1	rat
0	2.829307472	0.885	0.253	0	AT1 cells	Igfbp7	rat
0	2.809787184	0.711	0.044	0	AT1 cells	Col4a3	rat
0	2.719544726	0.75	0.097	0	AT1 cells	Epb41l5	rat
0	2.623476728	0.788	0.104	0	AT1 cells	Rbms3	rat
0	2.60233716	0.731	0.056	0	AT1 cells	Cadm1	rat
0	2.461181498	0.709	0.038	0	AT1 cells	Col4a4	rat
0	2.436909926	0.641	0.014	0	AT1 cells	Flrt3	rat
0	2.361271168	0.706	0.114	0	AT1 cells	Nkx2-1	rat
0	2.350915258	0.784	0.192	0	AT1 cells	Epcam	rat
0	2.349656208	0.713	0.065	0	AT1 cells	Cav2	rat
0	2.270575827	0.623	0.152	0	AT1 cells	Cyp4b1	rat
0	2.222426021	0.772	0.379	0	AT1 cells	Mrpl14	rat
0	2.208814329	0.717	0.203	0	AT1 cells	Magi3	rat
0	2.101299349	0.598	0.051	0	AT1 cells	Itgb6	rat
0	2.076426843	0.729	0.218	0	AT1 cells	Rab11fip1	rat
0	2.052597979	0.678	0.113	0	AT1 cells	Fnbp1l	rat
0	2.036836721	0.652	0.105	0	AT1 cells	Pls3	rat
0	1.989162855	0.608	0.051	0	AT1 cells	Myo1b	rat
0	1.973571657	0.661	0.126	0	AT1 cells	Nebl	rat
0	1.8444009	0.643	0.14	0	AT1 cells	Fermt2	rat
0	1.774571877	0.569	0.081	0	AT1 cells	Scnn1a	rat
0	1.771504669	0.614	0.066	0	AT1 cells	Ehd2	rat
0	1.766187144	0.547	0.048	0	AT1 cells	Timp3	rat
8.46e-269	1.739456949	0.691	0.234	2e-264	AT1 cells	Nedd4l	rat
6.62e-228	1.727445047	0.702	0.31	1.56e-223	AT1 cells	Sptan1	rat
0	1.713944932	0.541	0.07	0	AT1 cells	Crb3	rat
3.49e-238	1.624783177	0.699	0.323	8.23e-234	AT1 cells	Nedd9	rat
0	1.603942398	0.557	0.098	0	AT1 cells	Farp1	rat
1.21e-202	1.578591236	0.738	0.413	2.86e-198	AT1 cells	Utrn	rat
4.92e-220	1.539069743	0.805	0.521	1.16e-215	AT1 cells	Alcam	rat
2.23e-224	1.504032095	0.544	0.15	5.25e-220	AT1 cells	Tacc2	rat
1.06e-278	1.484813001	0.548	0.12	2.49e-274	AT1 cells	Myo1d	rat
1.35e-298	1.480912563	0.9	0.74	3.19e-294	AT1 cells	Myl12a	rat
2.94e-206	1.414035647	0.619	0.253	6.93e-202	AT1 cells	Cers2	rat
1.26e-234	1.408037831	0.567	0.168	2.98e-230	AT1 cells	Dapk2	rat
2.03e-202	1.404599959	0.739	0.436	4.79e-198	AT1 cells	F11r	rat
0	1.403615362	0.449	0.054	0	AT1 cells	Rassf7	rat
0	1.394641333	0.422	0.039	0	AT1 cells	Exph5	rat
2.41e-255	1.373806017	0.505	0.119	5.68e-251	AT1 cells	Plekha1	rat
0	1.347464379	0.5	0.086	0	AT1 cells	Eps8l2	rat
1.35e-254	1.347255076	0.461	0.08	3.19e-250	AT1 cells	Wwc2	rat
3.15e-211	1.309821002	0.534	0.168	7.44e-207	AT1 cells	Arhgap5	rat
0	1.30853041	0.403	0.03	0	AT1 cells	Pard6b	rat
3.35e-262	1.296346355	0.851	0.637	7.9e-258	AT1 cells	Spint2	rat
3.92e-196	1.293665722	0.539	0.185	9.25e-192	AT1 cells	Tax1bp3	rat
1.9e-268	1.258655576	0.425	0.059	4.48e-264	AT1 cells	Btg3	rat
8.21e-238	1.255147001	0.407	0.063	1.94e-233	AT1 cells	Cxadr	rat
1.74e-236	1.206267964	0.365	0.052	4.11e-232	AT1 cells	Scnn1b	rat
3.23e-215	1.200643138	0.459	0.116	7.61e-211	AT1 cells	Laptm4b	rat
5.77e-169	1.142746775	0.429	0.11	1.36e-164	AT1 cells	Mbip	rat
1.2e-217	1.105757403	0.411	0.076	2.83e-213	AT1 cells	Amotl2	rat
4.65e-173	1.098489198	0.893	0.672	1.1e-168	AT1 cells	Cd9	rat
2.1e-210	1.068060422	0.411	0.084	4.96e-206	AT1 cells	Lamb2	rat
9.68e-138	1.060243539	0.431	0.148	2.28e-133	AT1 cells	Pdlim2	rat
3.15e-178	1.059158394	0.42	0.097	7.44e-174	AT1 cells	Tjp1	rat
4.03e-182	1.057351623	0.375	0.079	9.5e-178	AT1 cells	Unc13d	rat
3.01e-162	1.0327807	0.422	0.126	7.1e-158	AT1 cells	Rab25	rat
1.21e-117	1.031913023	0.65	0.396	2.86e-113	AT1 cells	Capn2	rat
3.66e-128	0.992134854	0.751	0.597	8.63e-124	AT1 cells	Rabac1	rat
6.38e-275	0.984326054	0.319	0.022	1.51e-270	AT1 cells	Fads3	rat
1.23e-146	0.977813417	0.368	0.096	2.9e-142	AT1 cells	Cfl2	rat
6.19e-161	0.934277003	0.409	0.116	1.46e-156	AT1 cells	Lsr	rat
1.17e-232	0.923110281	0.309	0.028	2.76e-228	AT1 cells	Itga3	rat
1.65e-251	0.897911683	0.608	0.151	3.89e-247	AT1 cells	Anxa3	rat
1.27e-77	0.869268008	0.618	0.418	2.99e-73	AT1 cells	Slc25a4	rat
1.54e-110	0.85890371	0.334	0.11	3.64e-106	AT1 cells	Tmem63b	rat
3.38e-157	0.844323672	0.342	0.064	7.97e-153	AT1 cells	Col4a1	rat
3.04e-140	0.843414508	0.309	0.07	7.16e-136	AT1 cells	Npnt	rat
2.01e-102	0.817905122	0.262	0.066	4.74e-98	AT1 cells	Fam174b	rat
1.62e-68	0.816297044	0.315	0.132	3.83e-64	AT1 cells	Gcnt2	rat
4.44e-165	0.788886851	0.294	0.043	1.05e-160	AT1 cells	Slc39a8	rat
5.73e-146	0.738344138	0.34	0.081	1.35e-141	AT1 cells	Parva	rat
1.08e-83	0.729742643	0.332	0.112	2.55e-79	AT1 cells	Phactr2	rat
3.85e-65	0.670411481	0.292	0.109	9.08e-61	AT1 cells	Dennd3	rat
2.27e-62	0.640430861	0.798	0.683	5.37e-58	AT1 cells	Anxa2	rat
1.05e-56	0.639853303	0.802	0.69	2.49e-52	AT1 cells	Vamp8	rat
1.02e-41	0.62978643	0.542	0.4	2.41e-37	AT1 cells	Ktn1	rat
7.65e-53	0.599570415	0.334	0.159	1.8e-48	AT1 cells	Tns1	rat
0	6.340969075	0.972	0.429	0	AT2 cells	Sftpc	rat
0	4.189283219	0.961	0.32	0	AT2 cells	Sftpb	rat
0	3.716766288	0.909	0.04	0	AT2 cells	Pla2g1b	rat
0	3.606928544	0.905	0.019	0	AT2 cells	Slc34a2	rat
0	3.282693076	0.97	0.3	0	AT2 cells	Sftpd	rat
0	3.03569998	0.903	0.077	0	AT2 cells	Cpm	rat
0	2.200216569	0.955	0.684	0	AT2 cells	Npc2	rat
0	1.537976827	0.87	0.067	0	AT2 cells	Cldn18	rat
0	1.399596671	0.854	0.189	0	AT2 cells	Epcam	rat
0	1.267915398	0.673	0.098	0	AT2 cells	Mbip	rat
0	1.204776533	0.768	0.178	0	AT2 cells	Lmo7	rat
4.74e-229	1.052324415	0.913	0.572	1.12e-224	AT2 cells	Mgst1	rat
0	1.05035459	0.675	0.15	0	AT2 cells	Atp1b1	rat
2.13e-234	0.897962308	0.939	0.632	5.04e-230	AT2 cells	Spint2	rat
0	4.505797461	0.922	0.609	0	Club cells	Scgb3a1	rat
0	4.347189615	1	0.989	0	Club cells	Scgb1a1	rat
0	3.364323136	0.996	0.582	0	Club cells	Wfdc2	rat
0	2.350853002	0.623	0.05	0	Club cells	Bpifb1	rat
0	2.005091486	0.929	0.284	0	Club cells	Sftpb	rat
0	1.653151402	0.808	0.107	0	Club cells	Pigr	rat
0	1.555889197	0.771	0.087	0	Club cells	Aldh1a1	rat
0	0.904626919	0.954	0.545	0	Club cells	Mgst1	rat
0	0.868228194	0.722	0.111	0	Club cells	Atp1b1	rat
0	0.779024503	0.782	0.292	0	Club cells	Ccnd1	rat
0	0.778381088	0.807	0.152	0	Club cells	Epcam	rat
0	0.755253795	0.687	0.08	0	Club cells	Tspan1	rat
0	0.653628872	0.659	0.111	0	Club cells	Mal2	rat
0	4.052449889	0.795	0.038	0	Ciliated cells	Fam183a	rat
0	3.405936008	0.918	0.022	0	Ciliated cells	Ccdc153	rat
0	3.209137143	0.905	0.119	0	Ciliated cells	Tspan1	rat
0	3.188343052	0.959	0.246	0	Ciliated cells	Tppp3	rat
0	3.181838922	0.889	0.02	0	Ciliated cells	Sntn	rat
0	3.15819679	0.911	0.066	0	Ciliated cells	Cfap44	rat
0	3.12174746	0.905	0.023	0	Ciliated cells	Cfap126	rat
0	3.025787883	0.916	0.019	0	Ciliated cells	Hydin	rat
0	3.023800179	0.877	0.031	0	Ciliated cells	Mlf1	rat
0	2.968937035	0.909	0.034	0	Ciliated cells	Rsph9	rat
0	2.837097754	0.864	0.014	0	Ciliated cells	Efcab10	rat
0	2.831640633	0.88	0.026	0	Ciliated cells	Rsph1	rat
0	2.784733806	0.869	0.02	0	Ciliated cells	Riiad1	rat
0	2.784350739	0.876	0.01	0	Ciliated cells	Ak9	rat
0	2.783980567	0.992	0.614	0	Ciliated cells	Wfdc2	rat
0	2.763178706	0.858	0.011	0	Ciliated cells	Dnah6	rat
0	2.749953472	0.876	0.051	0	Ciliated cells	Spa17	rat
4.88e-257	2.735244252	0.825	0.447	1.15e-252	Ciliated cells	Hsp90aa1	rat
0	2.71015228	0.839	0.009	0	Ciliated cells	Rp1	rat
0	2.693786276	0.868	0.012	0	Ciliated cells	Spag17	rat
0	2.683843753	0.862	0.049	0	Ciliated cells	Prom1	rat
0	2.585283322	0.844	0.026	0	Ciliated cells	Cfap45	rat
0	2.569719487	0.83	0.012	0	Ciliated cells	Cfap100	rat
0	2.503273057	0.879	0.136	0	Ciliated cells	Aldh1a1	rat
0	2.41775681	0.801	0.011	0	Ciliated cells	Rgs22	rat
0	2.375240824	0.826	0.018	0	Ciliated cells	Ak7	rat
0	2.357967294	0.827	0.021	0	Ciliated cells	Ccdc39	rat
0	2.34944313	0.849	0.137	0	Ciliated cells	Cfap43	rat
0	2.339183618	0.818	0.053	0	Ciliated cells	Traf3ip1	rat
0	2.32405564	0.805	0.012	0	Ciliated cells	Ccdc113	rat
0	2.275487779	0.724	0.036	0	Ciliated cells	Dnah9	rat
0	2.211627976	0.798	0.016	0	Ciliated cells	Capsl	rat
0	2.195682086	0.807	0.009	0	Ciliated cells	Spag6l	rat
0	2.152799236	0.787	0.017	0	Ciliated cells	Zmynd10	rat
0	2.141037162	0.863	0.185	0	Ciliated cells	Hsph1	rat
0	2.112659804	0.755	0.009	0	Ciliated cells	Dnah7	rat
0	2.107855651	0.74	0.014	0	Ciliated cells	Ropn1l	rat
0	2.106412862	0.778	0.037	0	Ciliated cells	Tmem107	rat
0	2.083962673	0.724	0.008	0	Ciliated cells	Dnah5	rat
0	2.073080939	0.781	0.052	0	Ciliated cells	Bbof1	rat
0	2.072788726	0.782	0.027	0	Ciliated cells	Mns1	rat
1.21e-267	2.065003663	0.914	0.455	2.84e-263	Ciliated cells	Nudc	rat
0	2.044342735	0.722	0.016	0	Ciliated cells	Myb	rat
0	2.026691851	0.788	0.051	0	Ciliated cells	Rpgrip1l	rat
0	2.010448984	0.773	0.047	0	Ciliated cells	Dync2h1	rat
0	1.913628662	0.713	0.007	0	Ciliated cells	Dydc2	rat
0	1.913314801	0.755	0.083	0	Ciliated cells	Ift27	rat
0	1.900024051	0.715	0.011	0	Ciliated cells	Tekt1	rat
0	1.888954042	0.72	0.026	0	Ciliated cells	Lrrc34	rat
0	1.888346198	0.748	0.035	0	Ciliated cells	Enkur	rat
0	1.862905786	0.784	0.124	0	Ciliated cells	Cep290	rat
0	1.849338482	0.848	0.194	0	Ciliated cells	Tspan3	rat
0	1.837979041	0.652	0.007	0	Ciliated cells	Spef2	rat
0	1.832361633	0.791	0.12	0	Ciliated cells	Ift43	rat
0	1.822642601	0.801	0.2	0	Ciliated cells	Dnaja4	rat
0	1.80477185	0.751	0.064	0	Ciliated cells	Pih1d2	rat
0	1.797674669	0.686	0.014	0	Ciliated cells	Lrrc46	rat
0	1.78023498	0.698	0.017	0	Ciliated cells	Cfap69	rat
0	1.772836502	0.681	0.007	0	Ciliated cells	Pifo	rat
0	1.758538524	0.723	0.084	0	Ciliated cells	Osbpl6	rat
0	1.756832073	0.684	0.036	0	Ciliated cells	Spata18	rat
0	1.752873641	0.694	0.02	0	Ciliated cells	Cep126	rat
0	1.715978553	0.798	0.136	0	Ciliated cells	Cldn3	rat
0	1.715265594	0.666	0.018	0	Ciliated cells	Dnali1	rat
2.19e-286	1.705158686	0.879	0.319	5.16e-282	Ciliated cells	Tsc22d1	rat
0	1.673437248	0.6	0.009	0	Ciliated cells	Erich3	rat
0	1.672130002	0.614	0.006	0	Ciliated cells	Ankrd66	rat
0	1.668843124	0.622	0.006	0	Ciliated cells	Dnah1	rat
0	1.66577473	0.831	0.204	0	Ciliated cells	Ces1d	rat
0	1.637923966	0.812	0.182	0	Ciliated cells	Hipk1	rat
0	1.617942507	0.663	0.016	0	Ciliated cells	Gas8	rat
0	1.585378168	0.784	0.126	0	Ciliated cells	Strbp	rat
0	1.574591608	0.629	0.026	0	Ciliated cells	Adgb	rat
0	1.572113373	0.664	0.047	0	Ciliated cells	Ccdc181	rat
6.46e-219	1.567607226	0.888	0.417	1.53e-214	Ciliated cells	Akap9	rat
0	1.54828557	0.856	0.201	0	Ciliated cells	Epcam	rat
0	1.54380847	0.681	0.049	0	Ciliated cells	Iqck	rat
0	1.525355838	0.763	0.187	0	Ciliated cells	Cfap20	rat
3.54e-264	1.524431523	0.854	0.31	8.36e-260	Ciliated cells	Golgb1	rat
3.55e-252	1.502771778	0.947	0.637	8.37e-248	Ciliated cells	Spint2	rat
0	1.500654518	0.753	0.143	0	Ciliated cells	Hmgn3	rat
0	1.482557458	0.577	0.005	0	Ciliated cells	Zbbx	rat
0	1.460784734	0.612	0.004	0	Ciliated cells	Ccdc78	rat
0	1.450206821	0.645	0.085	0	Ciliated cells	Ccdc146	rat
5.42e-301	1.433288614	0.711	0.154	1.28e-296	Ciliated cells	Cspp1	rat
8.34e-303	1.418914089	0.697	0.151	1.97e-298	Ciliated cells	Hspb11	rat
0	1.410929884	0.585	0.008	0	Ciliated cells	Fank1	rat
1.49e-304	1.40761499	0.721	0.156	3.51e-300	Ciliated cells	Ift74	rat
3.13e-269	1.406855768	0.738	0.202	7.38e-265	Ciliated cells	Aig1	rat
0	1.405468912	0.594	0.008	0	Ciliated cells	Cfap161	rat
0	1.403388808	0.541	0.018	0	Ciliated cells	Dnah2	rat
0	1.397935612	0.61	0.054	0	Ciliated cells	Cfap70	rat
0	1.37485996	0.645	0.045	0	Ciliated cells	Enah	rat
4.17e-284	1.352965841	0.56	0.085	9.84e-280	Ciliated cells	Ccdc34	rat
0	1.343029778	0.548	0.017	0	Ciliated cells	Ccdc180	rat
3.75e-174	1.339492282	0.763	0.294	8.86e-170	Ciliated cells	Gstp1	rat
0	1.323474898	0.546	0.006	0	Ciliated cells	Lca5	rat
0	1.305842509	0.505	0.007	0	Ciliated cells	Vwa3a	rat
0	1.304417603	0.549	0.006	0	Ciliated cells	Spata17	rat
0	1.301125791	0.555	0.015	0	Ciliated cells	Dzip1l	rat
0	1.30096285	0.54	0.004	0	Ciliated cells	Cfap206	rat
4e-155	1.299223242	1	0.99	9.45e-151	Ciliated cells	Scgb1a1	rat
1.03e-261	1.29559369	0.671	0.155	2.43e-257	Ciliated cells	Cfap36	rat
5.63e-218	1.280371696	0.731	0.229	1.33e-213	Ciliated cells	Ift57	rat
0	1.279419505	0.616	0.052	0	Ciliated cells	Ccdc138	rat
0	1.278485883	0.522	0.004	0	Ciliated cells	Fam161a	rat
0	1.273423941	0.581	0.037	0	Ciliated cells	Ift81	rat
8.78e-305	1.272994528	0.703	0.147	2.07e-301	Ciliated cells	Pkig	rat
1.12e-184	1.271347545	0.784	0.318	2.65e-180	Ciliated cells	Cetn2	rat
6.66e-185	1.270244091	0.792	0.316	1.57e-180	Ciliated cells	Pcm1	rat
0	1.249620884	0.487	0.015	0	Ciliated cells	Fbxo36	rat
0	1.249441976	0.539	0.007	0	Ciliated cells	Ccdc65	rat
0	1.206841032	0.638	0.09	0	Ciliated cells	Tusc3	rat
0	1.199522932	0.535	0.007	0	Ciliated cells	Catip	rat
0	1.197853643	0.613	0.091	0	Ciliated cells	Tekt2	rat
0	1.196365477	0.507	0.021	0	Ciliated cells	Ccp110	rat
0	1.192598982	0.524	0.007	0	Ciliated cells	Mapk15	rat
3.71e-176	1.172317963	0.731	0.247	8.75e-172	Ciliated cells	Atp2a2	rat
0	1.169686212	0.541	0.02	0	Ciliated cells	Efhc1	rat
0	1.167572406	0.452	0.005	0	Ciliated cells	Ttc29	rat
0	1.167350235	0.586	0.061	0	Ciliated cells	Cds1	rat
0	1.165819914	0.524	0.009	0	Ciliated cells	Spag8	rat
0	1.157064858	0.538	0.031	0	Ciliated cells	Rfx2	rat
0	1.148061427	0.485	0.006	0	Ciliated cells	Ttc21a	rat
8.15e-231	1.145211962	0.61	0.138	1.92e-226	Ciliated cells	Osbpl3	rat
0	1.142737485	0.503	0.017	0	Ciliated cells	Rsph3	rat
0	1.127823207	0.495	0.018	0	Ciliated cells	Tsga10	rat
0	1.1140814	0.552	0.039	0	Ciliated cells	Agr3	rat
0	1.108913588	0.486	0.007	0	Ciliated cells	Nme5	rat
0	1.089993352	0.543	0.013	0	Ciliated cells	Hspa4l	rat
0	1.076569317	0.451	0.006	0	Ciliated cells	Akap14	rat
0	1.075805861	0.511	0.041	0	Ciliated cells	Cc2d2a	rat
0	1.069842752	0.472	0.004	0	Ciliated cells	Tsnaxip1	rat
0	1.065743285	0.471	0.016	0	Ciliated cells	Ttc26	rat
0	1.06267321	0.462	0.007	0	Ciliated cells	Ubxn11	rat
0	1.058702262	0.481	0.021	0	Ciliated cells	Dnaaf1	rat
0	1.050455599	0.456	0.007	0	Ciliated cells	Ccdc81	rat
0	1.041394663	0.523	0.053	0	Ciliated cells	Zdhhc1	rat
0	1.032536297	0.548	0.049	0	Ciliated cells	Cyb561	rat
0	1.024224174	0.477	0.021	0	Ciliated cells	Wdr35	rat
0	1.023223246	0.455	0.005	0	Ciliated cells	Kif27	rat
0	1.017892852	0.754	0.078	0	Ciliated cells	Igfbp5	rat
0	1.012989879	0.437	0.003	0	Ciliated cells	Ccdc24	rat
4.81e-292	0.999482645	0.564	0.084	1.13e-287	Ciliated cells	Ift46	rat
0	0.992376904	0.481	0.013	0	Ciliated cells	Cfap52	rat
1.79e-208	0.99125709	0.667	0.191	4.23e-204	Ciliated cells	Arl3	rat
1.12e-224	0.985685362	0.588	0.126	2.63e-220	Ciliated cells	Ruvbl1	rat
2.25e-129	0.962306858	0.825	0.436	5.31e-125	Ciliated cells	Pgrmc1	rat
0	0.959637832	0.456	0.011	0	Ciliated cells	Ttc12	rat
0	0.958684198	0.417	0.014	0	Ciliated cells	Wdr19	rat
0	0.953963769	0.493	0.048	0	Ciliated cells	Ift88	rat
0	0.951034794	0.396	0.007	0	Ciliated cells	Stk33	rat
0	0.948252007	0.473	0.03	0	Ciliated cells	Ift22	rat
0	0.922290156	0.41	0.014	0	Ciliated cells	Ccdc170	rat
3.81e-257	0.919020081	0.502	0.078	8.99e-253	Ciliated cells	Sqle	rat
9.81e-253	0.91026408	0.456	0.062	2.31e-248	Ciliated cells	Dixdc1	rat
4.37e-259	0.896229971	0.435	0.05	1.03e-254	Ciliated cells	Ulk4	rat
8.54e-236	0.894346763	0.533	0.092	2.02e-231	Ciliated cells	Cluap1	rat
8.41e-190	0.8790734	0.474	0.093	1.99e-185	Ciliated cells	Zc2hc1a	rat
1.62e-244	0.858615948	0.428	0.048	3.82e-240	Ciliated cells	Odf2l	rat
3.14e-264	0.843793535	0.456	0.053	7.4e-260	Ciliated cells	Elf3	rat
2.82e-213	0.835346744	0.529	0.106	6.66e-209	Ciliated cells	Dalrd3	rat
2.34e-217	0.830293875	0.456	0.07	5.52e-213	Ciliated cells	Nek1	rat
0	0.820728208	0.38	0.003	0	Ciliated cells	Rsph14	rat
0	0.810323175	0.388	0.016	0	Ciliated cells	Map9	rat
1.32e-92	0.800268298	0.628	0.27	3.1e-88	Ciliated cells	Plxnb2	rat
5.16e-281	0.791138	0.344	0.017	1.22e-276	Ciliated cells	Kif6	rat
0	0.790989911	0.363	0.01	0	Ciliated cells	Ttc30b	rat
2.05e-234	0.786580843	0.43	0.049	4.84e-230	Ciliated cells	Tmc4	rat
1.04e-283	0.772666843	0.417	0.036	2.46e-279	Ciliated cells	Lztfl1	rat
7.89e-166	0.766244577	0.623	0.18	1.86e-161	Ciliated cells	Mnat1	rat
7.02e-147	0.760358819	0.874	0.392	1.66e-142	Ciliated cells	Ezr	rat
9.39e-77	0.755144709	0.848	0.591	2.22e-72	Ciliated cells	Sod1	rat
0	0.754175814	0.348	0.008	0	Ciliated cells	Ccdc157	rat
8.63e-70	0.747856407	0.902	0.688	2.04e-65	Ciliated cells	Ywhae	rat
0	0.746116715	0.342	0.01	0	Ciliated cells	Iqub	rat
1.72e-91	0.723830236	0.75	0.412	4.07e-87	Ciliated cells	Cib1	rat
3.08e-282	0.708016072	0.354	0.021	7.28e-278	Ciliated cells	Mapre3	rat
9.63e-274	0.700429004	0.314	0.012	2.27e-269	Ciliated cells	Lrrc71	rat
4.81e-234	0.692821735	0.365	0.034	1.13e-229	Ciliated cells	Morn1	rat
1.38e-72	0.689092008	0.667	0.346	3.25e-68	Ciliated cells	Ift20	rat
1.4e-198	0.666481066	0.385	0.054	3.31e-194	Ciliated cells	Spata6	rat
7.88e-184	0.66471166	0.444	0.081	1.86e-179	Ciliated cells	Cep83	rat
2.05e-233	0.635294772	0.335	0.027	4.83e-229	Ciliated cells	Ccdc191	rat
6.48e-96	0.617368611	0.367	0.1	1.53e-91	Ciliated cells	Enpp5	rat
1.04e-195	0.615106012	0.614	0.14	2.44e-191	Ciliated cells	Perp	rat
6.19e-181	0.600630584	0.352	0.045	1.46e-176	Ciliated cells	Tctn2	rat
0	0.595297205	0.297	0.002	0	Ciliated cells	Ak8	rat
1.57e-85	0.589572176	0.479	0.156	3.69e-81	Ciliated cells	Slc25a36	rat
4.37e-220	0.589247902	0.355	0.039	1.03e-215	Ciliated cells	Fam13a	rat
0	4.016391037	0.769	0.077	0	Fibroblasts	Gpc3	rat
0	3.801380641	0.873	0.09	0	Fibroblasts	Col3a1	rat
0	3.750158247	0.918	0.218	0	Fibroblasts	Sparc	rat
0	3.657019876	0.73	0.067	0	Fibroblasts	Col1a2	rat
0	3.264186596	0.629	0.064	0	Fibroblasts	Efemp1	rat
3.29e-163	2.833028773	0.873	0.54	7.75e-159	Fibroblasts	Cst3	rat
4.08e-289	2.778149307	0.559	0.056	9.62e-285	Fibroblasts	Col1a1	rat
3.83e-287	2.739591667	0.531	0.051	9.04e-283	Fibroblasts	Prelp	rat
7.84e-245	2.666596095	0.482	0.049	1.85e-240	Fibroblasts	Fbn1	rat
3.75e-173	2.527662049	0.475	0.074	8.85e-169	Fibroblasts	Mgp	rat
1.01e-140	2.458736726	0.823	0.485	2.39e-136	Fibroblasts	Cd81	rat
2.77e-141	2.337513987	0.395	0.061	6.53e-137	Fibroblasts	Col5a2	rat
1.58e-166	2.314319596	0.384	0.046	3.73e-162	Fibroblasts	Serping1	rat
5.4e-150	2.299888528	0.404	0.058	1.27e-145	Fibroblasts	Abi3bp	rat
4.04e-147	2.256889852	0.38	0.051	9.53e-143	Fibroblasts	Ltbp4	rat
5.96e-72	2.177305825	0.505	0.231	1.41e-67	Fibroblasts	Ccdc80	rat
2.84e-143	2.08632998	0.324	0.036	6.69e-139	Fibroblasts	Pcolce	rat
1.96e-71	2.012062364	0.419	0.144	4.63e-67	Fibroblasts	Serpinh1	rat
1.25e-116	1.788091267	0.257	0.028	2.96e-112	Fibroblasts	Col6a1	rat
8.95e-18	1.314528886	0.315	0.195	2.11e-13	Fibroblasts	Nfib	rat
2.8e-14	1.230173582	0.365	0.277	6.6e-10	Fibroblasts	Sptbn1	rat
9.37e-17	0.952871801	0.274	0.145	2.21e-12	Fibroblasts	Pmp22	rat
1.45e-98	2.529283018	0.541	0.078	3.42e-94	Myofibroblasts	Mgp	rat
5.99e-86	2.097857578	0.453	0.064	1.41e-81	Myofibroblasts	Col5a2	rat
4.74e-93	1.781673431	0.593	0.1	1.12e-88	Myofibroblasts	Col3a1	rat
3.06e-55	1.720758982	0.36	0.061	7.22e-51	Myofibroblasts	Cald1	rat
9.61e-15	1.297790899	0.395	0.196	2.27e-10	Myofibroblasts	Nfib	rat
1.17e-18	1.084110397	0.314	0.099	2.76e-14	Myofibroblasts	Igfbp5	rat
7.7e-45	1.035338763	0.686	0.227	1.82e-40	Myofibroblasts	Sparc	rat
1.63e-32	0.977773872	0.308	0.063	3.84e-28	Myofibroblasts	Col1a1	rat
0	4.881831817	0.943	0.038	0	Artery cells	Vwf	rat
1.26e-261	4.060944595	0.812	0.075	2.98e-257	Artery cells	Mgp	rat
4.04e-180	3.624056272	0.88	0.169	9.53e-176	Artery cells	Anxa3	rat
8.95e-134	3.117956579	0.651	0.093	2.11e-129	Artery cells	Flt1	rat
0	3.083915429	0.594	0.005	0	Artery cells	Gja5	rat
2.62e-292	2.88910312	0.708	0.04	6.19e-288	Artery cells	Ptprb	rat
5.28e-170	2.867016313	0.568	0.05	1.25e-165	Artery cells	Tmem100	rat
1.31e-230	2.828960374	0.495	0.022	3.08e-226	Artery cells	Thsd7a	rat
1.58e-157	2.812424481	0.594	0.064	3.74e-153	Artery cells	Efnb2	rat
4.23e-91	2.748932212	0.729	0.211	9.98e-87	Artery cells	Ece1	rat
2.06e-183	2.719611987	0.401	0.02	4.87e-179	Artery cells	Dll4	rat
8.8e-78	2.673974743	0.745	0.255	2.08e-73	Artery cells	Arl15	rat
3.97e-87	2.614466862	0.615	0.137	9.36e-83	Artery cells	Calcrl	rat
5.54e-108	2.590753922	0.495	0.069	1.31e-103	Artery cells	Emp1	rat
8.94e-57	2.581763856	0.609	0.207	2.11e-52	Artery cells	Clic4	rat
2.09e-240	2.557464473	0.573	0.031	4.94e-236	Artery cells	Tek	rat
7.01e-109	2.540461578	0.609	0.112	1.65e-104	Artery cells	Slc9a3r2	rat
2.47e-69	2.511104458	0.688	0.24	5.82e-65	Artery cells	Nfia	rat
5.3e-238	2.484563596	0.693	0.052	1.25e-233	Artery cells	Eng	rat
1.07e-186	2.300960153	0.542	0.04	2.51e-182	Artery cells	Egfl7	rat
1.48e-45	2.285814555	0.672	0.318	3.49e-41	Artery cells	Bmpr2	rat
7.34e-125	2.27550381	0.562	0.07	1.73e-120	Artery cells	Heg1	rat
7.24e-67	2.269296019	0.708	0.253	1.71e-62	Artery cells	Id3	rat
1.76e-59	2.262706285	0.802	0.428	4.15e-55	Artery cells	Id1	rat
8.17e-91	2.22526542	0.823	0.267	1.93e-86	Artery cells	Epas1	rat
5.59e-88	2.223131539	0.734	0.215	1.32e-83	Artery cells	Icam2	rat
4.62e-111	2.158126982	0.536	0.077	1.09e-106	Artery cells	Hyal2	rat
3.05e-73	2.143562223	0.677	0.2	7.2e-69	Artery cells	Ptprm	rat
8.37e-176	2.131711752	0.552	0.046	1.97e-171	Artery cells	Ldb2	rat
2.12e-139	2.11937084	0.505	0.045	5.01e-135	Artery cells	Tie1	rat
2.16e-146	2.060172101	0.328	0.015	5.09e-142	Artery cells	Ace	rat
3.84e-52	2.053860941	0.693	0.297	9.06e-48	Artery cells	Tcf4	rat
1.26e-72	1.97988061	0.547	0.117	2.97e-68	Artery cells	Esam	rat
1.69e-54	1.964920116	0.635	0.237	3.99e-50	Artery cells	S100a16	rat
4.07e-40	1.961528949	0.693	0.393	9.6e-36	Artery cells	Klf4	rat
1.85e-87	1.928994584	0.505	0.079	4.38e-83	Artery cells	S1pr1	rat
1.22e-64	1.872097048	0.625	0.16	2.89e-60	Artery cells	Cav1	rat
5.69e-93	1.848510403	0.427	0.056	1.34e-88	Artery cells	Acvrl1	rat
1.54e-52	1.828608621	0.464	0.111	3.64e-48	Artery cells	Dock9	rat
6.74e-34	1.826177768	0.578	0.245	1.59e-29	Artery cells	Clu	rat
3.11e-49	1.794962336	0.531	0.163	7.35e-45	Artery cells	Fermt2	rat
1.51e-71	1.782962088	0.312	0.035	3.57e-67	Artery cells	Fbln5	rat
1.89e-156	1.755547645	0.365	0.021	4.46e-152	Artery cells	Igfbp4	rat
6.26e-41	1.746833011	0.422	0.12	1.48e-36	Artery cells	Flnb	rat
1.32e-137	1.703507941	0.37	0.026	3.12e-133	Artery cells	Adgrl4	rat
6.16e-55	1.611466784	0.391	0.077	1.45e-50	Artery cells	Fstl1	rat
2.41e-28	1.603526202	0.365	0.12	5.69e-24	Artery cells	Notch1	rat
7.09e-94	1.514875319	0.37	0.037	1.67e-89	Artery cells	Cdh5	rat
6.14e-19	1.461860586	0.536	0.335	1.45e-14	Artery cells	Tsc22d1	rat
1.08e-23	1.424660267	0.286	0.087	2.55e-19	Artery cells	Itga5	rat
1.05e-29	1.353049076	0.255	0.056	2.48e-25	Artery cells	Palmd	rat
1.57e-19	1.320757411	0.422	0.195	3.71e-15	Artery cells	Nfib	rat
2.07e-38	1.303738665	0.391	0.095	4.89e-34	Artery cells	Cav2	rat
1.45e-74	1.223996523	0.255	0.021	3.41e-70	Artery cells	Erg	rat
5.35e-12	1.045079464	0.453	0.277	1.26e-07	Artery cells	Sptbn1	rat
1.98e-10	0.996065921	0.25	0.112	4.68e-06	Artery cells	Tjp1	rat
0	4.30346221	0.779	0.038	0	Vein cells	Vwf	rat
0	3.930700513	0.88	0.056	0	Vein cells	Plvap	rat
4.39e-295	3.503531549	0.745	0.048	1.04e-290	Vein cells	Tmem100	rat
4.26e-194	3.306099391	0.837	0.135	1e-189	Vein cells	Calcrl	rat
2.13e-232	3.248959044	0.803	0.091	5.03e-228	Vein cells	Flt1	rat
0	3.004115987	0.697	0.039	0	Vein cells	Ptprb	rat
2.75e-305	2.995983853	0.774	0.051	6.48e-302	Vein cells	Eng	rat
2.72e-109	2.855274161	0.875	0.317	6.42e-105	Vein cells	Bmpr2	rat
5.86e-117	2.772324815	0.875	0.296	1.38e-112	Vein cells	Tcf4	rat
7.12e-110	2.711809287	0.76	0.21	1.68e-105	Vein cells	Ece1	rat
1.12e-128	2.695964412	0.764	0.169	2.64e-124	Vein cells	Anxa3	rat
1.22e-305	2.692761456	0.644	0.03	2.87e-301	Vein cells	Tek	rat
0	2.685726983	0.726	0.038	0	Vein cells	Egfl7	rat
4.19e-130	2.582691386	0.909	0.266	9.9e-126	Vein cells	Epas1	rat
4.16e-277	2.388308317	0.62	0.035	9.83e-273	Vein cells	Cdh5	rat
1.54e-61	2.291376103	0.63	0.206	3.63e-57	Vein cells	Clic4	rat
2.9e-150	2.250753509	0.591	0.07	6.84e-146	Vein cells	Heg1	rat
3.15e-134	2.23267254	0.591	0.078	7.44e-130	Vein cells	S1pr1	rat
9.8e-93	2.1842133	0.562	0.108	2.31e-88	Vein cells	Plpp1	rat
1.31e-119	2.178250346	0.649	0.116	3.09e-115	Vein cells	Esam	rat
1.53e-99	2.170809082	0.572	0.11	3.6e-95	Vein cells	Dock9	rat
6.72e-156	2.123978868	0.538	0.055	1.58e-151	Vein cells	Acvrl1	rat
4.89e-178	2.059636129	0.452	0.027	1.15e-173	Vein cells	Gata2	rat
5.84e-71	1.989943874	0.582	0.162	1.38e-66	Vein cells	Fermt2	rat
2.05e-58	1.958897359	0.462	0.113	4.83e-54	Vein cells	Slc9a3r2	rat
2.02e-69	1.955237154	0.678	0.236	4.76e-65	Vein cells	S100a16	rat
1.1e-149	1.930299175	0.486	0.045	2.6e-145	Vein cells	Tie1	rat
3.66e-47	1.904942544	0.639	0.276	8.64e-43	Vein cells	Sptbn1	rat
2.36e-79	1.795464891	0.433	0.077	5.58e-75	Vein cells	Hyal2	rat
1.99e-28	1.765012376	0.341	0.12	4.69e-24	Vein cells	Tgm2	rat
7.57e-62	1.758277992	0.548	0.151	1.79e-57	Vein cells	Crim1	rat
5.97e-27	1.682460171	0.615	0.393	1.41e-22	Vein cells	Klf4	rat
3.59e-149	1.66708814	0.346	0.02	8.46e-145	Vein cells	Erg	rat
6.07e-33	1.651763653	0.543	0.254	1.43e-28	Vein cells	Id3	rat
6.56e-25	1.602431974	0.625	0.429	1.55e-20	Vein cells	Id1	rat
3.71e-100	1.56949992	0.337	0.031	8.77e-96	Vein cells	Slco2a1	rat
5.86e-21	1.53635043	0.538	0.335	1.38e-16	Vein cells	Tsc22d1	rat
1.3e-66	1.519283314	0.337	0.048	3.06e-62	Vein cells	Prex2	rat
1.3e-33	1.499236617	0.351	0.104	3.07e-29	Vein cells	Adgrl2	rat
4.61e-91	1.491610588	0.288	0.023	1.09e-86	Vein cells	Tnfsf10	rat
3.01e-27	1.490029577	0.298	0.091	7.11e-23	Vein cells	Plk2	rat
1.23e-30	1.486797099	0.476	0.195	2.89e-26	Vein cells	Nfib	rat
7.9e-19	1.480099013	0.312	0.121	1.87e-14	Vein cells	Flnb	rat
1.44e-21	1.471888804	0.399	0.171	3.4e-17	Vein cells	Hes1	rat
2.22e-84	1.427531709	0.288	0.027	5.25e-80	Vein cells	Ephb4	rat
1.54e-42	1.427416301	0.385	0.095	3.62e-38	Vein cells	Cav2	rat
6.44e-19	1.417984242	0.298	0.108	1.52e-14	Vein cells	Lifr	rat
3.58e-23	1.31880844	0.394	0.16	8.45e-19	Vein cells	Arhgap29	rat
2.59e-27	1.215693306	0.322	0.104	6.11e-23	Vein cells	Cnn3	rat
3.32e-44	1.197818411	0.389	0.096	7.84e-40	Vein cells	Nrp1	rat
4e-51	1.16382082	0.567	0.161	9.45e-47	Vein cells	Cav1	rat
5.44e-19	1.105766259	0.298	0.112	1.28e-14	Vein cells	Tjp1	rat
5.34e-10	1.07358711	0.375	0.242	1.26e-05	Vein cells	Nfia	rat
3.99e-18	0.98040434	0.351	0.147	9.42e-14	Vein cells	Serpinh1	rat
3.78e-16	0.940573016	0.385	0.17	8.92e-12	Vein cells	Gas6	rat
5.22e-13	0.888831094	0.635	0.581	1.23e-08	Vein cells	Itgb1	rat
1.16e-08	0.881594769	0.433	0.287	0.000274257	Vein cells	Slfn5	rat
1.09e-08	0.706238632	0.611	0.588	0.000258114	Vein cells	App	rat
0	4.262359439	0.811	0.024	0	Capillary cells	Tmem100	rat
0	3.7465021	0.734	0.024	0	Capillary cells	Ldb2	rat
0	3.524762847	0.703	0.055	0	Capillary cells	Nostrin	rat
0	3.500995859	0.857	0.3	0	Capillary cells	Bmpr2	rat
0	3.440437334	0.75	0.074	0	Capillary cells	Adgrf5	rat
0	3.430027544	0.719	0.118	0	Capillary cells	Calcrl	rat
0	3.398517494	0.754	0.036	0	Capillary cells	Foxf1	rat
0	3.363791343	0.816	0.18	0	Capillary cells	Ptprm	rat
0	3.268363072	0.715	0.073	0	Capillary cells	Flt1	rat
0	3.091950553	0.817	0.28	0	Capillary cells	Tcf4	rat
0	3.005502922	0.873	0.248	0	Capillary cells	Epas1	rat
0	2.829864942	0.573	0.019	0	Capillary cells	Cdh5	rat
0	2.828426437	0.576	0.024	0	Capillary cells	Ptprb	rat
0	2.816632731	0.555	0.014	0	Capillary cells	Emcn	rat
0	2.702400612	0.577	0.023	0	Capillary cells	Egfl7	rat
5.55e-292	2.683436426	0.664	0.197	1.31e-287	Capillary cells	Ece1	rat
0	2.602283215	0.498	0.017	0	Capillary cells	Tek	rat
2.71e-248	2.522538188	0.646	0.193	6.39e-244	Capillary cells	Clic4	rat
4.38e-288	2.507229093	0.537	0.097	1.03e-283	Capillary cells	Dock9	rat
0	2.435460704	0.528	0.056	0	Capillary cells	Heg1	rat
9.46e-305	2.411514069	0.571	0.103	2.23e-303	Capillary cells	Esam	rat
0	2.211028115	0.44	0.044	0	Capillary cells	Acvrl1	rat
3.75e-157	2.026799754	0.393	0.094	8.86e-153	Capillary cells	Adgrl2	rat
7.22e-251	1.99358654	0.458	0.068	1.7e-246	Capillary cells	S1pr1	rat
9.25e-105	1.969903699	0.338	0.101	2.18e-100	Capillary cells	Lifr	rat
3.35e-147	1.931686863	0.577	0.267	7.91e-143	Capillary cells	Sptbn1	rat
1.13e-146	1.853597371	0.472	0.154	2.67e-142	Capillary cells	Fermt2	rat
5.72e-183	1.831693877	0.372	0.066	1.35e-178	Capillary cells	Col4a1	rat
4.97e-143	1.811749232	0.341	0.07	1.17e-138	Capillary cells	Hyal2	rat
3.89e-55	1.580915626	0.344	0.166	9.17e-51	Capillary cells	Hes1	rat
2.69e-92	1.565274753	0.399	0.153	6.34e-88	Capillary cells	Arhgap29	rat
6.41e-54	1.543172828	0.366	0.191	1.51e-49	Capillary cells	Nfib	rat
1.36e-102	1.478060448	0.256	0.051	3.2e-98	Capillary cells	Itga1	rat
1.34e-79	1.449566915	0.306	0.106	3.15e-75	Capillary cells	Tjp1	rat
9.55e-36	1.403132289	0.438	0.326	2.25e-31	Capillary cells	Sptan1	rat
3.94e-17	1.328568633	0.335	0.271	9.3e-13	Capillary cells	Ctnnd1	rat
2.15e-33	1.223844181	0.39	0.251	5.06e-29	Capillary cells	Id3	rat
1.41e-78	1.218690183	0.3	0.089	3.32e-74	Capillary cells	Cav2	rat
4.51e-58	1.218268874	0.275	0.099	1.07e-53	Capillary cells	Cnn3	rat
3.18e-23	1.00540693	0.456	0.392	7.51e-19	Capillary cells	Klf4	rat
1.84e-39	0.894174933	0.628	0.59	4.35e-35	Capillary cells	Fkbp1a	rat
6.63e-18	0.886015306	0.462	0.429	1.56e-13	Capillary cells	Id1	rat
2.4e-84	0.850981749	0.434	0.153	5.67e-80	Capillary cells	Cav1	rat
3.31e-12	0.809051572	0.522	0.583	7.81e-08	Capillary cells	Itgb1	rat
6.9e-15	0.681637773	0.585	0.657	1.63e-10	Capillary cells	Laptm4a	rat
2.2e-14	0.657749177	0.546	0.589	5.2e-10	Capillary cells	App	rat
0	4.209180606	0.894	0.018	0	Aerocytes	Prx	rat
6.14e-172	3.477544323	0.904	0.213	1.45e-167	Aerocytes	Icam2	rat
0	3.346035539	0.899	0.056	0	Aerocytes	Foxf1	rat
0	3.24978541	0.803	0.044	0	Aerocytes	Kdr	rat
4.06e-149	3.236136895	0.865	0.204	9.59e-145	Aerocytes	Clic4	rat
1.09e-278	3.063359896	0.899	0.092	2.56e-274	Aerocytes	Adgrf5	rat
4.72e-272	3.005678318	0.889	0.09	1.11e-267	Aerocytes	Flt1	rat
0	2.981823112	0.808	0.047	0	Aerocytes	Tmem100	rat
3.31e-129	2.969372563	0.913	0.316	7.81e-125	Aerocytes	Bmpr2	rat
3.82e-234	2.820555282	0.808	0.092	9.01e-230	Aerocytes	Nrp1	rat
1.51e-260	2.675119693	0.721	0.054	3.56e-256	Aerocytes	Acvrl1	rat
0	2.580918234	0.764	0.038	0	Aerocytes	Egfl7	rat
1.91e-215	2.517987196	0.697	0.075	4.51e-211	Aerocytes	Hyal2	rat
0	2.428360426	0.716	0.034	0	Aerocytes	Cdh5	rat
0	2.425954852	0.644	0.019	0	Aerocytes	Tmem204	rat
7.1e-126	2.264288445	0.649	0.114	1.68e-121	Aerocytes	Tspan12	rat
1.68e-157	2.244848861	0.736	0.116	3.95e-153	Aerocytes	Esam	rat
3.02e-168	2.159390723	0.769	0.112	7.13e-164	Aerocytes	Emp2	rat
1.66e-255	2.158208929	0.577	0.029	3.93e-251	Aerocytes	Emcn	rat
9.73e-141	2.15571583	0.654	0.102	2.3e-136	Aerocytes	Cnn3	rat
1.67e-88	2.137995494	0.63	0.154	3.94e-84	Aerocytes	Arhgef12	rat
0	2.12510627	0.514	0.014	0	Aerocytes	Podxl	rat
1.01e-99	2.098986938	0.639	0.14	2.38e-95	Aerocytes	Rcsd1	rat
2.32e-165	2.09868202	0.577	0.056	5.47e-161	Aerocytes	Hecw2	rat
1e-101	2.078846414	0.856	0.266	2.37e-97	Aerocytes	Epas1	rat
9.96e-103	2.017945621	0.591	0.112	2.35e-98	Aerocytes	Slc9a3r2	rat
1.83e-182	1.970281949	0.534	0.042	4.33e-178	Aerocytes	Klf7	rat
3.34e-73	1.876576849	0.764	0.275	7.88e-69	Aerocytes	Sptbn1	rat
1.15e-97	1.82997026	0.688	0.162	2.7e-93	Aerocytes	Fermt2	rat
3.64e-97	1.813252409	0.562	0.102	8.6e-93	Aerocytes	Adgrl2	rat
2.76e-86	1.797697806	0.529	0.11	6.51e-82	Aerocytes	Tjp1	rat
4.84e-70	1.782935649	0.558	0.137	1.14e-65	Aerocytes	Calcrl	rat
3.72e-57	1.686998248	0.774	0.392	8.78e-53	Aerocytes	Klf4	rat
1.95e-47	1.678513898	0.764	0.428	4.59e-43	Aerocytes	Id1	rat
1.02e-100	1.636814285	0.995	0.888	2.4e-96	Aerocytes	Itm2b	rat
8.84e-54	1.63415878	0.663	0.253	2.09e-49	Aerocytes	Id3	rat
1.45e-55	1.553170213	0.692	0.297	3.43e-51	Aerocytes	Tcf4	rat
8.74e-43	1.549370219	0.543	0.218	2.06e-38	Aerocytes	Numb	rat
6.71e-83	1.541688186	0.683	0.17	1.58e-78	Aerocytes	Anxa3	rat
7.54e-41	1.53439753	0.442	0.131	1.78e-36	Aerocytes	Pls3	rat
1.03e-77	1.500391794	0.438	0.075	2.42e-73	Aerocytes	Col4a1	rat
1.4e-45	1.488517129	0.49	0.159	3.31e-41	Aerocytes	Arhgap29	rat
7.13e-86	1.482108967	0.529	0.094	1.68e-81	Aerocytes	Cav2	rat
3.28e-33	1.456269801	0.462	0.17	7.75e-29	Aerocytes	Hes1	rat
4.23e-31	1.43944755	0.582	0.309	9.97e-27	Aerocytes	Serinc3	rat
7.16e-31	1.417421443	0.529	0.271	1.69e-26	Aerocytes	Ctnnd1	rat
6.92e-96	1.372180368	0.74	0.159	1.63e-91	Aerocytes	Cav1	rat
7.36e-50	1.366902497	0.851	0.586	1.74e-45	Aerocytes	App	rat
3.77e-73	1.362858796	0.457	0.08	8.9e-69	Aerocytes	S1pr1	rat
1.51e-29	1.23050276	0.726	0.507	3.55e-25	Aerocytes	Mbnl2	rat
1.27e-20	1.211869826	0.519	0.316	3e-16	Aerocytes	Daam1	rat
9.23e-28	1.18802367	0.62	0.371	2.18e-23	Aerocytes	Rac1	rat
6.37e-24	1.161018552	0.356	0.136	1.5e-19	Aerocytes	Myo6	rat
4.7e-14	0.861281479	0.346	0.18	1.11e-09	Aerocytes	Rras	rat
5.34e-15	0.797765316	0.697	0.58	1.26e-10	Aerocytes	Itgb1	rat
2.2e-35	0.755454985	1	0.949	5.19e-31	Aerocytes	B2m	rat
1.3e-17	0.6931229	0.764	0.654	3.07e-13	Aerocytes	Laptm4a	rat
2.33e-09	0.671240891	0.577	0.486	5.51e-05	Aerocytes	Mef2a	rat
0	3.221007165	0.892	0.459	0	Macrophages	Ctsd	rat
0	3.110048873	0.811	0.196	0	Macrophages	Dab2	rat
0	3.02279288	0.812	0.107	0	Macrophages	Mrc1	rat
0	2.88074078	0.955	0.559	0	Macrophages	Vim	rat
0	2.67621031	0.988	0.327	0	Macrophages	Fcer1g	rat
0	2.499923487	0.901	0.349	0	Macrophages	Lgals3	rat
0	2.485320471	0.923	0.285	0	Macrophages	Ctsz	rat
0	2.309139083	0.837	0.13	0	Macrophages	Lipa	rat
0	2.303584577	0.885	0.097	0	Macrophages	Cybb	rat
0	2.286453577	0.791	0.118	0	Macrophages	Abcg1	rat
0	2.210704629	0.976	0.464	0	Macrophages	Psap	rat
0	2.195188216	0.979	0.589	0	Macrophages	Gpx1	rat
0	2.167155727	0.89	0.153	0	Macrophages	Ctss	rat
0	2.138764737	0.82	0.062	0	Macrophages	Igsf6	rat
0	2.099400346	0.827	0.187	0	Macrophages	Capg	rat
0	2.040170891	0.973	0.495	0	Macrophages	Cebpb	rat
0	2.032968658	0.908	0.134	0	Macrophages	Aif1	rat
0	2.021279648	0.868	0.123	0	Macrophages	Alox5ap	rat
0	2.00062054	0.91	0.519	0	Macrophages	Cstb	rat
0	1.87605832	0.645	0.045	0	Macrophages	Olr1	rat
0	1.848479322	0.842	0.106	0	Macrophages	Spi1	rat
0	1.83007784	0.764	0.137	0	Macrophages	Tcf7l2	rat
0	1.806221669	0.763	0.073	0	Macrophages	Mcemp1	rat
0	1.652203929	0.997	0.854	0	Macrophages	Lyz2	rat
0	1.596993531	0.704	0.066	0	Macrophages	Hck	rat
0	1.56497315	0.764	0.252	0	Macrophages	Sh3bgrl	rat
0	1.474909454	0.701	0.08	0	Macrophages	Lst1	rat
0	1.405860279	0.569	0.056	0	Macrophages	Lpl	rat
0	1.400411492	0.908	0.453	0	Macrophages	Ctsb	rat
0	1.229502862	0.792	0.253	0	Macrophages	Grn	rat
0	1.192899766	0.863	0.391	0	Macrophages	Anxa5	rat
0	1.184316633	0.732	0.215	0	Macrophages	Asah1	rat
0	1.170082806	0.621	0.111	0	Macrophages	Gpcpd1	rat
0	1.162603514	0.561	0.065	0	Macrophages	Snx10	rat
0	1.146311319	0.606	0.109	0	Macrophages	Lrp1	rat
0	1.11795098	0.876	0.536	0	Macrophages	Lamp1	rat
0	0.97217638	0.895	0.534	0	Macrophages	Anxa2	rat
0	0.903159761	0.451	0.062	0	Macrophages	Ccdc88a	rat
0	0.863624855	0.847	0.479	0	Macrophages	Atox1	rat
0	0.80797657	0.533	0.162	0	Macrophages	Atp6v0d1	rat
4.22e-238	0.623590877	0.45	0.136	9.96e-234	Macrophages	Atp6v1b2	rat
0	9.311625941	0.985	0.051	0	Neutrophils	S100a9	rat
0	7.912352161	0.96	0.044	0	Neutrophils	S100a8	rat
0	5.13575928	0.947	0.152	0	Neutrophils	Il1b	rat
6.97e-290	4.634464564	0.912	0.304	1.65e-285	Neutrophils	G0s2	rat
2.07e-293	3.212627774	0.899	0.245	4.89e-289	Neutrophils	Srgn	rat
1.16e-92	2.803473152	0.824	0.648	2.74e-88	Neutrophils	Fos	rat
2.39e-194	2.508945181	0.349	0.029	5.64e-190	Neutrophils	Csf3r	rat
6.86e-97	2.103385194	0.309	0.057	1.62e-92	Neutrophils	Mxd1	rat
4.08e-15	1.524008412	0.5	0.495	9.62e-11	Neutrophils	Lyn	rat
[truncated: 789 more rows]
