# Supplementary material for: Cross-species comparison of airway epithelium transcriptomics
Source: Heliyon. 2024 Sep 22;10(19):e38259. doi: 10.1016/j.heliyon.2024.e38259 (PMC11466595; doi:10.1016/j.heliyon.2024.e38259)
Supplement: Multimedia component 5 [file mmc5.csv]

p_val	avg_log2FC	pct.1	pct.2	p_val_adj	cluster	gene	species
0	4.04152019	0.848	0.094	0	AT1 cells	CEACAM6	human
0	2.851525016	0.313	0.015	0	AT1 cells	NTM	human
0	2.761481901	0.764	0.146	0	AT1 cells	TSPAN13	human
0	2.69246276	0.756	0.152	0	AT1 cells	C19orf33	human
0	2.502043832	0.723	0.202	0	AT1 cells	FOLR1	human
0	2.15242664	0.495	0.033	0	AT1 cells	GGTLC1	human
0	2.130875017	0.614	0.121	0	AT1 cells	SFTA1P	human
0	2.1024794	0.887	0.4	0	AT1 cells	RNASE1	human
0	2.044457812	0.915	0.258	0	AT1 cells	SFTA2	human
0	1.813540377	0.415	0.045	0	AT1 cells	GGT1	human
0	1.768018915	0.38	0.014	0	AT1 cells	MS4A15	human
0	1.715109823	0.312	0.006	0	AT1 cells	UPK3B	human
0	1.623845656	0.618	0.292	0	AT1 cells	RARRES3	human
0	1.587496843	0.603	0.267	0	AT1 cells	MGLL	human
1.34E-260	1.500194355	0.55	0.241	3.51E-256	AT1 cells	DST	human
0	1.474283054	0.3	0.003	0	AT1 cells	ITLN2	human
0	1.457451221	0.548	0.151	0	AT1 cells	CKB	human
0	1.422204563	0.844	0.692	0	AT1 cells	POLR2L	human
3.21E-291	1.41053915	0.543	0.183	8.38E-287	AT1 cells	CLDN4	human
0	1.403882058	0.497	0.109	0	AT1 cells	ABLIM1	human
7.27E-282	1.382442343	0.454	0.127	1.90E-277	AT1 cells	PEG10	human
1.85E-84	1.382309038	0.313	0.167	4.83E-80	AT1 cells	SELENOW	human
4.03E-293	1.376716915	0.575	0.24	1.05E-293	AT1 cells	IFT57	human
0	1.376086413	0.414	0.069	0	AT1 cells	VSIG2	human
6.86E-293	1.354660026	0.474	0.129	1.79E-293	AT1 cells	CYR61	human
1.92E-128	1.348408209	0.336	0.144	5.02E-124	AT1 cells	C4BPA	human
0	1.346609575	0.447	0.096	0	AT1 cells	PLLP	human
4.45E-291	1.30369285	0.34	0.048	1.16E-286	AT1 cells	ATP13A4	human
0	1.29202239	0.345	0.017	0	AT1 cells	MAP2	human
1.69E-145	1.286035341	0.426	0.213	4.40E-141	AT1 cells	NGFRAP1	human
0	1.284039859	0.34	0.031	0	AT1 cells	CTSE	human
1.21E-253	1.262960844	0.399	0.106	3.17E-249	AT1 cells	HSD17B6	human
2.20E-171	1.262243768	0.261	0.054	5.75E-167	AT1 cells	SELENOP	human
8.03E-288	1.228532605	0.558	0.187	2.10E-283	AT1 cells	SFTA3	human
4.14E-176	1.228248745	0.327	0.088	1.08E-171	AT1 cells	CTGF	human
7.81E-252	1.19721575	0.364	0.078	2.04E-247	AT1 cells	ABCA7	human
9.57E-258	1.188332297	0.388	0.09	2.50E-253	AT1 cells	RHOBTB3	human
9.16E-213	1.157123189	0.401	0.125	2.39E-208	AT1 cells	GKN2	human
3.19E-216	1.154364736	0.461	0.193	8.32E-212	AT1 cells	C12orf49	human
1.52E-163	1.149363793	0.479	0.259	3.96E-159	AT1 cells	STARD7	human
5.63E-200	1.119728867	0.531	0.23	1.47E-195	AT1 cells	MUC1	human
0	1.111641417	0.903	0.441	0	AT1 cells	SFTPB	human
1.47E-226	1.10820104	0.33	0.073	3.83E-222	AT1 cells	GOLGA8B	human
1.51E-253	1.104351106	0.467	0.153	3.95E-249	AT1 cells	DMKN	human
7.61E-224	1.085838441	0.435	0.145	1.98E-219	AT1 cells	LMO3	human
3.51E-109	1.079749878	0.274	0.1	9.17E-105	AT1 cells	FAM105A	human
2.55E-187	1.027353687	0.411	0.155	6.66E-183	AT1 cells	DUOX1	human
2.89E-245	1.017112713	0.252	0.022	7.53E-241	AT1 cells	ROR1	human
1.82E-267	1.011254186	0.261	0.016	4.74E-263	AT1 cells	SEMA5A	human
1.61E-238	1.005098224	0.292	0.044	4.21E-234	AT1 cells	NBEAL2	human
6.54E-146	1.003925335	0.346	0.117	1.71E-141	AT1 cells	ARAP2	human
1.27E-227	0.995794087	0.294	0.04	3.32E-223	AT1 cells	SYNPO	human
9.34E-185	0.982566405	0.454	0.198	2.44E-180	AT1 cells	FAM129B	human
3.08E-109	0.976894467	0.444	0.275	8.04E-105	AT1 cells	HCFC1R1	human
6.34E-195	0.954909514	0.364	0.107	1.65E-190	AT1 cells	C5orf38	human
3.08E-159	0.954046859	0.82	0.745	8.03E-155	AT1 cells	PPDPF	human
1.29E-191	0.951928275	0.277	0.05	3.36E-187	AT1 cells	NEXN	human
6.90E-137	0.946811628	0.388	0.187	1.80E-132	AT1 cells	PLEKHJ1	human
1.07E-131	0.946726863	0.37	0.159	2.81E-127	AT1 cells	SSFA2	human
9.28E-103	0.942147741	0.37	0.189	2.42E-98	AT1 cells	ALDH3A2	human
3.16E-37	0.936389396	0.287	0.202	8.24E-33	AT1 cells	ATP5ME	human
7.24E-137	0.936245287	0.39	0.163	1.89E-132	AT1 cells	PLAC8	human
1.96E-182	0.930643625	0.265	0.053	5.12E-178	AT1 cells	GOLGA8A	human
2.92E-218	0.921979278	0.609	0.25	7.62E-214	AT1 cells	SLC34A2	human
4.15E-199	0.916270742	0.278	0.056	1.08E-194	AT1 cells	SGCE	human
1.64E-175	0.912022855	0.529	0.239	4.29E-171	AT1 cells	TM4SF1	human
8.49E-105	0.908506701	0.412	0.215	2.21E-100	AT1 cells	SEPP1	human
1.66E-98	0.905171823	0.363	0.187	4.33E-94	AT1 cells	CTNNBIP1	human
8.86E-120	0.899684668	0.368	0.17	2.31E-115	AT1 cells	GIPC1	human
2.49E-141	0.892413306	0.376	0.157	6.49E-137	AT1 cells	PAM	human
2.14E-138	0.88656796	0.643	0.483	5.57E-134	AT1 cells	CFLAR	human
1.08E-94	0.884120527	0.282	0.12	2.81E-90	AT1 cells	SFN	human
4.73E-129	0.869730973	0.37	0.164	1.23E-124	AT1 cells	ALDH3B1	human
4.47E-202	0.865978691	0.28	0.055	1.17E-197	AT1 cells	C14orf132	human
4.96E-92	0.862478963	0.521	0.39	1.29E-87	AT1 cells	PDXK	human
3.46E-91	0.861639366	0.472	0.316	9.04E-87	AT1 cells	PARP14	human
3.99E-110	0.84919102	0.413	0.221	1.04E-105	AT1 cells	MYO6	human
8.56E-23	0.839666709	0.285	0.218	2.23E-18	AT1 cells	ATP5MD	human
2.66E-83	0.837464921	0.515	0.401	6.94E-79	AT1 cells	CAT	human
6.57E-107	0.836095581	0.426	0.234	1.72E-102	AT1 cells	SESTD1	human
2.32E-57	0.834884115	0.679	0.608	6.04E-53	AT1 cells	HSPB1	human
1.83E-76	0.834283264	0.529	0.397	4.76E-72	AT1 cells	CPM	human
5.67E-135	0.833651469	0.343	0.137	1.48E-130	AT1 cells	RHOBTB2	human
1.27E-78	0.832290188	0.442	0.3	3.32E-74	AT1 cells	REXO2	human
5.23E-119	0.823798641	0.466	0.244	1.36E-114	AT1 cells	AK1	human
0	0.823689887	0.788	0.274	0	AT1 cells	NAPSA	human
1.59E-85	0.821950738	0.591	0.494	4.14E-81	AT1 cells	MRPL33	human
7.17E-184	0.817535132	0.498	0.206	1.87E-179	AT1 cells	ADGRF5	human
3.29E-67	0.814600684	0.498	0.391	8.58E-63	AT1 cells	CAPNS1	human
6.45E-94	0.814114817	0.611	0.493	1.68E-89	AT1 cells	FLNA	human
1.73E-25	0.808925282	0.377	0.308	4.52E-21	AT1 cells	ATP5F1E	human
4.48E-175	0.806184019	0.267	0.048	1.17E-170	AT1 cells	CD24	human
1.12E-22	0.804667429	0.409	0.378	2.93E-18	AT1 cells	SEPW1	human
8.91E-148	0.803078211	0.263	0.069	2.33E-143	AT1 cells	TMEM98	human
3.58E-71	0.792455623	0.528	0.42	9.35E-67	AT1 cells	TRAPPC1	human
1.10E-117	0.790335648	0.312	0.133	2.88E-113	AT1 cells	KIF1C	human
1.37E-82	0.780887488	0.383	0.225	3.58E-78	AT1 cells	TOR1AIP2	human
4.02E-85	0.778727778	0.403	0.236	1.05E-80	AT1 cells	LDLR	human
2.86E-97	0.776405246	0.281	0.114	7.46E-93	AT1 cells	INF2	human
4.56E-83	0.773175658	0.432	0.272	1.19E-78	AT1 cells	GLS	human
6.15E-153	0.765563475	0.252	0.054	1.60E-148	AT1 cells	ATOH8	human
5.40E-61	0.759226665	0.457	0.337	1.41E-56	AT1 cells	XIST	human
4.46E-84	0.747298806	0.413	0.253	1.16E-79	AT1 cells	NCOA7	human
2.04E-114	0.745603156	0.273	0.09	5.32E-110	AT1 cells	LIMD1	human
1.53E-95	0.743087066	0.357	0.182	3.98E-91	AT1 cells	CCDC6	human
8.76E-129	0.738881907	0.251	0.074	2.29E-124	AT1 cells	GLCCI1	human
2.09E-122	0.738535978	0.326	0.128	5.44E-118	AT1 cells	FLNB	human
1.26E-60	0.733945418	0.36	0.223	3.30E-56	AT1 cells	SULT1A1	human
7.25E-126	0.731440251	0.251	0.073	1.89E-121	AT1 cells	RAB17	human
1.60E-161	0.710908507	0.253	0.051	4.18E-157	AT1 cells	EDN1	human
4.65E-102	0.706024406	0.253	0.094	1.21E-97	AT1 cells	CCDC84	human
1.27E-45	0.706019158	0.341	0.244	3.31E-41	AT1 cells	IL18	human
2.52E-45	0.698873733	0.44	0.334	6.58E-41	AT1 cells	ADI1	human
2.16E-123	0.695804919	0.273	0.088	5.65E-119	AT1 cells	MMP28	human
6.83E-122	0.695289974	0.305	0.112	1.78E-117	AT1 cells	CACNA2D2	human
2.43E-80	0.694142257	0.313	0.162	6.33E-76	AT1 cells	CLPTM1L	human
1.41E-100	0.68901043	0.282	0.105	3.68E-96	AT1 cells	DUOXA1	human
1.40E-115	0.688497622	0.419	0.193	3.66E-111	AT1 cells	ELF3	human
9.44E-98	0.683344758	0.262	0.109	2.46E-93	AT1 cells	MLLT4	human
1.66E-42	0.679115975	0.295	0.177	4.34E-38	AT1 cells	HIST1H1C	human
2.00E-81	0.666123764	0.342	0.179	5.23E-77	AT1 cells	OCIAD2	human
9.87E-71	0.662504666	0.342	0.198	2.58E-66	AT1 cells	NFATC3	human
1.69E-62	0.65920612	0.304	0.185	4.40E-58	AT1 cells	TP53I3	human
2.33E-57	0.655769656	0.286	0.154	6.09E-53	AT1 cells	TBC1D2	human
4.59E-51	0.654031997	0.523	0.465	1.20E-46	AT1 cells	MZT2B	human
1.14E-93	0.65344894	0.296	0.127	2.96E-89	AT1 cells	NFIX	human
2.77E-119	0.644990607	0.769	0.563	7.24E-115	AT1 cells	NUPR1	human
9.37E-122	0.643093599	0.954	0.981	2.45E-117	AT1 cells	MALAT1	human
1.19E-80	0.642289198	0.686	0.61	3.11E-76	AT1 cells	PEBP1	human
2.56E-46	0.641914605	0.61	0.565	6.68E-42	AT1 cells	COX17	human
5.90E-49	0.639029782	0.307	0.194	1.54E-44	AT1 cells	N4BP1	human
4.59E-36	0.635770519	0.295	0.203	1.20E-31	AT1 cells	SHTN1	human
2.11E-67	0.634725982	0.289	0.148	5.50E-63	AT1 cells	PPP4R1	human
3.09E-59	0.633207291	0.364	0.241	8.06E-55	AT1 cells	NCOR2	human
3.03E-43	0.631258797	0.398	0.297	7.91E-39	AT1 cells	FAM107B	human
3.76E-113	0.62832028	0.352	0.148	9.82E-109	AT1 cells	TMC5	human
6.13E-97	0.615572408	0.279	0.118	1.60E-92	AT1 cells	WDR34	human
2.11E-55	0.605695873	0.259	0.139	5.50E-51	AT1 cells	HACD1	human
1.04E-49	0.595685795	0.27	0.15	2.70E-45	AT1 cells	CLIC2	human
2.84E-55	0.595495632	0.752	0.741	7.42E-51	AT1 cells	COX6C	human
4.31E-19	0.593863026	0.307	0.241	1.13E-14	AT1 cells	PAPSS1	human
6.33E-27	0.592263845	0.333	0.272	1.65E-22	AT1 cells	CBR1	human
2.25E-26	0.588047413	0.308	0.236	5.86E-22	AT1 cells	RAB32	human
6.70E-109	-0.709817165	0.096	0.291	1.75E-104	AT1 cells	SNTB1	human
1.47E-103	-0.712897417	0.114	0.308	3.82E-99	AT1 cells	HIPK2	human
5.33E-120	-0.746062129	0.434	0.654	1.39E-115	AT1 cells	SDCBP	human
1.82E-29	-0.75408611	0.296	0.415	4.76E-25	AT1 cells	FNDC3B	human
9.06E-222	-0.774609989	0.017	0.276	2.36E-217	AT1 cells	HCK	human
2.23E-156	-0.800399312	0.302	0.562	5.82E-152	AT1 cells	GSTO1	human
8.21E-211	-0.813719657	0.014	0.254	2.14E-206	AT1 cells	GPRIN3	human
3.43E-116	-0.85123576	0.296	0.542	8.95E-112	AT1 cells	CTNNB1	human
4.09E-81	-0.876574205	0.834	0.861	1.07E-76	AT1 cells	S100A11	human
9.05E-176	-0.886680649	0.375	0.658	2.36E-171	AT1 cells	ALDOA	human
1.12E-188	-0.918174282	0.163	0.454	2.91E-184	AT1 cells	EML4	human
1.03E-143	-0.933032934	0.716	0.865	2.69E-139	AT1 cells	HLA-A	human
4.80E-260	-0.949226403	0.065	0.392	1.25E-255	AT1 cells	SAMHD1	human
5.80E-147	-1.024894843	0.735	0.863	1.51E-142	AT1 cells	HLA-C	human
1.37E-186	-1.123694425	0.061	0.331	3.58E-182	AT1 cells	RASGEF1B	human
1.04E-68	-1.163101977	0.145	0.303	2.71E-64	AT1 cells	TFPI	human
6.57E-162	-1.207278424	0.132	0.39	1.71E-157	AT1 cells	ATP2B1	human
3.18E-218	-1.224021286	0.813	0.908	8.30E-214	AT1 cells	HLA-B	human
1.41E-127	-1.311752915	0.272	0.487	3.67E-123	AT1 cells	FBP1	human
1.29E-262	-1.4150582	0.407	0.727	3.37E-258	AT1 cells	TXNIP	human
5.48E-139	-1.448544418	0.511	0.748	1.43E-134	AT1 cells	HLA-E	human
1.23E-293	-1.881471856	0.335	0.664	3.21E-293	AT1 cells	CTSB	human
0	3.391917501	0.969	0.278	0	AT2 cells	SLPI	human
0	2.420075186	0.866	0.053	0	AT2 cells	S100A14	human
0	2.148272399	0.787	0.052	0	AT2 cells	SFTA3	human
0	2.019973674	0.641	0.049	0	AT2 cells	MACROD2	human
0	1.968862512	0.678	0.025	0	AT2 cells	WIF1	human
0	1.873622952	0.772	0.121	0	AT2 cells	AK1	human
0	1.860201833	0.761	0.085	0	AT2 cells	FGGY	human
0	1.774035754	0.531	0.038	0	AT2 cells	PEG10	human
0	1.764244516	0.717	0.034	0	AT2 cells	SDR16C5	human
0	1.755006254	0.718	0.097	0	AT2 cells	SEPP1	human
0	1.734891355	0.702	0.047	0	AT2 cells	SOD3	human
0	1.650225222	0.705	0.122	0	AT2 cells	MSMO1	human
0	1.586574962	0.661	0.047	0	AT2 cells	MFSD2A	human
0	1.579530395	0.672	0.043	0	AT2 cells	MALL	human
0	1.529051243	0.509	0.03	0	AT2 cells	SFN	human
0	1.472188018	0.728	0.194	0	AT2 cells	SPTSSA	human
0	1.449729594	0.769	0.255	0	AT2 cells	AQP3	human
0	1.424345406	0.659	0.085	0	AT2 cells	ELF3	human
0	1.417776651	0.502	0.023	0	AT2 cells	TTN	human
0	1.384871806	0.567	0.025	0	AT2 cells	GKN2	human
0	1.375404899	0.73	0.191	0	AT2 cells	MLPH	human
0	1.336530518	0.651	0.112	0	AT2 cells	NGFRAP1	human
0	1.307396206	0.615	0.05	0	AT2 cells	DUOX1	human
0	1.293761965	0.487	0.032	0	AT2 cells	C11orf96	human
0	1.26965183	0.568	0.046	0	AT2 cells	TMEM97	human
0	1.262932752	0.65	0.08	0	AT2 cells	CLDN4	human
0	1.233999215	0.968	0.896	0	AT2 cells	RPL41	human
0	1.201818486	0.922	0.734	0	AT2 cells	RPS17	human
0	1.188055638	0.579	0.079	0	AT2 cells	C3	human
0	1.184458892	0.484	0.051	0	AT2 cells	C8orf4	human
0	1.181831195	0.53	0.075	0	AT2 cells	C14orf1	human
0	1.166155903	0.606	0.056	0	AT2 cells	TMEM125	human
0	1.137678583	0.543	0.031	0	AT2 cells	ITGB6	human
0	1.135936016	0.838	0.309	0	AT2 cells	RNASE1	human
0	1.133770652	0.58	0.048	0	AT2 cells	LMO3	human
0	1.127213256	0.805	0.375	0	AT2 cells	FAM177A1	human
0	1.127106473	0.513	0.015	0	AT2 cells	SLC22A31	human
0	1.109351611	0.507	0.021	0	AT2 cells	CACNA2D2	human
0	1.104529583	0.686	0.269	0	AT2 cells	SNHG7	human
0	1.095551467	0.524	0.031	0	AT2 cells	GSTA4	human
0	1.084577472	0.583	0.094	0	AT2 cells	SQLE	human
1.57E-279	1.08207146	0.455	0.147	4.09E-275	AT2 cells	PHLDA2	human
0	1.067741394	0.509	0.018	0	AT2 cells	PARM1	human
0	1.066874686	0.489	0.036	0	AT2 cells	ALOX15B	human
0	1.065961499	0.969	0.898	0	AT2 cells	RPS6	human
0	1.065146859	0.525	0.048	0	AT2 cells	RHOBTB2	human
0	1.059021208	0.561	0.09	0	AT2 cells	MTUS1	human
0	1.047429209	0.389	0.01	0	AT2 cells	SLC6A14	human
0	1.041448251	0.942	0.787	0	AT2 cells	RPL23	human
0	1.03533451	0.621	0.117	0	AT2 cells	FOLR1	human
0	1.026456493	0.316	0.025	0	AT2 cells	CHI3L2	human
0	1.022460853	0.62	0.166	0	AT2 cells	C2	human
0	1.020399565	0.801	0.526	0	AT2 cells	GNB2L1	human
0	1.020183764	0.49	0.047	0	AT2 cells	SFTA1P	human
0	1.00948902	0.975	0.937	0	AT2 cells	RPS12	human
0	1.009396637	0.599	0.077	0	AT2 cells	CRNDE	human
0	1.009150838	0.515	0.042	0	AT2 cells	SUSD2	human
0	0.998381577	0.959	0.856	0	AT2 cells	RPL24	human
0	0.99039603	0.5	0.052	0	AT2 cells	NRGN	human
0	0.982535785	0.798	0.383	0	AT2 cells	PPA1	human
0	0.971520592	0.679	0.099	0	AT2 cells	ADGRF5	human
0	0.964658375	0.972	0.9	0	AT2 cells	RPS2	human
0	0.963837136	0.667	0.247	0	AT2 cells	MPST	human
0	0.962147432	0.45	0.014	0	AT2 cells	CRTAC1	human
0	0.959938477	0.619	0.09	0	AT2 cells	LIMCH1	human
0	0.957270986	0.607	0.088	0	AT2 cells	MAOA	human
0	0.956926157	0.429	0.042	0	AT2 cells	PARD6B	human
1.45E-228	0.95163727	0.523	0.223	3.79E-224	AT2 cells	SGMS2	human
0	0.948947299	0.416	0.028	0	AT2 cells	STEAP4	human
0	0.948142518	0.872	0.617	0	AT2 cells	SLC25A5	human
0	0.946155598	0.452	0.03	0	AT2 cells	HSD17B6	human
0	0.940605156	0.575	0.075	0	AT2 cells	C1orf21	human
0	0.937635696	0.449	0.015	0	AT2 cells	ETV1	human
0	0.935089949	0.953	0.846	0	AT2 cells	RPS5	human
0	0.934648212	0.956	0.851	0	AT2 cells	RPL23A	human
0	0.927650098	0.965	0.897	0	AT2 cells	RPL37A	human
0	0.918271702	0.389	0.03	0	AT2 cells	FMO5	human
0	0.918254186	0.428	0.007	0	AT2 cells	HHIP-AS1	human
0	0.911934333	0.665	0.297	0	AT2 cells	PTP4A1	human
0	0.911157808	0.538	0.078	0	AT2 cells	C19orf33	human
0	0.909033823	0.76	0.411	0	AT2 cells	CEBPD	human
0	0.907570092	0.705	0.352	0	AT2 cells	AGPAT2	human
0	0.904489324	0.566	0.177	0	AT2 cells	EBP	human
0	0.900530008	0.535	0.068	0	AT2 cells	SLC25A4	human
0	0.90033528	0.541	0.091	0	AT2 cells	SH3YL1	human
0	0.899117419	0.456	0.024	0	AT2 cells	DUOXA1	human
0	0.897210219	0.962	0.842	0	AT2 cells	RPLP0	human
0	0.893217382	0.702	0.315	0	AT2 cells	TSPAN3	human
0	0.893141975	0.889	0.572	0	AT2 cells	PRDX5	human
0	0.886565643	0.578	0.13	0	AT2 cells	SCGB3A2	human
0	0.884452383	0.372	0.028	0	AT2 cells	FLRT3	human
0	0.878106032	0.953	0.839	0	AT2 cells	RPL5	human
1.14E-110	0.875860297	0.598	0.386	2.98E-106	AT2 cells	CXCL2	human
0	0.869311543	0.465	0.049	0	AT2 cells	YAP1	human
0	0.865126727	0.505	0.131	0	AT2 cells	WBP5	human
0	0.857408819	0.967	0.903	0	AT2 cells	RPS3	human
0	0.85727907	0.64	0.225	0	AT2 cells	MT1E	human
0	0.856377113	0.914	0.719	0	AT2 cells	EEF2	human
0	0.856030195	0.46	0.028	0	AT2 cells	C5orf38	human
0	0.855806854	0.645	0.094	0	AT2 cells	FXYD3	human
0	0.855649723	0.968	0.904	0	AT2 cells	RPS4X	human
0	0.852372342	0.522	0.081	0	AT2 cells	RBPMS	human
0	0.851805197	0.572	0.132	0	AT2 cells	CSF3R	human
2.11E-293	0.842651699	0.988	0.979	5.51E-290	AT2 cells	MALAT1	human
2.16E-293	0.84024409	0.936	0.796	5.64E-293	AT2 cells	RPSA	human
0	0.839901833	0.449	0.05	0	AT2 cells	ARFGEF3	human
1.07E-269	0.839234151	0.359	0.077	2.81E-265	AT2 cells	GDF15	human
0	0.833674274	0.638	0.227	0	AT2 cells	TMEM87A	human
0	0.832557056	0.976	0.946	0	AT2 cells	RPS27	human
0	0.827034319	0.966	0.887	0	AT2 cells	RPL3	human
0	0.822619033	0.963	0.887	0	AT2 cells	RPL9	human
0	0.822342414	0.569	0.149	0	AT2 cells	TMEM41B	human
0	0.822150464	0.718	0.369	0	AT2 cells	DDT	human
0	0.821589375	0.854	0.552	0	AT2 cells	PEBP1	human
4.60E-272	0.818695378	0.447	0.129	1.20E-267	AT2 cells	TNFRSF12A	human
0	0.813225173	0.489	0.06	0	AT2 cells	COBLL1	human
2.96E-275	0.809814468	0.973	0.927	7.73E-271	AT2 cells	RPS18	human
0	0.809725124	0.608	0.16	0	AT2 cells	IFT57	human
0	0.807589888	0.446	0.096	0	AT2 cells	ACAT2	human
0	0.804620765	0.503	0.067	0	AT2 cells	TMC5	human
0	0.802687095	0.544	0.067	0	AT2 cells	DMKN	human
1.62E-293	0.790104999	0.948	0.838	4.24E-293	AT2 cells	RPL31	human
0	0.786231139	0.511	0.114	0	AT2 cells	MMAB	human
0	0.784318783	0.359	0.034	0	AT2 cells	RGS16	human
0	0.783930157	0.409	0.028	0	AT2 cells	TMPRSS2	human
0	0.781054026	0.369	0.013	0	AT2 cells	FHDC1	human
9.06E-221	0.773411012	0.952	0.842	2.36E-216	AT2 cells	RPL27A	human
2.28E-289	0.766119975	0.614	0.271	5.96E-285	AT2 cells	SARS	human
0	0.760962326	0.384	0.043	0	AT2 cells	NEBL	human
0	0.758389794	0.634	0.275	0	AT2 cells	ERLEC1	human
0	0.747474522	0.361	0.006	0	AT2 cells	PLA2G4F	human
0	0.7468113	0.948	0.826	0	AT2 cells	RPL10A	human
0	0.745287218	0.464	0.058	0	AT2 cells	MYO1B	human
2.54E-262	0.743525774	0.507	0.182	6.62E-258	AT2 cells	ICAM1	human
0	0.743400406	0.625	0.241	0	AT2 cells	ASPH	human
0	0.743208887	0.272	0.004	0	AT2 cells	CPB2	human
0	0.739503397	0.414	0.046	0	AT2 cells	EPDR1	human
4.11E-293	0.736671109	0.977	0.921	1.07E-290	AT2 cells	EEF1A1	human
0	0.727010359	0.335	0.021	0	AT2 cells	RASEF	human
0	0.722354533	0.402	0.04	0	AT2 cells	TM7SF2	human
0	0.720222309	0.453	0.1	0	AT2 cells	SNX30	human
1.55E-293	0.719461986	0.885	0.65	4.04E-292	AT2 cells	POLR2L	human
1.67E-244	0.719315772	0.964	0.913	4.36E-240	AT2 cells	RPL21	human
8.50E-264	0.71883383	0.954	0.852	2.22E-259	AT2 cells	RPL7	human
0	0.715958263	0.347	0.024	0	AT2 cells	P3H2	human
5.29E-223	0.715585716	0.34	0.083	1.38E-218	AT2 cells	DONSON	human
0	0.7135647	0.508	0.131	0	AT2 cells	FAM129B	human
0	0.712962698	0.465	0.082	0	AT2 cells	CYBRD1	human
0	0.710284364	0.411	0.037	0	AT2 cells	ITPR3	human
0	0.70848239	0.972	0.939	0	AT2 cells	RPS28	human
1.36E-293	0.706312003	0.584	0.23	3.56E-293	AT2 cells	TMEM141	human
5.43E-265	0.705262596	0.949	0.817	1.42E-260	AT2 cells	RPS20	human
0	0.70419024	0.433	0.1	0	AT2 cells	ACSS2	human
2.73E-221	0.700207836	0.962	0.893	7.13E-217	AT2 cells	RPS16	human
4.71E-98	0.699977093	0.961	0.897	1.23E-93	AT2 cells	RPL13A	human
0	0.698835031	0.959	0.869	0	AT2 cells	RPL6	human
1.57E-293	0.693242466	0.434	0.107	4.10E-293	AT2 cells	ST3GAL5	human
0	0.691156931	0.962	0.891	0	AT2 cells	RPS9	human
5.54E-251	0.690002346	0.957	0.878	1.45E-246	AT2 cells	RPL14	human
1.33E-293	0.68999149	0.966	0.912	3.46E-293	AT2 cells	RPL12	human
8.62E-153	0.687787483	0.264	0.07	2.25E-148	AT2 cells	AUTS2	human
0	0.687246574	0.426	0.084	0	AT2 cells	FAM213A	human
0	0.686563895	0.374	0.032	0	AT2 cells	DHCR7	human
3.63E-293	0.680913919	0.61	0.269	9.48E-293	AT2 cells	ADI1	human
2.07E-278	0.673197239	0.653	0.318	5.40E-274	AT2 cells	CHP1	human
7.19E-293	0.672835291	0.96	0.895	1.88E-293	AT2 cells	RPL18	human
0	0.672403789	0.496	0.133	0	AT2 cells	HSBP1L1	human
0	0.672333437	0.438	0.093	0	AT2 cells	HYI	human
0	0.67215495	0.368	0.043	0	AT2 cells	LIPH	human
2.45E-221	0.669674556	0.425	0.146	6.39E-217	AT2 cells	TRIB1	human
0	0.668407173	0.943	0.797	0	AT2 cells	COX7C	human
0	0.665624105	0.349	0.017	0	AT2 cells	KIAA1324L	human
2.41E-270	0.661629609	0.964	0.864	6.29E-266	AT2 cells	NEAT1	human
2.05E-264	0.656847191	0.451	0.137	5.34E-260	AT2 cells	GFPT1	human
2.03E-223	0.653345178	0.273	0.043	5.29E-219	AT2 cells	AFF3	human
8.68E-220	0.652447953	0.652	0.342	2.26E-215	AT2 cells	GLTSCR2	human
0	0.651643807	0.464	0.081	0	AT2 cells	CCND1	human
0	0.650376711	0.347	0.006	0	AT2 cells	GOLT1A	human
3.80E-182	0.647860098	0.748	0.473	9.91E-178	AT2 cells	SNHG8	human
0	0.646599183	0.715	0.195	0	AT2 cells	TFPI	human
0	0.646046987	0.297	0.012	0	AT2 cells	BMP2	human
9.38E-167	0.643901558	0.679	0.422	2.45E-162	AT2 cells	TOP1	human
1.03E-221	0.64371799	0.693	0.372	2.70E-217	AT2 cells	NBEAL1	human
0	0.643644355	0.586	0.163	0	AT2 cells	TM4SF1	human
0	0.643097708	0.324	0.009	0	AT2 cells	SLC22A3	human
0	0.642850796	0.378	0.049	0	AT2 cells	GPR160	human
0	0.642355783	0.325	0.017	0	AT2 cells	CAPN8	human
0	0.640635735	0.351	0.036	0	AT2 cells	NTN4	human
9.51E-217	0.640279655	0.869	0.624	2.48E-212	AT2 cells	EEF1D	human
6.51E-280	0.636110245	0.447	0.129	1.70E-275	AT2 cells	KIF22	human
2.25E-202	0.635180839	0.541	0.24	5.86E-198	AT2 cells	EGR1	human
1.88E-225	0.635010238	0.408	0.114	4.89E-221	AT2 cells	MAST4	human
0	0.634817511	0.319	0.009	0	AT2 cells	NECAB1	human
0	0.63381716	0.275	0.017	0	AT2 cells	PCDH9	human
9.94E-284	0.632583919	0.555	0.208	2.59E-279	AT2 cells	MGLL	human
0	0.63222232	0.51	0.078	0	AT2 cells	TSPAN13	human
3.35E-253	0.631415397	0.703	0.375	8.74E-249	AT2 cells	PRKAR1A	human
0	0.631371079	0.459	0.082	0	AT2 cells	EFNA1	human
7.15E-261	0.63069965	0.976	0.946	1.86E-256	AT2 cells	RPL13	human
2.19E-251	0.628321591	0.746	0.422	5.70E-247	AT2 cells	EZR	human
1.80E-232	0.626542112	0.531	0.228	4.69E-228	AT2 cells	EPHX1	human
4.69E-236	0.624942568	0.958	0.874	1.22E-231	AT2 cells	RPL7A	human
9.06E-215	0.623844329	0.905	0.722	2.37E-210	AT2 cells	SLC25A6	human
3.90E-294	0.620807548	0.473	0.141	1.02E-293	AT2 cells	POLR2C	human
9.98E-232	0.617895493	0.969	0.923	2.61E-227	AT2 cells	RPS8	human
4.91E-166	0.617068604	0.889	0.712	1.28E-161	AT2 cells	EEF1B2	human
0	0.614681269	0.326	0.013	0	AT2 cells	CREB3L1	human
0	0.614595037	0.396	0.044	0	AT2 cells	SMAGP	human
0	0.61270294	0.324	0.026	0	AT2 cells	PLA2G10	human
1.96E-289	0.611851195	0.982	0.963	5.12E-285	AT2 cells	RPLP1	human
2.38E-238	0.61119738	0.548	0.217	6.22E-234	AT2 cells	CDK2AP2	human
0	0.609933536	0.337	0.034	0	AT2 cells	PFKFB2	human
8.39E-290	0.609792654	0.374	0.078	2.19E-285	AT2 cells	HMGCR	human
2.02E-204	0.605834472	0.49	0.2	5.27E-200	AT2 cells	NCOA7	human
1.57E-206	0.604376149	0.697	0.415	4.09E-202	AT2 cells	POLR1D	human
0	0.604318532	0.499	0.132	0	AT2 cells	EBPL	human
0	0.602973	0.28	0.008	0	AT2 cells	RASGRF1	human
2.04E-290	0.601884286	0.406	0.089	5.31E-286	AT2 cells	PRKCI	human
0	0.60184619	0.46	0.089	0	AT2 cells	CKB	human
6.83E-209	0.600209087	0.452	0.161	1.78E-204	AT2 cells	H1F0	human
6.29E-293	0.599728069	0.384	0.069	1.64E-293	AT2 cells	TCEA3	human
8.81E-251	0.598741652	0.912	0.706	2.30E-246	AT2 cells	PPDPF	human
0	0.597588109	0.48	0.117	0	AT2 cells	BNIP3	human
5.76E-233	0.597539518	0.967	0.912	1.50E-228	AT2 cells	RPL8	human
1.35E-293	0.595175345	0.484	0.133	3.52E-293	AT2 cells	RPS6KA2	human
1.35E-256	0.592391928	0.58	0.229	3.52E-252	AT2 cells	PRDX2	human
0	0.590930564	0.388	0.087	0	AT2 cells	GALE	human
8.62E-291	0.58893202	0.41	0.093	2.25E-286	AT2 cells	MVD	human
7.63E-213	0.588408247	0.484	0.204	1.99E-208	AT2 cells	NUDT16	human
5.71E-54	-0.588916889	0.228	0.34	1.49E-49	AT2 cells	UBE2E2	human
9.76E-25	-0.699192024	0.508	0.541	2.55E-20	AT2 cells	CTNNB1	human
4.09E-149	-0.71789094	0.073	0.263	1.07E-144	AT2 cells	CLIP4	human
1.39E-34	-0.807151562	0.209	0.284	3.62E-30	AT2 cells	ATP13A3	human
4.03E-46	-0.8822563	0.365	0.195	1.05E-41	AT2 cells	CAV1	human
4.97E-20	-0.902655365	0.292	0.336	1.30E-15	AT2 cells	APP	human
8.73E-180	-0.958600505	0.716	0.747	2.28E-175	AT2 cells	ANXA2	human
1.37E-155	-1.097521049	0.272	0.483	3.57E-151	AT2 cells	ID2	human
6.32E-65	-1.134721941	0.354	0.432	1.65E-60	AT2 cells	SERPING1	human
2.24E-293	-1.143683731	0.179	0.482	5.86E-292	AT2 cells	DDAH2	human
0	-1.150082208	0.891	0.902	0	AT2 cells	MYL6	human
3.20E-12	-1.212771932	0.219	0.255	8.36E-08	AT2 cells	RBFOX2	human
3.69E-220	-1.469449364	0.871	0.784	9.62E-216	AT2 cells	CST3	human
2.21E-165	-1.570581771	0.275	0.478	5.76E-161	AT2 cells	TFRC	human
0	-1.951344818	0.882	0.875	0	AT2 cells	CD74	human
0	-2.143982959	0.125	0.564	0	AT2 cells	RGCC	human
0	-2.506513598	0.815	0.801	0	AT2 cells	HLA-DRA	human
1.28E-117	-2.943837643	0.702	0.629	3.35E-113	AT2 cells	APOC1	human
7.34E-293	4.211664556	0.293	0.01	1.92E-293	Club cells	MSMB	human
0	4.015130058	0.615	0.055	0	Club cells	LCN2	human
0	3.501269845	0.486	0.041	0	Club cells	TFF3	human
2.76E-246	2.873827889	0.361	0.055	7.21E-242	Club cells	SAA1	human
7.26E-282	2.31574619	0.442	0.081	1.89E-277	Club cells	CXCL1	human
0	2.196126423	0.689	0.017	0	Club cells	KLK11	human
1.68E-281	1.840682902	0.272	0.011	4.37E-277	Club cells	SAA2	human
0	1.768350757	0.767	0.169	0	Club cells	TACSTD2	human
0	1.751677838	0.565	0.074	0	Club cells	MDK	human
0	1.737788569	0.569	0.032	0	Club cells	GSTA1	human
0	1.685045565	0.778	0.209	0	Club cells	FOLR1	human
0	1.644482746	0.492	0.016	0	Club cells	TMEM45A	human
1.05E-293	1.638867261	0.538	0.117	2.74E-293	Club cells	MGP	human
0	1.480532412	0.661	0.108	0	Club cells	CEACAM6	human
0	1.473023128	0.557	0.091	0	Club cells	AKR1C1	human
1.45E-229	1.435427217	0.473	0.128	3.78E-225	Club cells	GDF15	human
0	1.374008755	0.698	0.186	0	Club cells	CLDN4	human
9.68E-271	1.362133959	0.618	0.202	2.52E-266	Club cells	SOX4	human
6.84E-196	1.291604161	0.815	0.408	1.79E-191	Club cells	RNASE1	human
2.27E-293	1.237812478	0.48	0.089	5.93E-293	Club cells	SERPINF1	human
0	1.203250469	0.403	0.012	0	Club cells	KLK10	human
3.63E-164	1.154607536	0.75	0.509	9.46E-160	Club cells	XBP1	human
0	1.139683735	0.526	0.099	0	Club cells	STEAP4	human
0	1.111520208	0.461	0.025	0	Club cells	KIAA1324	human
0	1.110247452	0.631	0.163	0	Club cells	C19orf33	human
8.37E-232	1.081191259	0.29	0.029	2.18E-227	Club cells	MMP7	human
0	1.054084274	0.637	0.155	0	Club cells	CYP4B1	human
8.15E-257	0.917407899	0.53	0.129	2.13E-252	Club cells	SFTA1P	human
0	0.870039408	0.48	0.038	0	Club cells	PLPP2	human
1.40E-282	0.858627724	0.429	0.073	3.65E-278	Club cells	HES4	human
4.40E-186	0.849752446	0.581	0.211	1.15E-181	Club cells	NEDD4L	human
9.87E-173	0.816922901	0.379	0.1	2.58E-168	Club cells	HMGB3	human
3.64E-286	0.763825766	0.366	0.041	9.49E-282	Club cells	CLIC6	human
1.08E-267	0.745772181	0.311	0.028	2.82E-263	Club cells	MUC4	human
1.57E-29	0.671864268	0.289	0.165	4.09E-25	Club cells	MACROD2	human
2.93E-239	0.66816246	0.306	0.032	7.66E-235	Club cells	CRYM	human
1.67E-190	0.666187487	0.363	0.081	4.36E-186	Club cells	ASS1	human
0	0.652192023	0.36	0.032	0	Club cells	ST6GALNAC1	human
1.12E-154	0.644983713	0.489	0.18	2.92E-150	Club cells	SPINT1	human
5.86E-70	0.615483763	0.32	0.133	1.53E-65	Club cells	PEG10	human
6.73E-42	0.614993309	0.683	0.516	1.76E-37	Club cells	RPL17	human
5.43E-38	-0.597778478	0.112	0.255	1.42E-33	Club cells	IQGAP2	human
2.50E-56	-0.673609231	0.846	0.831	6.53E-52	Club cells	CD63	human
7.73E-29	-0.70269027	0.521	0.631	2.02E-24	Club cells	MT-ATP8	human
2.25E-97	-0.713287094	0.965	0.988	5.87E-93	Club cells	MT-CO2	human
1.48E-62	-0.785212179	0.797	0.783	3.87E-58	Club cells	NPC2	human
2.85E-10	-0.791974181	0.41	0.416	7.45E-06	Club cells	SERPING1	human
1.22E-66	-0.85444496	0.175	0.379	3.18E-62	Club cells	KLF4	human
3.17E-38	-0.963328082	0.561	0.569	8.27E-34	Club cells	NUPR1	human
4.21E-132	-1.273582122	0.332	0.558	1.10E-127	Club cells	GSTO1	human
1.35E-65	-1.525093765	0.335	0.483	3.53E-61	Club cells	FBP1	human
2.35E-21	-1.74546947	0.68	0.598	6.14E-17	Club cells	CTSD	human
1.14E-59	-2.025274716	0.59	0.67	2.97E-55	Club cells	MT2A	human
2.39E-88	-2.145044015	0.314	0.524	6.24E-84	Club cells	S100A9	human
0	4.422326225	0.895	0.009	0	Ciliated cells	C20orf85	human
0	4.229877657	0.896	0.015	0	Ciliated cells	C9orf24	human
0	4.127360562	0.83	0.01	0	Ciliated cells	TMEM190	human
0	3.935126604	0.889	0.009	0	Ciliated cells	C1orf194	human
0	3.524851091	0.708	0.017	0	Ciliated cells	GSTA1	human
0	3.460651132	0.837	0.005	0	Ciliated cells	C11orf88	human
0	3.15081616	0.837	0.011	0	Ciliated cells	C5orf49	human
0	3.106882657	0.815	0.013	0	Ciliated cells	C9orf116	human
0	3.098124191	0.692	0.008	0	Ciliated cells	C2orf40	human
5.48E-227	2.717955228	0.292	0.052	1.43E-222	Ciliated cells	SAA1	human
0	2.714182548	0.778	0.003	0	Ciliated cells	FAM92B	human
0	2.583080117	0.604	0.008	0	Ciliated cells	OMG	human
0	2.525632196	0.764	0.003	0	Ciliated cells	EFCAB1	human
0	2.483759673	0.758	0.049	0	Ciliated cells	C12orf75	human
0	2.425185439	0.795	0.265	0	Ciliated cells	PSENEN	human
0	2.364867852	0.73	0.008	0	Ciliated cells	CFAP53	human
0	2.345580082	0.764	0.125	0	Ciliated cells	MRPS31	human
0	2.244469304	0.309	0.004	0	Ciliated cells	GSTA2	human
7.51E-293	2.237757166	0.602	0.373	1.96E-293	Ciliated cells	ATPIF1	human
0	2.19170034	0.802	0.183	0	Ciliated cells	FXYD3	human
0	2.1194582	0.665	0.026	0	Ciliated cells	TCTEX1D2	human
0	2.117041669	0.6	0.004	0	Ciliated cells	FABP6	human
0	2.109563466	0.682	0.002	0	Ciliated cells	C9orf135	human
0	2.037713555	0.694	0.023	0	Ciliated cells	PLPP2	human
0	2.0218946	0.539	0.002	0	Ciliated cells	ALOX15	human
0	2.004758151	0.81	0.429	0	Ciliated cells	SRI	human
0	1.990613502	0.59	0.104	0	Ciliated cells	FTO	human
0	1.961491787	0.751	0.175	0	Ciliated cells	CLDN4	human
0	1.953006983	0.651	0.007	0	Ciliated cells	CATSPERD	human
0	1.945366808	0.418	0.052	0	Ciliated cells	LCN2	human
0	1.870808951	0.656	0.009	0	Ciliated cells	CCDC173	human
0	1.828714414	0.596	0.006	0	Ciliated cells	TCTEX1D4	human
0	1.812244162	0.622	0.01	0	Ciliated cells	WDR66	human
0	1.801767407	0.639	0.008	0	Ciliated cells	WDR78	human
0	1.787989758	0.644	0.002	0	Ciliated cells	TUBA4B	human
0	1.774946393	0.574	0.052	0	Ciliated cells	RRAD	human
0	1.739210835	0.836	0.188	0	Ciliated cells	IGFBP7	human
0	1.710350505	0.479	0.009	0	Ciliated cells	C11orf70	human
0	1.70364159	0.623	0.001	0	Ciliated cells	C6orf118	human
0	1.668500383	0.434	0.005	0	Ciliated cells	SYT8	human
0	1.666742764	0.525	0.001	0	Ciliated cells	SRGAP3-AS2	human
0	1.635104698	0.653	0.102	0	Ciliated cells	WDR60	human
0	1.619486665	0.477	0.026	0	Ciliated cells	C9orf9	human
0	1.618863958	0.5	0.041	0	Ciliated cells	MAPK10	human
0	1.602035654	0.463	0.003	0	Ciliated cells	SCGB2A1	human
0	1.600427881	0.522	0.031	0	Ciliated cells	TFF3	human
0	1.585401418	0.679	0.152	0	Ciliated cells	PLAC8	human
0	1.569374565	0.635	0.116	0	Ciliated cells	WRB	human
0	1.559487618	0.697	0.163	0	Ciliated cells	CRNDE	human
0	1.542187207	0.474	0.006	0	Ciliated cells	DCDC1	human
0	1.528451237	0.475	0.004	0	Ciliated cells	CFAP47	human
0	1.481662706	0.537	0.003	0	Ciliated cells	ARMC4	human
0	1.471331067	0.497	0.106	0	Ciliated cells	C21orf59	human
0	1.462428183	0.533	0.003	0	Ciliated cells	CCDC114	human
0	1.44707275	0.424	0.007	0	Ciliated cells	PTPRT	human
0	1.445214274	0.716	0.371	0	Ciliated cells	ANXA4	human
0	1.420532964	0.529	0.001	0	Ciliated cells	STOML3	human
6.98E-214	1.413222164	0.58	0.372	1.82E-209	Ciliated cells	SEPW1	human
0	1.411980438	0.536	0.005	0	Ciliated cells	MAATS1	human
0	1.410445449	0.542	0.004	0	Ciliated cells	C7orf57	human
0	1.39893947	0.531	0.005	0	Ciliated cells	TCTEX1D1	human
0	1.395896201	0.561	0.036	0	Ciliated cells	C20orf96	human
0	1.386386042	0.515	0.02	0	Ciliated cells	PDLIM4	human
0	1.385550561	0.473	0.002	0	Ciliated cells	C6	human
2.86E-216	1.384084621	0.737	0.475	7.47E-212	Ciliated cells	CRIP1	human
0	1.379504625	0.544	0.016	0	Ciliated cells	LRTOMT	human
0	1.367734466	0.533	0.006	0	Ciliated cells	CASC1	human
0	1.367694821	0.606	0.106	0	Ciliated cells	WDR34	human
0	1.349131848	0.413	0.006	0	Ciliated cells	ABCA13	human
0	1.347331146	0.445	0.009	0	Ciliated cells	FGF14	human
0	1.319848237	0.546	0.079	0	Ciliated cells	C11orf74	human
0	1.316410742	0.415	0.012	0	Ciliated cells	PCSK1N	human
0	1.314052525	0.518	0.01	0	Ciliated cells	TTC25	human
0	1.308614287	0.518	0.015	0	Ciliated cells	LRRC6	human
0	1.303370747	0.504	0.022	0	Ciliated cells	CENPM	human
0	1.291227747	0.489	0.009	0	Ciliated cells	VSTM2L	human
0	1.285787693	0.454	0.096	0	Ciliated cells	C14orf142	human
0	1.274429001	0.456	0.005	0	Ciliated cells	DOC2A	human
0	1.274405806	0.43	0.05	0	Ciliated cells	DYX1C1	human
0	1.268935836	0.641	0.257	0	Ciliated cells	RPA3	human
0	1.265901413	0.296	0.004	0	Ciliated cells	MUC16	human
0	1.262551553	0.484	0.02	0	Ciliated cells	CYP4X1	human
0	1.258578389	0.518	0.005	0	Ciliated cells	WDR63	human
0	1.255941072	0.48	0.001	0	Ciliated cells	PIH1D3	human
0	1.238587458	0.474	0.019	0	Ciliated cells	C10orf95	human
5.68E-222	1.238571248	0.405	0.124	1.48E-217	Ciliated cells	GDF15	human
0	1.23811084	0.334	0.001	0	Ciliated cells	C1orf189	human
0	1.230832318	0.51	0.11	0	Ciliated cells	CARS	human
0	1.217856051	0.49	0.007	0	Ciliated cells	PRSS12	human
0	1.203143411	0.608	0.222	0	Ciliated cells	COPRS	human
0	1.200871384	0.449	0.009	0	Ciliated cells	CCDC189	human
0	1.194741449	0.758	0.483	0	Ciliated cells	H2AFJ	human
0	1.194477419	0.479	0.082	0	Ciliated cells	CTGF	human
0	1.192376884	0.451	0.022	0	Ciliated cells	SRGAP3	human
0	1.180454399	0.46	0.006	0	Ciliated cells	TTLL10	human
0	1.177162011	0.405	0.003	0	Ciliated cells	C10orf107	human
0	1.165969121	0.667	0.356	0	Ciliated cells	MPC2	human
0	1.155976317	0.361	0.027	0	Ciliated cells	C8orf34	human
0	1.155218997	0.479	0.027	0	Ciliated cells	SLC22A4	human
0	1.149714862	0.504	0.097	0	Ciliated cells	C11orf49	human
0	1.148631591	0.471	0.001	0	Ciliated cells	C1orf158	human
0	1.14800759	0.456	0.003	0	Ciliated cells	10-Mar	human
0	1.144465954	0.481	0.081	0	Ciliated cells	PLEKHA5	human
0	1.135404788	0.478	0.021	0	Ciliated cells	KIAA1211L	human
3.70E-257	1.134147989	0.513	0.198	9.65E-253	Ciliated cells	SOX4	human
0	1.133199058	0.486	0.021	0	Ciliated cells	ST6GALNAC1	human
0	1.133196928	0.377	0.002	0	Ciliated cells	LKAAEAR1	human
0	1.13285407	0.386	0.061	0	Ciliated cells	DMD	human
0	1.132752807	0.548	0.133	0	Ciliated cells	UBAC1	human
0	1.132281815	0.542	0.096	0	Ciliated cells	ACYP1	human
0	1.129878524	0.455	0.052	0	Ciliated cells	NSUN7	human
0	1.129347369	0.608	0.204	0	Ciliated cells	FOLR1	human
0	1.126982975	0.384	0.001	0	Ciliated cells	C4orf22	human
0	1.108282587	0.465	0.053	0	Ciliated cells	TRIM2	human
0	1.106821152	0.372	0.014	0	Ciliated cells	SMIM6	human
0	1.096158794	0.411	0.002	0	Ciliated cells	FRMPD2	human
0	1.078411987	0.729	0.43	0	Ciliated cells	PRKAR1A	human
1.26E-248	1.075443008	0.477	0.17	3.30E-244	Ciliated cells	HIST1H1C	human
0	1.073789591	0.389	0.009	0	Ciliated cells	NELL2	human
0	1.067252727	0.402	0.023	0	Ciliated cells	CCDC80	human
0	1.064141293	0.46	0.032	0	Ciliated cells	PPOX	human
0	1.06087714	0.368	0.003	0	Ciliated cells	FAM179A	human
0	1.053257463	0.513	0.117	0	Ciliated cells	ARFGEF3	human
0	1.046142489	0.433	0.001	0	Ciliated cells	C2orf73	human
0	1.045398748	0.442	0.009	0	Ciliated cells	GPR162	human
0	1.03694085	0.323	0.017	0	Ciliated cells	GNA14	human
4.99E-293	1.031525586	0.441	0.102	1.30E-293	Ciliated cells	MLLT4	human
2.35E-290	1.031450207	0.465	0.121	6.12E-286	Ciliated cells	ATF7IP2	human
0	1.029941694	0.486	0.074	0	Ciliated cells	CLMN	human
4.19E-234	1.02881291	0.405	0.112	1.09E-229	Ciliated cells	BCAS3	human
0	1.026245101	0.443	0.044	0	Ciliated cells	COLCA1	human
0	1.02180591	0.42	0.026	0	Ciliated cells	ZNF440	human
0	1.017376614	0.462	0.036	0	Ciliated cells	PTPRN2	human
0	1.00714735	0.284	0.006	0	Ciliated cells	CCNO	human
0	1.006496599	0.321	0.003	0	Ciliated cells	VNN3	human
0	1.002543709	0.393	0.006	0	Ciliated cells	CASC2	human
0	0.974680063	0.425	0.043	0	Ciliated cells	KIAA1841	human
0	0.967575158	0.438	0.062	0	Ciliated cells	CROCC	human
0	0.960132389	0.476	0.126	0	Ciliated cells	TP53TG1	human
3.77E-265	0.959763235	0.485	0.156	9.85E-261	Ciliated cells	GABPB1-AS1	human
0	0.958949633	0.435	0.047	0	Ciliated cells	CFH	human
0	0.958284775	0.439	0.056	0	Ciliated cells	PGM2L1	human
5.53E-239	0.956022947	0.608	0.324	1.44E-234	Ciliated cells	COA3	human
0	0.95181361	0.423	0.083	0	Ciliated cells	DGKH	human
0	0.949819794	0.386	0.002	0	Ciliated cells	C1orf141	human
1.44E-293	0.94912067	0.519	0.169	3.75E-293	Ciliated cells	C5orf15	human
3.06E-209	0.94554395	0.575	0.293	8.00E-205	Ciliated cells	RARRES3	human
0	0.934601083	0.432	0.058	0	Ciliated cells	HAGHL	human
0	0.933251545	0.399	0.013	0	Ciliated cells	C15orf65	human
0	0.932045535	0.348	0.001	0	Ciliated cells	MRLN	human
7.94E-125	0.931726473	0.459	0.251	2.07E-120	Ciliated cells	NCOA7	human
0	0.928402509	0.385	0.021	0	Ciliated cells	ZNF273	human
0	0.927089033	0.333	0.007	0	Ciliated cells	TRIP13	human
1.02E-192	0.925726906	0.609	0.363	2.65E-188	Ciliated cells	SCPEP1	human
3.84E-243	0.925223133	0.664	0.402	1.00E-238	Ciliated cells	TMEM14B	human
0	0.924856617	0.285	0.001	0	Ciliated cells	CRISP2	human
0	0.924153812	0.498	0.134	0	Ciliated cells	ZKSCAN1	human
0	0.914954705	0.374	0.05	0	Ciliated cells	HN1L	human
5.88E-240	0.914132136	0.255	0.02	1.53E-235	Ciliated cells	GPC3	human
7.33E-260	0.912670025	0.609	0.301	1.91E-255	Ciliated cells	MEAF6	human
0	0.910101189	0.386	0.038	0	Ciliated cells	LRRC61	human
0	0.906404619	0.4	0.054	0	Ciliated cells	TTC21B	human
0	0.90622881	0.464	0.071	0	Ciliated cells	SYTL1	human
0	0.906079778	0.302	0.002	0	Ciliated cells	CCDC190	human
0	0.900500243	0.403	0.038	0	Ciliated cells	ANKMY1	human
0	0.897461932	0.397	0.034	0	Ciliated cells	C6orf132	human
0	0.897153486	0.392	0.03	0	Ciliated cells	INTU	human
1.62E-276	0.896828258	0.263	0.017	4.23E-272	Ciliated cells	LINC01091	human
0	0.894325557	0.575	0.154	0	Ciliated cells	MARCKS	human
0	0.891378683	0.417	0.046	0	Ciliated cells	IL20RA	human
0	0.887909474	0.371	0.012	0	Ciliated cells	FAM27C	human
9.25E-255	0.887514328	0.58	0.263	2.41E-250	Ciliated cells	TMEM173	human
0	0.876541042	0.416	0.043	0	Ciliated cells	ZNF487	human
1.04E-248	0.872957761	0.298	0.039	2.72E-244	Ciliated cells	FOXP2	human
0	0.872549886	0.396	0.028	0	Ciliated cells	MPDZ	human
0	0.871467893	0.426	0.083	0	Ciliated cells	ZBED5-AS1	human
5.60E-226	0.870762063	0.639	0.388	1.46E-221	Ciliated cells	BANF1	human
0	0.870708094	0.395	0.052	0	Ciliated cells	DNAL4	human
0	0.866476934	0.392	0.032	0	Ciliated cells	SLC22A23	human
1.37E-267	0.86565624	0.562	0.238	3.57E-263	Ciliated cells	NELFE	human
0	0.859159282	0.341	0.003	0	Ciliated cells	TRIM29	human
0	0.856887267	0.393	0.013	0	Ciliated cells	CCDC151	human
0	0.856786109	0.436	0.084	0	Ciliated cells	SERPINF1	human
0	0.85577734	0.307	0.001	0	Ciliated cells	EPPIN	human
0	0.855311185	0.35	0.011	0	Ciliated cells	COL21A1	human
0	0.853181923	0.395	0.021	0	Ciliated cells	LAMC2	human
0	0.849947024	0.394	0.028	0	Ciliated cells	REC8	human
0	0.849535945	0.339	0.001	0	Ciliated cells	LINC01571	human
0	0.848976327	0.371	0.001	0	Ciliated cells	GRIN3B	human
0	0.845920952	0.447	0.098	0	Ciliated cells	SMYD2	human
0	0.843371963	0.372	0.009	0	Ciliated cells	BCO2	human
0	0.838887901	0.312	0.003	0	Ciliated cells	SLITRK6	human
0	0.837557316	0.314	0.018	0	Ciliated cells	AKAP6	human
0	0.837044486	0.401	0.065	0	Ciliated cells	ABCA5	human
2.25E-280	0.833788378	0.419	0.097	5.87E-276	Ciliated cells	LIPH	human
0	0.833408396	0.364	0.015	0	Ciliated cells	WDR90	human
0	0.826447455	0.362	0.026	0	Ciliated cells	SERTAD4-AS1	human
1.00E-125	0.822508083	0.309	0.114	2.62E-121	Ciliated cells	PTRH1	human
0	0.821545101	0.322	0.024	0	Ciliated cells	CES4A	human
0	0.820427352	0.387	0.035	0	Ciliated cells	TMEM45B	human
0	0.820398081	0.47	0.126	0	Ciliated cells	SCAMP4	human
8.10E-227	0.819451484	0.658	0.377	2.11E-222	Ciliated cells	CAPN2	human
0	0.818106105	0.377	0.005	0	Ciliated cells	SIX1	human
8.86E-209	0.81610027	0.547	0.254	2.31E-204	Ciliated cells	BCL2L1	human
1.87E-161	0.815963578	0.524	0.246	4.87E-157	Ciliated cells	UBE2H	human
3.87E-282	0.812382849	0.444	0.123	1.01E-277	Ciliated cells	CDC16	human
0	0.812018471	0.409	0.036	0	Ciliated cells	PALMD	human
1.21E-218	0.809973054	0.557	0.27	3.17E-214	Ciliated cells	VDAC3	human
0	0.806869441	0.381	0.047	0	Ciliated cells	ALMS1	human
0	0.805923265	0.366	0.001	0	Ciliated cells	SPATA4	human
0	0.805664684	0.324	0.001	0	Ciliated cells	HHLA2	human
2.16E-167	0.805528665	0.622	0.375	5.62E-163	Ciliated cells	SSB	human
0	0.805236026	0.326	0.003	0	Ciliated cells	BAIAP3	human
7.66E-224	0.805119045	0.367	0.094	2.00E-219	Ciliated cells	NGRN	human
7.21E-207	0.799382767	0.601	0.331	1.88E-202	Ciliated cells	CFDP1	human
2.25E-216	0.795346852	0.589	0.296	5.88E-212	Ciliated cells	PHIP	human
1.10E-256	0.794659208	0.363	0.065	2.86E-252	Ciliated cells	FAM65B	human
1.61E-276	0.794078449	0.366	0.07	4.21E-272	Ciliated cells	ANAPC4	human
3.56E-191	0.793071974	0.532	0.258	9.28E-187	Ciliated cells	PPP1R7	human
2.39E-221	0.790841041	0.58	0.289	6.23E-217	Ciliated cells	SPATS2L	human
5.19E-281	0.788146583	0.459	0.134	1.35E-276	Ciliated cells	BBIP1	human
0	0.787469375	0.381	0.045	0	Ciliated cells	FDXR	human
3.68E-293	0.78425424	0.263	0.007	9.60E-293	Ciliated cells	SERPINI2	human
5.21E-218	0.78184864	0.798	0.633	1.36E-213	Ciliated cells	TBCA	human
0	0.781654237	0.282	0.003	0	Ciliated cells	C1orf168	human
0	0.781241102	0.286	0.002	0	Ciliated cells	CHST6	human
0	0.781121085	0.413	0.073	0	Ciliated cells	P4HA2	human
5.01E-197	0.77830608	0.595	0.334	1.31E-192	Ciliated cells	VPS35	human
0	0.778245883	0.358	0.005	0	Ciliated cells	MAP6	human
1.63E-293	0.776231242	0.353	0.051	4.27E-293	Ciliated cells	MIR99AHG	human
0	0.772630748	0.414	0.068	0	Ciliated cells	ZSCAN18	human
0	0.771545549	0.353	0.009	0	Ciliated cells	ERICH6-AS1	human
1.74E-175	0.77032114	0.332	0.09	4.55E-171	Ciliated cells	MAGI1	human
0	0.767747033	0.334	0.006	0	Ciliated cells	CCDC96	human
5.46E-224	0.767010279	0.475	0.181	1.42E-219	Ciliated cells	HACD4	human
5.41E-198	0.765763017	0.832	0.735	1.41E-193	Ciliated cells	COX6A1	human
0	0.763809771	0.342	0.03	0	Ciliated cells	ICA1L	human
0	0.763499823	0.328	0	0	Ciliated cells	APOBEC4	human
0	0.763201255	0.343	0.042	0	Ciliated cells	KIAA0556	human
1.14E-168	0.757350771	0.703	0.501	2.97E-164	Ciliated cells	C19orf70	human
0	0.754023138	0.383	0.05	0	Ciliated cells	ZNHIT2	human
3.30E-186	0.752358569	0.685	0.471	8.62E-182	Ciliated cells	HNRNPF	human
2.65E-190	0.751820854	0.604	0.356	6.93E-186	Ciliated cells	TECR	human
0	0.748343257	0.334	0.003	0	Ciliated cells	IL5RA	human
1.02E-160	0.744896169	0.569	0.328	2.67E-156	Ciliated cells	NANS	human
1.51E-192	0.743533511	0.585	0.296	3.95E-188	Ciliated cells	CIR1	human
2.54E-246	0.741301438	0.419	0.125	6.64E-242	Ciliated cells	C21orf2	human
3.67E-293	0.738765579	0.266	0.006	9.59E-293	Ciliated cells	POU2AF1	human
6.51E-288	0.736100697	0.427	0.113	1.70E-283	Ciliated cells	UGDH	human
3.53E-291	0.736008587	0.318	0.035	9.21E-287	Ciliated cells	C5orf42	human
0	0.735758206	0.376	0.039	0	Ciliated cells	APOD	human
4.48E-190	0.732306135	0.468	0.188	1.17E-185	Ciliated cells	ATXN2	human
0	0.730657165	0.287	0.007	0	Ciliated cells	LINC00271	human
6.37E-262	0.729770136	0.383	0.085	1.66E-257	Ciliated cells	ABHD11	human
0	0.729393793	0.327	0.001	0	Ciliated cells	C16orf71	human
1.43E-230	0.729226064	0.417	0.119	3.72E-226	Ciliated cells	TBC1D8	human
2.43E-259	0.728625591	0.484	0.15	6.34E-255	Ciliated cells	SLC25A4	human
9.59E-236	0.726264107	0.438	0.146	2.50E-231	Ciliated cells	PLPP5	human
1.38E-196	0.725765274	0.582	0.324	3.60E-192	Ciliated cells	SMIM14	human
0	0.725185857	0.32	0.002	0	Ciliated cells	NHLRC4	human
5.43E-160	0.724468141	0.7	0.521	1.42E-155	Ciliated cells	DYNLRB1	human
5.72E-188	0.723739135	0.84	0.76	1.49E-183	Ciliated cells	TMBIM6	human
0	0.722650111	0.274	0.008	0	Ciliated cells	IQCH	human
0	0.718516737	0.331	0.012	0	Ciliated cells	NRAV	human
0	0.717567161	0.319	0.014	0	Ciliated cells	PRR15	human
2.09E-149	0.70902261	0.533	0.283	5.45E-145	Ciliated cells	MAP3K13	human
0	0.709020346	0.26	0.001	0	Ciliated cells	MROH9	human
0	0.707187146	0.284	0.005	0	Ciliated cells	PZP	human
1.18E-288	0.706320026	0.324	0.039	3.09E-284	Ciliated cells	MID1	human
4.13E-72	0.70610027	0.605	0.478	1.08E-67	Ciliated cells	MIF	human
1.76E-199	0.706042583	0.506	0.238	4.59E-195	Ciliated cells	RRAGA	human
0	0.706002199	0.321	0.007	0	Ciliated cells	C2orf81	human
5.47E-220	0.7052684	0.475	0.182	1.43E-215	Ciliated cells	TUBGCP2	human
4.08E-260	0.699866675	0.382	0.093	1.06E-255	Ciliated cells	ZNF688	human
1.43E-155	0.698906015	0.657	0.449	3.73E-151	Ciliated cells	TUFM	human
3.09E-130	0.698861409	0.681	0.538	8.06E-126	Ciliated cells	ROMO1	human
0	0.695023999	0.322	0.009	0	Ciliated cells	LRRC4	human
0	0.694206831	0.324	0.021	0	Ciliated cells	UNC119B	human
3.25E-273	0.69249253	0.388	0.079	8.48E-269	Ciliated cells	TMEM68	human
1.80E-174	0.691176385	0.29	0.068	4.69E-170	Ciliated cells	PARD3	human
7.58E-282	0.689744055	0.372	0.069	1.98E-277	Ciliated cells	CD38	human
2.15E-280	0.687485694	0.341	0.059	5.61E-276	Ciliated cells	HMGN5	human
0	0.683536115	0.321	0.024	0	Ciliated cells	NAT1	human
2.97E-159	0.68348021	0.459	0.216	7.76E-155	Ciliated cells	PFDN6	human
1.07E-212	0.682205183	0.432	0.142	2.79E-208	Ciliated cells	OFD1	human
2.07E-152	0.680483443	0.766	0.575	5.39E-148	Ciliated cells	HMGN2	human
0	0.68046491	0.287	0.004	0	Ciliated cells	C10orf67	human
9.11E-262	0.677170195	0.366	0.074	2.38E-257	Ciliated cells	ST5	human
1.23E-178	0.675725119	0.82	0.725	3.22E-174	Ciliated cells	UBL5	human
2.67E-229	0.670205543	0.37	0.09	6.97E-225	Ciliated cells	MSH3	human
1.45E-221	0.669460233	0.35	0.089	3.78E-217	Ciliated cells	AKR1C1	human
1.60E-136	0.667890006	0.829	0.745	4.17E-132	Ciliated cells	PPDPF	human
1.06E-164	0.66696249	0.843	0.69	2.76E-160	Ciliated cells	UBB	human
3.14E-293	0.666524558	0.288	0.02	8.19E-293	Ciliated cells	AZIN1-AS1	human
1.65E-293	0.665014071	0.361	0.047	4.30E-293	Ciliated cells	TMEM154	human
2.87E-274	0.664174485	0.348	0.056	7.48E-270	Ciliated cells	ABCC5	human
3.19E-195	0.663264647	0.917	0.894	8.33E-191	Ciliated cells	H3F3B	human
0	0.660752122	0.268	0.003	0	Ciliated cells	KLHL32	human
1.07E-189	0.659663864	0.454	0.183	2.79E-185	Ciliated cells	CASC4	human
5.96E-125	0.655166073	0.782	0.621	1.55E-120	Ciliated cells	PRDX1	human
8.42E-143	0.653503618	0.496	0.263	2.20E-138	Ciliated cells	JOSD2	human
1.47E-253	0.652755011	0.279	0.027	3.84E-249	Ciliated cells	UBE3D	human
5.16E-247	0.652537714	0.318	0.057	1.35E-242	Ciliated cells	CCDC125	human
8.82E-70	0.650563086	0.518	0.399	2.30E-65	Ciliated cells	SHFM1	human
4.21E-249	0.650539892	0.345	0.065	1.10E-244	Ciliated cells	STX2	human
1.59E-263	0.646763353	0.307	0.039	4.14E-259	Ciliated cells	MYEF2	human
8.67E-127	0.645675769	0.734	0.562	2.26E-122	Ciliated cells	DDX17	human
4.27E-144	0.644995365	0.554	0.3	1.12E-139	Ciliated cells	PDE4DIP	human
1.25E-135	0.643875643	0.748	0.595	3.27E-131	Ciliated cells	CAST	human
3.79E-194	0.64370713	0.39	0.13	9.89E-190	Ciliated cells	KCNE1	human
1.72E-155	0.642066348	0.377	0.156	4.48E-151	Ciliated cells	WBSCR22	human
5.30E-200	0.640914586	0.312	0.071	1.38E-195	Ciliated cells	HES4	human
3.41E-203	0.639453094	0.337	0.082	8.89E-199	Ciliated cells	KANSL1L	human
8.60E-120	0.639210766	0.557	0.344	2.24E-115	Ciliated cells	SDHC	human
0	0.63770542	0.273	0.004	0	Ciliated cells	ALS2CR12	human
6.11E-146	0.63747947	0.388	0.183	1.59E-141	Ciliated cells	GBAS	human
0	0.636438222	0.283	0.002	0	Ciliated cells	ANKRD45	human
2.96E-227	0.635596457	0.292	0.045	7.73E-223	Ciliated cells	RALGPS2	human
7.90E-228	0.634501825	0.254	0.026	2.06E-223	Ciliated cells	IL7	human
1.13E-275	0.633484723	0.252	0.01	2.96E-271	Ciliated cells	KCNN3	human
0	0.631556918	0.291	0.001	0	Ciliated cells	GAS2L2	human
6.82E-285	0.630960791	0.3	0.03	1.78E-280	Ciliated cells	C5orf45	human
6.30E-144	0.630859899	0.319	0.106	1.64E-139	Ciliated cells	C9orf3	human
7.67E-240	0.628746046	0.321	0.055	2.00E-235	Ciliated cells	SPPL2B	human
1.33E-123	0.628468379	0.622	0.439	3.48E-119	Ciliated cells	SRP9	human
1.16E-252	0.626847547	0.303	0.046	3.02E-248	Ciliated cells	MTSS1L	human
5.46E-214	0.62660028	0.412	0.136	1.42E-209	Ciliated cells	FARP1	human
4.43E-192	0.62647262	0.337	0.087	1.16E-187	Ciliated cells	ARHGAP32	human
3.45E-279	0.625353713	0.324	0.042	9.00E-275	Ciliated cells	CYB5D1	human
1.45E-231	0.624544953	0.421	0.108	3.77E-227	Ciliated cells	SSBP2	human
3.90E-173	0.624101288	0.424	0.17	1.02E-168	Ciliated cells	ASL	human
1.52E-293	0.623299806	0.268	0.006	3.97E-293	Ciliated cells	GIPR	human
6.60E-249	0.623169132	0.261	0.023	1.72E-244	Ciliated cells	PRUNE2	human
2.77E-115	0.621382402	0.683	0.527	7.23E-111	Ciliated cells	ERH	human
2.81E-154	0.621194542	0.532	0.284	7.34E-150	Ciliated cells	RB1CC1	human
2.03E-258	0.619404472	0.313	0.038	5.28E-254	Ciliated cells	HS3ST1	human
5.15E-165	0.619268928	0.415	0.163	1.34E-160	Ciliated cells	INTS10	human
1.61E-192	0.618101402	0.343	0.094	4.19E-188	Ciliated cells	SLC20A2	human
3.24E-212	0.615357141	0.342	0.078	8.46E-208	Ciliated cells	GALNS	human
3.56E-279	0.614316635	0.67	0.315	9.30E-275	Ciliated cells	APP	human
4.71E-176	0.614010848	0.395	0.141	1.23E-171	Ciliated cells	TMEM14A	human
2.13E-199	0.61224578	0.393	0.125	5.55E-195	Ciliated cells	STIM2	human
2.04E-293	0.611246949	0.278	0.016	5.32E-294	Ciliated cells	STK36	human
1.27E-251	0.609715604	0.317	0.051	3.32E-247	Ciliated cells	FOCAD	human
1.21E-245	0.607736314	0.297	0.04	3.16E-241	Ciliated cells	CLDN1	human
3.82E-170	0.605365644	0.436	0.175	9.98E-166	Ciliated cells	PMM1	human
2.57E-192	0.6050822	0.418	0.162	6.70E-188	Ciliated cells	ISCA2	human
3.08E-138	0.60484055	0.55	0.315	8.04E-134	Ciliated cells	UCP2	human
2.63E-293	0.602672906	0.293	0.019	6.85E-293	Ciliated cells	GLB1L	human
2.13E-230	0.602285662	0.378	0.11	5.55E-226	Ciliated cells	RPP38	human
2.23E-170	0.600752707	0.396	0.136	5.83E-166	Ciliated cells	NT5DC1	human
2.99E-191	0.600116703	0.395	0.133	7.81E-187	Ciliated cells	ATXN7L3B	human
8.84E-114	0.599017837	0.64	0.475	2.31E-109	Ciliated cells	MRPL41	human
1.91E-293	0.597833538	0.29	0.02	4.98E-293	Ciliated cells	SYNGAP1	human
5.30E-148	0.597546589	0.294	0.089	1.38E-143	Ciliated cells	USP54	human
3.10E-180	0.596778398	0.424	0.16	8.08E-176	Ciliated cells	MAGED2	human
0	0.596517385	0.265	0.003	0	Ciliated cells	USP2-AS1	human
3.43E-229	0.595763378	0.381	0.098	8.96E-225	Ciliated cells	SLC35A3	human
3.81E-223	0.595293523	0.34	0.074	9.95E-219	Ciliated cells	SLC35A2	human
3.57E-130	0.594897732	0.808	0.676	9.31E-126	Ciliated cells	CIRBP	human
1.69E-181	0.593633123	0.323	0.091	4.42E-177	Ciliated cells	LINC00467	human
6.49E-136	0.592744803	0.639	0.443	1.69E-131	Ciliated cells	PAPOLA	human
2.54E-141	0.59035678	0.452	0.221	6.63E-137	Ciliated cells	ENOSF1	human
1.57E-189	0.588263558	0.257	0.045	4.09E-185	Ciliated cells	ERBB4	human
2.24E-206	0.587752364	0.431	0.161	5.86E-202	Ciliated cells	TRIM56	human
3.83E-130	0.585646709	0.784	0.66	9.99E-126	Ciliated cells	NDUFA1	human
2.55E-108	0.585451553	0.323	0.142	6.66E-104	Ciliated cells	GADD45G	human
0	0.585327695	0.272	0.007	0	Ciliated cells	DNER	human
8.93E-54	-0.593502022	0.291	0.424	2.33E-49	Ciliated cells	DCXR	human
3.21E-154	-0.610947095	0.133	0.372	8.39E-150	Ciliated cells	SMCO4	human
1.64E-78	-0.657040272	0.527	0.616	4.29E-74	Ciliated cells	BRI3	human
3.45E-134	-0.82544283	0.544	0.672	9.00E-130	Ciliated cells	SLC25A5	human
7.67E-142	-0.866400344	0.244	0.443	2.00E-137	Ciliated cells	HEXB	human
1.21E-55	-0.942218941	0.304	0.42	3.16E-51	Ciliated cells	SERPING1	human
2.32E-19	-1.02750791	0.81	0.664	6.05E-15	Ciliated cells	MT2A	human
1.69E-200	-1.093833578	0.344	0.562	4.42E-196	Ciliated cells	GSTO1	human
4.62E-73	-1.11434719	0.432	0.563	1.20E-68	Ciliated cells	SOD2	human
1.20E-18	-1.345706221	0.242	0.293	3.13E-14	Ciliated cells	MT1X	human
5.37E-249	-1.585005038	0.532	0.724	1.40E-244	Ciliated cells	TXNIP	human
1.59E-241	-1.702559753	0.203	0.49	4.14E-237	Ciliated cells	FBP1	human
0	4.596219313	0.901	0.36	0	Fibroblasts	CFD	human
0	4.364715768	0.726	0.166	0	Fibroblasts	A2M	human
0	4.182119754	0.632	0.043	0	Fibroblasts	APOD	human
0	3.752705417	0.338	0.002	0	Fibroblasts	SFRP2	human
0	3.681715556	0.748	0.132	0	Fibroblasts	CYR61	human
4.89E-280	3.295620107	0.276	0.006	1.28E-275	Fibroblasts	PLA2G2A	human
0	3.014177806	0.547	0.005	0	Fibroblasts	SCN7A	human
0	2.97561134	0.579	0.089	0	Fibroblasts	CTGF	human
0	2.728901157	0.632	0.044	0	Fibroblasts	PLAC9	human
0	2.637109128	0.486	0.021	0	Fibroblasts	PLEKHH2	human
0	2.606747919	0.706	0.244	0	Fibroblasts	DST	human
0	2.599293932	0.422	0.04	0	Fibroblasts	RARRES1	human
0	2.484853855	0.514	0.023	0	Fibroblasts	CRISPLD2	human
0	2.437625566	0.616	0.161	0	Fibroblasts	NNMT	human
0	2.343847737	0.586	0.053	0	Fibroblasts	CFH	human
6.59E-143	2.211482209	0.364	0.104	1.72E-138	Fibroblasts	CCL2	human
0	2.187526385	0.679	0.211	0	Fibroblasts	FHL1	human
0	2.099853035	0.415	0.01	0	Fibroblasts	WISP2	human
0	2.051980269	0.497	0.007	0	Fibroblasts	ABCA6	human
1.69E-285	1.94744816	0.536	0.139	4.40E-281	Fibroblasts	USP53	human
1.52E-242	1.935935961	0.383	0.058	3.98E-238	Fibroblasts	AOC3	human
2.11E-122	1.905990565	0.401	0.152	5.51E-118	Fibroblasts	UAP1	human
0	1.860407415	0.425	0.048	0	Fibroblasts	LMCD1	human
1.32E-56	1.852570657	0.393	0.229	3.45E-52	Fibroblasts	IER3	human
0	1.846479166	0.442	0.016	0	Fibroblasts	NR2F1	human
3.64E-216	1.82041213	0.443	0.112	9.50E-212	Fibroblasts	SLC40A1	human
0	1.816319806	0.402	0.008	0	Fibroblasts	LTBP2	human
2.51E-127	1.756942631	0.492	0.217	6.55E-123	Fibroblasts	SEPP1	human
0	1.744245873	0.402	0.027	0	Fibroblasts	CCDC102B	human
5.20E-154	1.687733235	0.407	0.119	1.36E-149	Fibroblasts	C11orf96	human
3.77E-70	1.673392792	0.726	0.698	9.84E-66	Fibroblasts	JUNB	human
1.48E-56	1.669513273	0.603	0.5	3.86E-52	Fibroblasts	GADD45B	human
0	1.64269416	0.326	0.005	0	Fibroblasts	MEG3	human
1.08E-46	1.565652423	0.597	0.475	2.82E-42	Fibroblasts	RGCC	human
3.69E-216	1.563519604	0.586	0.227	9.64E-212	Fibroblasts	LIMA1	human
1.33E-52	1.551760909	0.492	0.349	3.46E-48	Fibroblasts	SOCS3	human
4.88E-279	1.532447312	0.337	0.027	1.27E-274	Fibroblasts	CTSK	human
2.07E-189	1.515656499	0.313	0.05	5.39E-185	Fibroblasts	GEM	human
3.26E-148	1.511745999	0.484	0.2	8.51E-144	Fibroblasts	TGM2	human
2.29E-224	1.484888374	0.486	0.132	5.97E-220	Fibroblasts	SPRY1	human
7.52E-121	1.474236315	0.709	0.478	1.96E-116	Fibroblasts	CEBPD	human
0	1.465170851	0.383	0.037	0	Fibroblasts	VGLL3	human
4.59E-111	1.464226173	0.362	0.139	1.20E-106	Fibroblasts	MYC	human
2.77E-243	1.456420681	0.433	0.082	7.22E-239	Fibroblasts	SH3D19	human
1.23E-199	1.45577783	0.41	0.092	3.22E-195	Fibroblasts	UACA	human
1.27E-293	1.446209466	0.27	0.003	3.31E-290	Fibroblasts	FGFR4	human
2.81E-135	1.439490533	0.567	0.315	7.33E-131	Fibroblasts	QSOX1	human
0	1.414330279	0.394	0.01	0	Fibroblasts	PDGFRB	human
7.52E-293	1.357050816	0.291	0.006	1.96E-293	Fibroblasts	CCBE1	human
2.07E-80	1.354095648	0.494	0.289	5.40E-76	Fibroblasts	MT1X	human
4.81E-232	1.331208027	0.262	0.014	1.26E-227	Fibroblasts	NEGR1	human
4.20E-81	1.327192589	0.32	0.12	1.10E-76	Fibroblasts	ADM	human
2.21E-293	1.312528695	0.284	0.004	5.77E-294	Fibroblasts	CD248	human
6.23E-27	1.309441504	0.645	0.669	1.63E-22	Fibroblasts	ZFP36	human
2.36E-168	1.2762822	0.65	0.374	6.16E-164	Fibroblasts	S100A13	human
8.11E-270	1.273820897	0.355	0.036	2.12E-265	Fibroblasts	PDLIM3	human
1.59E-26	1.268741708	0.595	0.559	4.14E-22	Fibroblasts	SOD2	human
2.55E-237	1.255662285	0.407	0.059	6.67E-233	Fibroblasts	SPON2	human
2.95E-92	1.224003955	0.414	0.214	7.71E-88	Fibroblasts	SELM	human
2.26E-74	1.214012208	0.54	0.354	5.90E-70	Fibroblasts	SLC38A2	human
1.97E-147	1.177272245	0.536	0.221	5.15E-143	Fibroblasts	EMP1	human
5.25E-212	1.172619764	0.412	0.093	1.37E-207	Fibroblasts	PLPP1	human
1.23E-294	1.17093777	0.271	0.002	3.22E-293	Fibroblasts	ABCA9	human
1.29E-140	1.164599179	0.573	0.267	3.37E-136	Fibroblasts	ARID5B	human
1.13E-83	1.157112285	0.792	0.667	2.94E-79	Fibroblasts	MT2A	human
2.55E-35	1.155737327	0.45	0.339	6.64E-31	Fibroblasts	XIST	human
0	1.144873276	0.349	0.014	0	Fibroblasts	MMP23B	human
5.55E-83	1.13648394	0.561	0.39	1.45E-78	Fibroblasts	TCEAL4	human
1.52E-124	1.119150495	0.334	0.087	3.98E-120	Fibroblasts	MT1M	human
1.55E-159	1.115397685	0.272	0.045	4.03E-155	Fibroblasts	PRKG1	human
1.96E-293	1.09927086	0.287	0.006	5.12E-293	Fibroblasts	STEAP2	human
4.70E-239	1.073740633	0.307	0.03	1.23E-234	Fibroblasts	VASN	human
2.90E-52	1.067158923	0.349	0.194	7.57E-48	Fibroblasts	CD82	human
0	1.064653675	0.274	0.002	0	Fibroblasts	AOX1	human
0	1.060160704	0.285	0.006	0	Fibroblasts	SRPX2	human
3.87E-38	1.059252318	0.611	0.532	1.01E-33	Fibroblasts	IER2	human
2.84E-191	1.05793694	0.358	0.067	7.41E-187	Fibroblasts	CTSF	human
9.82E-192	1.057032444	0.316	0.047	2.56E-187	Fibroblasts	LHFP	human
3.22E-290	1.042512041	0.274	0.004	8.40E-286	Fibroblasts	HSPB6	human
4.97E-271	1.035221824	0.425	0.054	1.30E-266	Fibroblasts	COX7A1	human
8.38E-87	1.031466293	0.276	0.092	2.19E-82	Fibroblasts	CYP1B1	human
7.92E-285	1.016546214	0.276	0.008	2.07E-280	Fibroblasts	ANGPTL1	human
4.69E-50	1.015900127	0.771	0.668	1.22E-45	Fibroblasts	JUN	human
6.39E-56	1.008959657	0.455	0.3	1.67E-51	Fibroblasts	LMO4	human
3.34E-220	1.002746692	0.322	0.043	8.72E-216	Fibroblasts	FSTL3	human
2.16E-28	0.987930919	0.367	0.255	5.64E-24	Fibroblasts	NR4A1	human
1.94E-198	0.950024125	0.304	0.042	5.06E-194	Fibroblasts	SSPN	human
8.62E-281	0.94194189	0.267	0.005	2.25E-276	Fibroblasts	STEAP1	human
2.41E-62	0.937260533	0.302	0.134	6.30E-58	Fibroblasts	PTPRG	human
1.47E-76	0.934499254	0.608	0.44	3.83E-72	Fibroblasts	PNISR	human
6.35E-68	0.927672408	0.348	0.171	1.66E-63	Fibroblasts	ECHDC2	human
2.04E-111	0.923981417	0.387	0.147	5.31E-107	Fibroblasts	IL1R1	human
4.35E-47	0.922210963	0.283	0.147	1.14E-42	Fibroblasts	KCNQ1OT1	human
4.53E-162	0.914856737	0.433	0.122	1.18E-157	Fibroblasts	ANXA6	human
7.64E-91	0.901300644	0.508	0.295	1.99E-86	Fibroblasts	TSPAN4	human
7.54E-15	0.897433722	0.693	0.706	1.97E-10	Fibroblasts	FOS	human
1.04E-60	0.894876595	0.296	0.133	2.72E-56	Fibroblasts	GADD45A	human
1.01E-80	0.893329709	0.339	0.138	2.64E-76	Fibroblasts	ANO6	human
9.23E-97	0.882732238	0.316	0.096	2.41E-92	Fibroblasts	SRGAP1	human
2.58E-25	0.882670705	0.415	0.32	6.73E-21	Fibroblasts	BTG2	human
1.27E-116	0.880649855	0.985	0.981	3.32E-112	Fibroblasts	MALAT1	human
5.53E-274	0.877586993	0.263	0.004	1.44E-269	Fibroblasts	F10	human
7.24E-293	0.87754829	0.273	0.003	1.89E-293	Fibroblasts	OLFML1	human
3.60E-126	0.872046222	0.326	0.091	9.40E-122	Fibroblasts	PLEKHA5	human
3.69E-104	0.868015497	0.257	0.066	9.63E-100	Fibroblasts	COL8A1	human
1.29E-42	0.867079828	0.342	0.207	3.36E-38	Fibroblasts	SUN2	human
2.86E-46	0.860447318	0.493	0.334	7.47E-42	Fibroblasts	THBS1	human
3.21E-73	0.855589037	0.574	0.383	8.39E-69	Fibroblasts	LGALS3BP	human
9.18E-135	0.849562527	0.363	0.103	2.39E-130	Fibroblasts	PKIG	human
2.17E-56	0.839859747	0.379	0.2	5.66E-52	Fibroblasts	NRP1	human
2.60E-97	0.838541756	0.271	0.069	6.80E-93	Fibroblasts	ITGA1	human
1.29E-85	0.836780677	0.287	0.1	3.37E-81	Fibroblasts	PRKCDBP	human
9.30E-43	0.828653867	0.475	0.349	2.43E-38	Fibroblasts	SCARB2	human
9.05E-48	0.819422987	0.3	0.146	2.36E-43	Fibroblasts	ZBTB16	human
4.87E-49	0.814129198	0.641	0.524	1.27E-44	Fibroblasts	ZFP36L1	human
6.93E-22	0.802163083	0.565	0.519	1.81E-17	Fibroblasts	CCNL1	human
3.20E-10	0.80188902	0.973	0.964	8.35E-06	Fibroblasts	MT-ND3	human
1.21E-27	0.798323317	0.28	0.161	3.17E-23	Fibroblasts	CYP4B1	human
1.94E-97	0.797003188	0.26	0.07	5.06E-93	Fibroblasts	TNS2	human
3.55E-165	0.791891825	0.256	0.028	9.27E-161	Fibroblasts	TMEM47	human
2.35E-15	0.791355239	0.553	0.47	6.14E-11	Fibroblasts	HSPA1A	human
1.81E-53	0.786269419	0.438	0.302	4.73E-49	Fibroblasts	REXO2	human
1.68E-37	0.783833652	0.677	0.632	4.39E-33	Fibroblasts	PNRC1	human
2.94E-67	0.78205087	0.25	0.094	7.66E-63	Fibroblasts	SH3PXD2A	human
6.40E-50	0.7799842	0.453	0.306	1.67E-45	Fibroblasts	ADH5	human
1.15E-06	0.776729091	0.276	0.246	0.029994574	Fibroblasts	ICAM1	human
7.37E-87	0.774930636	0.252	0.079	1.92E-82	Fibroblasts	DYNC2LI1	human
7.29E-71	0.773854661	0.252	0.094	1.90E-66	Fibroblasts	FILIP1	human
2.06E-78	0.772088458	0.293	0.096	5.37E-74	Fibroblasts	RHOBTB3	human
2.22E-35	0.767383906	0.473	0.374	5.80E-31	Fibroblasts	LUC7L3	human
1.17E-64	0.766456808	0.614	0.492	3.04E-60	Fibroblasts	7-Sep	human
1.81E-62	0.763861704	0.466	0.286	4.71E-58	Fibroblasts	EPHX1	human
1.63E-07	0.760188472	0.392	0.37	0.00424841	Fibroblasts	FOSB	human
2.84E-100	0.756921297	0.277	0.076	7.41E-96	Fibroblasts	CLEC11A	human
1.48E-31	0.755995054	0.388	0.285	3.85E-27	Fibroblasts	ZNF106	human
1.84E-26	0.741605947	0.979	0.971	4.80E-22	Fibroblasts	MT-CYB	human
6.60E-66	0.738007537	0.556	0.349	1.72E-61	Fibroblasts	GYPC	human
6.94E-15	0.735363573	0.284	0.214	1.81E-10	Fibroblasts	TNFAIP2	human
7.76E-106	0.732570033	0.284	0.081	2.02E-101	Fibroblasts	P4HA2	human
4.53E-63	0.731284063	0.3	0.132	1.18E-58	Fibroblasts	FILIP1L	human
5.46E-50	0.726251591	0.3	0.144	1.43E-45	Fibroblasts	DAAM1	human
3.54E-78	0.722455619	0.695	0.507	9.25E-74	Fibroblasts	ZFP36L2	human
1.28E-16	0.711384044	0.38	0.305	3.35E-12	Fibroblasts	PDK4	human
6.52E-95	0.708657144	0.285	0.087	1.70E-90	Fibroblasts	TRIP10	human
1.73E-114	0.708170239	0.294	0.078	4.52E-110	Fibroblasts	FAM114A1	human
3.12E-74	0.707256412	0.286	0.108	8.15E-70	Fibroblasts	ZNF503	human
9.22E-65	0.706380673	0.309	0.137	2.41E-60	Fibroblasts	TMEM43	human
1.08E-17	0.695432507	0.328	0.253	2.81E-13	Fibroblasts	PKN2	human
2.64E-40	0.689748584	0.285	0.141	6.90E-36	Fibroblasts	CBLB	human
7.19E-18	0.688434375	0.281	0.194	1.88E-13	Fibroblasts	OSBPL9	human
1.56E-75	0.683585118	0.263	0.098	4.07E-71	Fibroblasts	EGFR	human
1.64E-55	0.671546583	0.588	0.448	4.28E-51	Fibroblasts	C12orf57	human
1.58E-29	0.668694385	0.316	0.21	4.12E-25	Fibroblasts	SLC1A5	human
7.31E-12	0.666260911	0.574	0.567	1.91E-07	Fibroblasts	DDX17	human
8.91E-24	0.660365963	0.37	0.276	2.33E-19	Fibroblasts	ZRANB2	human
1.23E-18	0.658522699	0.48	0.411	3.21E-14	Fibroblasts	AKAP9	human
1.49E-30	0.656670907	0.618	0.565	3.90E-26	Fibroblasts	PRDX6	human
1.32E-43	0.656049659	0.331	0.181	3.43E-39	Fibroblasts	FAM3C	human
5.01E-73	0.653710917	0.291	0.111	1.31E-68	Fibroblasts	C9orf3	human
1.39E-38	0.649731736	0.395	0.255	3.63E-34	Fibroblasts	11-Sep	human
3.24E-45	0.639523512	0.859	0.826	8.45E-41	Fibroblasts	UBC	human
1.27E-18	0.635091128	0.272	0.191	3.31E-14	Fibroblasts	TNFRSF12A	human
6.88E-47	0.634746483	0.564	0.46	1.80E-42	Fibroblasts	YBX3	human
1.57E-29	0.627540363	0.443	0.306	4.09E-25	Fibroblasts	MT1E	human
9.96E-32	0.623243688	0.569	0.497	2.60E-27	Fibroblasts	NUCKS1	human
2.15E-48	0.621642284	0.338	0.164	5.60E-44	Fibroblasts	S100A16	human
1.36E-56	0.608052576	0.276	0.125	3.54E-52	Fibroblasts	BDH2	human
1.39E-14	0.603810891	0.573	0.607	3.62E-10	Fibroblasts	LDHA	human
1.66E-28	0.602441242	0.551	0.481	4.34E-24	Fibroblasts	SRSF11	human
1.11E-23	0.60138613	0.357	0.261	2.89E-19	Fibroblasts	MAP4	human
4.07E-24	0.600846147	0.39	0.296	1.06E-19	Fibroblasts	MYADM	human
4.34E-18	0.595259751	0.297	0.22	1.13E-13	Fibroblasts	REV3L	human
6.07E-28	0.589467748	0.287	0.186	1.58E-23	Fibroblasts	KMT2A	human
6.67E-61	-0.585158744	0.132	0.364	1.74E-56	Fibroblasts	EIF4EBP1	human
2.13E-31	-0.602530651	0.734	0.801	5.56E-27	Fibroblasts	GSTP1	human
2.20E-38	-0.620016613	0.743	0.836	5.75E-34	Fibroblasts	S100A10	human
1.68E-32	-0.62803048	0.16	0.332	4.37E-28	Fibroblasts	SH3BP5	human
1.14E-59	-0.728344952	0.235	0.49	2.97E-55	Fibroblasts	EZR	human
1.29E-104	-1.016184952	0.041	0.323	3.35E-100	Fibroblasts	MS4A4A	human
2.81E-70	-1.063928095	0.038	0.251	7.33E-66	Fibroblasts	KRT8	human
1.41E-83	-1.245332908	0.03	0.269	3.68E-79	Fibroblasts	KRT18	human
3.18E-63	-1.451531376	0.048	0.25	8.29E-59	Fibroblasts	TM4SF1	human
3.79E-88	-1.465497001	0.222	0.486	9.90E-84	Fibroblasts	CRIP1	human
0	4.148514985	0.854	0.058	0	Myofibroblasts	CFH	human
0	3.990745613	0.698	0.013	0	Myofibroblasts	WISP2	human
1.23E-138	3.593740171	0.623	0.094	3.20E-134	Myofibroblasts	CTGF	human
7.43E-190	3.062833308	0.553	0.044	1.94E-185	Myofibroblasts	RARRES1	human
2.28E-83	2.967899562	0.583	0.138	5.95E-79	Myofibroblasts	CYR61	human
1.71E-73	2.960217932	0.774	0.29	4.46E-69	Myofibroblasts	MT1X	human
5.91E-22	2.752735051	0.296	0.107	1.54E-17	Myofibroblasts	CCL2	human
3.28E-109	2.62430572	0.879	0.296	8.56E-105	Myofibroblasts	GPX3	human
3.43E-22	2.570850125	0.452	0.231	8.94E-18	Myofibroblasts	IER3	human
0	2.570649004	0.513	0.005	0	Myofibroblasts	ITGBL1	human
0	2.538800965	0.583	0.024	0	Myofibroblasts	TSPAN8	human
0	2.325272428	0.568	0.022	0	Myofibroblasts	AEBP1	human
3.52E-48	2.173452132	0.714	0.296	9.19E-44	Myofibroblasts	FN1	human
2.05E-66	2.131812484	0.638	0.171	5.35E-62	Myofibroblasts	A2M	human
4.30E-231	2.122462685	0.457	0.021	1.12E-226	Myofibroblasts	NR2F1	human
0	2.057734287	0.457	0.005	0	Myofibroblasts	BCHE	human
9.24E-15	2.030682812	0.593	0.501	2.41E-10	Myofibroblasts	GADD45B	human
1.43E-44	1.863010168	0.563	0.216	3.73E-40	Myofibroblasts	FHL1	human
1.60E-84	1.830294758	0.477	0.08	4.17E-80	Myofibroblasts	C1R	human
1.39E-240	1.794429397	0.392	0.012	3.63E-236	Myofibroblasts	SCARA3	human
3.23E-51	1.79380036	0.719	0.377	8.43E-47	Myofibroblasts	S100A13	human
3.42E-67	1.726352498	0.392	0.069	8.94E-63	Myofibroblasts	LXN	human
2.81E-163	1.644911619	0.302	0.011	7.34E-159	Myofibroblasts	SYNPO2	human
1.23E-09	1.64214287	0.583	0.533	3.21E-05	Myofibroblasts	IER2	human
7.35E-13	1.637921795	0.683	0.698	1.92E-08	Myofibroblasts	JUNB	human
8.73E-234	1.631896176	0.332	0.008	2.28E-229	Myofibroblasts	MEG3	human
1.35E-71	1.627504571	0.367	0.048	3.52E-67	Myofibroblasts	CCDC68	human
1.25E-52	1.60574172	0.412	0.095	3.26E-48	Myofibroblasts	UACA	human
2.08E-136	1.583470693	0.342	0.025	5.44E-132	Myofibroblasts	PCSK1N	human
1.26E-29	1.507312652	0.276	0.068	3.30E-25	Myofibroblasts	RRAD	human
3.27E-51	1.488866275	0.367	0.071	8.53E-47	Myofibroblasts	ITGA1	human
4.62E-27	1.416999537	0.849	0.668	1.20E-22	Myofibroblasts	MT2A	human
1.19E-101	1.404661406	0.362	0.036	3.11E-97	Myofibroblasts	TBX3	human
5.89E-11	1.374920905	0.342	0.216	1.54E-06	Myofibroblasts	SELM	human
6.49E-170	1.373355618	0.291	0.01	1.69E-165	Myofibroblasts	ANGPT1	human
2.09E-18	1.365698597	0.291	0.111	5.44E-14	Myofibroblasts	NPNT	human
9.13E-190	1.345106812	0.286	0.009	2.38E-185	Myofibroblasts	CCBE1	human
5.32E-35	1.304170051	0.347	0.089	1.39E-30	Myofibroblasts	MT1M	human
1.70E-14	1.293230555	0.281	0.122	4.44E-10	Myofibroblasts	C11orf96	human
7.90E-32	1.287344452	0.317	0.079	2.06E-27	Myofibroblasts	LBH	human
6.71E-11	1.255286783	0.327	0.195	1.75E-06	Myofibroblasts	OSBPL9	human
1.04E-30	1.250966032	0.628	0.307	2.71E-26	Myofibroblasts	MT1E	human
2.48E-72	1.249814408	0.402	0.058	6.47E-68	Myofibroblasts	COX7A1	human
1.53E-28	1.225808552	0.362	0.115	3.98E-24	Myofibroblasts	SLC40A1	human
1.75E-21	1.221075567	0.628	0.449	4.56E-17	Myofibroblasts	C12orf57	human
3.57E-12	1.193017434	0.633	0.471	9.30E-08	Myofibroblasts	HSPA1A	human
3.18E-49	1.160400977	0.307	0.051	8.30E-45	Myofibroblasts	PLAC9	human
6.13E-11	1.15553459	0.447	0.293	1.60E-06	Myofibroblasts	RACK1	human
1.84E-16	1.114138417	0.477	0.27	4.81E-12	Myofibroblasts	ARID5B	human
6.43E-26	1.101776415	0.256	0.071	1.68E-21	Myofibroblasts	CTDSPL	human
7.23E-09	1.101221328	0.704	0.669	0.000188741	Myofibroblasts	JUN	human
1.25E-42	1.087997421	0.955	0.862	3.27E-38	Myofibroblasts	ACTG1	human
2.20E-24	1.086893856	0.789	0.68	5.75E-20	Myofibroblasts	CIRBP	human
7.70E-07	0.999777547	0.427	0.34	0.020089687	Myofibroblasts	XIST	human
3.55E-09	0.947759839	0.417	0.298	9.25E-05	Myofibroblasts	SPATS2L	human
3.42E-08	0.925529496	0.402	0.308	0.000892011	Myofibroblasts	ADH5	human
7.97E-29	0.90222383	0.412	0.132	2.08E-24	Myofibroblasts	CRIP2	human
1.92E-13	0.898752534	0.266	0.112	5.02E-09	Myofibroblasts	C9orf3	human
2.14E-09	0.892139661	0.467	0.375	5.59E-05	Myofibroblasts	LUC7L3	human
3.50E-10	0.862954062	0.322	0.179	9.13E-06	Myofibroblasts	PSIP1	human
1.39E-11	0.849304977	0.276	0.135	3.64E-07	Myofibroblasts	SFTA1P	human
1.70E-06	0.845511237	0.457	0.425	0.044370846	Myofibroblasts	ESD	human
1.60E-34	0.823226854	0.995	0.981	4.19E-30	Myofibroblasts	MALAT1	human
2.36E-08	0.82081931	0.322	0.195	0.000615163	Myofibroblasts	CD82	human
1.39E-07	0.811642584	0.528	0.498	0.003618783	Myofibroblasts	NUCKS1	human
9.30E-09	0.807007026	0.276	0.141	0.00024269	Myofibroblasts	IGFBP2	human
1.08E-07	0.798119587	0.327	0.205	0.002810867	Myofibroblasts	ATP5ME	human
1.69E-06	0.783049833	0.281	0.187	0.044046542	Myofibroblasts	KMT2A	human
4.37E-09	0.781569115	0.558	0.493	0.000113998	Myofibroblasts	7-Sep	human
1.10E-07	0.774070862	0.322	0.195	0.002873962	Myofibroblasts	LIMCH1	human
6.60E-10	0.773765468	0.749	0.744	1.72E-05	Myofibroblasts	HSP90AB1	human
3.19E-07	0.76937723	0.382	0.28	0.008331158	Myofibroblasts	VAMP2	human
1.70E-14	0.71124927	0.261	0.109	4.43E-10	Myofibroblasts	FERMT2	human
2.42E-11	0.710259632	0.714	0.703	6.32E-07	Myofibroblasts	CCNI	human
8.81E-07	0.708381834	0.558	0.542	0.022998539	Myofibroblasts	RABAC1	human
1.88E-06	0.702792051	0.623	0.617	0.048960372	Myofibroblasts	LAPTM4A	human
1.79E-06	0.695134292	0.266	0.155	0.046742263	Myofibroblasts	WIF1	human
2.75E-20	0.676313997	0.905	0.85	7.18E-16	Myofibroblasts	RPL10A	human
4.93E-14	0.667938036	0.819	0.758	1.29E-09	Myofibroblasts	EEF2	human
6.96E-07	0.658935085	0.643	0.632	0.018154192	Myofibroblasts	PNRC1	human
1.28E-13	0.633187475	0.784	0.672	3.35E-09	Myofibroblasts	EEF1D	human
4.26E-14	0.628556312	0.899	0.894	1.11E-09	Myofibroblasts	H3F3B	human
2.96E-07	0.620594299	0.276	0.171	0.007723864	Myofibroblasts	SELENOW	human
2.37E-08	0.615381865	0.874	0.873	0.000618677	Myofibroblasts	RPL7	human
4.47E-16	0.610347437	0.945	0.911	1.17E-11	Myofibroblasts	RPL41	human
1.55E-11	0.587264567	0.824	0.791	4.05E-07	Myofibroblasts	BTF3	human
4.99E-07	-0.653052474	0.698	0.801	0.013027845	Myofibroblasts	GSTP1	human
1.25E-12	-0.673164529	0.121	0.398	3.26E-08	Myofibroblasts	SDC4	human
1.44E-11	-0.705377846	0.191	0.469	3.77E-07	Myofibroblasts	JMJD1C	human
1.76E-18	-0.926283451	0.015	0.327	4.59E-14	Myofibroblasts	PHACTR1	human
2.82E-19	-0.93367064	0.925	0.952	7.36E-15	Myofibroblasts	TMSB10	human
1.41E-19	-0.94967313	0.116	0.487	3.69E-15	Myofibroblasts	EZR	human
6.73E-10	-0.965854733	0.06	0.267	1.76E-05	Myofibroblasts	KRT18	human
4.21E-14	-1.103955333	0.095	0.383	1.10E-09	Myofibroblasts	ATP2B1	human
6.03E-23	-1.262866311	0.593	0.836	1.57E-18	Myofibroblasts	S100A10	human
8.31E-16	-1.524270133	0.201	0.484	2.17E-11	Myofibroblasts	CRIP1	human
6.53E-28	-1.833574964	0.156	0.591	1.71E-23	Myofibroblasts	CYB5A	human
4.00E-09	-3.190798222	0.221	0.415	0.000104482	Myofibroblasts	SLPI	human
0	3.185153977	0.695	0.082	0	Artery cells	MT1M	human
0	2.914420699	0.717	0.039	0	Artery cells	SRPX	human
0	2.833199673	0.389	0.04	0	Artery cells	C10orf10	human
0	2.725547376	0.933	0.128	0	Artery cells	SPARCL1	human
0	2.565002092	0.887	0.163	0	Artery cells	A2M	human
0	2.474922158	0.522	0.025	0	Artery cells	ENPP2	human
0	2.388270066	0.884	0.289	0	Artery cells	GPX3	human
0	2.198440528	0.752	0.299	0	Artery cells	KCTD12	human
2.10E-293	2.097223011	0.919	0.665	5.49E-292	Artery cells	MT2A	human
0	2.067312045	0.68	0.123	0	Artery cells	GIMAP7	human
4.90E-244	2.039748377	0.679	0.303	1.28E-239	Artery cells	MT1E	human
1.93E-213	2.009406982	0.634	0.287	5.03E-209	Artery cells	MT1X	human
0	2.001032307	0.335	0.017	0	Artery cells	CCL14	human
0	1.979247831	0.525	0.089	0	Artery cells	HSPG2	human
1.36E-160	1.974169036	0.351	0.091	3.55E-156	Artery cells	CTGF	human
0	1.970557972	0.495	0.04	0	Artery cells	F8	human
8.56E-204	1.921714642	0.659	0.347	2.23E-199	Artery cells	SOCS3	human
3.15E-255	1.912994605	0.292	0.02	8.21E-251	Artery cells	MT1A	human
0	1.891606479	0.752	0.204	0	Artery cells	VAMP5	human
0	1.886649579	0.562	0.065	0	Artery cells	VIPR1	human
0	1.849706856	0.552	0.127	0	Artery cells	PTRF	human
0	1.811133234	0.53	0.05	0	Artery cells	GIMAP8	human
0	1.723543653	0.533	0.037	0	Artery cells	NOTCH4	human
0	1.710353583	0.719	0.113	0	Artery cells	GNG11	human
8.53E-119	1.701672234	0.497	0.254	2.23E-114	Artery cells	NR4A1	human
0	1.652461418	0.596	0.078	0	Artery cells	ITM2A	human
4.16E-256	1.538549825	0.356	0.043	1.09E-251	Artery cells	PLA1A	human
0	1.529362135	0.47	0.045	0	Artery cells	BTNL9	human
0	1.522949154	0.472	0.023	0	Artery cells	NRN1	human
2.50E-89	1.514264991	0.752	0.667	6.52E-85	Artery cells	ZFP36	human
3.01E-148	1.513606264	0.811	0.697	7.86E-144	Artery cells	JUNB	human
2.48E-243	1.503776948	0.817	0.543	6.47E-239	Artery cells	CD99	human
0	1.502581351	0.311	0.002	0	Artery cells	LINC00551	human
3.07E-212	1.481643549	0.47	0.141	8.00E-208	Artery cells	STARD3	human
4.02E-242	1.480608929	0.503	0.146	1.05E-237	Artery cells	ASRGL1	human
5.52E-199	1.479406665	0.607	0.274	1.44E-194	Artery cells	PON2	human
2.91E-196	1.475954484	0.423	0.112	7.60E-192	Artery cells	SOCS2	human
1.21E-270	1.449691601	0.484	0.11	3.16E-266	Artery cells	CD320	human
0	1.446688078	0.304	0.009	0	Artery cells	IDO1	human
4.26E-94	1.441550348	0.53	0.303	1.11E-89	Artery cells	PDK4	human
0	1.434646994	0.432	0.046	0	Artery cells	PLAC9	human
3.10E-286	1.401129668	0.488	0.101	8.09E-282	Artery cells	PLLP	human
0	1.397755847	0.467	0.042	0	Artery cells	PCAT19	human
2.70E-255	1.371194183	0.505	0.118	7.04E-251	Artery cells	GIMAP1	human
3.33E-127	1.37007603	0.664	0.453	8.68E-123	Artery cells	IFNGR1	human
0	1.368789944	0.437	0.046	0	Artery cells	PCDH17	human
3.20E-166	1.364559247	0.725	0.5	8.36E-162	Artery cells	HERPUD1	human
3.38E-220	1.362443755	0.441	0.107	8.82E-216	Artery cells	GBP4	human
0	1.344603108	0.607	0.095	0	Artery cells	CALD1	human
5.70E-293	1.331923673	0.392	0.037	1.49E-293	Artery cells	TMTC1	human
1.22E-136	1.325525098	0.432	0.163	3.19E-132	Artery cells	NNMT	human
0	1.325032954	0.33	0.006	0	Artery cells	SSTR1	human
2.14E-33	1.287713099	0.55	0.5	5.58E-29	Artery cells	GADD45B	human
2.93E-283	1.286170819	0.393	0.044	7.64E-279	Artery cells	HIF3A	human
8.18E-276	1.27722251	0.323	0.019	2.13E-271	Artery cells	GPIHBP1	human
6.53E-182	1.259704069	0.58	0.25	1.70E-177	Artery cells	NEDD9	human
0	1.259336265	0.356	0.012	0	Artery cells	SELP	human
4.15E-251	1.25296042	0.333	0.033	1.08E-246	Artery cells	SLCO4A1	human
1.07E-211	1.250841501	0.405	0.092	2.80E-207	Artery cells	RPGR	human
9.57E-240	1.237595409	0.276	0.018	2.50E-235	Artery cells	ARC	human
7.79E-172	1.231691274	0.649	0.374	2.03E-167	Artery cells	S100A13	human
0	1.226904687	0.99	0.951	0	Artery cells	TMSB10	human
7.90E-215	1.219593433	0.398	0.072	2.06E-210	Artery cells	GRASP	human
2.30E-199	1.218847038	0.565	0.22	5.99E-195	Artery cells	TPM1	human
1.02E-243	1.216026962	0.318	0.035	2.66E-239	Artery cells	CPAMD8	human
7.22E-293	1.214505889	0.273	0.005	1.88E-288	Artery cells	CLDN10	human
3.33E-208	1.197427365	0.42	0.105	8.68E-204	Artery cells	KIAA0355	human
6.24E-18	1.190172341	0.497	0.427	1.63E-13	Artery cells	CXCL2	human
1.35E-261	1.182449374	0.265	0.011	3.52E-257	Artery cells	PNMT	human
1.89E-213	1.177676527	0.413	0.085	4.94E-209	Artery cells	GFOD1	human
2.26E-282	1.167975065	0.435	0.053	5.89E-278	Artery cells	COX7A1	human
5.99E-138	1.155608011	0.697	0.519	1.56E-133	Artery cells	CAPZA2	human
7.57E-203	1.138791237	0.36	0.07	1.98E-198	Artery cells	MKL2	human
7.67E-157	1.135425567	0.515	0.225	2.00E-152	Artery cells	TPST2	human
7.22E-128	1.13076561	0.595	0.352	1.88E-123	Artery cells	TACC1	human
8.57E-251	1.129851862	0.305	0.024	2.24E-246	Artery cells	RUNX1T1	human
3.45E-97	1.12651659	0.606	0.395	9.01E-93	Artery cells	ARL6IP1	human
1.43E-118	1.123700787	0.481	0.227	3.74E-114	Artery cells	ADD1	human
0	1.120340069	0.359	0.017	0	Artery cells	TOX2	human
8.30E-153	1.112105964	0.767	0.557	2.17E-148	Artery cells	CD59	human
7.15E-293	1.106411183	0.304	0.01	1.87E-290	Artery cells	AIF1L	human
1.19E-82	1.09654509	0.498	0.302	3.10E-78	Artery cells	IRF1	human
1.22E-154	1.089808576	0.52	0.214	3.17E-150	Artery cells	PAPSS2	human
7.92E-210	1.087167383	0.437	0.102	2.07E-205	Artery cells	PKIG	human
1.01E-209	1.076453983	0.335	0.048	2.64E-205	Artery cells	SLC6A4	human
6.79E-161	1.075041409	0.44	0.156	1.77E-156	Artery cells	RCN1	human
1.81E-21	1.044277539	0.538	0.471	4.73E-17	Artery cells	HSPA1A	human
4.19E-139	1.037337514	0.447	0.183	1.09E-134	Artery cells	SLC44A2	human
8.33E-104	1.034092787	0.597	0.406	2.17E-99	Artery cells	LEPROT	human
2.85E-75	1.025104583	0.382	0.203	7.44E-71	Artery cells	WBP5	human
4.17E-111	1.019963446	0.581	0.38	1.09E-106	Artery cells	PTTG1IP	human
1.49E-241	1.009306064	0.312	0.027	3.89E-237	Artery cells	TMEM47	human
5.98E-137	1.005727593	0.439	0.176	1.56E-132	Artery cells	PSIP1	human
1.92E-73	1.004589917	0.315	0.134	5.00E-69	Artery cells	C8orf4	human
9.49E-75	0.999756715	0.386	0.21	2.48E-70	Artery cells	CSRNP1	human
6.39E-20	0.99630642	0.424	0.35	1.67E-15	Artery cells	HSPA1B	human
3.86E-209	0.986792214	0.351	0.059	1.01E-204	Artery cells	FXYD6	human
1.83E-168	0.977596496	0.872	0.796	4.77E-164	Artery cells	SRP14	human
3.62E-123	0.975072675	0.525	0.284	9.44E-119	Artery cells	WARS	human
1.44E-129	0.970762445	0.399	0.135	3.75E-125	Artery cells	DNAJB4	human
1.24E-93	0.968677843	0.568	0.381	3.23E-89	Artery cells	RDX	human
8.01E-99	0.964228426	0.307	0.104	2.09E-94	Artery cells	NQO1	human
8.29E-176	0.960062955	0.867	0.757	2.16E-171	Artery cells	MYL12B	human
1.04E-237	0.955340593	0.26	0.014	2.71E-233	Artery cells	MATN2	human
3.74E-76	0.955119374	0.835	0.77	9.75E-72	Artery cells	DUSP1	human
4.03E-107	0.954177519	0.487	0.261	1.05E-102	Artery cells	PRMT1	human
1.04E-246	0.946740824	0.304	0.023	2.70E-242	Artery cells	NES	human
8.54E-192	0.942765043	0.277	0.032	2.23E-187	Artery cells	CX3CL1	human
3.04E-60	0.928559095	0.432	0.275	7.94E-56	Artery cells	HSD17B12	human
6.70E-79	0.927854985	0.527	0.346	1.75E-74	Artery cells	LAP3	human
2.47E-239	0.926638527	0.256	0.013	6.44E-235	Artery cells	KCNMB4	human
1.21E-181	0.925623177	0.306	0.045	3.17E-177	Artery cells	CCDC68	human
5.53E-89	0.921672788	0.629	0.471	1.44E-84	Artery cells	CDC37	human
4.23E-102	0.920539274	0.251	0.066	1.10E-97	Artery cells	COL8A1	human
1.82E-94	0.90465101	0.447	0.241	4.75E-90	Artery cells	CCDC50	human
2.31E-108	0.9040479	0.552	0.314	6.04E-104	Artery cells	FDPS	human
8.51E-213	0.901657981	0.335	0.046	2.22E-208	Artery cells	ZEB1	human
4.24E-130	0.898851031	0.254	0.043	1.11E-125	Artery cells	PTGDS	human
4.54E-75	0.897588152	0.437	0.259	1.19E-70	Artery cells	MYCBP2	human
4.79E-93	0.885202764	0.452	0.218	1.25E-88	Artery cells	PMP22	human
6.01E-192	0.885018006	0.339	0.056	1.57E-187	Artery cells	GIMAP6	human
1.87E-106	0.88489596	0.35	0.117	4.88E-102	Artery cells	ABLIM1	human
5.35E-149	0.879420058	0.293	0.056	1.40E-144	Artery cells	RBMS3	human
9.80E-78	0.878094479	0.534	0.337	2.56E-73	Artery cells	IFI16	human
1.03E-85	0.876913484	0.564	0.37	2.68E-81	Artery cells	AES	human
2.11E-106	0.873449462	0.271	0.079	5.49E-102	Artery cells	PPM1D	human
6.01E-103	0.870382759	0.415	0.18	1.57E-98	Artery cells	OCIAD2	human
1.19E-230	0.866028075	0.318	0.032	3.11E-226	Artery cells	FENDRR	human
1.71E-233	0.860187608	0.263	0.019	4.46E-229	Artery cells	GIPC2	human
9.35E-66	0.858253301	0.412	0.239	2.44E-61	Artery cells	ADIPOR2	human
1.54E-97	0.856733478	0.273	0.091	4.02E-93	Artery cells	MMP28	human
8.06E-79	0.855071503	0.415	0.218	2.10E-74	Artery cells	NASP	human
6.05E-31	0.851437602	0.368	0.245	1.58E-26	Artery cells	ICAM1	human
2.37E-80	0.848251411	0.578	0.37	6.18E-76	Artery cells	PSMB9	human
5.66E-40	0.845225611	0.445	0.329	1.48E-35	Artery cells	TMOD3	human
1.23E-184	0.837977917	0.341	0.067	3.21E-180	Artery cells	TUSC3	human
2.65E-143	0.830522199	0.351	0.087	6.92E-139	Artery cells	MARCKSL1	human
1.80E-133	0.828498701	0.331	0.092	4.70E-129	Artery cells	SDPR	human
1.79E-99	0.827228152	0.39	0.172	4.68E-95	Artery cells	MYO1C	human
6.47E-35	0.826568767	0.467	0.37	1.69E-30	Artery cells	TGFBR2	human
3.49E-42	0.82518713	0.275	0.139	9.11E-38	Artery cells	MYC	human
1.33E-117	0.81683342	0.298	0.088	3.48E-113	Artery cells	SORBS2	human
3.62E-77	0.805487354	0.301	0.128	9.46E-73	Artery cells	PROS1	human
4.03E-163	0.80470339	0.286	0.047	1.05E-158	Artery cells	SHROOM4	human
1.07E-67	0.803654744	0.28	0.111	2.79E-63	Artery cells	MLLT4	human
2.83E-79	0.802971602	0.255	0.083	7.38E-75	Artery cells	ASS1	human
1.85E-72	0.801807539	0.605	0.46	4.82E-68	Artery cells	GNAI2	human
1.16E-120	0.800743022	0.298	0.076	3.03E-116	Artery cells	HES4	human
8.16E-226	0.784151353	0.296	0.028	2.13E-221	Artery cells	SNCG	human
3.34E-120	0.783880458	0.322	0.092	8.72E-116	Artery cells	INPP1	human
4.09E-58	0.783204284	0.48	0.337	1.07E-53	Artery cells	RBM17	human
1.10E-60	0.780415348	0.291	0.123	2.88E-56	Artery cells	XAF1	human
2.76E-105	0.776769043	0.286	0.082	7.20E-101	Artery cells	HHEX	human
2.26E-53	0.772566308	0.615	0.502	5.90E-49	Artery cells	AHNAK	human
1.49E-50	0.772379515	0.453	0.313	3.89E-46	Artery cells	NKTR	human
1.31E-84	0.770047059	0.316	0.133	3.41E-80	Artery cells	PGRMC2	human
3.89E-49	0.76526731	0.278	0.135	1.01E-44	Artery cells	PLCG2	human
1.77E-49	0.763209973	0.46	0.328	4.61E-45	Artery cells	MIDN	human
4.37E-115	0.762424565	0.855	0.774	1.14E-110	Artery cells	CALM1	human
1.42E-08	0.75064425	0.365	0.342	0.000369438	Artery cells	SLC2A3	human
7.08E-77	0.748226139	0.651	0.499	1.85E-72	Artery cells	ETS2	human
4.63E-67	0.746021835	0.396	0.22	1.21E-62	Artery cells	ZBTB38	human
2.29E-116	0.745073851	0.308	0.091	5.98E-112	Artery cells	ENTPD1	human
1.50E-64	0.744876043	0.61	0.501	3.92E-60	Artery cells	EID1	human
2.75E-73	0.742278691	0.694	0.491	7.18E-69	Artery cells	TIMP1	human
2.34E-48	0.741687736	0.618	0.529	6.10E-44	Artery cells	TPM4	human
1.54E-41	0.738605393	0.403	0.276	4.02E-37	Artery cells	CALCOCO2	human
2.68E-105	0.737330842	0.38	0.142	6.99E-101	Artery cells	PLS3	human
6.04E-62	0.736475399	0.454	0.307	1.58E-57	Artery cells	SERINC3	human
9.30E-136	0.735149536	0.255	0.046	2.43E-131	Artery cells	IL15RA	human
1.12E-67	0.733614778	0.308	0.139	2.93E-63	Artery cells	RALGAPA2	human
2.60E-76	0.733279278	0.28	0.108	6.77E-72	Artery cells	ZNF503	human
4.19E-69	0.730869976	0.251	0.09	1.09E-64	Artery cells	MTRF1L	human
4.97E-89	0.728765373	0.33	0.133	1.30E-84	Artery cells	CMTM8	human
6.06E-112	0.727803692	0.275	0.069	1.58E-107	Artery cells	CAMK1	human
1.52E-130	0.727485645	0.283	0.065	3.97E-126	Artery cells	SH2D3C	human
2.88E-64	0.727175724	0.407	0.217	7.51E-60	Artery cells	NGFRAP1	human
1.03E-17	0.726754235	0.528	0.512	2.68E-13	Artery cells	PPP1R15A	human
1.59E-31	0.726673602	0.456	0.363	4.14E-27	Artery cells	EIF4A1	human
3.83E-102	0.72538243	0.265	0.078	1.00E-97	Artery cells	PIR	human
3.71E-64	0.723675167	0.342	0.168	9.68E-60	Artery cells	TRIM56	human
2.29E-45	0.721965765	0.362	0.223	5.97E-41	Artery cells	TMEM245	human
1.52E-74	0.721827498	0.258	0.096	3.97E-70	Artery cells	MAGI1	human
4.36E-99	0.719180986	0.83	0.718	1.14E-94	Artery cells	RAC1	human
4.69E-108	0.716649517	0.251	0.065	1.22E-103	Artery cells	HRH1	human
4.43E-55	0.716073653	0.474	0.326	1.16E-50	Artery cells	FLOT1	human
4.80E-43	0.715256434	0.532	0.416	1.25E-38	Artery cells	PTMS	human
1.69E-41	0.71043121	0.407	0.28	4.42E-37	Artery cells	VAMP3	human
2.83E-65	0.700365185	0.321	0.139	7.39E-61	Artery cells	TAP1	human
2.80E-53	0.695901158	0.271	0.13	7.31E-49	Artery cells	BCL3	human
2.05E-27	0.693858852	0.564	0.519	5.34E-23	Artery cells	CCNL1	human
3.58E-155	0.69364326	0.256	0.034	9.35E-151	Artery cells	TBX3	human
2.72E-168	0.687935647	0.259	0.035	7.10E-164	Artery cells	ROBO4	human
1.04E-54	0.683675471	0.323	0.163	2.72E-50	Artery cells	SSFA2	human
6.57E-70	0.683193176	0.385	0.185	1.71E-65	Artery cells	MEF2C	human
1.80E-64	0.68159556	0.34	0.156	4.69E-60	Artery cells	SASH1	human
7.15E-52	0.680757727	0.52	0.389	1.86E-47	Artery cells	PSMB8	human
3.82E-19	0.680144167	0.443	0.378	9.96E-15	Artery cells	SEPW1	human
2.45E-50	0.678367655	0.596	0.509	6.40E-46	Artery cells	GABARAPL2	human
2.67E-64	0.667336238	0.269	0.111	6.97E-60	Artery cells	INPP5K	human
2.46E-34	0.663099626	0.492	0.418	6.42E-30	Artery cells	CAMTA1	human
3.54E-140	0.658840737	0.322	0.069	9.23E-136	Artery cells	RAMP3	human
4.58E-88	0.657570316	0.29	0.099	1.20E-83	Artery cells	HOTAIRM1	human
4.67E-43	0.65038811	0.356	0.225	1.22E-38	Artery cells	SNAP23	human
1.32E-184	0.648663242	0.312	0.046	3.45E-180	Artery cells	TMEM204	human
4.04E-44	0.647345264	0.322	0.187	1.05E-39	Artery cells	PIK3C2A	human
1.28E-63	0.640578536	0.709	0.648	3.34E-59	Artery cells	GUK1	human
9.06E-48	0.638973692	0.692	0.632	2.36E-43	Artery cells	PNRC1	human
1.32E-48	0.637151006	0.32	0.178	3.45E-44	Artery cells	ITGAV	human
5.47E-38	0.633978247	0.254	0.132	1.43E-33	Artery cells	PVRL2	human
1.16E-39	0.6327631	0.88	0.862	3.02E-35	Artery cells	ACTG1	human
1.21E-62	0.632724532	0.569	0.406	3.16E-58	Artery cells	MGST2	human
6.28E-111	0.632658665	0.251	0.055	1.64E-106	Artery cells	NDRG2	human
2.34E-106	0.625895345	0.313	0.095	6.11E-102	Artery cells	ETS1	human
3.18E-139	0.625248817	0.996	0.981	8.30E-135	Artery cells	B2M	human
8.62E-14	0.625060036	0.34	0.291	2.25E-09	Artery cells	BHLHE40	human
1.66E-42	0.615571004	0.684	0.633	4.34E-38	Artery cells	SON	human
2.59E-30	0.612554834	0.289	0.175	6.75E-26	Artery cells	CNOT8	human
4.87E-36	0.612497345	0.516	0.431	1.27E-31	Artery cells	NDUFA12	human
6.02E-81	0.61173737	0.251	0.079	1.57E-76	Artery cells	MDK	human
5.41E-31	0.611036871	0.348	0.248	1.41E-26	Artery cells	GINM1	human
4.98E-44	0.610620494	0.566	0.448	1.30E-39	Artery cells	C12orf57	human
4.80E-38	0.60935395	0.393	0.274	1.25E-33	Artery cells	SHISA5	human
4.03E-28	0.603779075	0.503	0.426	1.05E-23	Artery cells	CD46	human
5.13E-35	0.600629254	0.455	0.347	1.34E-30	Artery cells	TNFRSF1A	human
2.58E-101	0.599415427	0.963	0.934	6.74E-97	Artery cells	PTMA	human
3.52E-41	0.59918289	0.388	0.261	9.19E-37	Artery cells	MAP4	human
2.48E-36	0.596747066	0.3	0.179	6.47E-32	Artery cells	ZFYVE21	human
6.90E-35	0.592684333	0.251	0.137	1.80E-30	Artery cells	CYR61	human
5.97E-39	0.589657401	0.471	0.35	1.56E-34	Artery cells	SNHG7	human
1.95E-60	-0.599895098	0.181	0.422	5.09E-56	Artery cells	UPP1	human
9.20E-36	-0.614455878	0.114	0.273	2.40E-31	Artery cells	ARID5B	human
1.08E-35	-0.726341165	0.106	0.258	2.81E-31	Artery cells	MAML2	human
8.86E-84	-0.783703546	0.102	0.38	2.31E-79	Artery cells	ADGRE5	human
2.47E-39	-0.813627324	0.149	0.325	6.45E-35	Artery cells	ZFAND3	human
2.21E-08	-0.839117006	0.563	0.455	0.000576816	Artery cells	IL6ST	human
1.79E-212	-0.877820723	0.981	0.986	4.67E-208	Artery cells	MT-CO1	human
6.20E-115	-0.916496989	0.086	0.389	1.62E-110	Artery cells	LGALS3BP	human
3.17E-58	-1.01954713	0.166	0.386	8.28E-54	Artery cells	ATP2B1	human
4.44E-32	-1.030046197	0.469	0.592	1.16E-27	Artery cells	CYB5A	human
5.54E-129	-1.055771051	0.099	0.436	1.45E-124	Artery cells	CXCL16	human
3.15E-68	-1.085486453	0.063	0.274	8.22E-64	Artery cells	HPGD	human
6.12E-207	-2.138737221	0.047	0.485	1.60E-202	Artery cells	MGST1	human
0	4.019589029	0.647	0.078	0	Vein cells	CCL23	human
0	3.195117513	0.951	0.124	0	Vein cells	SPARCL1	human
0	3.073298763	0.629	0.036	0	Vein cells	PTGDS	human
0	2.755939076	0.705	0.037	0	Vein cells	SRPX	human
0	2.719437263	0.838	0.155	0	Vein cells	NNMT	human
0	2.689151725	0.518	0.012	0	Vein cells	CCL14	human
1.72E-255	2.60431785	0.433	0.102	4.50E-251	Vein cells	CCL2	human
0	2.46597487	0.847	0.287	0	Vein cells	GPX3	human
0	2.374829952	0.592	0.038	0	Vein cells	PLA1A	human
1.15E-240	2.274911466	0.396	0.09	3.00E-236	Vein cells	CTGF	human
0	2.269183007	0.946	0.553	0	Vein cells	CD59	human
0	2.172501104	0.285	0.001	0	Vein cells	SELE	human
0	2.138079746	0.439	0.037	0	Vein cells	ADAMTS9	human
0	2.137423087	0.881	0.443	0	Vein cells	GSN	human
0	2.095770922	0.527	0.012	0	Vein cells	MMRN1	human
6.43E-140	2.059668624	0.265	0.058	1.68E-135	Vein cells	IL6	human
0	2.028068003	0.819	0.161	0	Vein cells	A2M	human
0	1.973845476	0.897	0.487	0	Vein cells	TIMP1	human
0	1.918676278	0.632	0.038	0	Vein cells	PCAT19	human
0	1.899176683	0.542	0.012	0	Vein cells	NUAK1	human
0	1.871538005	0.366	0.021	0	Vein cells	POSTN	human
1.29E-255	1.807018924	0.441	0.084	3.37E-251	Vein cells	MT1M	human
0	1.761764674	0.594	0.036	0	Vein cells	FAM107A	human
0	1.696341801	0.691	0.298	0	Vein cells	KCTD12	human
0	1.664225672	0.649	0.121	0	Vein cells	GIMAP7	human
4.05E-205	1.620260023	0.733	0.497	1.06E-200	Vein cells	GADD45B	human
0	1.616209329	0.734	0.202	0	Vein cells	VAMP5	human
1.30E-208	1.599863871	0.373	0.089	3.38E-204	Vein cells	CYP1B1	human
0	1.58277774	0.321	0.009	0	Vein cells	C2CD4B	human
0	1.57385852	0.794	0.431	0	Vein cells	PDLIM1	human
0	1.570792758	0.553	0.044	0	Vein cells	LMCD1	human
0	1.528228383	0.666	0.092	0	Vein cells	CALD1	human
2.36E-215	1.523760905	0.403	0.09	6.16E-211	Vein cells	SDPR	human
2.15E-189	1.483441418	0.892	0.665	5.60E-185	Vein cells	MT2A	human
0	1.462933601	0.82	0.47	0	Vein cells	STOM	human
2.80E-152	1.455806207	0.568	0.286	7.30E-148	Vein cells	MT1X	human
2.81E-222	1.448564058	0.447	0.128	7.34E-218	Vein cells	PTRF	human
0	1.414268195	0.466	0.067	0	Vein cells	MKL2	human
2.57E-124	1.395993717	0.67	0.468	6.70E-120	Vein cells	HSPA1A	human
1.80E-240	1.368941374	0.352	0.047	4.69E-236	Vein cells	SLC6A4	human
1.52E-197	1.349912762	0.548	0.255	3.98E-193	Vein cells	LYST	human
0	1.349179503	0.528	0.083	0	Vein cells	MARCKSL1	human
0	1.345188901	0.539	0.05	0	Vein cells	COX7A1	human
8.49E-258	1.341616246	0.873	0.695	2.22E-253	Vein cells	JUNB	human
1.43E-257	1.329278212	0.782	0.496	3.73E-253	Vein cells	ETS2	human
1.29E-91	1.314064128	0.313	0.133	3.36E-87	Vein cells	SPRY1	human
2.17E-279	1.291821165	0.781	0.469	5.67E-275	Vein cells	MYH9	human
1.27E-272	1.282002724	0.494	0.145	3.32E-268	Vein cells	ASRGL1	human
0	1.281810138	0.456	0.024	0	Vein cells	SNCG	human
5.12E-155	1.266155372	0.607	0.338	1.34E-150	Vein cells	SLC2A3	human
5.08E-293	1.265723218	0.627	0.217	1.32E-293	Vein cells	TPM1	human
0	1.255745545	0.42	0.017	0	Vein cells	CXorf36	human
4.63E-288	1.247544713	0.431	0.071	1.21E-283	Vein cells	GRASP	human
0	1.224041788	0.438	0.045	0	Vein cells	PLAC9	human
4.70E-256	1.215900274	0.692	0.352	1.23E-251	Vein cells	CCDC85B	human
2.93E-223	1.211509589	0.602	0.294	7.65E-219	Vein cells	ACTN1	human
8.58E-151	1.191245068	0.783	0.607	2.24E-146	Vein cells	HSPB1	human
4.27E-241	1.184370192	0.427	0.102	1.11E-236	Vein cells	NQO1	human
0	1.181307703	0.37	0.021	0	Vein cells	RUNX1T1	human
2.81E-72	1.180059015	0.501	0.349	7.33E-68	Vein cells	ATF3	human
8.92E-257	1.172268336	0.36	0.05	2.33E-252	Vein cells	HDAC9	human
1.28E-271	1.150577326	0.268	0.01	3.35E-267	Vein cells	PKHD1L1	human
0	1.146899225	0.426	0.022	0	Vein cells	NRN1	human
6.29E-136	1.140399941	0.545	0.301	1.64E-131	Vein cells	IRF1	human
1.10E-144	1.126419169	0.544	0.274	2.88E-140	Vein cells	PON2	human
3.87E-224	1.123116523	0.768	0.526	1.01E-219	Vein cells	TPM4	human
2.86E-216	1.122928082	0.67	0.366	7.47E-212	Vein cells	TGFBR2	human
8.30E-211	1.114224306	0.43	0.115	2.17E-206	Vein cells	ABLIM1	human
0	1.113648292	0.385	0.038	0	Vein cells	PLSCR4	human
2.15E-254	1.112559671	0.427	0.089	5.62E-250	Vein cells	SNTB2	human
1.19E-231	1.096407773	0.39	0.086	3.11E-227	Vein cells	SORBS2	human
1.93E-192	1.094010114	0.492	0.183	5.03E-188	Vein cells	PIK3C2A	human
1.86E-177	1.092256499	0.616	0.35	4.85E-173	Vein cells	TACC1	human
7.51E-163	1.092110602	0.47	0.201	1.96E-158	Vein cells	UGCG	human
6.77E-133	1.087900921	0.384	0.146	1.77E-128	Vein cells	BIRC3	human
1.98E-250	1.083018419	0.286	0.024	5.17E-246	Vein cells	RSPO3	human
1.50E-64	1.069936576	0.28	0.134	3.91E-60	Vein cells	C8orf4	human
6.17E-245	1.067386462	0.932	0.798	1.61E-240	Vein cells	MYL12A	human
1.19E-181	1.064207585	0.668	0.414	3.09E-177	Vein cells	PTMS	human
6.29E-221	1.047129265	0.397	0.091	1.64E-216	Vein cells	RPGR	human
2.30E-94	1.044813647	0.482	0.261	6.01E-90	Vein cells	IL7R	human
2.96E-156	1.025572816	0.615	0.379	7.74E-152	Vein cells	PTTG1IP	human
4.70E-293	1.024280758	0.369	0.032	1.23E-294	Vein cells	ROBO4	human
5.90E-221	1.020383589	0.384	0.092	1.54E-216	Vein cells	EVA1C	human
2.53E-239	1.0178093	0.365	0.064	6.59E-235	Vein cells	LXN	human
9.00E-186	0.999342451	0.396	0.11	2.35E-181	Vein cells	CD320	human
1.05E-86	0.997795266	0.512	0.337	2.74E-82	Vein cells	XIST	human
4.14E-138	0.995064885	0.535	0.283	1.08E-133	Vein cells	WARS	human
4.19E-213	0.969677795	0.414	0.104	1.09E-208	Vein cells	KIAA0355	human
7.89E-217	0.959892659	0.899	0.756	2.06E-212	Vein cells	MYL12B	human
0	0.950986241	0.369	0.03	0	Vein cells	MSRB3	human
1.57E-177	0.934195951	0.414	0.133	4.09E-173	Vein cells	DNAJB4	human
1.68E-243	0.932610517	0.335	0.044	4.39E-239	Vein cells	HIF3A	human
8.89E-247	0.930454374	0.385	0.076	2.32E-242	Vein cells	C1R	human
5.29E-167	0.928414561	0.502	0.239	1.38E-162	Vein cells	CCDC50	human
8.42E-261	0.920526343	0.321	0.03	2.20E-256	Vein cells	F2R	human
3.69E-108	0.913193371	0.663	0.517	9.62E-104	Vein cells	CCNL1	human
1.34E-223	0.912433811	0.271	0.023	3.49E-219	Vein cells	FAM43A	human
8.65E-194	0.904566	0.433	0.118	2.26E-189	Vein cells	GIMAP1	human
6.07E-36	0.901524867	0.549	0.426	1.58E-31	Vein cells	CXCL2	human
1.43E-175	0.899779501	0.351	0.089	3.74E-171	Vein cells	OSMR	human
5.45E-195	0.896934742	0.81	0.646	1.42E-190	Vein cells	GUK1	human
2.57E-187	0.896933718	0.381	0.1	6.70E-183	Vein cells	LAMB2	human
1.02E-137	0.893889635	0.37	0.128	2.65E-133	Vein cells	BCL3	human
1.17E-175	0.881657889	0.331	0.073	3.05E-171	Vein cells	ST6GAL1	human
3.31E-249	0.877558567	0.341	0.045	8.64E-245	Vein cells	SHROOM4	human
1.01E-248	0.875463584	0.332	0.044	2.64E-244	Vein cells	CCDC68	human
6.99E-213	0.872644272	0.342	0.051	1.82E-208	Vein cells	GIMAP8	human
1.40E-125	0.871439138	0.339	0.116	3.66E-121	Vein cells	EXOC6	human
3.32E-272	0.868802324	0.301	0.027	8.67E-268	Vein cells	C16orf45	human
2.49E-217	0.865571672	0.333	0.057	6.49E-213	Vein cells	TMEM255B	human
8.28E-207	0.864817098	0.296	0.032	2.16E-202	Vein cells	GPR146	human
1.58E-124	0.863321176	0.413	0.178	4.11E-120	Vein cells	BAG3	human
2.82E-131	0.863033071	0.342	0.107	7.35E-127	Vein cells	CDC25B	human
5.03E-132	0.862733556	0.279	0.077	1.31E-127	Vein cells	PIR	human
4.29E-180	0.86070159	0.367	0.09	1.12E-175	Vein cells	INPP1	human
8.73E-234	0.856659069	0.36	0.054	2.28E-229	Vein cells	GIMAP6	human
1.59E-176	0.852489285	0.939	0.861	4.15E-172	Vein cells	ACTG1	human
2.64E-128	0.843711092	0.617	0.405	6.88E-124	Vein cells	LEPROT	human
2.26E-55	0.841142606	0.272	0.139	5.89E-51	Vein cells	MYC	human
7.85E-122	0.835591056	0.43	0.197	2.05E-117	Vein cells	SWAP70	human
4.02E-134	0.832247695	0.45	0.184	1.05E-129	Vein cells	MEF2C	human
1.34E-186	0.825781926	0.396	0.093	3.49E-182	Vein cells	ETS1	human
7.20E-110	0.824113434	0.576	0.34	1.88E-105	Vein cells	CLEC2B	human
1.96E-188	0.822222356	0.269	0.033	5.13E-184	Vein cells	SLCO4A1	human
1.81E-118	0.820995519	0.663	0.47	4.71E-114	Vein cells	CDC37	human
2.12E-198	0.81782223	0.282	0.042	5.52E-194	Vein cells	TNFRSF10D	human
5.49E-95	0.81729582	0.329	0.136	1.43E-90	Vein cells	CYR61	human
1.03E-108	0.811572819	0.327	0.115	2.68E-104	Vein cells	TAGLN	human
2.08E-223	0.80939105	0.275	0.026	5.43E-219	Vein cells	SMAD9	human
7.11E-93	0.802452207	0.268	0.094	1.85E-88	Vein cells	SSH1	human
4.32E-70	0.795165702	0.604	0.49	1.13E-65	Vein cells	DDX3X	human
3.65E-120	0.793447963	0.388	0.166	9.52E-116	Vein cells	TRIM56	human
6.19E-187	0.793245428	0.32	0.072	1.62E-182	Vein cells	PBX1	human
1.23E-116	0.790529186	0.413	0.171	3.21E-112	Vein cells	PEA15	human
1.07E-76	0.790300033	0.49	0.327	2.80E-72	Vein cells	MIDN	human
1.60E-128	0.782650293	0.327	0.1	4.17E-124	Vein cells	LPAR6	human
7.78E-123	0.7813583	0.671	0.5	2.03E-118	Vein cells	EID1	human
9.66E-218	0.780292848	0.278	0.023	2.52E-213	Vein cells	NES	human
2.29E-168	0.779288454	0.291	0.059	5.97E-164	Vein cells	CFI	human
3.13E-26	0.778390489	0.602	0.558	8.17E-22	Vein cells	SOD2	human
1.49E-136	0.774605182	0.259	0.062	3.89E-132	Vein cells	VWA1	human
3.20E-92	0.773489089	0.253	0.085	8.34E-88	Vein cells	TCEAL9	human
1.32E-168	0.772706873	0.994	0.951	3.46E-164	Vein cells	TMSB10	human
4.32E-185	0.772647599	0.296	0.048	1.13E-180	Vein cells	TNXB	human
1.04E-57	0.769464892	0.318	0.178	2.72E-53	Vein cells	MPZL2	human
1.33E-204	0.767020182	0.302	0.039	3.47E-200	Vein cells	NOTCH4	human
3.99E-174	0.767010748	0.287	0.047	1.04E-169	Vein cells	SULF2	human
8.78E-156	0.76401468	0.296	0.068	2.29E-151	Vein cells	EPB41L4A	human
3.00E-92	0.757782813	0.657	0.519	7.83E-88	Vein cells	ENY2	human
3.98E-221	0.752282525	0.268	0.024	1.04E-216	Vein cells	ARHGAP23	human
1.08E-83	0.751269737	0.665	0.509	2.81E-79	Vein cells	DNAJA1	human
3.06E-137	0.750784741	0.392	0.156	7.99E-133	Vein cells	RCN1	human
1.02E-130	0.743023524	0.3	0.081	2.65E-126	Vein cells	HHEX	human
1.43E-165	0.737126486	0.306	0.07	3.74E-161	Vein cells	TNFAIP1	human
6.99E-243	0.734332458	0.269	0.018	1.82E-238	Vein cells	TSPAN18	human
3.68E-111	0.726421035	0.387	0.171	9.60E-107	Vein cells	MYO1C	human
2.37E-142	0.725497699	0.354	0.109	6.18E-138	Vein cells	CD109	human
6.21E-111	0.725079027	0.261	0.075	1.62E-106	Vein cells	GJA1	human
2.83E-97	0.724144769	0.53	0.324	7.39E-93	Vein cells	FLOT1	human
3.13E-206	0.721258562	0.252	0.02	8.18E-202	Vein cells	NDRG4	human
3.20E-46	0.721181813	0.483	0.349	8.36E-42	Vein cells	HSPA1B	human
2.84E-61	0.712229586	0.514	0.361	7.42E-57	Vein cells	EIF4A1	human
6.68E-165	0.709090677	0.347	0.085	1.74E-160	Vein cells	GFOD1	human
7.31E-144	0.706161767	0.89	0.801	1.91E-139	Vein cells	DDX5	human
1.01E-81	0.704686142	0.311	0.122	2.64E-77	Vein cells	XAF1	human
3.21E-121	0.702749021	0.262	0.073	8.37E-117	Vein cells	TPD52L1	human
3.20E-114	0.69952579	0.328	0.114	8.35E-110	Vein cells	GNG12	human
2.51E-161	0.698809672	0.29	0.058	6.56E-157	Vein cells	FXYD6	human
9.21E-40	0.697869456	0.402	0.29	2.40E-35	Vein cells	BHLHE40	human
5.21E-78	0.695802119	0.417	0.221	1.36E-73	Vein cells	KLF10	human
9.80E-78	0.693876013	0.645	0.501	2.56E-73	Vein cells	AHNAK	human
5.04E-95	0.692958367	0.356	0.159	1.31E-90	Vein cells	VGLL4	human
2.13E-96	0.69264247	0.827	0.743	5.55E-92	Vein cells	HSP90AB1	human
1.81E-200	0.689181007	0.315	0.045	4.73E-196	Vein cells	TMEM204	human
9.06E-80	0.687074596	0.442	0.261	2.37E-75	Vein cells	PRMT1	human
2.91E-68	0.686577528	0.314	0.151	7.58E-64	Vein cells	HERC2	human
2.57E-90	0.682713957	0.312	0.132	6.71E-86	Vein cells	FBXO21	human
2.71E-70	0.680063949	0.603	0.46	7.08E-66	Vein cells	GNAI2	human
1.35E-81	0.680016038	0.661	0.519	3.52E-77	Vein cells	CAPZA2	human
7.66E-34	0.679241307	0.526	0.437	2.00E-29	Vein cells	DNAJB1	human
4.56E-56	0.677428786	0.615	0.511	1.19E-51	Vein cells	PPP1R15A	human
9.69E-62	0.670781002	0.477	0.328	2.53E-57	Vein cells	TMOD3	human
5.75E-49	0.666969922	0.261	0.131	1.50E-44	Vein cells	PVRL2	human
2.43E-100	0.66381157	0.295	0.108	6.34E-96	Vein cells	ITPRIP	human
3.94E-56	0.663360824	0.253	0.117	1.03E-51	Vein cells	YPEL2	human
4.89E-65	0.658083545	0.378	0.217	1.28E-60	Vein cells	HIPK3	human
1.32E-91	0.657510437	0.339	0.141	3.44E-87	Vein cells	SUN1	human
3.22E-163	0.656819711	0.972	0.934	8.41E-159	Vein cells	PTMA	human
2.35E-135	0.656428312	0.26	0.058	6.14E-131	Vein cells	PTPN14	human
1.54E-123	0.656302377	0.25	0.059	4.02E-119	Vein cells	HSPB8	human
3.31E-57	0.653248647	0.497	0.347	8.63E-53	Vein cells	NFKBIZ	human
1.55E-103	0.650739364	0.605	0.403	4.03E-99	Vein cells	ARGLU1	human
3.05E-116	0.64749628	0.252	0.066	7.97E-112	Vein cells	BCR	human
1.86E-118	0.644449314	0.322	0.112	4.85E-114	Vein cells	MOB2	human
1.77E-70	0.643247554	0.395	0.218	4.61E-66	Vein cells	NASP	human
1.78E-130	0.637600081	0.33	0.103	4.64E-126	Vein cells	PKIG	human
1.55E-39	0.636110473	0.435	0.304	4.04E-35	Vein cells	PDK4	human
3.22E-67	0.633967794	0.522	0.349	8.40E-63	Vein cells	SNHG7	human
1.35E-119	0.629653027	0.387	0.137	3.52E-115	Vein cells	IGFBP2	human
2.49E-48	0.61957462	0.326	0.18	6.50E-44	Vein cells	ARID5A	human
8.78E-84	0.617565705	0.292	0.123	2.29E-79	Vein cells	MET	human
2.25E-62	0.615671104	0.367	0.209	5.88E-58	Vein cells	CSRNP1	human
2.97E-72	0.61277003	0.666	0.558	7.76E-68	Vein cells	KTN1	human
2.32E-65	0.609503255	0.559	0.43	6.06E-61	Vein cells	RAB13	human
4.11E-79	0.60755438	0.385	0.2	1.07E-74	Vein cells	CCDC69	human
6.13E-75	0.605521763	0.365	0.188	1.60E-70	Vein cells	CRBN	human
6.96E-21	0.603087403	0.6	0.582	1.81E-16	Vein cells	JUND	human
3.65E-107	0.602790204	0.41	0.164	9.54E-103	Vein cells	MARCKS	human
2.74E-76	0.601372458	0.719	0.544	7.15E-72	Vein cells	CD99	human
9.74E-71	0.599940533	0.266	0.105	2.54E-66	Vein cells	PIEZO1	human
2.05E-90	0.59922777	0.298	0.107	5.36E-86	Vein cells	RGL2	human
1.02E-67	0.599032324	0.468	0.29	2.65E-63	Vein cells	NUCB2	human
5.40E-59	0.598875697	0.568	0.44	1.41E-54	Vein cells	PNISR	human
3.37E-80	0.59724879	0.377	0.176	8.80E-76	Vein cells	PSIP1	human
9.64E-24	0.596586895	0.295	0.204	2.52E-19	Vein cells	WBP5	human
4.18E-68	0.596324574	0.624	0.531	1.09E-63	Vein cells	SERBP1	human
9.65E-57	0.585548817	0.38	0.22	2.52E-52	Vein cells	ZBTB38	human
6.76E-53	0.58507447	0.378	0.225	1.76E-48	Vein cells	SNAP23	human
5.43E-71	-0.590370411	0.061	0.26	1.42E-66	Vein cells	ADK	human
1.61E-32	-0.698979108	0.127	0.258	4.19E-28	Vein cells	MAML2	human
3.85E-33	-0.71526145	0.18	0.325	1.00E-28	Vein cells	ZFAND3	human
4.15E-80	-0.716753091	0.047	0.25	1.08E-75	Vein cells	TANC2	human
1.51E-21	-0.921705445	0.659	0.626	3.93E-17	Vein cells	GRN	human
2.09E-86	-0.943092239	0.754	0.801	5.46E-82	Vein cells	GSTP1	human
4.56E-137	-0.970869695	0.071	0.381	1.19E-132	Vein cells	ADGRE5	human
7.76E-45	-1.145548594	0.394	0.556	2.02E-40	Vein cells	ATP1B3	human
1.05E-96	-1.148802037	0.431	0.61	2.74E-92	Vein cells	FABP5	human
1.80E-173	-1.148958641	0.078	0.427	4.70E-169	Vein cells	ATP1B1	human
3.13E-40	-1.38516729	0.804	0.804	8.16E-36	Vein cells	HLA-DRA	human
4.14E-20	-1.928573667	0.394	0.426	1.08E-15	Vein cells	FABP4	human
0	3.538831777	0.615	0.031	0	Capillary cells	SLC6A4	human
0	2.96184781	0.607	0.03	0	Capillary cells	BTNL9	human
0	2.883319277	0.325	0.029	0	Capillary cells	IL1RL1	human
0	2.874619772	0.519	0.023	0	Capillary cells	CA4	human
0	2.871043501	0.468	0.076	0	Capillary cells	MT1M	human
0	2.844765204	0.601	0.051	0	Capillary cells	VIPR1	human
0	2.546056298	0.344	0.015	0	Capillary cells	POSTN	human
0	2.497727074	0.424	0.083	0	Capillary cells	SDPR	human
0	2.27807112	0.68	0.153	0	Capillary cells	A2M	human
0	2.229751889	0.601	0.196	0	Capillary cells	VAMP5	human
1.66E-261	2.226944821	0.619	0.449	4.32E-257	Capillary cells	IFNGR1	human
0	2.156719214	0.534	0.115	0	Capillary cells	GIMAP7	human
2.33E-291	2.148301946	0.534	0.269	6.08E-287	Capillary cells	PON2	human
0	2.074081877	0.639	0.284	0	Capillary cells	GPX3	human
0	2.012471984	0.398	0.022	0	Capillary cells	FENDRR	human
0	1.970208973	0.403	0.03	0	Capillary cells	NOTCH4	human
0	1.919135357	0.313	0.024	0	Capillary cells	CX3CL1	human
0	1.901781712	0.37	0.042	0	Capillary cells	LEPR	human
0	1.894543891	0.533	0.212	0	Capillary cells	TPM1	human
0	1.853895582	0.702	0.554	0	Capillary cells	CD59	human
4.32E-226	1.851583631	0.368	0.124	1.13E-221	Capillary cells	PTRF	human
1.47E-148	1.83801998	0.476	0.3	3.84E-144	Capillary cells	PDK4	human
0	1.811975092	0.392	0.044	0	Capillary cells	STXBP6	human
0	1.810097044	0.34	0.028	0	Capillary cells	LRRC32	human
6.03E-214	1.807176925	0.497	0.28	1.57E-209	Capillary cells	WARS	human
0	1.778857977	0.338	0.034	0	Capillary cells	FAM107A	human
0	1.743453785	0.355	0.026	0	Capillary cells	ROBO4	human
6.36E-271	1.737634951	0.375	0.079	1.66E-266	Capillary cells	PRSS23	human
2.76E-293	1.712795701	0.803	0.664	7.21E-293	Capillary cells	MT2A	human
0	1.700077253	0.344	0.045	0	Capillary cells	GIMAP8	human
0	1.668497254	0.331	0.037	0	Capillary cells	PCAT19	human
0	1.657753869	0.331	0.027	0	Capillary cells	SOX18	human
9.06E-251	1.581486492	0.287	0.039	2.36E-246	Capillary cells	HIF3A	human
0	1.544296578	0.425	0.089	0	Capillary cells	CALD1	human
1.63E-215	1.530046833	0.445	0.194	4.24E-211	Capillary cells	TGM2	human
7.93E-184	1.526716288	0.323	0.105	2.07E-179	Capillary cells	CD109	human
4.23E-118	1.49837079	0.482	0.374	1.10E-113	Capillary cells	SERPINB6	human
2.01E-161	1.424053881	0.576	0.472	5.24E-157	Capillary cells	STOM	human
5.19E-265	1.415122291	0.316	0.049	1.35E-260	Capillary cells	COX7A1	human
1.69E-95	1.408101006	0.376	0.228	4.42E-91	Capillary cells	SYNE1	human
4.24E-148	1.396851647	0.325	0.128	1.11E-143	Capillary cells	PRPSAP1	human
3.38E-101	1.358806583	0.392	0.259	8.82E-97	Capillary cells	PRMT1	human
1.99E-75	1.322379765	0.42	0.346	5.19E-71	Capillary cells	LAP3	human
2.88E-81	1.301367134	0.43	0.303	7.51E-77	Capillary cells	MT1E	human
3.01E-102	1.300652664	0.392	0.249	7.86E-98	Capillary cells	NEDD9	human
1.58E-196	1.271713723	0.276	0.054	4.12E-192	Capillary cells	FXYD6	human
1.52E-134	1.268461756	0.276	0.104	3.98E-130	Capillary cells	CDC25B	human
3.83E-159	1.255990976	0.269	0.069	9.99E-155	Capillary cells	GRASP	human
1.19E-174	1.193053362	0.288	0.08	3.12E-170	Capillary cells	PPFIBP1	human
2.35E-28	1.163966765	0.265	0.21	6.13E-24	Capillary cells	CSRNP1	human
7.00E-179	1.156005335	0.258	0.059	1.83E-174	Capillary cells	APOL3	human
4.10E-92	1.14981136	0.655	0.708	1.07E-87	Capillary cells	RTN4	human
4.73E-164	1.141681762	0.396	0.149	1.24E-159	Capillary cells	IL32	human
2.66E-150	1.135147472	0.278	0.084	6.94E-146	Capillary cells	MARCKSL1	human
4.68E-56	1.134779145	0.289	0.192	1.22E-51	Capillary cells	CD82	human
5.89E-32	1.127322283	0.34	0.289	1.54E-27	Capillary cells	MT1X	human
2.28E-73	1.126518033	0.349	0.213	5.95E-69	Capillary cells	PAPSS2	human
6.36E-44	1.093243356	0.295	0.208	1.66E-39	Capillary cells	PRCP	human
1.11E-50	1.085776727	0.408	0.341	2.91E-46	Capillary cells	CLEC2B	human
6.47E-66	1.075547326	0.559	0.546	1.69E-61	Capillary cells	CD99	human
1.79E-58	1.071779316	0.279	0.168	4.68E-54	Capillary cells	FRYL	human
1.98E-20	1.070337269	0.403	0.433	5.16E-16	Capillary cells	NDUFA12	human
1.22E-44	1.068240654	0.3	0.221	3.19E-40	Capillary cells	KLF10	human
1.43E-08	1.055090852	0.423	0.473	0.000374238	Capillary cells	HSPA1A	human
4.65E-51	1.054888292	0.283	0.185	1.21E-46	Capillary cells	PIK3C2A	human
2.28E-66	1.04715131	0.27	0.156	5.94E-62	Capillary cells	RCN1	human
1.15E-109	1.038417356	0.259	0.101	3.01E-105	Capillary cells	PKIG	human
2.64E-75	1.029636606	0.266	0.137	6.88E-71	Capillary cells	TAP1	human
0	1.021126764	0.966	0.951	0	Capillary cells	TMSB10	human
1.04E-49	1.018500843	0.261	0.167	2.71E-45	Capillary cells	MAP3K11	human
2.84E-49	1.007812188	0.267	0.171	7.41E-45	Capillary cells	MYO1C	human
1.74E-31	1.002176681	0.346	0.303	4.54E-27	Capillary cells	KCTD12	human
6.78E-78	0.993966704	0.581	0.636	1.77E-73	Capillary cells	SON	human
2.89E-31	0.988854893	0.291	0.228	7.55E-27	Capillary cells	ADD1	human
7.35E-33	0.944719654	0.285	0.229	1.92E-28	Capillary cells	LIMA1	human
1.21E-59	0.941253315	0.279	0.164	3.17E-55	Capillary cells	MARCKS	human
7.82E-20	0.917680399	0.315	0.287	2.04E-15	Capillary cells	TSPAN14	human
4.79E-41	0.914625294	0.379	0.315	1.25E-36	Capillary cells	FDPS	human
3.56E-26	0.895692793	0.394	0.391	9.28E-22	Capillary cells	PSMB8	human
3.19E-14	0.88522349	0.387	0.419	8.32E-10	Capillary cells	TMEM123	human
6.40E-32	0.879199031	0.327	0.238	1.67E-27	Capillary cells	DDIT4	human
8.65E-09	0.87108935	0.315	0.34	0.000225785	Capillary cells	RBM17	human
1.11E-13	0.869103963	0.262	0.24	2.89E-09	Capillary cells	ADIPOR2	human
9.71E-08	0.861748779	0.286	0.298	0.002533293	Capillary cells	TSPAN4	human
1.46E-16	0.85900844	0.269	0.249	3.80E-12	Capillary cells	GSDMD	human
1.12E-22	0.846307154	0.265	0.221	2.92E-18	Capillary cells	ZBTB38	human
1.70E-09	0.845029883	0.441	0.525	4.43E-05	Capillary cells	CAPZA2	human
4.82E-12	0.83174793	0.422	0.475	1.26E-07	Capillary cells	CDC37	human
2.67E-16	0.817791562	0.368	0.373	6.97E-12	Capillary cells	AES	human
2.65E-14	0.815864042	0.434	0.451	6.92E-10	Capillary cells	GSN	human
8.23E-14	0.797251382	0.452	0.504	2.15E-09	Capillary cells	HERPUD1	human
5.60E-28	0.778582123	0.252	0.186	1.46E-23	Capillary cells	MEF2C	human
7.24E-20	0.776591749	0.469	0.533	1.89E-15	Capillary cells	TPM4	human
5.81E-09	0.768343412	0.25	0.242	0.000151616	Capillary cells	KLF3	human
5.38E-25	0.742264616	0.589	0.676	1.40E-20	Capillary cells	TAGLN2	human
1.13E-73	0.741840101	0.789	0.865	2.94E-69	Capillary cells	ACTG1	human
5.42E-17	0.737047128	0.485	0.542	1.41E-12	Capillary cells	CALR	human
1.62E-15	0.732824288	0.483	0.581	4.24E-11	Capillary cells	N4BP2L2	human
4.60E-80	0.725693718	0.687	0.787	1.20E-75	Capillary cells	HMGB1	human
4.12E-38	0.70517189	0.312	0.23	1.08E-33	Capillary cells	RNF144B	human
1.92E-60	0.700449378	0.685	0.806	5.01E-56	Capillary cells	DDX5	human
3.32E-39	0.677641323	0.619	0.747	8.66E-35	Capillary cells	HNRNPA2B1	human
3.18E-11	0.674145761	0.489	0.598	8.29E-07	Capillary cells	PSME1	human
8.74E-07	0.62500452	0.559	0.704	0.022813825	Capillary cells	JUNB	human
7.29E-08	0.621596491	0.307	0.443	0.001903421	Capillary cells	DNAJB1	human
6.07E-13	0.613123737	0.257	0.227	1.58E-08	Capillary cells	IL3RA	human
2.75E-48	0.606027204	0.336	0.621	7.17E-44	Capillary cells	HSPB1	human
4.78E-95	0.596549199	0.766	0.816	1.25E-90	Capillary cells	H3F3A	human
5.87E-105	-0.594320395	0.573	0.809	1.53E-100	Capillary cells	GSTP1	human
4.78E-36	-0.618863738	0.551	0.642	1.25E-31	Capillary cells	SRGN	human
7.75E-271	-0.650902063	0.087	0.431	2.02E-266	Capillary cells	UPP1	human
2.24E-271	-0.73233732	0.383	0.788	5.85E-267	Capillary cells	UQCRB	human
3.76E-158	-0.799203306	0.096	0.332	9.81E-154	Capillary cells	ZFAND3	human
2.55E-263	-0.861228945	0.009	0.255	6.65E-259	Capillary cells	TANC2	human
7.91E-293	-0.884703561	0.049	0.379	2.06E-293	Capillary cells	LYN	human
2.54E-232	-0.956485452	0.026	0.28	6.63E-228	Capillary cells	ARID5B	human
9.58E-174	-1.268210287	0.039	0.25	2.50E-169	Capillary cells	SIK3	human
3.25E-80	-1.312413566	0.103	0.253	8.48E-76	Capillary cells	RBFOX2	human
0	4.556069173	0.743	0.027	0	Aerocytes	IL1RL1	human
0	3.655098261	0.57	0.004	0	Aerocytes	SOSTDC1	human
0	3.055906003	0.634	0.086	0	Aerocytes	SDPR	human
0	2.659157825	0.703	0.156	0	Aerocytes	IGFBP4	human
0	2.54604047	0.616	0.041	0	Aerocytes	BTNL9	human
0	2.305397886	0.535	0.028	0	Aerocytes	FENDRR	human
0	2.289007437	0.77	0.238	0	Aerocytes	TM4SF1	human
0	2.258900211	0.459	0.028	0	Aerocytes	B3GALNT1	human
0	2.177786085	0.537	0.126	0	Aerocytes	PTRF	human
0	2.155335992	0.666	0.203	0	Aerocytes	VAMP5	human
0	2.12329104	0.729	0.289	0	Aerocytes	GPX3	human
0	2.083641804	0.285	0.006	0	Aerocytes	S100A3	human
0	2.078497229	0.445	0.045	0	Aerocytes	SLC6A4	human
0	2.072842941	0.416	0.031	0	Aerocytes	FZD4	human
0	2.042978744	0.397	0.044	0	Aerocytes	LHFP	human
0	2.016193873	0.375	0.015	0	Aerocytes	CYP3A5	human
7.17E-193	1.88220359	0.54	0.283	1.87E-188	Aerocytes	WARS	human
1.48E-254	1.881836576	0.433	0.106	3.85E-250	Aerocytes	GBP4	human
6.85E-237	1.799063243	0.394	0.097	1.79E-232	Aerocytes	EPB41L2	human
9.29E-294	1.785164643	0.39	0.052	2.43E-293	Aerocytes	TINAGL1	human
6.45E-201	1.772142086	0.464	0.191	1.68E-196	Aerocytes	CD82	human
3.94E-54	1.688836901	0.254	0.131	1.03E-49	Aerocytes	CLEC4E	human
1.01E-265	1.655453022	0.412	0.082	2.65E-261	Aerocytes	PPFIBP1	human
0	1.651619221	0.595	0.151	0	Aerocytes	IL32	human
4.96E-175	1.610248324	0.635	0.473	1.29E-170	Aerocytes	STOM	human
6.67E-259	1.558013235	0.293	0.025	1.74E-254	Aerocytes	ADGRL4	human
1.10E-293	1.548937147	0.388	0.053	2.87E-293	Aerocytes	COX7A1	human
2.14E-232	1.536854346	0.291	0.029	5.59E-228	Aerocytes	ARHGEF10	human
0	1.533817199	0.621	0.164	0	Aerocytes	A2M	human
7.61E-184	1.532321029	0.269	0.041	1.99E-179	Aerocytes	C10orf10	human
1.73E-200	1.465310616	0.275	0.033	4.51E-196	Aerocytes	SLCO4A1	human
3.02E-118	1.44955995	0.598	0.472	7.88E-114	Aerocytes	MYH9	human
4.97E-90	1.441632663	0.529	0.416	1.30E-85	Aerocytes	SLC3A2	human
6.88E-72	1.440757684	0.433	0.303	1.79E-67	Aerocytes	IRF1	human
1.52E-129	1.4369182	0.588	0.434	3.97E-125	Aerocytes	PDLIM1	human
5.65E-161	1.4272601	0.643	0.52	1.47E-156	Aerocytes	CAPZA2	human
9.39E-131	1.396768569	0.476	0.237	2.45E-126	Aerocytes	DDIT4	human
2.91E-193	1.396469336	0.318	0.066	7.59E-189	Aerocytes	TUSC3	human
3.00E-199	1.392872793	0.297	0.052	7.84E-195	Aerocytes	FAXDC2	human
3.92E-87	1.355912792	0.314	0.154	1.02E-82	Aerocytes	MAPKAPK5-AS1	human
3.88E-96	1.353816684	0.573	0.498	1.01E-91	Aerocytes	SERPINB1	human
2.59E-191	1.345129492	0.272	0.037	6.75E-187	Aerocytes	GIMAP5	human
2.22E-238	1.337316288	0.313	0.039	5.78E-234	Aerocytes	NOTCH4	human
7.08E-216	1.336889282	0.254	0.02	1.85E-211	Aerocytes	NDRG4	human
1.71E-142	1.336163942	0.361	0.131	4.45E-138	Aerocytes	PRPSAP1	human
1.78E-186	1.331159099	0.281	0.046	4.65E-182	Aerocytes	SHROOM4	human
1.72E-92	1.312839662	0.316	0.142	4.48E-88	Aerocytes	STARD3	human
1.64E-120	1.307186346	0.452	0.251	4.28E-116	Aerocytes	NEDD9	human
8.58E-155	1.299878009	0.254	0.049	2.24E-150	Aerocytes	TNXB	human
4.31E-159	1.297685833	0.293	0.059	1.12E-154	Aerocytes	SPOCK2	human
7.48E-132	1.277499774	0.302	0.091	1.95E-127	Aerocytes	INPP1	human
5.53E-82	1.267195422	0.376	0.222	1.44E-77	Aerocytes	KLF10	human
2.97E-88	1.260032575	0.576	0.513	7.75E-84	Aerocytes	SYNGR2	human
4.27E-121	1.248078648	0.296	0.092	1.11E-116	Aerocytes	UACA	human
1.18E-118	1.242506497	0.647	0.524	3.08E-114	Aerocytes	ZFP36L1	human
1.96E-130	1.234529255	0.677	0.557	5.12E-126	Aerocytes	CD59	human
2.75E-60	1.217794301	0.382	0.248	7.19E-56	Aerocytes	DST	human
6.40E-62	1.217563294	0.442	0.347	1.67E-57	Aerocytes	LAP3	human
1.18E-98	1.210469779	0.635	0.545	3.08E-94	Aerocytes	CD99	human
8.62E-53	1.183037987	0.425	0.339	2.25E-48	Aerocytes	DHRS7	human
2.17E-151	1.180342817	0.271	0.052	5.67E-147	Aerocytes	GIMAP8	human
1.75E-58	1.161309775	0.395	0.286	4.57E-54	Aerocytes	TSPAN14	human
2.64E-202	1.14008169	0.785	0.758	6.88E-198	Aerocytes	MYL12B	human
3.15E-129	1.130664533	0.733	0.706	8.21E-125	Aerocytes	RTN4	human
2.98E-65	1.127806126	0.479	0.389	7.79E-61	Aerocytes	PSMB8	human
7.27E-37	1.127602522	0.521	0.501	1.90E-32	Aerocytes	GADD45B	human
2.68E-58	1.110058806	0.426	0.322	6.98E-54	Aerocytes	PIM3	human
1.50E-66	1.094904874	0.528	0.464	3.91E-62	Aerocytes	PPA1	human
4.03E-38	1.084834467	0.393	0.305	1.05E-33	Aerocytes	PDK4	human
4.48E-92	1.080396431	0.271	0.101	1.17E-87	Aerocytes	LAMB2	human
6.06E-39	1.061273213	0.254	0.155	1.58E-34	Aerocytes	GBP1	human
5.64E-33	1.047846155	0.35	0.277	1.47E-28	Aerocytes	YIPF3	human
1.79E-64	1.047838337	0.322	0.183	4.68E-60	Aerocytes	OPTN	human
1.94E-36	1.045158535	0.45	0.431	5.05E-32	Aerocytes	NDUFA12	human
5.02E-42	1.026777231	0.328	0.229	1.31E-37	Aerocytes	LIMA1	human
6.66E-52	1.021424122	0.459	0.371	1.74E-47	Aerocytes	AES	human
1.40E-91	1.019799046	0.29	0.122	3.65E-87	Aerocytes	MAPRE2	human
5.24E-63	0.993393764	0.344	0.201	1.37E-58	Aerocytes	TGM2	human
9.85E-44	0.989097254	0.428	0.342	2.57E-39	Aerocytes	CLEC2B	human
4.63E-35	0.98447169	0.29	0.198	1.21E-30	Aerocytes	TMEM50B	human
1.47E-35	0.981825404	0.454	0.417	3.85E-31	Aerocytes	TMEM123	human
2.24E-36	0.981150661	0.333	0.249	5.84E-32	Aerocytes	GSDMD	human
3.62E-45	0.972264117	0.537	0.529	9.45E-41	Aerocytes	MSN	human
1.11E-31	0.971152121	0.26	0.171	2.88E-27	Aerocytes	FRYL	human
3.39E-59	0.969232036	0.295	0.157	8.85E-55	Aerocytes	FLI1	human
2.38E-50	0.967153977	0.264	0.143	6.22E-46	Aerocytes	COBLL1	human
1.29E-25	0.95951939	0.377	0.318	3.36E-21	Aerocytes	CARD16	human
1.41E-41	0.953246976	0.26	0.148	3.67E-37	Aerocytes	ATP2B4	human
4.23E-27	0.953057205	0.436	0.427	1.10E-22	Aerocytes	CD46	human
2.58E-28	0.948763423	0.384	0.342	6.74E-24	Aerocytes	TMEM179B	human
2.37E-32	0.947538068	0.461	0.461	6.18E-28	Aerocytes	NDFIP1	human
6.55E-98	0.947347623	0.268	0.088	1.71E-93	Aerocytes	MARCKSL1	human
9.42E-34	0.945046855	0.256	0.169	2.46E-29	Aerocytes	10-Sep	human
1.30E-52	0.940671341	0.269	0.139	3.40E-48	Aerocytes	BTN3A2	human
6.04E-32	0.935541704	0.319	0.243	1.58E-27	Aerocytes	ILK	human
2.80E-72	0.931699744	0.558	0.414	7.29E-68	Aerocytes	SERPING1	human
2.30E-48	0.931587848	0.333	0.214	6.00E-44	Aerocytes	FHL1	human
1.30E-35	0.9210596	0.272	0.187	3.40E-31	Aerocytes	BNIP3	human
8.70E-20	0.920524347	0.33	0.281	2.27E-15	Aerocytes	VAMP3	human
5.99E-38	0.905399916	0.531	0.543	1.56E-33	Aerocytes	RABAC1	human
2.31E-26	0.900774261	0.312	0.241	6.02E-22	Aerocytes	KLF3	human
1.57E-16	0.895649898	0.286	0.243	4.10E-12	Aerocytes	CCDC50	human
2.18E-29	0.883921376	0.27	0.19	5.69E-25	Aerocytes	CRBN	human
6.09E-224	0.883713811	0.98	0.944	1.59E-219	Aerocytes	S100A6	human
7.00E-40	0.881571923	0.517	0.527	1.83E-35	Aerocytes	DAD1	human
1.23E-19	0.870592293	0.252	0.181	3.21E-15	Aerocytes	C9orf142	human
1.25E-18	0.869512497	0.309	0.277	3.25E-14	Aerocytes	HSD17B12	human
3.70E-19	0.865059312	0.314	0.281	9.67E-15	Aerocytes	GLUD1	human
1.13E-12	0.863124598	0.252	0.221	2.96E-08	Aerocytes	LTBR	human
5.93E-18	0.86007498	0.441	0.467	1.55E-13	Aerocytes	KRTCAP2	human
9.78E-16	0.85668796	0.287	0.247	2.55E-11	Aerocytes	MPG	human
6.95E-15	0.846457471	0.287	0.248	1.81E-10	Aerocytes	TAF7	human
1.26E-17	0.846130523	0.405	0.396	3.28E-13	Aerocytes	CCND3	human
1.63E-20	0.841610815	0.282	0.227	4.26E-16	Aerocytes	TNFRSF14	human
2.88E-20	0.840889561	0.637	0.699	7.51E-16	Aerocytes	JUNB	human
1.85E-17	0.837878761	0.35	0.339	4.83E-13	Aerocytes	RBM17	human
6.95E-29	0.834204179	0.355	0.287	1.81E-24	Aerocytes	EPHX1	human
3.09E-37	0.829276201	0.563	0.595	8.05E-33	Aerocytes	PSME1	human
4.20E-24	0.829174007	0.46	0.474	1.10E-19	Aerocytes	CDC37	human
9.20E-14	0.820202568	0.327	0.312	2.40E-09	Aerocytes	POLR2F	human
3.94E-14	0.816405051	0.385	0.38	1.03E-09	Aerocytes	ARHGAP18	human
1.37E-80	0.794667203	0.647	0.519	3.57E-76	Aerocytes	TUBA1B	human
1.71E-09	0.792456491	0.391	0.407	4.47E-05	Aerocytes	ARGLU1	human
2.95E-35	0.787019467	0.566	0.601	7.70E-31	Aerocytes	CNBP	human
4.96E-21	0.782983449	0.524	0.578	1.29E-16	Aerocytes	N4BP2L2	human
9.31E-24	0.780146063	0.27	0.206	2.43E-19	Aerocytes	SIGIRR	human
7.31E-15	0.773957277	0.295	0.263	1.91E-10	Aerocytes	PRMT1	human
9.08E-11	0.770114787	0.288	0.273	2.37E-06	Aerocytes	TMEM173	human
7.74E-10	0.765816791	0.285	0.275	2.02E-05	Aerocytes	SHISA5	human
3.93E-24	0.763014228	0.528	0.564	1.02E-19	Aerocytes	PDIA3	human
5.75E-16	0.76226997	0.278	0.243	1.50E-11	Aerocytes	NOSIP	human
7.87E-174	0.761857257	0.976	0.951	2.05E-169	Aerocytes	TMSB10	human
1.58E-27	0.759633175	0.279	0.189	4.12E-23	Aerocytes	MAOA	human
1.03E-09	0.751410235	0.327	0.328	2.69E-05	Aerocytes	UBE2L6	human
8.82E-07	0.741902807	0.311	0.325	0.023007368	Aerocytes	GLO1	human
2.65E-12	0.737858218	0.41	0.445	6.92E-08	Aerocytes	SRP9	human
1.05E-08	0.73451218	0.36	0.378	0.000274252	Aerocytes	CHMP5	human
2.26E-16	0.716793466	0.507	0.559	5.90E-12	Aerocytes	BSG	human
1.80E-78	0.714457379	0.77	0.721	4.69E-74	Aerocytes	NFKBIA	human
6.65E-62	0.703021833	0.83	0.863	1.74E-57	Aerocytes	ACTG1	human
1.83E-08	0.702488181	0.481	0.573	0.000477605	Aerocytes	DAZAP2	human
2.36E-18	0.702317668	0.505	0.565	6.15E-14	Aerocytes	PSMB1	human
5.35E-12	0.69269347	0.254	0.23	1.40E-07	Aerocytes	ADD1	human
1.35E-14	0.690472057	0.275	0.241	3.53E-10	Aerocytes	CSRP1	human
2.73E-07	0.685839855	0.361	0.399	0.007117306	Aerocytes	PSMA3	human
4.04E-08	0.680917232	0.256	0.226	0.001055105	Aerocytes	PSMA6	human
1.19E-54	0.667029312	0.693	0.625	3.09E-50	Aerocytes	PRDX1	human
2.60E-11	0.653817629	0.45	0.504	6.78E-07	Aerocytes	EID1	human
7.43E-21	0.644255004	0.293	0.223	1.94E-16	Aerocytes	TPM1	human
3.53E-122	0.633270226	0.875	0.895	9.20E-118	Aerocytes	H3F3B	human
2.46E-53	0.632623938	0.72	0.784	6.41E-49	Aerocytes	HMGB1	human
5.49E-09	0.616820684	0.295	0.276	0.000143373	Aerocytes	STK4	human
3.79E-74	-0.634976826	0.058	0.261	9.88E-70	Aerocytes	PSME4	human
4.97E-116	-0.665975524	0.082	0.381	1.30E-111	Aerocytes	ADGRE5	human
6.50E-58	-0.727611255	0.118	0.326	1.70E-53	Aerocytes	ZFAND3	human
4.87E-76	-0.732804051	0.055	0.252	1.27E-71	Aerocytes	DENND5A	human
4.66E-109	-0.735731258	0.024	0.25	1.22E-104	Aerocytes	TANC2	human
5.17E-93	-0.851268538	0.039	0.257	1.35E-88	Aerocytes	LPCAT1	human
7.87E-155	-0.875117623	0.027	0.332	2.05E-150	Aerocytes	PHACTR1	human
7.84E-151	-0.900252384	0.086	0.427	2.05E-146	Aerocytes	RAB31	human
2.03E-176	-0.930391237	0.057	0.425	5.30E-172	Aerocytes	UPP1	human
2.32E-197	-1.053603767	0.056	0.438	6.06E-193	Aerocytes	CXCL16	human
0	-1.279105673	0.947	0.987	0	Aerocytes	MT-CO1	human
5.20E-134	-1.381228426	0.116	0.439	1.36E-129	Aerocytes	PLAUR	human
4.64E-48	-1.417515632	0.096	0.25	1.21E-43	Aerocytes	RBFOX2	human
2.64E-213	-1.598840981	0.527	0.806	6.88E-209	Aerocytes	CST3	human
0	3.073847771	0.941	0.346	0	Macrophages	C1QA	human
0	2.335360468	0.873	0.375	0	Macrophages	CD52	human
0	2.299536426	0.832	0.298	0	Macrophages	FBP1	human
0	2.292864352	0.999	0.989	0	Macrophages	FTL	human
0	2.215389665	0.983	0.71	0	Macrophages	HLA-DRA	human
0	1.980207235	0.59	0.054	0	Macrophages	INHBA	human
0	1.958376454	0.964	0.638	0	Macrophages	HLA-DRB1	human
0	1.938012322	0.636	0.249	0	Macrophages	GCHFR	human
0	1.913481519	0.859	0.248	0	Macrophages	HLA-DQA1	human
0	1.857624845	0.871	0.414	0	Macrophages	HLA-DQB1	human
0	1.801996429	0.935	0.553	0	Macrophages	HLA-DPA1	human
7.49E-279	1.739350437	0.326	0.049	1.95E-274	Macrophages	LSAMP	human
0	1.728095933	0.768	0.417	0	Macrophages	HLA-DRB5	human
0	1.652601332	0.943	0.541	0	Macrophages	HLA-DPB1	human
0	1.405726188	0.444	0.027	0	Macrophages	RBP4	human
0	1.404300336	0.571	0.039	0	Macrophages	GLDN	human
6.50E-75	1.383894645	0.297	0.152	1.70E-70	Macrophages	SCHLAP1	human
0	1.359825279	0.719	0.213	0	Macrophages	CXCL3	human
0	1.317168554	0.48	0.149	0	Macrophages	CES1	human
0	1.276581449	0.951	0.477	0	Macrophages	LGALS1	human
1.05E-63	1.251040359	0.303	0.167	2.73E-59	Macrophages	MTCO1P12	human
0	1.245074929	0.585	0.091	0	Macrophages	RETN	human
0	1.195757291	0.792	0.195	0	Macrophages	GLIPR2	human
8.36E-65	1.160350276	0.283	0.149	2.18E-60	Macrophages	CCSER1	human
9.41E-269	1.142581845	0.257	0.018	2.45E-264	Macrophages	FABP3	human
0	1.131272543	0.804	0.438	0	Macrophages	ALDH2	human
0	1.102682299	0.993	0.969	0	Macrophages	TMSB4X	human
0	1.102477733	0.433	0.048	0	Macrophages	LINC01272	human
1.10E-174	1.100956073	0.361	0.115	2.87E-170	Macrophages	SLC16A10	human
1.74E-234	1.073274093	0.294	0.048	4.53E-230	Macrophages	IFITM10	human
1.20E-124	1.066816011	0.26	0.073	3.12E-120	Macrophages	MCF2L2	human
4.38E-282	1.065568333	0.342	0.063	1.14E-277	Macrophages	RND3	human
0	1.063735084	0.689	0.131	0	Macrophages	LY96	human
0	1.045293785	0.54	0.153	0	Macrophages	SNTB1	human
0	1.026899816	0.758	0.351	0	Macrophages	LRPAP1	human
0	1.025102077	0.642	0.158	0	Macrophages	RASGEF1B	human
0	1.018599776	0.68	0.153	0	Macrophages	EVI2B	human
0	1.017582726	0.855	0.405	0	Macrophages	H2AFY	human
0	1.014023961	0.508	0.11	0	Macrophages	AKR1C3	human
0	0.976768659	0.673	0.283	0	Macrophages	SERPING1	human
0	0.969897234	0.784	0.362	0	Macrophages	CHCHD10	human
0	0.967850189	0.475	0.027	0	Macrophages	PCOLCE2	human
0	0.961422081	0.698	0.191	0	Macrophages	HNMT	human
0	0.946818963	0.825	0.433	0	Macrophages	CD81	human
0	0.930912254	0.672	0.139	0	Macrophages	LGALS9	human
0	0.92233701	0.536	0.1	0	Macrophages	PHLDA3	human
0	0.91973056	0.677	0.144	0	Macrophages	MNDA	human
2.84E-265	0.90473415	0.261	0.021	7.42E-261	Macrophages	CXCL5	human
1.30E-169	0.888123459	0.429	0.169	3.40E-165	Macrophages	PSME4	human
0	0.865744827	0.412	0.037	0	Macrophages	MIR3945HG	human
0	0.859395124	0.681	0.248	0	Macrophages	SNX2	human
2.53E-91	0.852957738	0.274	0.115	6.61E-87	Macrophages	MTND1P23	human
3.34E-69	0.845914183	0.297	0.152	8.72E-65	Macrophages	MTATP8P1	human
9.18E-86	0.842756712	0.366	0.22	2.40E-81	Macrophages	ELOB	human
1.18E-290	0.836950904	0.55	0.196	3.09E-286	Macrophages	ISG15	human
0	0.828014693	0.939	0.695	0	Macrophages	GPX4	human
0	0.827283282	0.472	0.103	0	Macrophages	SLC8A1	human
0	0.824375144	0.569	0.109	0	Macrophages	PNPLA6	human
0	0.821001968	0.564	0.101	0	Macrophages	ANPEP	human
0	0.814867328	0.377	0.022	0	Macrophages	AGRP	human
0	0.81278198	0.584	0.18	0	Macrophages	UBE2E2	human
3.62E-73	0.812771446	0.285	0.135	9.43E-69	Macrophages	MTATP6P1	human
0	0.809855396	0.407	0.058	0	Macrophages	KCNMA1	human
0	0.806515476	0.297	0.019	0	Macrophages	DEFB1	human
0	0.805926289	0.598	0.176	0	Macrophages	DOCK8	human
0	0.800354165	0.676	0.179	0	Macrophages	TIMP2	human
0	0.798207667	0.624	0.126	0	Macrophages	DOK2	human
0	0.798061506	0.472	0.087	0	Macrophages	DOCK11	human
1.44E-275	0.793610677	0.431	0.108	3.75E-271	Macrophages	TNS3	human
0	0.7878946	0.38	0.018	0	Macrophages	MME	human
0	0.783293518	0.774	0.371	0	Macrophages	ZNF706	human
0	0.767466605	0.564	0.177	0	Macrophages	STMN1	human
1.22E-232	0.765161185	0.264	0.041	3.20E-228	Macrophages	AKR1C2	human
3.05E-293	0.759703059	0.756	0.424	7.96E-293	Macrophages	LY6E	human
1.19E-64	0.75740579	0.302	0.16	3.11E-60	Macrophages	MT-RNR2	human
3.04E-183	0.757360066	0.65	0.333	7.92E-179	Macrophages	RBM47	human
7.63E-96	0.7513039	0.559	0.482	1.99E-91	Macrophages	TCEB2	human
1.10E-243	0.750145877	0.776	0.409	2.86E-239	Macrophages	CTNNB1	human
0	0.749902968	0.376	0.04	0	Macrophages	KMO	human
0	0.741144912	0.728	0.228	0	Macrophages	C4orf48	human
0	0.737556077	0.407	0.042	0	Macrophages	OASL	human
3.11E-200	0.728586043	0.45	0.175	8.12E-196	Macrophages	HN1	human
0	0.719809433	0.558	0.132	0	Macrophages	GAA	human
0	0.71843513	0.477	0.05	0	Macrophages	OSCAR	human
0	0.713540847	0.724	0.3	0	Macrophages	EML4	human
2.34E-293	0.708884089	0.335	0.056	6.10E-293	Macrophages	NMB	human
0	0.708168814	0.473	0.073	0	Macrophages	OPN3	human
0	0.703940701	0.533	0.103	0	Macrophages	MCOLN1	human
0	0.69538962	0.552	0.094	0	Macrophages	SPN	human
0	0.695217887	0.739	0.252	0	Macrophages	UPP1	human
0	0.693557654	0.531	0.114	0	Macrophages	11-Sep	human
1.16E-277	0.689713287	0.593	0.247	3.03E-273	Macrophages	MDH1	human
0	0.688751163	0.431	0.082	0	Macrophages	MOB3B	human
1.98E-293	0.687648808	0.458	0.104	5.17E-293	Macrophages	CLIP4	human
2.83E-85	0.684889596	0.616	0.472	7.38E-81	Macrophages	TUBA1B	human
2.42E-269	0.684043392	0.467	0.135	6.32E-265	Macrophages	DENND5A	human
0	0.681660986	0.393	0.052	0	Macrophages	ACOT7	human
9.44E-287	0.680633843	0.817	0.416	2.46E-282	Macrophages	ATP1B3	human
0	0.680326455	0.688	0.264	0	Macrophages	ARL4A	human
0	0.678748457	0.385	0.042	0	Macrophages	VMO1	human
0	0.668655857	0.378	0.024	0	Macrophages	STAC	human
0	0.668442826	0.763	0.385	0	Macrophages	BCAP31	human
4.09E-156	0.667988495	0.352	0.122	1.07E-151	Macrophages	PDE8A	human
0	0.66389142	0.718	0.308	0	Macrophages	YWHAH	human
0	0.65273247	0.617	0.204	0	Macrophages	AKIRIN2	human
0	0.651251131	0.636	0.223	0	Macrophages	SMCO4	human
7.92E-169	0.650436953	0.257	0.048	2.07E-164	Macrophages	TMEM52B	human
1.18E-285	0.646911131	0.823	0.48	3.09E-281	Macrophages	PKM	human
0	0.644805083	0.969	0.895	0	Macrophages	SERF2	human
4.31E-279	0.639478203	0.346	0.055	1.12E-274	Macrophages	SLC1A3	human
2.19E-195	0.638862448	0.337	0.08	5.72E-191	Macrophages	SH3PXD2B	human
1.31E-124	0.637018808	0.283	0.096	3.43E-120	Macrophages	LRMDA	human
1.35E-146	0.623333389	0.399	0.167	3.51E-142	Macrophages	TANC2	human
0	0.62319189	0.496	0.117	0	Macrophages	SCCPDH	human
[truncated: 10,345 more rows]
