# Supplementary material for: Cross-species comparison of airway epithelium transcriptomics
Source: Heliyon. 2024 Sep 22;10(19):e38259. doi: 10.1016/j.heliyon.2024.e38259 (PMC11466595; doi:10.1016/j.heliyon.2024.e38259)
Supplement: Multimedia component 6 [file mmc6.csv]

Category	Term	GeneRatio	BgRatio	pvalue	p.adjust	qvalue	geneID	Count	species	celltype
GOCC	ACTIN_CYTOSKELETON	55/395	494/19363	4.83878835068645e-25	1.98583873912172e-21	1.57133284861765e-21	3880/10398/7134/11034/22998/53405/4430/5358/824/6711/10529/3983/999/5590/79784/3993/4641/64236/7430/57530/4919/103910/11346/10395/55362/79026/7082/91624/3728/84952/1073/55930/57619/1266/2017/5962/10627/10979/27145/5074/55742/2317/4642/79834/7402/4646/29766/2316/10458/1495/6709/81/7414/4649/30851	55	human	AT1 cells
GOMF	CADHERIN_BINDING	41/395	334/19363	2.02392247636863e-20	4.15308892150844e-17	3.28621096820907e-17	9052/3875/4072/4430/64787/6711/999/302/7430/57530/79026/1956/7082/5052/3728/5493/26136/1266/2017/5962/10397/50848/8496/8407/54874/55742/2317/10755/29766/2810/2316/10458/3688/1495/6709/7414/10938/1500/55357/3895/57698	41	human	AT1 cells
GOCC	CELL_CELL_JUNCTION	49/395	497/19363	4.40001463857602e-20	6.019220025572e-17	4.76282286316036e-17	51208/3875/4072/23705/7422/2697/57669/999/302/5590/64065/1364/595/64236/7430/57530/23767/1366/84612/260425/100506658/11346/1525/79026/7082/91624/3728/5493/84952/92359/51421/57619/1266/9223/5962/10397/10979/50848/8994/29766/481/2316/10458/3688/1495/7414/51599/1500/9181	49	human	AT1 cells
GOMF	ACTIN_BINDING	46/395	440/19363	6.35243486317392e-20	6.51759816961644e-17	5.15717409286619e-17	7134/11034/22998/4430/5358/64787/6711/10529/3983/79784/4641/64236/7430/57530/7145/667/11346/1956/91624/1073/55930/57619/1266/2017/5962/10979/23224/5074/6876/55742/2317/10755/4642/7402/4646/29766/64423/2316/3688/1495/6709/81/7414/4649/9749/57698	46	human	AT1 cells
GOCC	CELL_SUBSTRATE_JUNCTION	45/395	431/19363	1.74322818310307e-19	1.430841692691e-16	1.13218083049957e-16	857/4008/858/977/3383/2697/928/824/3675/57669/3339/7430/7145/23767/214/667/10395/6237/3694/79026/4739/1956/91624/3728/26136/1266/2017/5962/10979/23224/8496/55742/2317/8994/79834/7106/2316/3688/1495/81/7414/847/25996/3315/9181	45	human	AT1 cells
GOBP	CELL_SUBSTRATE_ADHESION	41/395	365/19363	5.48185968109821e-19	3.31443232379231e-16	2.62260790984387e-16	2013/4680/4070/9806/10232/22998/2621/7422/1295/1942/4059/6281/3914/79625/3675/57669/255743/5590/10630/3911/3913/10395/6237/3397/3694/8910/4739/3728/780/2017/201294/10979/55742/79834/7402/2316/3688/81/7414/2651/1955	41	human	AT1 cells
GOCC	CELL_CORTEX	38/395	310/19363	5.65327150744302e-19	3.31443232379231e-16	2.62260790984387e-16	857/3880/10398/11034/53405/824/6711/999/5590/3993/7430/667/22836/3918/84612/103910/1397/10395/4739/57619/2017/5962/10979/23221/54874/54509/2317/10755/4642/7402/4646/10497/2316/6709/81/1212/1778/1500	38	human	AT1 cells
GOBP	ACTIN_FILAMENT_BASED_MOVEMENT	23/395	133/19363	3.25728577256054e-15	1.66493893062246e-12	1.31741474324671e-12	2013/857/7134/22998/4430/2697/23327/57669/476/79784/4641/10630/3728/55930/23224/54874/55742/4642/4646/2316/81/10142/57698	23	human	AT1 cells
GOCC	APICAL_JUNCTION_COMPLEX	24/395	148/19363	3.65118186540012e-15	1.66493893062246e-12	1.31741474324671e-12	51208/4072/999/5590/1364/595/57530/1366/84612/260425/100506658/11346/1525/7082/3728/84952/92359/51421/57619/9223/50848/1495/1500/9181	24	human	AT1 cells
GOBP	ACTIN_FILAMENT_ORGANIZATION	40/395	449/19363	4.75735388135555e-15	1.95241803290832e-12	1.54488807620862e-12	2013/4070/11034/22998/4430/6281/5358/6711/10529/4641/7430/9037/961/22836/11346/10395/3397/4739/7082/84952/1073/55930/57619/2017/5962/10979/50848/5074/23221/54509/4642/4646/29766/2316/10458/3688/1495/6709/9181/57698	40	human	AT1 cells
GOMF	ACTIN_FILAMENT_BINDING	28/395	217/19363	7.52455109470604e-15	2.80734160842487e-12	2.22136269159504e-12	7134/11034/4430/5358/6711/10529/3983/79784/4641/7430/1956/91624/1073/55930/57619/2017/10979/23224/6876/2317/4642/7402/4646/2316/1495/6709/81/57698	28	human	AT1 cells
GOBP	REGULATION_OF_CELL_SUBSTRATE_ADHESION	27/395	217/19363	5.69461143998798e-14	1.94755711247589e-11	1.54104178003184e-11	2013/4680/4070/9806/22998/7422/1295/6281/79625/3675/57669/255743/5590/10630/10395/6237/4739/3728/780/201294/10979/79834/7402/2316/81/7414/2651	27	human	AT1 cells
GOCC	TIGHT_JUNCTION	21/395	132/19363	2.93300512525895e-13	9.25927156466363e-11	7.32657555580879e-11	51208/4072/2697/5590/1364/595/57530/1366/84612/260425/100506658/11346/1525/7082/84952/92359/51421/9223/50848/51599/9181	21	human	AT1 cells
GOCC	APICAL_PART_OF_CELL	36/395	426/19363	5.79606584494728e-13	1.69907530197598e-10	1.34442579937311e-10	177/2013/4680/4008/2348/64116/53405/4072/4430/2697/6337/476/5590/6505/1364/6338/10630/7430/114569/84612/103910/79901/100506658/2065/10568/2064/4582/7082/53905/221395/57619/5962/64284/154/481/3949	36	human	AT1 cells
GOCC	BASEMENT_MEMBRANE	18/395	95/19363	6.74095543307226e-13	1.84432540648857e-10	1.45935772007213e-10	977/3909/1295/1285/3914/302/255743/1286/375790/7078/3339/1284/3911/667/3913/3918/1282/1955	18	human	AT1 cells
GOCC	ADHERENS_JUNCTION	23/395	172/19363	9.42347102933015e-13	2.41712031902318e-10	1.91259263983444e-10	3875/7422/57669/999/302/64236/7430/1525/7082/91624/3728/57619/1266/9223/5962/10397/10979/8994/29766/10458/1495/7414/1500	23	human	AT1 cells
GOBP	CELL_JUNCTION_ASSEMBLY	35/395	421/19363	1.98011496103512e-12	4.78023047064009e-10	3.78244870265842e-10	857/51208/9806/22998/7422/2697/6281/928/57669/999/375790/2823/4641/1364/23767/667/1366/84612/100506658/10395/7082/3728/92359/23654/10160/2017/10979/50848/64284/79834/1495/7414/51599/4649/1500	35	human	AT1 cells
GOCC	CONTRACTILE_FIBER	26/395	238/19363	3.5537653783301e-12	7.80100568340641e-10	6.17269481207263e-10	3880/10398/7134/2697/6711/10529/255743/805/27063/64236/667/103910/11346/79026/91624/3728/1073/10979/23224/55742/2317/29766/2316/81/7414/3315	26	human	AT1 cells
GOCC	ACTIN_FILAMENT_BUNDLE	16/395	78/19363	3.61157670528074e-12	7.80100568340641e-10	6.17269481207263e-10	10398/22998/5358/10529/3983/5590/79784/4641/64236/4919/103910/11346/10979/2317/2316/81	16	human	AT1 cells
GOCC	CELL_LEADING_EDGE	34/395	416/19363	6.68210487662025e-12	1.37116792068248e-09	1.08496281812492e-09	26084/64787/6711/57669/3983/6277/999/5590/4641/10630/7430/667/10347/100506658/10395/8910/4739/1956/53905/2017/5962/10979/59338/23224/323/55742/4642/4646/10458/3688/1495/1500/9181/57698	34	human	AT1 cells
GOCC	BASAL_PART_OF_CELL	27/395	271/19363	1.19096955857054e-11	2.32749479446357e-09	1.84167473092236e-09	4070/361/2348/64116/4072/23705/3675/302/476/4641/1364/10630/7430/667/1366/30061/2065/1525/2064/200504/1956/7082/1906/64284/4642/481/3949	27	human	AT1 cells
GOCC	APICAL_PLASMA_MEMBRANE	31/395	360/19363	1.56155962099939e-11	2.9130184929916e-09	2.30498154582925e-09	177/2013/4680/4008/2348/64116/53405/4072/2697/6337/476/5590/6505/1364/6338/10630/7430/114569/84612/79901/100506658/2065/10568/2064/4582/53905/57619/5962/64284/154/481	31	human	AT1 cells
GOBP	ACTIN_FILAMENT_BUNDLE_ORGANIZATION	21/395	164/19363	2.17163884909087e-11	3.87495905942128e-09	3.06613540020382e-09	4070/22998/4430/6281/5358/7430/961/11346/10395/3397/4739/7082/84952/5962/10979/50848/5074/2316/10458/3688/57698	21	human	AT1 cells
GOBP	REGULATION_OF_ACTIN_FILAMENT_BASED_PROCESS	32/395	392/19363	2.94923153343851e-11	5.04318592217985e-09	3.99051722835869e-09	857/4070/7134/11034/22998/6281/6711/10630/7430/9037/961/22836/11346/10395/3397/7082/3728/84952/1073/1906/2017/5962/10979/50848/5066/23221/54509/29766/2316/10458/6709/10142	32	human	AT1 cells
GOCC	MEMBRANE_MICRODOMAIN	29/395	329/19363	4.11941111434536e-11	6.76242528530934e-09	5.35089822642334e-09	2013/857/1604/858/3383/2697/6281/824/30846/999/51090/302/476/5590/6505/4641/10630/7430/114569/1525/10395/79026/1956/100133941/8837/481/7048/3688/1495	29	human	AT1 cells
GOBP	POSITIVE_REGULATION_OF_CELL_ADHESION	34/395	446/19363	4.49919889512817e-11	6.9235079231442e-09	5.47835794164868e-09	177/2013/4680/857/1604/9806/7422/1295/10272/6281/79625/3675/57669/255743/5590/10630/961/6237/2064/4739/7082/3728/100133941/9223/201294/10979/50848/3170/7402/7048/2316/6659/2651/3606	34	human	AT1 cells
GOBP	CELL_CELL_JUNCTION_ORGANIZATION	23/395	207/19363	4.55493942312119e-11	6.9235079231442e-09	5.47835794164868e-09	857/51208/7422/2697/928/999/64065/4641/1364/1366/84612/100506658/1525/7082/3728/5962/10979/50848/2316/1495/7414/51599/1500	23	human	AT1 cells
GOBP	POSITIVE_REGULATION_OF_CELL_SUBSTRATE_ADHESION	18/395	122/19363	5.49445952570709e-11	8.05330781910781e-09	6.3723336980475e-09	2013/4680/9806/7422/1295/6281/79625/3675/57669/255743/5590/6237/4739/3728/201294/10979/7402/2316	18	human	AT1 cells
GOBP	WOUND_HEALING	33/395	431/19363	7.8459581494725e-11	1.11033835329087e-08	8.78576438879226e-09	857/10398/977/51330/6382/2621/7422/928/79625/1364/253970/10630/667/100506658/2065/2064/3694/53905/5493/780/1906/2152/10627/10979/50848/9060/8837/3170/7048/2316/3688/7414/3315	33	human	AT1 cells
GOBP	REGULATION_OF_CELL_MORPHOGENESIS	27/395	305/19363	1.79328879113744e-10	2.45321906627602e-08	1.94115646338913e-08	4070/7422/6281/23327/79784/1364/10630/7430/22836/103910/10395/5361/4739/57619/23654/5962/201294/10979/50848/23221/54509/55742/8994/2316/10458/81/4649	27	human	AT1 cells
GOBP	REGULATION_OF_BODY_FLUID_LEVELS	30/395	385/19363	3.86686766158773e-10	5.10599163923518e-08	4.04021345209822e-08	2013/857/10398/361/7466/2621/7422/2697/928/6337/1364/6338/595/10630/780/1906/2152/10627/50848/9060/5066/3170/8673/2810/2316/7414/51599/9612/3315/65125	30	human	AT1 cells
GOCC	FILOPODIUM	16/395	105/19363	3.98128003059273e-10	5.10599163923518e-08	4.04021345209822e-08	4430/3675/4133/2823/10630/7430/1525/10160/5962/23224/7402/4646/10458/3688/1778/57698	16	human	AT1 cells
GOCC	ACTOMYOSIN	14/395	77/19363	4.4972687276439e-10	5.59296692674259e-08	4.42554195367829e-08	10398/22998/10529/3983/5590/79784/4641/64236/4919/103910/11346/10979/2317/81	14	human	AT1 cells
GOMF	INTEGRIN_BINDING	19/395	156/19363	4.73258388087172e-10	5.71250713149928e-08	4.52013042491928e-08	2013/977/3909/3383/1285/928/3675/255743/3911/667/3913/1525/3694/10979/50848/7402/7106/3688/81	19	human	AT1 cells
GOCC	I_BAND	18/395	139/19363	4.9607192260225e-10	5.81679762959895e-08	4.60265227436975e-08	3880/10398/10529/27063/64236/667/103910/11346/91624/3728/1073/10979/23224/55742/2317/2316/81/3315	18	human	AT1 cells
GOBP	CELL_MATRIX_ADHESION	23/395	236/19363	6.35802830468688e-10	7.24815226734304e-08	5.73523898244416e-08	2013/4680/10232/22998/7422/4059/6281/3675/57669/255743/5590/10395/6237/3694/8910/3728/780/2017/10979/79834/7402/3688/7414	23	human	AT1 cells
GOBP	ACTOMYOSIN_STRUCTURE_ORGANIZATION	21/395	199/19363	8.38564863728646e-10	9.30127081281719e-08	7.35980826345056e-08	3880/10398/4070/22998/6281/10529/57669/79784/27063/961/10395/7082/84952/1073/1266/1906/10979/50848/8837/29766/3688	21	human	AT1 cells
GOCC	MYOSIN_COMPLEX	12/395	56/19363	1.09343362417112e-09	1.16269616278145e-07	9.20005556114903e-08	10398/4430/79784/4641/57530/103910/84952/55930/10627/4642/4646/4649	12	human	AT1 cells
GOCC	COLLAGEN_CONTAINING_EXTRACELLULAR_MATRIX	31/395	427/19363	1.10490132428062e-09	1.16269616278145e-07	9.20005556114903e-08	7869/977/3909/1295/3383/4059/1303/6281/1285/3914/2202/6277/302/255743/1286/375790/7078/3339/3490/1284/3911/667/3913/3918/89797/1282/2152/3959/79148/307/1955	31	human	AT1 cells
GOBP	REGULATION_OF_CELL_SHAPE	18/395	151/19363	1.93744677356836e-09	1.98782038968113e-07	1.57290086748905e-07	7422/79784/10630/7430/22836/103910/10395/5361/57619/23654/5962/10979/50848/23221/54509/55742/8994/10458	18	human	AT1 cells
GOCC	CELL_PROJECTION_MEMBRANE	27/395	340/19363	1.98925157288606e-09	1.9911923061279e-07	1.57556896080963e-07	361/2348/64787/6711/3675/57669/6337/4641/10630/7430/10347/57111/79901/10395/10568/8910/1956/10979/59338/23224/4642/7402/4646/3688/1212/10938/9181	27	human	AT1 cells
GOBP	ACTIN_FILAMENT_BASED_TRANSPORT	8/395	21/19363	4.5086824141854e-09	4.34132905273232e-07	3.43515956901591e-07	4430/4641/55930/23224/54874/4642/4646/81	8	human	AT1 cells
GOBP	AXON_DEVELOPMENT	32/395	479/19363	4.54866348117666e-09	4.34132905273232e-07	3.43515956901591e-07	2348/7869/3909/3730/7422/1942/334/5792/6277/4133/9037/23767/3911/214/3913/3918/84612/2064/5361/91624/780/23654/1906/2017/1808/2316/10458/3688/1495/7414/29956/57698	32	human	AT1 cells
GOMF	CELL_ADHESION_MEDIATOR_ACTIVITY	12/395	64/19363	5.55191312015205e-09	5.17842078297819e-07	4.09752439609308e-07	3875/4072/4059/302/961/1525/91624/3728/1266/29766/10458/3688	12	human	AT1 cells
GOBP	SUBSTRATE_ADHESION_DEPENDENT_CELL_SPREADING	15/395	109/19363	6.01006036113721e-09	5.48117504935713e-07	4.33708449452825e-07	4070/1942/6281/3914/10630/3911/3913/4739/201294/10979/55742/79834/2316/81/1955	15	human	AT1 cells
GOCC	CORTICAL_ACTIN_CYTOSKELETON	13/395	79/19363	6.79625499085178e-09	6.0634414092295e-07	4.79781387798118e-07	3880/11034/824/6711/999/3993/10395/57619/2017/5962/7402/6709/81	13	human	AT1 cells
GOCC	BASOLATERAL_PLASMA_MEMBRANE	21/395	228/19363	9.81315274911032e-09	8.56876146432952e-07	6.7801962443461e-07	361/2348/64116/4072/23705/3675/302/476/10630/7430/1366/30061/2065/1525/2064/1956/7082/64284/4642/481/3949	21	human	AT1 cells
GOBP	REGULATION_OF_SUPRAMOLECULAR_FIBER_ORGANIZATION	27/395	374/19363	1.52724494464589e-08	1.30579442767224e-06	1.03323479259486e-06	4070/11034/22998/6281/6711/4133/9037/961/100506658/11346/10395/3397/7082/84952/1073/1906/2017/5962/10979/50848/29766/2316/10458/6709/3949/10142/9181	27	human	AT1 cells
GOBP	ACTIN_MEDIATED_CELL_CONTRACTION	14/395	103/19363	2.2780944285294e-08	1.90802031320095e-06	1.50975753211884e-06	2013/857/7134/22998/2697/23327/57669/476/10630/3728/55742/2316/10142/57698	14	human	AT1 cells
GOBP	MAINTENANCE_OF_BLOOD_BRAIN_BARRIER	9/395	35/19363	2.46747556552106e-08	2.02530394417969e-06	1.60256044623842e-06	7422/2697/6505/100506658/7082/50848/3688/7414/51599	9	human	AT1 cells
GOBP	REGULATION_OF_CELL_MATRIX_ADHESION	15/395	123/19363	3.20232894710109e-08	2.57693294096135e-06	2.03904743071349e-06	2013/4680/22998/7422/6281/57669/5590/10395/6237/3728/780/10979/79834/7402/7414	15	human	AT1 cells
GOCC	CORTICAL_CYTOSKELETON	14/395	107/19363	3.73970071918606e-08	2.95148687529607e-06	2.33542038839858e-06	3880/11034/824/6711/999/3993/7430/10395/57619/2017/5962/7402/6709/81	14	human	AT1 cells
GOBP	EPITHELIAL_CELL_DEVELOPMENT	19/395	208/19363	5.706632213991e-08	4.41887143513567e-06	3.4965164608068e-06	6382/7422/26084/3383/2697/57669/7430/3913/57111/10653/7082/57619/23086/5962/688/50848/2317/2810/7414	19	human	AT1 cells
GOBP	CELL_CELL_JUNCTION_ASSEMBLY	16/395	150/19363	7.55877673091517e-08	5.74467031549553e-06	4.5455801588447e-06	857/51208/2697/928/4641/1364/1366/84612/100506658/7082/3728/50848/1495/7414/51599/1500	16	human	AT1 cells
GOBP	NEURON_PROJECTION_EXTENSION	17/395	172/19363	9.13521394105326e-08	6.69480678822903e-06	5.29739379852431e-06	7869/7422/23327/4133/5590/9037/23767/214/3913/5361/780/1906/2017/1808/3688/7414/57698	17	human	AT1 cells
GOMF	EXTRACELLULAR_MATRIX_STRUCTURAL_CONSTITUENT	17/395	172/19363	9.13521394105326e-08	6.69480678822903e-06	5.29739379852431e-06	3909/3730/1295/1303/1285/3914/2202/255743/1286/375790/3339/3490/1284/3911/3913/3918/1282	17	human	AT1 cells
GOCC	ACTIN_BASED_CELL_PROJECTION	19/395	217/19363	1.11917248559556e-07	8.05804189628802e-06	6.37607962707719e-06	4430/64787/3675/4133/2823/4641/10630/7430/1525/10160/5962/23224/4642/7402/4646/10458/3688/1778/57698	19	human	AT1 cells
GOMF	CELL_CELL_ADHESION_MEDIATOR_ACTIVITY	10/395	54/19363	1.19793234868111e-07	8.47640406721942e-06	6.70711668907661e-06	3875/4072/302/961/1525/91624/3728/1266/29766/10458	10	human	AT1 cells
GOCC	LEADING_EDGE_MEMBRANE	17/395	176/19363	1.27799706021922e-07	8.8896609070164e-06	7.034114060261e-06	64787/6711/57669/4641/10630/7430/10347/10395/8910/1956/10979/59338/23224/4642/4646/3688/9181	17	human	AT1 cells
GOBP	EXTERNAL_ENCAPSULATING_STRUCTURE_ORGANIZATION	23/395	313/19363	1.32306907474946e-07	9.0497924712863e-06	7.16082122035453e-06	857/858/9806/64116/2621/1295/1303/1285/3914/79625/255743/1286/1284/10630/6692/3913/10653/780/1282/8837/79148/1999/3688	23	human	AT1 cells
GOBP	POSITIVE_REGULATION_OF_CELL_MATRIX_ADHESION	10/395	55/19363	1.43779542998724e-07	9.67329908961909e-06	7.65418274635142e-06	2013/4680/7422/6281/57669/5590/6237/3728/10979/7402	10	human	AT1 cells
GOBP	REGULATION_OF_ACTIN_FILAMENT_ORGANIZATION	21/395	268/19363	1.60504641999901e-07	1.06243717865741e-05	8.40673719133605e-06	4070/11034/22998/6281/6711/9037/961/11346/10395/3397/7082/84952/1073/2017/5962/10979/50848/29766/2316/10458/6709	21	human	AT1 cells
GOBP	ANATOMICAL_STRUCTURE_HOMEOSTASIS	23/395	319/19363	1.860329918338e-07	1.21187206108875e-05	9.58916925325434e-06	51208/64116/7422/2697/6505/9476/100506658/1525/3694/7082/5052/221395/1073/6441/79888/50848/323/154/3688/7414/2651/51599/3315	23	human	AT1 cells
GOBP	VESICLE_CYTOSKELETAL_TRAFFICKING	11/395	71/19363	1.8938739821582e-07	1.21444669105895e-05	9.60954150486522e-06	4430/4133/5590/4641/55930/54874/10749/4642/4646/81/1778	11	human	AT1 cells
GOBP	REGULATION_OF_ACTIN_FILAMENT_BUNDLE_ASSEMBLY	13/395	106/19363	2.49224969932974e-07	1.57356811785373e-05	1.24511584168943e-05	4070/22998/6281/961/11346/10395/3397/7082/84952/5962/10979/50848/2316	13	human	AT1 cells
GOBP	REGULATION_OF_PEPTIDASE_ACTIVITY	28/395	457/19363	2.60693569558955e-07	1.62104001434841e-05	1.2826788869049e-05	177/857/9806/1474/3730/2621/7422/1942/1285/1718/334/302/64065/6505/10406/7078/55081/1364/6692/25824/10395/10653/27018/2152/8837/2810/5037/23787	28	human	AT1 cells
GOBP	REGULATION_OF_CELL_CELL_ADHESION	28/395	458/19363	2.72537429488674e-07	1.66939344868883e-05	1.32093946578564e-05	177/4680/857/1604/4072/7422/10272/928/57669/999/5590/10630/961/2064/10653/7082/6441/100133941/9223/5962/50848/5074/3170/7048/6659/2651/3606/65125	28	human	AT1 cells
GOBP	DEVELOPMENTAL_GROWTH_INVOLVED_IN_MORPHOGENESIS	19/395	234/19363	3.63254595181672e-07	2.19234832150821e-05	1.73473750175768e-05	7869/7422/23327/57669/4133/5590/9037/23767/214/3913/5361/780/1906/2017/1808/7048/3688/7414/57698	19	human	AT1 cells
GOBP	PROTEIN_LOCALIZATION_TO_PLASMA_MEMBRANE	21/395	285/19363	4.46895396458486e-07	2.65805609719656e-05	2.10323767822186e-05	2013/3875/2621/6281/6711/3675/30846/999/5590/7430/3911/1956/3728/92359/5962/50848/8673/481/2316/3688/10938	21	human	AT1 cells
GOBP	HETEROTYPIC_CELL_CELL_ADHESION	10/395	62/19363	4.65486578963381e-07	2.7290813143796e-05	2.15943773849929e-05	177/4680/64065/961/1525/3728/55742/3688/2651/65125	10	human	AT1 cells
GOBP	RESPONSE_TO_TRANSFORMING_GROWTH_FACTOR_BETA	20/395	262/19363	4.81486072562097e-07	2.78312512928851e-05	2.20220093973917e-05	857/858/2348/7080/3675/57669/255743/27063/23089/1284/3397/3694/79674/1906/10979/8837/10755/7048/3688/2651	20	human	AT1 cells
GOBP	PROTEIN_LOCALIZATION_TO_CELL_PERIPHERY	23/395	339/19363	5.44917846404108e-07	3.10603172450341e-05	2.45770695344543e-05	2013/857/3875/2621/6281/6711/3675/30846/999/5590/6505/7430/3911/1956/3728/92359/5962/50848/8673/481/2316/3688/10938	23	human	AT1 cells
GOCC	LATERAL_PLASMA_MEMBRANE	10/395	64/19363	6.32418773663776e-07	3.55540636591252e-05	2.81328322531038e-05	4070/4072/2697/999/476/4641/1364/2065/3728/481	10	human	AT1 cells
GOBP	CHEMICAL_HOMEOSTASIS_WITHIN_A_TISSUE	6/395	17/19363	7.09943571254673e-07	3.93730867085024e-05	3.11547072165102e-05	7422/9476/3694/221395/6441/79888	6	human	AT1 cells
GOCC	RUFFLE	16/395	178/19363	7.95688898794783e-07	4.35400965420505e-05	3.44519333723776e-05	26084/64787/57669/6277/4641/10630/7430/10347/10395/1956/2017/59338/4646/10458/3688/9181	16	human	AT1 cells
GOBP	REGULATION_OF_CELL_JUNCTION_ASSEMBLY	17/395	201/19363	8.51143049034359e-07	4.59617246478554e-05	3.63680928846399e-05	857/22998/7422/6281/57669/375790/4641/23767/10395/7082/92359/10160/10979/50848/64284/79834/7414	17	human	AT1 cells
GOBP	STRIATED_MUSCLE_CELL_DEVELOPMENT	10/395	67/19363	9.80593882368633e-07	5.22643804316996e-05	4.13551897075493e-05	3880/10398/6382/10529/27063/1073/1906/8837/29766/3688	10	human	AT1 cells
GOBP	DEVELOPMENTAL_CELL_GROWTH	18/395	227/19363	1.04226669796401e-06	5.43721728181679e-05	4.30230207099744e-05	7869/7422/23327/4133/5590/9037/23767/214/3913/5361/780/1906/2017/1808/7048/3688/7414/57698	18	human	AT1 cells
GOMF	CADHERIN_BINDING_INVOLVED_IN_CELL_CELL_ADHESION	6/395	18/19363	1.04663782958949e-06	5.43721728181679e-05	4.30230207099744e-05	3875/4072/302/1266/29766/10458	6	human	AT1 cells
GOMF	CALCIUM_DEPENDENT_PROTEIN_BINDING	11/395	84/19363	1.08376816616114e-06	5.55973069240663e-05	4.39924314816725e-05	7134/306/7466/6281/6277/302/805/57402/4642/140576/307	11	human	AT1 cells
GOBP	MEMBRANE_RAFT_ASSEMBLY	5/395	11/19363	1.43840751909608e-06	7.28793143008682e-05	5.76671500508306e-05	2013/857/858/6281/302	5	human	AT1 cells
GOBP	STRIATED_MUSCLE_CELL_DIFFERENTIATION	20/395	283/19363	1.61096200190242e-06	8.06266836074088e-05	6.37974040548005e-05	3880/84525/10398/858/6382/7422/928/824/10529/30846/27063/1525/1073/1906/23250/688/8837/29766/3688/10938	20	human	AT1 cells
GOBP	INTEGRIN_MEDIATED_SIGNALING_PATHWAY	12/395	109/19363	2.32113075226445e-06	0.000114770127798714	9.08140566992494e-05	2013/3909/3675/961/3911/667/3694/4739/10979/2316/3688/1495	12	human	AT1 cells
GOCC	LAMININ_COMPLEX	5/395	12/19363	2.42455396109342e-06	0.000117358170991696	9.28618953291738e-05	3909/3914/3911/3913/3918	5	human	AT1 cells
GOBP	BODY_FLUID_SECRETION	11/395	91/19363	2.4306638728787e-06	0.000117358170991696	9.28618953291738e-05	857/7422/2697/6338/595/780/1906/5066/8673/9612/65125	11	human	AT1 cells
GOBP	HOMOTYPIC_CELL_CELL_ADHESION	11/395	92/19363	2.7109258211633e-06	0.000129367901977374	0.000102364824458859	10398/928/10630/1525/3728/5962/10627/50848/2316/7414/3315	11	human	AT1 cells
GOBP	BASEMENT_MEMBRANE_ORGANIZATION	7/395	32/19363	3.021098152314e-06	0.000142512492150536	0.000112765732606034	857/858/3914/3913/10653/1282/3688	7	human	AT1 cells
GOBP	NEGATIVE_REGULATION_OF_CELL_ADHESION	20/395	305/19363	5.03048320925435e-06	0.000233608851871256	0.000184847467944708	4070/4072/7422/928/57669/999/9037/2065/10395/2064/5361/4582/10653/6441/23654/5962/5074/81/2651/65125	20	human	AT1 cells
GOCC	RUFFLE_MEMBRANE	11/395	98/19363	5.06607890266614e-06	0.000233608851871256	0.000184847467944708	64787/57669/10630/7430/10347/10395/1956/59338/4646/3688/9181	11	human	AT1 cells
GOBP	MUSCLE_CELL_DIFFERENTIATION	23/395	389/19363	5.61357000074183e-06	0.000255978792033827	0.000202548110553082	3880/84525/10398/858/6382/7422/928/824/10529/30846/255743/27063/1525/1073/1906/23250/688/8837/29766/3688/81/10938/4775	23	human	AT1 cells
GOMF	S100_PROTEIN_BINDING	5/395	14/19363	5.9253536498886e-06	0.000267226938232339	0.000211448421167222	177/6277/302/7430/79026	5	human	AT1 cells
GOBP	AXON_EXTENSION	12/395	121/19363	6.96077494454693e-06	0.000310511091004572	0.000245697834141044	7869/7422/4133/9037/214/3913/1906/2017/1808/3688/7414/57698	12	human	AT1 cells
GOBP	NEURON_PROJECTION_GUIDANCE	17/395	235/19363	7.15949263526217e-06	0.00031594148145286	0.000249994734349562	7869/3909/3730/7422/1942/9037/23767/3911/214/3913/3918/2064/5361/91624/23654/1906/1808	17	human	AT1 cells
GOCC	BRUSH_BORDER	11/395	102/19363	7.48967801146985e-06	0.000326996154883748	0.000258741955939356	2348/4430/79784/4641/7430/103910/79901/10568/2317/4642/2316	11	human	AT1 cells
GOBP	REGENERATION	15/395	188/19363	7.66705301260961e-06	0.000331216690144735	0.000262081535112473	84525/2348/306/2621/2697/928/5792/595/3913/688/8837/7048/2316/1495/29956	15	human	AT1 cells
GOBP	REGULATION_OF_RESPONSE_TO_WOUNDING	14/395	166/19363	8.15936966374921e-06	0.000348813053125279	0.000276004993559938	857/51330/928/5792/1364/100506658/53905/1906/2152/10979/3170/2316/3688/29956	14	human	AT1 cells
GOBP	MEMBRANE_RAFT_ORGANIZATION	6/395	25/19363	8.84676692768968e-06	0.000374300324445757	0.000296172284014353	2013/857/858/6281/302/10347	6	human	AT1 cells
GOBP	MUSCLE_CONTRACTION	21/395	349/19363	1.10061091233969e-05	0.000460908896351236	0.000364702971489577	857/10398/7134/2697/23327/476/255743/79784/805/6338/3728/1906/2017/323/7402/29766/154/481/2316/10142/1193	21	human	AT1 cells
GOBP	POSITIVE_REGULATION_OF_CYTOSKELETON_ORGANIZATION	15/395	195/19363	1.19088969588318e-05	0.000493677910293392	0.000390632079936164	11034/22998/6281/9037/961/100506658/11346/3397/1073/1906/2017/10979/10458/1778/10142	15	human	AT1 cells
GOBP	CYTOSKELETON_DEPENDENT_INTRACELLULAR_TRANSPORT	15/395	196/19363	1.26601644131657e-05	0.000519573147516319	0.000411122181206485	4430/4133/5590/55081/4641/667/55930/23224/54874/10749/4642/4646/81/1778/3315	15	human	AT1 cells
GOBP	ESTABLISHMENT_OR_MAINTENANCE_OF_CELL_POLARITY	16/395	221/19363	1.31495459384786e-05	0.00053431422308432	0.000422786338928677	2697/5590/3993/7430/667/22836/84612/10653/51421/23221/54509/55742/3688/1495/4649/57698	16	human	AT1 cells
GOBP	EPITHELIAL_TUBE_MORPHOGENESIS	20/395	328/19363	1.46941590559113e-05	0.00059122381142608	0.000467817138157755	4070/2348/7422/2697/7080/153572/255743/55081/6692/3911/10395/10653/780/1282/57619/23654/1906/56998/7048/6659	20	human	AT1 cells
GOCC	SARCOLEMMA	12/395	131/19363	1.5718614108042e-05	0.000626302837858294	0.000495574088127843	857/3880/361/858/476/79026/8910/5962/7402/481/3688/7414	12	human	AT1 cells
GOBP	POSITIVE_REGULATION_OF_SUPRAMOLECULAR_FIBER_ORGANIZATION	14/395	176/19363	1.59115931356225e-05	0.000627895944505718	0.000496834664204406	11034/22998/6281/9037/961/100506658/11346/3397/1073/1906/2017/10979/10458/10142	14	human	AT1 cells
GOMF	CALMODULIN_BINDING	15/395	200/19363	1.61030497548027e-05	0.000629399201844858	0.000498024145298909	7466/4430/23604/6711/4133/79784/4641/7082/55930/1266/4642/4646/10497/6709/93974	15	human	AT1 cells
GOCC	CLATHRIN_COATED_ENDOCYTIC_VESICLE	10/395	91/19363	1.64597762555818e-05	0.000637272846725544	0.000504254317263852	928/6439/253970/1956/6441/8673/4646/154/1212/3949	10	human	AT1 cells
GOBP	ENTRY_INTO_HOST	13/395	154/19363	1.69550657861368e-05	0.000649183852090963	0.000513679127860014	857/1604/858/2621/3383/1525/3694/1956/50848/8673/3688/7113/3949	13	human	AT1 cells
GOCC	LAMELLIPODIUM	15/395	201/19363	1.70837855813411e-05	0.000649183852090963	0.000513679127860014	3983/999/10630/4739/2017/5962/10979/23224/323/55742/10458/3688/1495/1500/57698	15	human	AT1 cells
GOMF	ENZYME_INHIBITOR_ACTIVITY	22/395	389/19363	1.79061838988117e-05	0.000674192465327737	0.000533467670959288	9806/306/1474/3730/2621/1285/334/302/10406/7078/6692/25824/10653/55742/2810/51562/5037/3315/9749/307/65125/93974	22	human	AT1 cells
GOMF	PROTEIN_C_TERMINUS_BINDING	14/395	179/19363	1.92525673621715e-05	0.000718295785948652	0.000568365266146402	6382/4059/4641/3339/7430/667/2064/3397/9223/10567/481/10458/5516/30851	14	human	AT1 cells
GOBP	PLASMA_MEMBRANE_ORGANIZATION	13/395	156/19363	1.94631313821795e-05	0.000719609830562745	0.00056940502905665	2013/857/858/2348/928/6711/30846/745/93099/10347/10397/54874/10458	13	human	AT1 cells
GOBP	TRANSFORMING_GROWTH_FACTOR_BETA_RECEPTOR_SIGNALING_PATHWAY	15/395	204/19363	2.03508301239256e-05	0.000745712560969558	0.000590059313273594	857/858/2348/7080/3675/255743/23089/3397/3694/79674/10979/10755/7048/3688/2651	15	human	AT1 cells
GOBP	REGULATION_OF_SUBSTRATE_ADHESION_DEPENDENT_CELL_SPREADING	8/395	58/19363	2.19609152320555e-05	0.000797589346127043	0.000631107810814078	4070/6281/10630/4739/201294/10979/2316/81	8	human	AT1 cells
GOCC	CLUSTER_OF_ACTIN_BASED_CELL_PROJECTIONS	13/395	158/19363	2.22906702443869e-05	0.000802464128797927	0.000634965075751925	2348/53405/4430/64787/79784/4641/7430/103910/79901/10568/2317/4642/2316	13	human	AT1 cells
GOBP	MUSCLE_CELL_DEVELOPMENT	14/395	183/19363	2.46609029029895e-05	0.000880072569685816	0.000696374237580984	3880/10398/858/6382/7422/10529/27063/1525/1073/1906/8837/29766/3688/81	14	human	AT1 cells
GOBP	CELL_GROWTH	25/395	487/19363	2.49997015428703e-05	0.000884472199413274	0.000699855528672912	7869/7422/2697/23327/57669/4133/5590/3490/9037/23767/214/3913/2064/5361/1956/7003/780/1906/2017/1808/7048/2810/3688/7414/57698	25	human	AT1 cells
GOBP	NEGATIVE_REGULATION_OF_HYDROLASE_ACTIVITY	21/395	369/19363	2.52921715096073e-05	0.00088717155449084	0.000701991444958511	9806/1474/3730/2621/7422/1285/1718/334/302/5590/10406/7078/6692/25824/10653/5962/50848/2810/5037/65125/93974	21	human	AT1 cells
GOBP	APICAL_JUNCTION_ASSEMBLY	9/395	77/19363	2.64889432046963e-05	0.000907861405787597	0.000718362685147927	51208/4641/1364/1366/100506658/7082/50848/1495/7414	9	human	AT1 cells
GOBP	CARDIAC_MUSCLE_CELL_ACTION_POTENTIAL	9/395	77/19363	2.64889432046963e-05	0.000907861405787597	0.000718362685147927	857/2697/23327/476/1525/3728/481/2316/10142	9	human	AT1 cells
GOBP	ENDOTHELIUM_DEVELOPMENT	12/395	138/19363	2.65456551399882e-05	0.000907861405787597	0.000718362685147927	7422/26084/3383/10630/7430/30061/3397/7082/5962/84913/50848/7414	12	human	AT1 cells
GOCC	ENDOCYTIC_VESICLE	20/395	342/19363	2.6785990617706e-05	0.000908509962769135	0.000718875868252483	857/306/80223/928/30846/6439/4641/253970/100506658/1956/6441/64284/2317/8673/4646/154/1212/3949/10938/10981	20	human	AT1 cells
GOBP	LACTATION	7/395	44/19363	2.78609480864407e-05	0.000937224024153711	0.000741596418004052	857/7422/2697/595/780/5066/9612	7	human	AT1 cells
GOBP	CELL_COMMUNICATION_INVOLVED_IN_CARDIAC_CONDUCTION	8/395	60/19363	2.82918295858736e-05	0.000943981045694514	0.000746943040414378	857/2697/476/805/1525/3728/481/2316	8	human	AT1 cells
GOBP	CELL_SUBSTRATE_JUNCTION_ORGANIZATION	10/395	98/19363	3.16105846917615e-05	0.00104620838366927	0.000827832374992226	22998/7422/6281/57669/667/10395/2017/10979/79834/7414	10	human	AT1 cells
GOBP	PLASMA_MEMBRANE_RAFT_ORGANIZATION	4/395	10/19363	3.24980079884581e-05	0.00106697459827706	0.00084426403911068	2013/857/858/10347	4	human	AT1 cells
GOMF	MICROFILAMENT_MOTOR_ACTIVITY	6/395	31/19363	3.31635502227048e-05	0.00108018420725381	0.000854716394628608	4430/79784/4641/55930/4642/4646	6	human	AT1 cells
GOBP	NEGATIVE_REGULATION_OF_PROTEOLYSIS	20/395	348/19363	3.42673417983632e-05	0.00110734780110616	0.000876210107318279	9806/1474/3730/2621/7422/1942/1285/1718/334/302/10406/7078/6692/25824/10653/26022/10755/2810/5037/9683	20	human	AT1 cells
GOBP	REGULATION_OF_CELL_DEVELOPMENT	25/395	500/19363	3.85378888708611e-05	0.00123562106192199	0.000977708776041173	51208/4070/7869/7422/6281/4133/6692/9037/5361/3397/4739/23654/201294/3400/26022/10979/50848/2316/10458/1495/81/7414/3949/29956/57698	25	human	AT1 cells
GOMF	CHANNEL_REGULATOR_ACTIVITY	12/395	144/19363	4.04968030257892e-05	0.00128836340789023	0.00101944216511269	857/27075/5349/23327/5652/5590/805/8673/154/2316/10142/65125	12	human	AT1 cells
GOBP	REGULATION_OF_ACTOMYOSIN_STRUCTURE_ORGANIZATION	10/395	101/19363	4.10778564605946e-05	0.00129679633010985	0.00102611487595898	4070/22998/6281/961/10395/7082/84952/1906/10979/50848	10	human	AT1 cells
GOCC	APICOLATERAL_PLASMA_MEMBRANE	5/395	20/19363	4.14769202175407e-05	0.00129939908834189	0.00102817435814474	3880/1364/100506658/1525/3728	5	human	AT1 cells
GOBP	NEPHRON_DEVELOPMENT	12/395	146/19363	4.63819375161435e-05	0.00144205660277464	0.00114105484240273	4070/7422/1285/3675/153572/255743/1286/3911/3913/100133941/8837/56998	12	human	AT1 cells
GOBP	REGULATION_OF_MUSCLE_CONTRACTION	13/395	170/19363	4.80766279215873e-05	0.00147355858996034	0.00116598139171736	857/10398/7134/476/255743/805/3728/1906/2017/154/481/10142/1193	13	human	AT1 cells
GOBP	FOCAL_ADHESION_ASSEMBLY	9/395	83/19363	4.8472322038169e-05	0.00147355858996034	0.00116598139171736	22998/7422/6281/57669/10395/2017/10979/79834/7414	9	human	AT1 cells
GOCC	CAVEOLA	9/395	83/19363	4.8472322038169e-05	0.00147355858996034	0.00116598139171736	2013/857/858/30846/999/10395/481/7048/1495	9	human	AT1 cells
GOMF	DYSTROGLYCAN_BINDING	4/395	11/19363	5.02463511138078e-05	0.00151625753655196	0.0011997677491184	4133/375790/155465/7414	4	human	AT1 cells
GOBP	SYNAPSE_ORGANIZATION	22/395	418/19363	5.29818174140341e-05	0.00158713415085544	0.00125585022452781	9806/1942/5792/3675/999/375790/6505/2823/23767/3913/11346/2064/1282/23654/10160/2017/8496/323/64284/10497/2316/10458	22	human	AT1 cells
GOBP	PROTEIN_LOCALIZATION_TO_CELL_CELL_JUNCTION	5/395	21/19363	5.35307501033788e-05	0.00159195795959613	0.00125966715536936	7082/84952/50848/7414/51599	5	human	AT1 cells
GOBP	MUSCLE_SYSTEM_PROCESS	23/395	449/19363	5.44225791038094e-05	0.00160683643627362	0.00127144003434496	857/10398/7134/2697/23327/476/255743/79784/805/6338/3728/1906/2017/8837/323/7402/29766/154/481/2316/10142/1193/54206	23	human	AT1 cells
GOBP	POSITIVE_REGULATION_OF_INTRACELLULAR_TRANSPORT	14/395	197/19363	5.55459053277951e-05	0.00161674039337072	0.00127927672964724	2621/30846/999/302/4133/4641/7430/2064/3728/5962/2810/2316/10938/1778	14	human	AT1 cells
GOCC	RECYCLING_ENDOSOME	14/395	197/19363	5.55459053277951e-05	0.00161674039337072	0.00127927672964724	80223/30846/6505/84239/57111/51421/23250/201294/10397/55111/64284/8673/3688/10938	14	human	AT1 cells
GOBP	WATER_HOMEOSTASIS	8/395	66/19363	5.70980427888608e-05	0.00165021385637665	0.00130576324687647	361/7466/23327/6337/1364/6338/2810/51599	8	human	AT1 cells
GOBP	RECEPTOR_MEDIATED_ENDOCYTOSIS	16/395	251/19363	6.19871966474722e-05	0.00177898919609249	0.00140765919512294	857/858/2348/7422/928/302/3339/7430/6441/2017/54874/154/7048/3688/1212/3949	16	human	AT1 cells
GOBP	CELLULAR_SODIUM_ION_HOMEOSTASIS	5/395	22/19363	6.81205420949742e-05	0.0019148404435464	0.00151515409057675	23327/6337/476/6338/481	5	human	AT1 cells
GOCC	AXONAL_GROWTH_CONE	5/395	22/19363	6.81205420949742e-05	0.0019148404435464	0.00151515409057675	2823/23767/2316/4649/57698	5	human	AT1 cells
GOCC	COMPLEX_OF_COLLAGEN_TRIMERS	5/395	22/19363	6.81205420949742e-05	0.0019148404435464	0.00151515409057675	1295/1285/1286/1284/1282	5	human	AT1 cells
GOBP	REGULATION_OF_CELL_SUBSTRATE_JUNCTION_ORGANIZATION	8/395	68/19363	7.09267985942764e-05	0.00198016041789735	0.00156683976844499	22998/7422/6281/57669/10395/10979/79834/7414	8	human	AT1 cells
GOBP	POSITIVE_REGULATION_OF_PROTEIN_KINASE_ACTIVITY	21/395	397/19363	7.27810319939802e-05	0.00201550564720819	0.00159480735652951	177/2013/9052/2621/7422/1942/5590/6505/805/595/2065/2064/4739/1956/100133941/1906/10979/154/7048/3606/65125	21	human	AT1 cells
GOMF	PEPTIDASE_REGULATOR_ACTIVITY	15/395	228/19363	7.34214913506721e-05	0.00201550564720819	0.00159480735652951	857/9806/1474/3730/2621/1285/334/302/10406/7078/6692/25824/10653/27018/5037	15	human	AT1 cells
GOCC	ENDOPLASMIC_RETICULUM_LUMEN	18/395	310/19363	7.37092367791784e-05	0.00201550564720819	0.00159480735652951	10232/7466/2621/1295/10272/1303/1285/334/1286/3490/1284/3913/1282/1906/84141/79188/3895/57104	18	human	AT1 cells
GOBP	COLLAGEN_ACTIVATED_TYROSINE_KINASE_RECEPTOR_SIGNALING_PATHWAY	4/395	12/19363	7.41572496901648e-05	0.00201550564720819	0.00159480735652951	1285/1284/780/1282	4	human	AT1 cells
GOBP	ENDOTHELIAL_CELL_DEVELOPMENT	8/395	69/19363	7.88200325489493e-05	0.0021167232873768	0.00167489774842449	7422/26084/3383/7430/7082/5962/50848/7414	8	human	AT1 cells
GOBP	STRESS_FIBER_ASSEMBLY	10/395	109/19363	7.89129295732577e-05	0.0021167232873768	0.00167489774842449	4070/22998/6281/961/10395/7082/84952/10979/50848/3688	10	human	AT1 cells
GOBP	ERK1_AND_ERK2_CASCADE	19/395	341/19363	8.10099679362196e-05	0.00215886304162497	0.00170824163419848	177/2621/3383/2950/255743/5590/7078/7430/10347/4919/55885/6237/2064/1956/1906/10979/8837/2651/54206	19	human	AT1 cells
GOBP	MEMBRANE_REPOLARIZATION	7/395	52/19363	8.45541523841928e-05	0.00223877575086921	0.00177147409239548	857/2697/23327/476/481/2316/10142	7	human	AT1 cells
GOBP	NEGATIVE_REGULATION_OF_CELL_DEVELOPMENT	13/395	180/19363	8.64614770938301e-05	0.00227460193585307	0.0017998222458466	51208/4070/7869/7422/4133/9037/3397/3400/26022/1495/81/3949/29956	13	human	AT1 cells
GOBP	PLATELET_AGGREGATION	8/395	70/19363	8.74282400414083e-05	0.00228538533203783	0.00180835481413171	10398/928/10630/10627/50848/2316/7414/3315	8	human	AT1 cells
GOBP	REGULATION_OF_WOUND_HEALING	11/395	133/19363	9.03498236898119e-05	0.00234680807862651	0.00185695673606309	857/51330/928/1364/100506658/53905/1906/2152/10979/3170/3688	11	human	AT1 cells
GOBP	REGULATION_OF_SODIUM_ION_TRANSPORT	9/395	90/19363	9.18933142536781e-05	0.00237188780941569	0.00187680155228465	5349/23327/5652/476/7402/154/481/81/65125	9	human	AT1 cells
GOBP	NEGATIVE_REGULATION_OF_PEPTIDASE_ACTIVITY	16/395	260/19363	9.38624145584164e-05	0.00240757093342338	0.0019050365060047	9806/1474/3730/2621/7422/1285/1718/334/302/10406/7078/6692/25824/10653/2810/5037	16	human	AT1 cells
GOBP	ESTABLISHMENT_OF_ENDOTHELIAL_BARRIER	7/395	53/19363	9.57322663756009e-05	0.00244028087705258	0.00193091887393742	7422/3383/7430/7082/5962/50848/7414	7	human	AT1 cells
GOBP	CELLULAR_COMPONENT_ASSEMBLY_INVOLVED_IN_MORPHOGENESIS	10/395	112/19363	9.92414907792492e-05	0.00251411776640764	0.00198934372354765	3880/10398/928/10529/27063/1073/1906/8837/29766/3688	10	human	AT1 cells
GOMF	MYOSIN_HEAVY_CHAIN_BINDING	4/395	13/19363	0.000105394266692403	0.00265360779451302	0.00209971787372337	10398/22998/103910/10627	4	human	AT1 cells
GOMF	CYTOSKELETAL_MOTOR_ACTIVITY	10/395	113/19363	0.000106933716778294	0.00265615049123642	0.00210172983109274	4430/79784/4641/55930/10749/4642/4646/4649/1778/83658	10	human	AT1 cells
GOBP	POSITIVE_REGULATION_OF_CELL_CELL_ADHESION	17/395	291/19363	0.000108010756724269	0.00265615049123642	0.00210172983109274	177/4680/857/1604/10272/5590/10630/961/7082/100133941/9223/50848/3170/7048/6659/2651/3606	17	human	AT1 cells
GOBP	NEGATIVE_REGULATION_OF_EPITHELIAL_CELL_APOPTOTIC_PROCESS	7/395	54/19363	0.000108084096500118	0.00265615049123642	0.00210172983109274	7466/2621/3383/79625/9037/8837/26471	7	human	AT1 cells
GOMF	POTASSIUM_CHANNEL_REGULATOR_ACTIVITY	7/395	54/19363	0.000108084096500118	0.00265615049123642	0.00210172983109274	857/23327/5590/154/2316/10142/65125	7	human	AT1 cells
GOBP	RESPONSE_TO_OXYGEN_LEVELS	18/395	320/19363	0.000110224058796745	0.00267692491115825	0.00211816798782271	177/857/7422/824/79625/6505/10630/100133941/1906/10397/5066/8837/378938/8994/481/7048/81/847	18	human	AT1 cells
GOBP	SKELETAL_MUSCLE_TISSUE_REGENERATION	6/395	38/19363	0.000110233993661244	0.00267692491115825	0.00211816798782271	84525/2697/928/688/8837/7048	6	human	AT1 cells
GOCC	PLASMA_MEMBRANE_RAFT	10/395	114/19363	0.000115124458193047	0.00277923986131919	0.00219912664721702	2013/857/858/30846/999/7430/10395/481/7048/1495	10	human	AT1 cells
GOBP	CARDIAC_MUSCLE_CONTRACTION	11/395	138/19363	0.000125823098493048	0.00300371803858768	0.0023767492944093	857/7134/2697/23327/476/805/3728/481/2316/10142/1193	11	human	AT1 cells
GOBP	REGULATION_OF_CATION_TRANSMEMBRANE_TRANSPORT	19/395	353/19363	0.000127350618595092	0.00300371803858768	0.0023767492944093	857/27075/5349/23327/805/79026/1906/7402/91404/154/481/2316/3688/81/4697/10142/1193/10063/65125	19	human	AT1 cells
GOBP	REGULATION_OF_VASCULATURE_DEVELOPMENT	19/395	353/19363	0.000127350618595092	0.00300371803858768	0.0023767492944093	2013/306/7422/1942/1285/3339/1284/9037/6237/2064/3397/7082/3728/2152/23554/7048/3688/2969/3315	19	human	AT1 cells
GOBP	UROGENITAL_SYSTEM_DEVELOPMENT	19/395	353/19363	0.000127350618595092	0.00300371803858768	0.0023767492944093	4070/4072/7466/6382/7422/1285/3675/153572/255743/1286/3911/3913/100133941/1282/3400/8837/56998/6659/847	19	human	AT1 cells
GOBP	POSITIVE_REGULATION_OF_KINASE_ACTIVITY	23/395	477/19363	0.000134438114885251	0.00315276584850897	0.0024946862220812	177/2013/9052/2621/7422/1942/5590/6505/805/595/4919/2065/2064/4739/1956/780/100133941/1906/10979/154/7048/3606/65125	23	human	AT1 cells
GOBP	KIDNEY_EPITHELIUM_DEVELOPMENT	11/395	140/19363	0.000143013781995559	0.00333482137107825	0.00263874113311183	4070/4072/6382/7422/153572/255743/3911/3913/100133941/56998/847	11	human	AT1 cells
GOCC	VESICLE_LUMEN	18/395	327/19363	0.000144476588170556	0.00334989784097153	0.00265067067800276	2621/7422/2950/302/7078/1956/3728/6414/201294/3959/51316/6709/8566/81/7414/847/58485/1778	18	human	AT1 cells
GOBP	CELLULAR_MODIFIED_AMINO_ACID_METABOLIC_PROCESS	13/395	190/19363	0.000148965165672621	0.00341538011128735	0.00270248477565442	9022/2348/92086/53405/2678/51449/1152/2950/6505/53905/90527/10162/1193	13	human	AT1 cells
GOBP	GASTRULATION	13/395	190/19363	0.000148965165672621	0.00341538011128735	0.00270248477565442	3909/1295/1303/2697/3914/3675/57669/1284/84913/3170/7048/3688/65125	13	human	AT1 cells
GOBP	PROTEIN_LOCALIZATION_TO_CELL_JUNCTION	9/395	96/19363	0.000151550889874316	0.00343626990079665	0.00271901422077503	5590/7082/84952/10979/50848/10458/7414/51599/3315	9	human	AT1 cells
GOBP	REGULATION_OF_CELL_MORPHOGENESIS_INVOLVED_IN_DIFFERENTIATION	9/395	96/19363	0.000151550889874316	0.00343626990079665	0.00271901422077503	4070/6281/10630/4739/201294/10979/2316/10458/81	9	human	AT1 cells
GOBP	RUFFLE_ORGANIZATION	7/395	57/19363	0.000153114367092576	0.00345264484916446	0.00273197121157083	857/4070/26084/3383/64787/5962/59338	7	human	AT1 cells
GOBP	AMEBOIDAL_TYPE_CELL_MIGRATION	23/395	482/19363	0.000156581950187919	0.00350070312949847	0.00276999824420406	2013/4070/2348/306/7869/7422/1942/2697/3675/57669/9037/3911/57111/6237/3397/3728/51421/1906/84913/10755/7048/3688/3315	23	human	AT1 cells
GOBP	VESICLE_LOCALIZATION	13/395	191/19363	0.000156951602297202	0.00350070312949847	0.00276999824420406	6382/4430/4133/5590/4641/55930/54874/64284/10749/4642/4646/81/1778	13	human	AT1 cells
GOBP	REGULATION_OF_DNA_BINDING_TRANSCRIPTION_FACTOR_ACTIVITY	22/395	451/19363	0.000159125440395924	0.00353000436424255	0.0027931834060963	177/857/219790/306/7466/2621/7422/5590/4919/3397/3728/1906/8837/3170/26471/56998/2316/847/5516/307/3606/9181	22	human	AT1 cells
GOBP	REGULATION_OF_ION_TRANSMEMBRANE_TRANSPORT	23/395	483/19363	0.000161380182758673	0.00356077564538491	0.00281753177029149	857/27075/9022/5349/53405/2697/23327/805/79026/1906/9254/7402/91404/154/481/2316/3688/81/4697/10142/1193/10063/65125	23	human	AT1 cells
GOBP	BIOLOGICAL_PROCESS_INVOLVED_IN_INTERACTION_WITH_HOST	13/395	192/19363	0.00016530364576189	0.0036085434159936	0.00285532893155336	857/1604/858/2621/3383/1525/3694/1956/50848/8673/3688/7113/3949	13	human	AT1 cells
GOMF	ENDOPEPTIDASE_REGULATOR_ACTIVITY	13/395	192/19363	0.00016530364576189	0.0036085434159936	0.00285532893155336	9806/1474/3730/2621/1285/334/302/10406/7078/6692/25824/10653/5037	13	human	AT1 cells
GOCC	SITE_OF_POLARIZED_GROWTH	12/395	167/19363	0.000168508522360611	0.0036590421998304	0.0028952870592174	3675/4133/2823/79784/23767/1525/2017/323/2316/4649/1500/57698	12	human	AT1 cells
GOMF	EXTRACELLULAR_MATRIX_STRUCTURAL_CONSTITUENT_CONFERRING_TENSILE_STRENGTH	6/395	41/19363	0.000170522653924043	0.00368328932475933	0.00291447306014223	1295/1303/1285/1286/1284/1282	6	human	AT1 cells
GOBP	NEGATIVE_REGULATION_OF_SUPRAMOLECULAR_FIBER_ORGANIZATION	12/395	168/19363	0.000178200492105054	0.00382897811308452	0.00302975209779053	4070/6711/4133/10395/7082/84952/5962/50848/29766/6709/3949/9181	12	human	AT1 cells
GOCC	CLATHRIN_COATED_VESICLE	13/395	194/19363	0.000183159652945839	0.0039150375817173	0.00309784829680873	2348/928/6439/253970/1956/6441/1906/201294/8673/4646/154/1212/3949	13	human	AT1 cells
GOBP	EPITHELIAL_CELL_APOPTOTIC_PROCESS	10/395	121/19363	0.000188697307714683	0.00400056386070449	0.00316552259933142	3875/7466/2621/3383/1285/79625/9037/8837/26471/7048	10	human	AT1 cells
GOBP	ACTIN_FILAMENT_DEPOLYMERIZATION	7/395	59/19363	0.000190790819279764	0.00400056386070449	0.00316552259933142	11034/6711/9037/1073/5962/29766/6709	7	human	AT1 cells
GOBP	CARDIAC_CONDUCTION	9/395	99/19363	0.000191787610571514	0.00400056386070449	0.00316552259933142	857/2697/476/805/1525/3728/481/2316/10142	9	human	AT1 cells
GOBP	CELL_COMMUNICATION_BY_ELECTRICAL_COUPLING_INVOLVED_IN_CARDIAC_CONDUCTION	5/395	27/19363	0.000192023375870031	0.00400056386070449	0.00316552259933142	857/2697/476/805/481	5	human	AT1 cells
GOBP	POSITIVE_REGULATION_OF_PEPTIDASE_ACTIVITY	13/395	195/19363	0.000192692132035898	0.00400056386070449	0.00316552259933142	177/857/1942/1285/64065/6505/55081/1364/10395/27018/2152/8837/23787	13	human	AT1 cells
GOCC	EARLY_ENDOSOME	20/395	395/19363	0.000193009659946269	0.00400056386070449	0.00316552259933142	857/4430/30846/6505/84239/8630/10347/2064/1956/23250/55111/323/64284/4642/8673/154/55353/3949/10938/10981	20	human	AT1 cells
GOBP	CELL_CELL_ADHESION_VIA_PLASMA_MEMBRANE_ADHESION_MOLECULES	16/395	277/19363	0.000194681352453124	0.0040149360325006	0.00317689485489493	4680/51208/23705/3383/5792/999/1364/23767/214/1366/1525/91624/23654/7048/3688/65125	16	human	AT1 cells
GOMF	EXOGENOUS_PROTEIN_BINDING	8/395	79/19363	0.000206052355783672	0.00422819434068096	0.00334563956627699	1604/3383/1525/3694/1956/50848/3688/3949	8	human	AT1 cells
GOMF	MOLECULAR_FUNCTION_INHIBITOR_ACTIVITY	7/395	60/19363	0.000212252949994052	0.00433376172525168	0.003429171776547	857/23327/805/3397/3400/65125/93974	7	human	AT1 cells
GOBP	FORMATION_OF_PRIMARY_GERM_LAYER	10/395	123/19363	0.00021583350139136	0.00436345167344898	0.00345266451538681	3909/1295/1303/2697/3914/3675/57669/1284/84913/3688	10	human	AT1 cells
GOBP	GLAND_MORPHOGENESIS	10/395	123/19363	0.00021583350139136	0.00436345167344898	0.00345266451538681	857/7430/3911/5361/1956/780/3400/8837/1999/7048	10	human	AT1 cells
GOBP	NEUROMUSCULAR_JUNCTION_DEVELOPMENT	6/395	43/19363	0.000223402906823919	0.00447241721758713	0.00353888558434808	375790/3913/2064/1282/8496/10497	6	human	AT1 cells
GOBP	SEMAPHORIN_PLEXIN_SIGNALING_PATHWAY	6/395	43/19363	0.000223402906823919	0.00447241721758713	0.00353888558434808	7869/9037/5361/23654/1906/2316	6	human	AT1 cells
GOBP	CELL_CELL_ADHESION_MEDIATED_BY_CADHERIN	5/395	28/19363	0.000229882832229722	0.00457980166733387	0.00362385558215989	4072/7422/7082/3170/1500	5	human	AT1 cells
GOBP	GLAND_DEVELOPMENT	21/395	432/19363	0.000234138160212524	0.00464073831369895	0.00367207286800073	857/23705/7422/2697/7080/999/595/7430/3911/5361/1956/780/1906/3400/5066/8837/394/1999/7048/51599/9612	21	human	AT1 cells
GOBP	MORPHOGENESIS_OF_A_BRANCHING_STRUCTURE	13/395	199/19363	0.000235203111415541	0.00464073831369895	0.00367207286800073	4070/7422/7080/255743/6692/3911/5361/10653/780/1282/1906/56998/7048	13	human	AT1 cells
GOBP	ACTIVATION_OF_CYSTEINE_TYPE_ENDOPEPTIDASE_ACTIVITY_INVOLVED_IN_APOPTOTIC_PROCESS	8/395	81/19363	0.000245218352019161	0.00481519673055808	0.00381011642396934	1285/6505/55081/10395/27018/2152/8837/23787	8	human	AT1 cells
GOBP	TRANSMEMBRANE_RECEPTOR_PROTEIN_SERINE_THREONINE_KINASE_SIGNALING_PATHWAY	19/395	373/19363	0.000257358971158747	0.00502952960778809	0.00397971140864529	857/858/2348/10272/6711/7080/3675/255743/23089/3397/3694/79674/84913/10979/10755/11030/7048/3688/2651	19	human	AT1 cells
GOBP	HEMOSTASIS	14/395	228/19363	0.000259939771026387	0.00504887780982803	0.00399502104322342	857/10398/2621/928/10630/1906/2152/10627/50848/9060/3170/2316/7414/3315	14	human	AT1 cells
GOBP	MEMBRANE_BIOGENESIS	7/395	62/19363	0.000261016122677177	0.00504887780982803	0.00399502104322342	2013/857/858/6281/6711/302/93099	7	human	AT1 cells
GOBP	MORPHOGENESIS_OF_EMBRYONIC_EPITHELIUM	11/395	150/19363	0.000262039710890197	0.00504887780982803	0.00399502104322342	2348/57669/153572/55081/6692/3911/10395/10653/57619/23654/6659	11	human	AT1 cells
GOBP	RESPONSE_TO_OXIDATIVE_STRESS	21/395	436/19363	0.000265021969342549	0.00507246851046323	0.0040136876358826	6382/1718/824/2950/6505/25824/1956/5052/53905/6414/1906/59338/5074/221/84557/5445/11030/135112/847/5516/3315	21	human	AT1 cells
GOBP	TIGHT_JUNCTION_ORGANIZATION	8/395	82/19363	0.000266972026866486	0.00507246851046323	0.0040136876358826	51208/4641/1364/1366/100506658/7082/50848/51599	8	human	AT1 cells
GOMF	ATPASE_BINDING	8/395	82/19363	0.000266972026866486	0.00507246851046323	0.0040136876358826	857/7466/7430/1956/5962/481/163590/93974	8	human	AT1 cells
GOBP	HEART_PROCESS	15/395	258/19363	0.000285649009537114	0.00538015645780837	0.00425715160365723	857/84525/7134/2697/23327/476/6505/805/1525/3728/1906/481/2316/10142/1193	15	human	AT1 cells
GOBP	MYOBLAST_FUSION	6/395	45/19363	0.000288409946568675	0.00538015645780837	0.00425715160365723	928/824/30846/8837/3688/10938	6	human	AT1 cells
GOBP	RUFFLE_ASSEMBLY	6/395	45/19363	0.000288409946568675	0.00538015645780837	0.00425715160365723	857/4070/26084/3383/64787/5962	6	human	AT1 cells
GOCC	MYELIN_SHEATH	6/395	45/19363	0.000288409946568675	0.00538015645780837	0.00425715160365723	51090/5590/805/2064/4642/3688	6	human	AT1 cells
GOBP	RESPONSE_TO_AXON_INJURY	8/395	83/19363	0.000290278662048173	0.00539051415857784	0.00426534733231062	2348/5792/6505/23767/3913/2316/1495/29956	8	human	AT1 cells
GOBP	TUBE_FORMATION	11/395	152/19363	0.000293860728095354	0.00539503414224656	0.00426892385575835	2348/7422/153572/55081/6692/10395/10653/57619/23654/84913/6659	11	human	AT1 cells
GOBP	PEPTIDYL_TYROSINE_MODIFICATION	19/395	377/19363	0.000294158731932806	0.00539503414224656	0.00426892385575835	857/9052/2621/7422/1942/2202/5590/4919/2065/2064/4739/1956/780/100133941/79834/54625/3606/54206/9181	19	human	AT1 cells
GOBP	ESTABLISHMENT_OF_ORGANELLE_LOCALIZATION	20/395	408/19363	0.000294465801136264	0.00539503414224656	0.00426892385575835	6382/4430/2697/4133/5590/3993/4641/7430/55930/201294/23224/54874/64284/10749/4642/8673/4646/3688/81/1778	20	human	AT1 cells
GOBP	STRIATED_MUSCLE_CONTRACTION	12/395	178/19363	0.000304331272437332	0.00555100240925693	0.00439233672734114	857/7134/2697/23327/476/79784/805/3728/481/2316/10142/1193	12	human	AT1 cells
GOBP	REGULATION_OF_CYSTEINE_TYPE_ENDOPEPTIDASE_ACTIVITY	14/395	232/19363	0.000310404261853647	0.00563672164003259	0.00446016370665347	2621/7422/1285/1718/64065/6505/55081/25824/10395/27018/2152/8837/2810/23787	14	human	AT1 cells
GOBP	COLLAGEN_ACTIVATED_SIGNALING_PATHWAY	4/395	17/19363	0.000328840583683269	0.00594520597108429	0.00470425782825358	1285/1284/780/1282	4	human	AT1 cells
GOBP	RESPONSE_TO_METAL_ION	18/395	350/19363	0.00033137065779866	0.00596467184037589	0.00471966056929302	857/7134/6382/23327/999/6505/805/595/30061/79901/1956/1906/10397/5066/84557/140576/847/5516	18	human	AT1 cells
GOBP	GLUTATHIONE_METABOLIC_PROCESS	7/395	65/19363	0.000350671245440251	0.00628451873924362	0.00497274553979855	9022/92086/53405/2678/2950/6505/1193	7	human	AT1 cells
GOBP	RESPONSE_TO_EPIDERMAL_GROWTH_FACTOR	6/395	47/19363	0.000367398858247968	0.00655150502483141	0.00518400353996227	2064/3397/1956/8837/10458/54206	6	human	AT1 cells
GOBP	ACTIN_CYTOSKELETON_REORGANIZATION	9/395	108/19363	0.000369116863037073	0.00655150502483141	0.00518400353996227	7430/1525/4739/7082/2017/50848/55742/2316/10458	9	human	AT1 cells
GOBP	CELL_ADHESION_MEDIATED_BY_INTEGRIN	8/395	86/19363	0.000370357983859866	0.00655150502483141	0.00518400353996227	3383/1942/3675/255743/3694/4582/3688/65125	8	human	AT1 cells
GOBP	REGULATION_OF_PROGRAMMED_NECROTIC_CELL_DEATH	5/395	31/19363	0.000377964664675247	0.00665736902930134	0.00526777045639547	857/8837/26471/291/9181	5	human	AT1 cells
GOMF	GTPASE_BINDING	16/395	296/19363	0.00040828201657698	0.00716063844458088	0.00566599199793065	857/80223/6711/4641/22836/23086/10160/201294/10397/54874/64423/10497/2316/10938/54206/9181	16	human	AT1 cells
GOCC	INTERCALATED_DISC	6/395	48/19363	0.000412754557115927	0.00720827532937772	0.00570368559329288	2697/3728/481/3688/1495/7414	6	human	AT1 cells
GOCC	FILOPODIUM_MEMBRANE	4/395	18/19363	0.000416021904110445	0.00723455040029351	0.0057244762452307	3675/10630/23224/7402	4	human	AT1 cells
GOBP	REGULATION_OF_CELLULAR_RESPONSE_TO_TRANSFORMING_GROWTH_FACTOR_BETA_STIMULUS	10/395	134/19363	0.000430577316769912	0.00743797079577925	0.00588543652020595	857/858/2348/7080/3675/255743/23089/79674/8837/10755	10	human	AT1 cells
GOBP	REGULATION_OF_PROTEIN_DEPOLYMERIZATION	8/395	88/19363	0.000433100414650416	0.00743797079577925	0.00588543652020595	11034/6711/9037/1073/5962/29766/6709/9181	8	human	AT1 cells
GOBP	REGULATION_OF_HEART_CONTRACTION	13/395	212/19363	0.000433156681333148	0.00743797079577925	0.00588543652020595	857/84525/2697/476/6505/805/1525/3728/1906/481/2316/10142/1193	13	human	AT1 cells
GOBP	REGULATION_OF_RUFFLE_ASSEMBLY	5/395	32/19363	0.000440528583929832	0.00753303878520013	0.00596066088343654	857/4070/3383/64787/5962	5	human	AT1 cells
GOBP	MULTI_MULTICELLULAR_ORGANISM_PROCESS	13/395	213/19363	0.000452982030688586	0.00771385167612431	0.00610373253843323	2013/361/53405/7422/2697/824/3675/1364/3490/780/1906/5066/7048	13	human	AT1 cells
GOBP	MAMMARY_GLAND_DEVELOPMENT	10/395	135/19363	0.000456755650859554	0.00774597186416368	0.00612914825098619	857/7422/2697/595/780/5066/394/1999/7048/9612	10	human	AT1 cells
GOCC	DISTAL_AXON	15/395	270/19363	0.000461862668468745	0.00779511810175141	0.00616803615058559	3675/4133/6505/2823/79784/23767/4919/1525/2017/323/10497/2316/4649/1500/57698	15	human	AT1 cells
GOBP	RESPONSE_TO_ESTROGEN	7/395	68/19363	0.000463452440747404	0.00779511810175141	0.00616803615058559	857/3880/595/10568/100133941/7048/1495	7	human	AT1 cells
GOBP	CELL_CELL_SIGNALING_BY_WNT	21/395	455/19363	0.000465805793141928	0.00780272234716112	0.00617405315507132	857/8796/2348/6382/3675/595/9037/4919/27303/1956/3728/100133941/51421/1906/10979/8994/56998/6659/30851/1500/65125	21	human	AT1 cells
GOBP	REGULATION_OF_PROTEIN_TYROSINE_KINASE_ACTIVITY	8/395	90/19363	0.000504210551303399	0.00841170773393963	0.00665592447912274	857/9052/2621/1942/2065/4739/100133941/54206	8	human	AT1 cells
GOBP	EPITHELIAL_CELL_MORPHOGENESIS	5/395	33/19363	0.000510587671530124	0.00848361054234668	0.00671281895022558	26084/57669/57111/10653/2317	5	human	AT1 cells
GOBP	ADHERENS_JUNCTION_ORGANIZATION	6/395	50/19363	0.000516499216993755	0.00854151708377083	0.00675863860763133	7422/999/7082/5962/10979/7414	6	human	AT1 cells
GOBP	POSITIVE_REGULATION_OF_ION_TRANSPORT	15/395	273/19363	0.000518235320141067	0.00854151708377083	0.00675863860763133	857/7466/5652/805/1906/8673/154/481/2316/3688/81/4697/10142/10063/65125	15	human	AT1 cells
GOBP	REGULATION_OF_PROTEIN_CATABOLIC_PROCESS	19/395	395/19363	0.000522484657255321	0.00855775963222602	0.00677149083446632	857/1942/23327/999/302/7078/7430/1956/5962/79888/722/10755/26471/55353/2316/3949/754/9683/93974	19	human	AT1 cells
GOBP	REGULATION_OF_INTRACELLULAR_TRANSPORT	17/395	333/19363	0.000523391244563531	0.00855775963222602	0.00677149083446632	7134/2621/30846/999/302/4133/6505/4641/7430/2064/3728/5962/2810/2316/10938/1778/93974	17	human	AT1 cells
GOBP	POSITIVE_REGULATION_OF_ION_TRANSMEMBRANE_TRANSPORT	11/395	163/19363	0.000533047386091902	0.00868105743063955	0.00686905257349005	805/1906/154/481/2316/3688/81/4697/10142/10063/65125	11	human	AT1 cells
GOCC	CELL_CELL_CONTACT_ZONE	7/395	70/19363	0.000553484284865081	0.00897825891338456	0.00710421892576982	2697/79026/3728/481/3688/1495/7414	7	human	AT1 cells
GOBP	POSITIVE_REGULATION_OF_CELLULAR_COMPONENT_BIOGENESIS	22/395	494/19363	0.000555741629584065	0.00897938444020867	0.00710510952037646	857/22998/6382/7422/6281/64787/57669/375790/2823/961/23767/100506658/11346/3397/92359/2017/10979/54874/10497/10458/1778/10142	22	human	AT1 cells
GOBP	MESENCHYMAL_CELL_DIFFERENTIATION	14/395	246/19363	0.000558546977815681	0.00898932077237473	0.0071129718330707	2348/7869/1942/7080/57669/10630/9037/3911/1906/10979/3170/7048/2316/2651	14	human	AT1 cells
GOBP	NEGATIVE_REGULATION_OF_CYTOSKELETON_ORGANIZATION	11/395	164/19363	0.000561155613640436	0.00899602593117324	0.00711827741809517	4070/6711/4133/10395/7082/84952/5962/50848/29766/6709/9181	11	human	AT1 cells
GOBP	REGULATION_OF_TRANSPORTER_ACTIVITY	16/395	305/19363	0.000565716958539565	0.00903386147021935	0.00714821551134367	857/5349/23327/805/79026/1906/7402/154/481/3688/81/4697/10142/1193/10063/65125	16	human	AT1 cells
GOBP	RHO_PROTEIN_SIGNAL_TRANSDUCTION	10/395	139/19363	0.000575060040259139	0.00914746668691282	0.00723810780987125	64787/3675/10630/10395/50848/394/3688/30851/9181/57698	10	human	AT1 cells
GOBP	CELL_COMMUNICATION_BY_ELECTRICAL_COUPLING	5/395	34/19363	0.000588701610791832	0.00932568459494977	0.00737912613507234	857/2697/476/805/481	5	human	AT1 cells
GOBP	REGULATION_OF_NEURON_PROJECTION_DEVELOPMENT	20/395	431/19363	0.000590808478237559	0.00932568459494977	0.00737912613507234	7869/7422/1942/23327/79625/5792/3675/4133/9037/4919/5361/3397/23654/8837/64284/2316/10458/10938/29956/57698	20	human	AT1 cells
GOBP	TISSUE_MIGRATION	18/395	368/19363	0.000599212379212172	0.00942209810071554	0.00745541516382154	2013/4070/306/7422/1942/3675/57669/9037/57111/6237/3397/3728/1906/84913/10755/7048/3688/3315	18	human	AT1 cells
GOBP	POSITIVE_REGULATION_OF_CHEMOTAXIS	10/395	140/19363	0.000608294367817878	0.00952839727299454	0.00753952641509905	177/2621/7422/23604/9037/1906/2152/57402/3315/65125	10	human	AT1 cells
GOBP	NEGATIVE_REGULATION_OF_PROGRAMMED_NECROTIC_CELL_DEATH	4/395	20/19363	0.000637786975158112	0.00994290405541183	0.00786751282726621	857/26471/291/9181	4	human	AT1 cells
GOBP	SULFUR_COMPOUND_METABOLIC_PROCESS	17/395	339/19363	0.00063960201526041	0.00994290405541183	0.00786751282726621	9022/9806/92086/53405/2678/79625/2950/6505/100131187/3340/9060/6817/9200/1193/10654/55256/9061	17	human	AT1 cells
GOBP	ACTIVATION_OF_PROTEIN_KINASE_ACTIVITY	10/395	141/19363	0.000643100620012273	0.00995956582841649	0.0078806967735367	2013/9052/2621/7422/5590/6505/154/7048/3606/65125	10	human	AT1 cells
GOBP	REGULATION_OF_MUSCLE_SYSTEM_PROCESS	14/395	250/19363	0.000654714036030217	0.0100593506469836	0.00795965341796054	857/10398/7134/476/255743/805/3728/1906/2017/154/481/10142/1193/54206	14	human	AT1 cells
GOBP	POSITIVE_REGULATION_OF_RESPONSE_TO_WOUNDING	7/395	72/19363	0.000656897167005755	0.0100593506469836	0.00795965341796054	1364/100506658/53905/2152/10979/2316/3688	7	human	AT1 cells
GOMF	MYOSIN_BINDING	7/395	72/19363	0.000656897167005755	0.0100593506469836	0.00795965341796054	10398/22998/3993/57111/103910/10627/10755	7	human	AT1 cells
GOBP	POSITIVE_REGULATION_OF_TRANSPORTER_ACTIVITY	9/395	117/19363	0.00066404800191003	0.0101152779293822	0.00800390694884168	805/1906/154/481/81/4697/10142/10063/65125	9	human	AT1 cells
GOBP	REGULATION_OF_METAL_ION_TRANSPORT	19/395	403/19363	0.000665478811143563	0.0101152779293822	0.00800390694884168	857/27075/5349/7466/23327/5652/476/805/79026/7402/91404/154/481/2316/3688/81/10142/1193/65125	19	human	AT1 cells
GOBP	REGULATION_OF_CELL_PROJECTION_ASSEMBLY	13/395	222/19363	0.000668741074013501	0.0101273556005587	0.00801346363694562	857/4070/3383/64787/375790/2823/100506658/5962/688/23224/54874/64284/55357	13	human	AT1 cells
GOBP	RENAL_TUBULE_DEVELOPMENT	8/395	94/19363	0.000674807229809876	0.0101816502615431	0.00805642532493601	4070/7422/153572/255743/3911/100133941/1282/56998	8	human	AT1 cells
GOBP	POSITIVE_REGULATION_OF_CELL_PROJECTION_ORGANIZATION	17/395	341/19363	0.000682964505265446	0.0102669828923421	0.00812394639962946	7422/64787/79625/3675/375790/2823/9037/4919/100506658/5361/23654/8837/54874/2316/10458/10938/57698	17	human	AT1 cells
GOBP	POSITIVE_REGULATION_OF_PROTEOLYSIS	18/395	373/19363	0.00070065361965331	0.0104944615148072	0.00830394320641745	177/857/1942/6281/1285/302/64065/6505/55081/1364/10395/27018/2152/8837/26471/10162/23787/93974	18	human	AT1 cells
GOBP	MUSCLE_TISSUE_DEVELOPMENT	19/395	405/19363	0.000706100246954206	0.0105375833218184	0.00833806416020564	857/84525/858/7134/7422/2697/10529/79784/27063/2065/1525/1073/1906/688/8837/2317/26471/7048/3688	19	human	AT1 cells
GOBP	ACTION_POTENTIAL	10/395	143/19363	0.000717656418635997	0.0106712389205874	0.00844382170668211	857/2697/23327/476/79784/1525/3728/481/2316/10142	10	human	AT1 cells
GOCC	SECRETORY_GRANULE_MEMBRANE	16/395	312/19363	0.000721732036810618	0.0106930984803999	0.00846111850108591	4680/857/1604/858/928/334/961/23218/84418/23250/79888/5066/221/54509/8673/9749	16	human	AT1 cells
GOBP	PROTEIN_DEPOLYMERIZATION	9/395	119/19363	0.000750534353661487	0.0110798308900243	0.00876712791005561	11034/344148/6711/9037/1073/5962/29766/6709/9181	9	human	AT1 cells
GOCC	EXTRINSIC_COMPONENT_OF_PLASMA_MEMBRANE	11/395	170/19363	0.000757044692346781	0.0111358832164559	0.00881148038441736	858/6281/6277/999/3728/10160/10979/1495/10142/1500/54206	11	human	AT1 cells
GOBP	NEGATIVE_REGULATION_OF_ACTIN_FILAMENT_BUNDLE_ASSEMBLY	5/395	36/19363	0.000771403869244293	0.0112426256232238	0.00889594235345373	4070/10395/7082/84952/50848	5	human	AT1 cells
GOBP	PEPTIDYL_TYROSINE_AUTOPHOSPHORYLATION	4/395	21/19363	0.000775259028112166	0.0112426256232238	0.00889594235345373	857/7422/1956/780	4	human	AT1 cells
GOBP	REGULATION_OF_CELL_CELL_ADHESION_MEDIATED_BY_CADHERIN	4/395	21/19363	0.000775259028112166	0.0112426256232238	0.00889594235345373	4072/7422/7082/3170	4	human	AT1 cells
GOBP	REGULATION_OF_MYOBLAST_FUSION	4/395	21/19363	0.000775259028112166	0.0112426256232238	0.00889594235345373	824/30846/8837/10938	4	human	AT1 cells
GOBP	CARDIAC_MUSCLE_CELL_ACTION_POTENTIAL_INVOLVED_IN_CONTRACTION	6/395	54/19363	0.000783977669788613	0.011329029425396	0.00896431101296468	857/2697/23327/476/3728/2316	6	human	AT1 cells
GOBP	POSITIVE_REGULATION_OF_GROWTH	14/395	256/19363	0.000825089407912394	0.0118812874739385	0.00940129574666569	84525/7466/7422/23327/375790/7430/9037/2064/1956/7003/1906/7048/2810/57698	14	human	AT1 cells
GOBP	CARDIAC_MUSCLE_CELL_CONTRACTION	7/395	75/19363	0.000840127380889178	0.0120555341649272	0.00953917177049361	857/2697/23327/476/3728/2316/10142	7	human	AT1 cells
GOMF	EXTRACELLULAR_MATRIX_BINDING	6/395	55/19363	0.000865072811463806	0.0123353131340822	0.00976055222597815	9806/7422/4059/3675/375790/3688	6	human	AT1 cells
GOBP	BIOLOGICAL_PROCESS_INVOLVED_IN_SYMBIOTIC_INTERACTION	15/395	287/19363	0.000865636009409278	0.0123353131340822	0.00976055222597815	857/1604/858/2621/3383/6338/1525/3694/1956/6441/50848/8673/3688/7113/3949	15	human	AT1 cells
GOBP	POSITIVE_REGULATION_OF_PROTEIN_LOCALIZATION	20/395	445/19363	0.000876506513634194	0.0124136058776812	0.00982250285540335	2621/6711/3675/999/5590/27063/4641/7430/10347/2064/1956/3728/23086/5962/10979/10497/2810/2316/3688/6659	20	human	AT1 cells
GOBP	EPIBOLY	5/395	37/19363	0.000877179752565194	0.0124136058776812	0.00982250285540335	977/10630/780/10979/2316	5	human	AT1 cells
GOBP	LEUKOCYTE_CELL_CELL_ADHESION	18/395	381/19363	0.000893634906877432	0.0126030160062714	0.0099723772389831	177/857/1604/64116/3383/5590/7430/961/2064/6441/100133941/50848/5074/7048/3688/6659/3606/65125	18	human	AT1 cells
GOBP	PHARYNGEAL_ARCH_ARTERY_MORPHOGENESIS	3/395	10/19363	0.000908731897031553	0.0126694006018459	0.0100249053187377	2348/221395/1906	3	human	AT1 cells
GOBP	REGULATION_OF_PHOSPHATIDYLCHOLINE_METABOLIC_PROCESS	3/395	10/19363	0.000908731897031553	0.0126694006018459	0.0100249053187377	824/79888/3949	3	human	AT1 cells
GOCC	FASCIA_ADHERENS	3/395	10/19363	0.000908731897031553	0.0126694006018459	0.0100249053187377	2697/3728/7414	3	human	AT1 cells
GOBP	REGULATION_OF_CELLULAR_COMPONENT_SIZE	17/395	350/19363	0.000910690345405587	0.0126694006018459	0.0100249053187377	361/11034/7869/7422/6711/4133/7430/9037/1073/1906/2017/5962/1808/29766/10458/6709/57698	17	human	AT1 cells
GOCC	MYOSIN_II_COMPLEX	4/395	22/19363	0.000932400913893766	0.0129276126710136	0.0102292205524974	10398/79784/103910/10627	4	human	AT1 cells
GOBP	MESONEPHROS_DEVELOPMENT	8/395	99/19363	0.000950449231773765	0.0130735082237039	0.0103446631964006	4070/4072/6382/7422/255743/3911/56998/847	8	human	AT1 cells
GOBP	SODIUM_ION_HOMEOSTASIS	6/395	56/19363	0.000952480253140222	0.0130735082237039	0.0103446631964006	23327/6337/476/6338/1906/481	6	human	AT1 cells
GOMF	OXIDOREDUCTASE_ACTIVITY_ACTING_ON_PEROXIDE_AS_ACCEPTOR	6/395	56/19363	0.000952480253140222	0.0130735082237039	0.0103446631964006	2950/25824/5052/53905/847/1193	6	human	AT1 cells
GOBP	POSITIVE_REGULATION_OF_EPITHELIAL_CELL_MIGRATION	11/395	175/19363	0.000960875371753412	0.0131447750855867	0.0104010544626641	306/7422/3675/57669/9037/57111/6237/1906/84913/7048/3315	11	human	AT1 cells
GOBP	REACTIVE_OXYGEN_SPECIES_METABOLIC_PROCESS	13/395	231/19363	0.000965361912062794	0.0131622767013479	0.0104149029505638	2950/6505/25824/5052/53905/6441/1906/8837/90527/7048/847/93974/873	13	human	AT1 cells
GOBP	REGULATION_OF_BLOOD_CIRCULATION	14/395	261/19363	0.000994341199140192	0.0133924609616012	0.0105970406449522	177/857/84525/2697/476/6505/805/1525/3728/1906/481/2316/10142/1193	14	human	AT1 cells
GOBP	REGULATION_OF_PEPTIDYL_TYROSINE_PHOSPHORYLATION	14/395	261/19363	0.000994341199140192	0.0133924609616012	0.0105970406449522	857/9052/2621/7422/1942/5590/2065/4739/1956/100133941/54625/3606/54206/9181	14	human	AT1 cells
GOBP	GLIOGENESIS	15/395	291/19363	0.000995297415518609	0.0133924609616012	0.0105970406449522	177/928/745/6692/3913/4919/2065/2064/3400/10397/26022/23224/6659/3949/29956	15	human	AT1 cells
GOBP	REGULATION_OF_EPITHELIAL_CELL_MIGRATION	15/395	291/19363	0.000995297415518609	0.0133924609616012	0.0105970406449522	2013/4070/306/7422/1942/3675/57669/9037/57111/6237/3728/1906/84913/7048/3315	15	human	AT1 cells
GOBP	MYOTUBE_DIFFERENTIATION	9/395	124/19363	0.00100747451476985	0.0135120111392662	0.0106916370074475	858/928/824/30846/23250/688/8837/3688/10938	9	human	AT1 cells
GOBP	RESPONSE_TO_REACTIVE_OXYGEN_SPECIES	12/395	204/19363	0.00102454158734649	0.0136961520341042	0.0108373420091339	6382/824/2950/25824/1956/5052/1906/59338/5074/84557/847/5516	12	human	AT1 cells
GOBP	EMBRYO_IMPLANTATION	6/395	57/19363	0.00104652329855759	0.0139445831729882	0.0110339178949083	2013/7422/2697/3490/780/7048	6	human	AT1 cells
GOBP	REGULATION_OF_PROTEIN_CONTAINING_COMPLEX_DISASSEMBLY	9/395	125/19363	0.00106654112781225	0.0141653229402636	0.0112085824537584	11034/6711/9037/1073/5962/29766/154/6709/9181	9	human	AT1 cells
GOBP	ANION_HOMEOSTASIS	5/395	39/19363	0.00112063758470103	0.0147880921145113	0.0117013604630315	1152/6505/79901/10568/2744	5	human	AT1 cells
GOBP	REGULATION_OF_MEMBRANE_REPOLARIZATION	5/395	39/19363	0.00112063758470103	0.0147880921145113	0.0117013604630315	857/2697/23327/2316/10142	5	human	AT1 cells
GOBP	POSITIVE_REGULATION_OF_WOUND_HEALING	6/395	58/19363	0.0011475318536293	0.0150944574592777	0.0119437778962429	1364/100506658/53905/2152/10979/3688	6	human	AT1 cells
GOBP	BRANCHING_MORPHOGENESIS_OF_AN_EPITHELIAL_TUBE	10/395	153/19363	0.00120527074034333	0.015790021818464	0.0124941564866014	4070/7422/7080/255743/3911/780/1282/1906/56998/7048	10	human	AT1 cells
GOBP	REGULATION_OF_CELL_SIZE	11/395	180/19363	0.00120810595784544	0.015790021818464	0.0124941564866014	361/7869/7422/4133/7430/9037/1906/2017/5962/1808/57698	11	human	AT1 cells
GOBP	GLOMERULAR_BASEMENT_MEMBRANE_DEVELOPMENT	3/395	11/19363	0.00123066397675071	0.0160337935256663	0.0126870455080231	1285/1286/3913	3	human	AT1 cells
GOBP	MORPHOGENESIS_OF_AN_EPITHELIAL_SHEET	6/395	59/19363	0.00125584215940472	0.0161610470318398	0.0127877372763993	977/10630/23767/780/10979/2316	6	human	AT1 cells
GOBP	NEURON_PROJECTION_REGENERATION	6/395	59/19363	0.00125584215940472	0.0161610470318398	0.0127877372763993	2348/5792/3913/2316/1495/29956	6	human	AT1 cells
GOBP	CARDIAC_MUSCLE_CELL_MEMBRANE_REPOLARIZATION	5/395	40/19363	0.0012595730461203	0.0161610470318398	0.0127877372763993	2697/476/481/2316/10142	5	human	AT1 cells
GOBP	REGULATION_OF_ACTIN_FILAMENT_BASED_MOVEMENT	5/395	40/19363	0.0012595730461203	0.0161610470318398	0.0127877372763993	857/7134/10630/3728/10142	5	human	AT1 cells
GOBP	REGULATION_OF_DEVELOPMENTAL_GROWTH	16/395	329/19363	0.00126012062626431	0.0161610470318398	0.0127877372763993	84525/7869/7422/23327/4133/375790/80014/7430/9037/1906/2017/1808/51316/154/7048/57698	16	human	AT1 cells
GOBP	NEURAL_TUBE_FORMATION	8/395	104/19363	0.00130970813498996	0.0166643757140446	0.0131860057140217	2348/55081/6692/10395/10653/57619/23654/6659	8	human	AT1 cells
GOBP	POSITIVE_REGULATION_OF_CELL_JUNCTION_ASSEMBLY	8/395	104/19363	0.00130970813498996	0.0166643757140446	0.0131860057140217	857/7422/6281/57669/375790/23767/92359/10979	8	human	AT1 cells
GOBP	NEGATIVE_REGULATION_OF_NECROTIC_CELL_DEATH	4/395	24/19363	0.00131154808860537	0.0166643757140446	0.0131860057140217	857/26471/291/9181	4	human	AT1 cells
GOBP	REGULATION_OF_GTPASE_ACTIVITY	17/395	363/19363	0.00135208195010214	0.0171263713679605	0.0135515686032005	858/26084/6281/375790/2064/5361/4739/23654/5962/10979/50848/116984/3688/4649/30851/55357/65125	17	human	AT1 cells
GOBP	MUSCLE_ORGAN_DEVELOPMENT	16/395	333/19363	0.00142720001924554	0.0180222427045652	0.0142604439169959	857/858/7134/2697/79784/27063/3911/2065/8910/1073/688/8837/6876/2317/26471/7402	16	human	AT1 cells
GOBP	MESENCHYME_DEVELOPMENT	15/395	302/19363	0.00143929803579343	0.0181192611622584	0.0143372116255174	2348/7869/1942/7080/57669/10630/9037/3911/2065/1906/10979/3170/7048/2316/2651	15	human	AT1 cells
GOBP	PROTEIN_PROCESSING	13/395	242/19363	0.00147041213840199	0.0184543468379259	0.0146023545693551	2678/6281/1718/824/302/1510/64065/745/2152/26022/7113/1368/10162	13	human	AT1 cells
GOBP	POSITIVE_REGULATION_OF_TRANSMEMBRANE_TRANSPORT	12/395	213/19363	0.00148247554714943	0.0185490233094551	0.0146772691365725	805/100506658/1906/154/481/2316/3688/81/4697/10142/10063/65125	12	human	AT1 cells
GOBP	CORTICAL_CYTOSKELETON_ORGANIZATION	6/395	61/19363	0.00149574299822514	0.0186016038324726	0.0147188744801421	30846/3993/7430/22836/23221/54509	6	human	AT1 cells
GOBP	POSITIVE_REGULATION_OF_ACTIN_FILAMENT_BUNDLE_ASSEMBLY	6/395	61/19363	0.00149574299822514	0.0186016038324726	0.0147188744801421	22998/6281/961/11346/3397/10979	6	human	AT1 cells
GOMF	TRANSMEMBRANE_RECEPTOR_PROTEIN_KINASE_ACTIVITY	7/395	83/19363	0.00152968375749283	0.0189662300324791	0.0150073919283364	2202/4919/2065/2064/1956/780/7048	7	human	AT1 cells
GOBP	REGULATION_OF_EPITHELIAL_CELL_DIFFERENTIATION	10/395	158/19363	0.00153514812874919	0.0189766503626105	0.0150156372136692	857/7422/595/3397/100133941/84913/50848/2810/7414/54206	10	human	AT1 cells
GOBP	POSITIVE_REGULATION_OF_SUBSTRATE_ADHESION_DEPENDENT_CELL_SPREADING	5/395	42/19363	0.00157505608850839	0.0193648185296417	0.0153227826931222	6281/4739/201294/10979/2316	5	human	AT1 cells
GOBP	SKIN_DEVELOPMENT	14/395	274/19363	0.00157598669320184	0.0193648185296417	0.0153227826931222	8796/1718/3675/1364/3911/3694/1956/3728/5493/23086/2317/2810/51599/54206	14	human	AT1 cells
GOBP	ADHESION_OF_SYMBIONT_TO_HOST_CELL	3/395	12/19363	0.00161616621910422	0.0197403159619158	0.0156199022115805	2621/3383/6441	3	human	AT1 cells
GOMF	PROTEIN_BINDING_INVOLVED_IN_HETEROTYPIC_CELL_CELL_ADHESION	3/395	12/19363	0.00161616621910422	0.0197403159619158	0.0156199022115805	961/1525/3728	3	human	AT1 cells
GOBP	SARCOMERE_ORGANIZATION	5/395	43/19363	0.0017529051913616	0.0213469522413888	0.0168911838680323	3880/27063/1073/1906/3688	5	human	AT1 cells
GOBP	SYNCYTIUM_FORMATION	6/395	63/19363	0.00176903175267286	0.0214162428111192	0.0169460113553664	928/824/30846/8837/3688/10938	6	human	AT1 cells
GOCC	MULTIVESICULAR_BODY	6/395	63/19363	0.00176903175267286	0.0214162428111192	0.0169460113553664	23327/6439/9476/1956/6441/55353	6	human	AT1 cells
GOBP	POSITIVE_REGULATION_OF_FOCAL_ADHESION_ASSEMBLY	4/395	26/19363	0.00178690452656934	0.0215057365895618	0.017016825017646	7422/6281/57669/10979	4	human	AT1 cells
GOBP	REGULATION_OF_HETEROTYPIC_CELL_CELL_ADHESION	4/395	26/19363	0.00178690452656934	0.0215057365895618	0.017016825017646	177/4680/2651/65125	4	human	AT1 cells
GOBP	GLIAL_CELL_DIFFERENTIATION	12/395	218/19363	0.00180248831459756	0.0216298597751707	0.0171150398600599	177/745/6692/3913/4919/2065/2064/3400/10397/26022/6659/3949	12	human	AT1 cells
GOCC	ACTIN_FILAMENT	8/395	110/19363	0.00187510338642345	0.0223569996605604	0.017690403188886	4430/5358/4641/64236/7430/2017/5074/4646	8	human	AT1 cells
GOCC	COLLAGEN_TRIMER	7/395	86/19363	0.00187942614105588	0.0223569996605604	0.017690403188886	1295/1303/1285/1286/1284/6441/1282	7	human	AT1 cells
GOMF	ANTIOXIDANT_ACTIVITY	7/395	86/19363	0.00187942614105588	0.0223569996605604	0.017690403188886	2950/25824/5052/53905/6415/847/1193	7	human	AT1 cells
GOBP	SODIUM_ION_TRANSPORT	13/395	249/19363	0.00189376886452812	0.0224625069942873	0.0177738878827784	5349/23327/5652/6337/476/6338/10568/1906/7402/154/481/81/65125	13	human	AT1 cells
GOMF	TRANSMEMBRANE_RECEPTOR_PROTEIN_TYROSINE_KINASE_ACTIVITY	6/395	64/19363	0.00191909638498408	0.0226550394403338	0.0179262328597081	2202/4919/2065/2064/1956/780	6	human	AT1 cells
GOBP	EPITHELIAL_TUBE_FORMATION	9/395	136/19363	0.0019210413560517	0.0226550394403338	0.0179262328597081	2348/153572/55081/6692/10395/10653/57619/23654/6659	9	human	AT1 cells
GOBP	NEPHRON_EPITHELIUM_DEVELOPMENT	8/395	111/19363	0.00198563191989669	0.023349665900447	0.0184758693195032	4070/7422/153572/255743/3911/3913/100133941/56998	8	human	AT1 cells
GOMF	BETA_CATENIN_BINDING	7/395	87/19363	0.00200881188504414	0.0235547542177747	0.0186381493695073	2697/999/1525/56998/1495/7414/30851	7	human	AT1 cells
GOBP	EXTRINSIC_APOPTOTIC_SIGNALING_PATHWAY	12/395	221/19363	0.00202032895428432	0.0235980766424768	0.0186724290658769	857/3875/51330/3383/2950/7078/2065/27018/2017/8837/1495/9181	12	human	AT1 cells
GOBP	EPITHELIAL_TO_MESENCHYMAL_TRANSITION	10/395	164/19363	0.00202400657362374	0.0235980766424768	0.0186724290658769	1942/7080/57669/10630/1906/10979/3170/7048/2316/2651	10	human	AT1 cells
GOBP	PROTEIN_MATURATION	15/395	313/19363	0.00203878853081137	0.0236568484429336	0.018718933376026	7466/2678/6281/1718/824/302/1510/64065/745/2152/26022/7113/6659/1368/10162	15	human	AT1 cells
GOBP	PROTEIN_AUTOPROCESSING	4/395	27/19363	0.00206427516147357	0.0236568484429336	0.018718933376026	824/1510/745/7113	4	human	AT1 cells
GOBP	RENAL_FILTRATION	4/395	27/19363	0.00206427516147357	0.0236568484429336	0.018718933376026	2013/2621/3675/221395	4	human	AT1 cells
GOMF	LAMININ_BINDING	4/395	27/19363	0.00206427516147357	0.0236568484429336	0.018718933376026	4059/3675/375790/3688	4	human	AT1 cells
GOBP	KERATINOCYTE_DEVELOPMENT	3/395	13/19363	0.00206939780482777	0.0236568484429336	0.018718933376026	23086/2317/2810	3	human	AT1 cells
GOBP	POSITIVE_REGULATION_OF_ACTIN_FILAMENT_DEPOLYMERIZATION	3/395	13/19363	0.00206939780482777	0.0236568484429336	0.018718933376026	11034/9037/1073	3	human	AT1 cells
GOBP	POSITIVE_REGULATION_OF_CYTOPLASMIC_TRANSPORT	3/395	13/19363	0.00206939780482777	0.0236568484429336	0.018718933376026	4133/7430/5962	3	human	AT1 cells
GOBP	MULTICELLULAR_ORGANISMAL_SIGNALING	10/395	165/19363	0.00211649149122237	0.024128002999935	0.0190917434222836	857/2697/476/79784/805/1525/3728/481/2316/10142	10	human	AT1 cells
GOBP	REGULATION_OF_NERVOUS_SYSTEM_PROCESS	9/395	138/19363	0.00212306340792215	0.0241358787426939	0.0190979752542348	11343/5590/745/1906/26022/154/10497/10458/10142	9	human	AT1 cells
GOBP	VESICLE_MEDIATED_TRANSPORT_BETWEEN_ENDOSOMAL_COMPARTMENTS	5/395	45/19363	0.00215211525634839	0.0243985663316404	0.0193058318285397	2013/7430/5962/4642/2316	5	human	AT1 cells
GOBP	REGULATION_OF_NIK_NF_KAPPAB_SIGNALING	8/395	113/19363	0.0022220527862349	0.0251220513352838	0.019878303162345	177/219790/7430/1956/5052/1906/81/3606	8	human	AT1 cells
GOBP	HEART_MORPHOGENESIS	13/395	255/19363	0.00233245303444286	0.0262977671795425	0.0208086107902146	7134/2348/7422/1942/2697/55081/27063/10395/1906/55742/7048/2316/6659	13	human	AT1 cells
GOBP	REGULATION_OF_CHEMOTAXIS	12/395	225/19363	0.00234388794408432	0.0263313826644844	0.0208352096850144	177/7869/2621/7422/23604/9037/1906/2152/57402/79148/3315/65125	12	human	AT1 cells
GOBP	RENAL_SYSTEM_PROCESS	8/395	114/19363	0.00234826658265138	0.0263313826644844	0.0208352096850144	2013/361/7466/2621/3675/1364/221395/1906	8	human	AT1 cells
GOBP	POSITIVE_REGULATION_OF_PROTEIN_MATURATION	4/395	28/19363	0.00237000721634754	0.0264124981029151	0.0208993938256625	6281/302/6659/10162	4	human	AT1 cells
GOBP	REGULATION_OF_CARDIAC_MUSCLE_CELL_ACTION_POTENTIAL	4/395	28/19363	0.00237000721634754	0.0264124981029151	0.0208993938256625	857/1525/3728/10142	4	human	AT1 cells
GOBP	ENDODERMAL_CELL_DIFFERENTIATION	5/395	46/19363	0.00237480794346386	0.0264124981029151	0.0208993938256625	3909/1295/1303/3914/1284	5	human	AT1 cells
GOBP	POSITIVE_REGULATION_OF_NIK_NF_KAPPAB_SIGNALING	6/395	67/19363	0.00242740133736484	0.0268315166655356	0.0212309502701286	177/219790/1956/1906/81/3606	6	human	AT1 cells
GOBP	REGULATION_OF_SODIUM_ION_TRANSMEMBRANE_TRANSPORT	6/395	67/19363	0.00242740133736484	0.0268315166655356	0.0212309502701286	5349/23327/7402/481/81/65125	6	human	AT1 cells
GOBP	EPITHELIAL_CELL_PROLIFERATION	19/395	451/19363	0.00243814358593064	0.0268315166655356	0.0212309502701286	857/4070/858/7422/1295/1285/55081/595/9037/2064/3397/1956/2152/84913/8837/26471/2810/54206/93974	19	human	AT1 cells
GOCC	MICROVILLUS	7/395	90/19363	0.00243863443378284	0.0268315166655356	0.0212309502701286	4430/4641/10630/7430/5962/4642/4646	7	human	AT1 cells
GOBP	POSITIVE_REGULATION_OF_LEUKOCYTE_MIGRATION	9/395	141/19363	0.00245747488470464	0.0269665158471332	0.021337770952192	177/2621/7422/3383/23604/961/1906/57402/65125	9	human	AT1 cells
GOBP	GLIAL_CELL_DEVELOPMENT	8/395	115/19363	0.00248003382949606	0.0271414902300049	0.0214762227761273	177/745/3913/4919/3400/10397/6659/3949	8	human	AT1 cells
GOBP	LEUKOCYTE_MIGRATION	17/395	385/19363	0.00250885986385985	0.0273839385140447	0.0216680646136832	177/2621/7422/3383/23604/928/3675/961/1525/6441/1906/50848/57402/79148/51119/3688/65125	17	human	AT1 cells
GOBP	POSITIVE_REGULATION_OF_ORGANELLE_ORGANIZATION	20/395	487/19363	0.00254341097102225	0.027614176256813	0.0218502446271335	11034/22998/6382/6281/302/9037/961/100506658/11346/3397/1073/1906/2017/10979/154/291/10458/1778/10142/93974	20	human	AT1 cells
GOBP	REGULATION_OF_ANATOMICAL_STRUCTURE_SIZE	20/395	487/19363	0.00254341097102225	0.027614176256813	0.0218502446271335	857/361/11034/7869/7422/6711/4133/6338/7430/9037/1073/1906/2017/5962/1808/29766/154/10458/6709/57698	20	human	AT1 cells
GOCC	PLATELET_DENSE_GRANULE_LUMEN	3/395	14/19363	0.00259418397926004	0.0280171869760084	0.0221691345596045	7078/6414/3959	3	human	AT1 cells
GOMF	PHOSPHOLIPASE_INHIBITOR_ACTIVITY	3/395	14/19363	0.00259418397926004	0.0280171869760084	0.0221691345596045	306/302/307	3	human	AT1 cells
GOBP	HETEROPHILIC_CELL_CELL_ADHESION_VIA_PLASMA_MEMBRANE_CELL_ADHESION_MOLECULES	5/395	47/19363	0.00261378521551337	0.0280810851425834	0.0222196952049015	4680/23705/3383/214/1525	5	human	AT1 cells
GOBP	REGULATION_OF_NECROTIC_CELL_DEATH	5/395	47/19363	0.00261378521551337	0.0280810851425834	0.0222196952049015	857/8837/26471/291/9181	5	human	AT1 cells
GOBP	NEGATIVE_REGULATION_OF_CELL_CELL_ADHESION	11/395	199/19363	0.00266935416980283	0.0286032102163729	0.0226328366465349	4072/7422/928/57669/999/2064/10653/6441/5962/5074/65125	11	human	AT1 cells
GOBP	IN_UTERO_EMBRYONIC_DEVELOPMENT	17/395	389/19363	0.00278952722652111	0.0298130722334444	0.0235901630861229	3880/84525/7422/2697/824/57669/6692/10568/1956/10653/4071/1906/23250/1999/51119/7048/3688	17	human	AT1 cells
GOBP	PROTEIN_LOCALIZATION_TO_CELL_SURFACE	6/395	69/19363	0.00281846873920737	0.0300441446901482	0.0237730035829248	2013/23327/10347/2316/7414/30851	6	human	AT1 cells
GOBP	POSITIVE_REGULATION_OF_MAPK_CASCADE	20/395	492/19363	0.0028564241813882	0.0302759044456501	0.0239563879180339	177/858/2621/7422/3383/1942/255743/5590/10347/4919/2064/1956/100133941/1906/3340/10979/8837/154/51562/2651	20	human	AT1 cells
GOBP	REGULATION_OF_PROTEIN_LOCALIZATION_TO_MEMBRANE	10/395	172/19363	0.00286339224571119	0.0302759044456501	0.0239563879180339	6711/3675/5590/6505/4641/7430/2064/1956/8673/3688	10	human	AT1 cells
GOBP	REGULATION_OF_ENDOTHELIAL_CELL_DIFFERENTIATION	5/395	48/19363	0.00286971901300144	0.0302759044456501	0.0239563879180339	7422/3397/84913/50848/7414	5	human	AT1 cells
GOBP	REGULATION_OF_VASCULAR_PERMEABILITY	5/395	48/19363	0.00286971901300144	0.0302759044456501	0.0239563879180339	7422/100506658/7082/10979/56998	5	human	AT1 cells
GOBP	NEGATIVE_REGULATION_OF_NERVOUS_SYSTEM_DEVELOPMENT	9/395	145/19363	0.0029669508878596	0.031221452419938	0.0247045708206393	7869/4133/9037/3397/3400/26022/1495/3949/29956	9	human	AT1 cells
GOBP	RESPIRATORY_GASEOUS_EXCHANGE_BY_RESPIRATORY_SYSTEM	6/395	70/19363	0.00303081103180197	0.0318118886816247	0.025171764795017	7134/6439/6441/1906/3340/2744	6	human	AT1 cells
GOBP	POSITIVE_REGULATION_OF_PROTEIN_KINASE_B_SIGNALING	8/395	119/19363	0.00306598681923742	0.0319191579880404	0.0252566436834679	2621/9037/1956/2152/10979/3688/2651/3606	8	human	AT1 cells
GOBP	HYDROGEN_PEROXIDE_CATABOLIC_PROCESS	4/395	30/19363	0.00307214118062279	0.0319191579880404	0.0252566436834679	25824/5052/53905/847	4	human	AT1 cells
GOBP	MEMBRANE_REPOLARIZATION_DURING_ACTION_POTENTIAL	4/395	30/19363	0.00307214118062279	0.0319191579880404	0.0252566436834679	857/476/481/2316	4	human	AT1 cells
GOBP	REGULATION_OF_SYNCYTIUM_FORMATION_BY_PLASMA_MEMBRANE_FUSION	4/395	30/19363	0.00307214118062279	0.0319191579880404	0.0252566436834679	824/30846/8837/10938	4	human	AT1 cells
GOBP	POSITIVE_REGULATION_OF_CYSTEINE_TYPE_ENDOPEPTIDASE_ACTIVITY	9/395	146/19363	0.00310649788417803	0.0321946144360269	0.0254746038614812	1285/64065/6505/55081/10395/27018/2152/8837/23787	9	human	AT1 cells
GOBP	KIDNEY_MORPHOGENESIS	7/395	94/19363	0.00311792073509534	0.0322316037703559	0.0255038723790776	4070/7422/153572/255743/3911/56998/6659	7	human	AT1 cells
GOBP	PROGRAMMED_NECROTIC_CELL_DEATH	5/395	49/19363	0.00314328202530719	0.0323401525696601	0.0255897636907257	857/8837/26471/291/9181	5	human	AT1 cells
GOBP	POSITIVE_REGULATION_OF_DNA_BINDING_TRANSCRIPTION_FACTOR_ACTIVITY	13/395	264/19363	0.00314418149982806	0.0323401525696601	0.0255897636907257	177/857/219790/306/7422/5590/4919/3728/1906/8837/847/3606/9181	13	human	AT1 cells
GOBP	POSITIVE_REGULATION_OF_ENDOTHELIAL_CELL_CHEMOTAXIS	3/395	15/19363	0.00319403066006171	0.0326077159922718	0.0258014783615878	7422/9037/3315	3	human	AT1 cells
GOBP	POSITIVE_REGULATION_OF_HETEROTYPIC_CELL_CELL_ADHESION	3/395	15/19363	0.00319403066006171	0.0326077159922718	0.0258014783615878	177/4680/2651	3	human	AT1 cells
GOCC	APICAL_DENDRITE	3/395	15/19363	0.00319403066006171	0.0326077159922718	0.0258014783615878	4133/6505/4642	3	human	AT1 cells
GOMF	KINASE_REGULATOR_ACTIVITY	12/395	235/19363	0.00334088567022395	0.0340223195796504	0.026920810480974	9052/2621/2950/805/595/2065/100133941/55742/2810/51562/3315/65125	12	human	AT1 cells
GOBP	T_CELL_PROLIFERATION	11/395	205/19363	0.0033515112381257	0.0340460448546235	0.0269395835581495	177/1604/977/23705/2697/2064/6441/100133941/5074/7048/3606	11	human	AT1 cells
GOBP	RESPONSE_TO_STEROID_HORMONE	15/395	330/19363	0.00336434461735763	0.0340920254558906	0.0269759665875199	857/361/306/6382/476/1364/3490/595/55885/1906/5066/8837/7048/9612/54206	15	human	AT1 cells
GOMF	GLYCOSAMINOGLYCAN_BINDING	12/395	236/19363	0.00345701613464006	0.0345995949613821	0.0273775906576033	9806/3730/7422/334/79625/5792/375790/9037/200879/3918/89797/7048	12	human	AT1 cells
GOBP	ACTIVATION_OF_PROTEIN_KINASE_B_ACTIVITY	4/395	31/19363	0.00347127844224466	0.0345995949613821	0.0273775906576033	2621/5590/6505/3606	4	human	AT1 cells
GOBP	POSITIVE_REGULATION_OF_CELL_SUBSTRATE_JUNCTION_ORGANIZATION	4/395	31/19363	0.00347127844224466	0.0345995949613821	0.0273775906576033	7422/6281/57669/10979	4	human	AT1 cells
GOBP	RESPONSE_TO_IRON_ION	4/395	31/19363	0.00347127844224466	0.0345995949613821	0.0273775906576033	595/30061/79901/84557	4	human	AT1 cells
GOCC	CATENIN_COMPLEX	4/395	31/19363	0.00347127844224466	0.0345995949613821	0.0273775906576033	999/3728/1495/1500	4	human	AT1 cells
GOMF	FIBRONECTIN_BINDING	4/395	31/19363	0.00347127844224466	0.0345995949613821	0.0273775906576033	7422/10272/3675/3688	4	human	AT1 cells
GOBP	DNA_DAMAGE_RESPONSE_SIGNAL_TRANSDUCTION_BY_P53_CLASS_MEDIATOR	6/395	72/19363	0.00349105655147581	0.0345995949613821	0.0273775906576033	27063/4582/10397/4646/6659/754	6	human	AT1 cells
GOBP	TISSUE_REGENERATION	6/395	72/19363	0.00349105655147581	0.0345995949613821	0.0273775906576033	84525/2697/928/688/8837/7048	6	human	AT1 cells
GOBP	REGULATION_OF_STRIATED_MUSCLE_CONTRACTION	7/395	96/19363	0.00350751604743025	0.0345995949613821	0.0273775906576033	857/476/805/3728/481/10142/1193	7	human	AT1 cells
GOCC	RECYCLING_ENDOSOME_MEMBRANE	7/395	96/19363	0.00350751604743025	0.0345995949613821	0.0273775906576033	30846/6505/84239/10397/64284/8673/10938	7	human	AT1 cells
GOMF	SERINE_TYPE_ENDOPEPTIDASE_INHIBITOR_ACTIVITY	7/395	96/19363	0.00350751604743025	0.0345995949613821	0.0273775906576033	3730/334/302/10406/6692/10653/5037	7	human	AT1 cells
GOBP	SODIUM_ION_TRANSMEMBRANE_TRANSPORT	10/395	177/19363	0.00351560211961412	0.0345995949613821	0.0273775906576033	5349/23327/6337/476/6338/10568/7402/481/81/65125	10	human	AT1 cells
GOBP	SULFUR_COMPOUND_BIOSYNTHETIC_PROCESS	9/395	149/19363	0.00355640085027916	0.0349173901663772	0.0276290521861275	92086/2678/2950/6505/3340/9060/9200/55256/9061	9	human	AT1 cells
GOBP	NEGATIVE_REGULATION_OF_PROTEIN_BINDING	7/395	97/19363	0.00371568568757815	0.0363942101714098	0.0287976142348413	857/5792/57669/4133/3397/154/56998	7	human	AT1 cells
GOCC	T_TUBULE	5/395	51/19363	0.00374598476132138	0.0365861257587031	0.0289494711104953	361/476/79026/5962/481	5	human	AT1 cells
GOBP	REGULATION_OF_APOPTOTIC_SIGNALING_PATHWAY	16/395	367/19363	0.00375478435875867	0.0365861257587031	0.0289494711104953	857/219790/7466/51330/3383/23604/2950/7078/4582/2017/8837/26471/1495/754/3315/9181	16	human	AT1 cells
GOBP	CELLULAR_RESPONSE_TO_CHEMICAL_STRESS	15/395	334/19363	0.0037620236525762	0.0365861257587031	0.0289494711104953	857/6505/25824/1956/5052/1906/59338/5074/221/84557/135112/847/3315/54206/9181	15	human	AT1 cells
GOBP	ADHESION_OF_SYMBIONT_TO_HOST	3/395	16/19363	0.00387213853533065	0.0369564105790628	0.0292424660501715	2621/3383/6441	3	human	AT1 cells
GOBP	POSITIVE_REGULATION_OF_MYOBLAST_FUSION	3/395	16/19363	0.00387213853533065	0.0369564105790628	0.0292424660501715	824/30846/10938	3	human	AT1 cells
GOBP	POSITIVE_REGULATION_OF_SODIUM_ION_TRANSMEMBRANE_TRANSPORTER_ACTIVITY	3/395	16/19363	0.00387213853533065	0.0369564105790628	0.0292424660501715	481/81/65125	3	human	AT1 cells
GOBP	REGULATION_OF_INTEGRIN_MEDIATED_SIGNALING_PATHWAY	3/395	16/19363	0.00387213853533065	0.0369564105790628	0.0292424660501715	2013/2316/1495	3	human	AT1 cells
GOBP	SEMAPHORIN_PLEXIN_SIGNALING_PATHWAY_INVOLVED_IN_NEURON_PROJECTION_GUIDANCE	3/395	16/19363	0.00387213853533065	0.0369564105790628	0.0292424660501715	5361/23654/1906	3	human	AT1 cells
GOCC	COSTAMERE	3/395	16/19363	0.00387213853533065	0.0369564105790628	0.0292424660501715	3880/79026/7414	3	human	AT1 cells
GOMF	METALLOENDOPEPTIDASE_INHIBITOR_ACTIVITY	3/395	16/19363	0.00387213853533065	0.0369564105790628	0.0292424660501715	9806/1285/7078	3	human	AT1 cells
GOMF	TROPOMYOSIN_BINDING	3/395	16/19363	0.00387213853533065	0.0369564105790628	0.0292424660501715	10529/6277/29766	3	human	AT1 cells
GOBP	POSITIVE_REGULATION_OF_GTPASE_ACTIVITY	13/395	271/19363	0.00392338777610217	0.0372782719842915	0.0294971450373293	858/26084/6281/375790/2064/4739/10979/50848/116984/3688/4649/30851/55357	13	human	AT1 cells
GOBP	POSITIVE_REGULATION_OF_COLD_INDUCED_THERMOGENESIS	7/395	98/19363	0.00393311202953173	0.0372782719842915	0.0294971450373293	857/7422/2697/51316/154/1778/3606	7	human	AT1 cells
GOBP	REGULATION_OF_EPITHELIAL_CELL_APOPTOTIC_PROCESS	7/395	98/19363	0.00393311202953173	0.0372782719842915	0.0294971450373293	7466/2621/3383/79625/9037/8837/26471	7	human	AT1 cells
GOBP	NEGATIVE_REGULATION_OF_PROTEIN_CATABOLIC_PROCESS	8/395	124/19363	0.00394386358020315	0.0372940463897551	0.0295096268370767	1942/302/7078/1956/10755/55353/2316/9683	8	human	AT1 cells
GOBP	REGULATION_OF_NERVOUS_SYSTEM_DEVELOPMENT	18/395	439/19363	0.00415870735647761	0.0392352528528371	0.0310456435444245	7869/7422/4133/375790/745/6692/9037/23767/5361/3397/23654/3400/26022/10458/1495/3949/29956/57698	18	human	AT1 cells
GOBP	REGULATION_OF_EXTRINSIC_APOPTOTIC_SIGNALING_PATHWAY	9/395	153/19363	0.00423411049005812	0.0398550216770609	0.0315360474694093	857/51330/3383/2950/7078/2017/8837/1495/9181	9	human	AT1 cells
GOBP	FLUID_TRANSPORT	4/395	33/19363	0.00437233305753725	0.0407819428821202	0.032269491584934	361/6338/10630/1906	4	human	AT1 cells
GOBP	POSITIVE_REGULATION_OF_SODIUM_ION_TRANSPORT	4/395	33/19363	0.00437233305753725	0.0407819428821202	0.032269491584934	5652/481/81/65125	4	human	AT1 cells
GOBP	TRANSEPITHELIAL_TRANSPORT	4/395	33/19363	0.00437233305753725	0.0407819428821202	0.032269491584934	6505/6338/1525/1906	4	human	AT1 cells
GOCC	GLIAL_CELL_PROJECTION	4/395	33/19363	0.00437233305753725	0.0407819428821202	0.032269491584934	361/6505/10347/3688	4	human	AT1 cells
GOBP	CELLULAR_OXIDANT_DETOXIFICATION	7/395	100/19363	0.0043967711276761	0.0409168904942918	0.0323762714617037	2950/25824/5052/53905/6415/847/1193	7	human	AT1 cells
GOBP	POSITIVE_REGULATION_OF_NF_KAPPAB_TRANSCRIPTION_FACTOR_ACTIVITY	9/395	154/19363	0.00441832988550147	0.0410244928735249	0.0324614139003859	177/857/219790/5590/4919/8837/847/3606/9181	9	human	AT1 cells
GOBP	POSITIVE_REGULATION_OF_VASCULATURE_DEVELOPMENT	10/395	183/19363	0.00444826708907226	0.0412092282924437	0.0326075893306117	306/7422/9037/6237/7082/3728/2152/7048/3688/3315	10	human	AT1 cells
GOBP	CELL_CELL_ADHESION_MEDIATED_BY_INTEGRIN	3/395	17/19363	0.00463141666782653	0.0420516239043365	0.0332741509553909	255743/3688/65125	3	human	AT1 cells
GOBP	EPITHELIAL_CELL_CELL_ADHESION	3/395	17/19363	0.00463141666782653	0.0420516239043365	0.0332741509553909	3728/1495/7414	3	human	AT1 cells
GOBP	GAP_JUNCTION_ASSEMBLY	3/395	17/19363	0.00463141666782653	0.0420516239043365	0.0332741509553909	857/2697/1495	3	human	AT1 cells
GOBP	NEGATIVE_REGULATION_OF_ANOIKIS	3/395	17/19363	0.00463141666782653	0.0420516239043365	0.0332741509553909	4680/857/3688	3	human	AT1 cells
GOBP	POSITIVE_REGULATION_OF_VASCULAR_PERMEABILITY	3/395	17/19363	0.00463141666782653	0.0420516239043365	0.0332741509553909	7422/100506658/7082	3	human	AT1 cells
GOCC	LAMELLAR_BODY	3/395	17/19363	0.00463141666782653	0.0420516239043365	0.0332741509553909	6439/9476/253970	3	human	AT1 cells
GOCC	PLATELET_ALPHA_GRANULE_MEMBRANE	3/395	17/19363	0.00463141666782653	0.0420516239043365	0.0332741509553909	928/334/9749	3	human	AT1 cells
GOMF	ALKALI_METAL_ION_BINDING	3/395	17/19363	0.00463141666782653	0.0420516239043365	0.0332741509553909	476/10568/8566	3	human	AT1 cells
GOMF	PROLINE_RICH_REGION_BINDING	3/395	17/19363	0.00463141666782653	0.0420516239043365	0.0332741509553909	595/10567/10458	3	human	AT1 cells
GOBP	PROTEIN_CONTAINING_COMPLEX_DISASSEMBLY	12/395	245/19363	0.00465583285231534	0.0421799956421681	0.0333757275459343	11034/344148/6711/9037/1073/5962/84557/8673/29766/154/6709/9181	12	human	AT1 cells
GOBP	RESPONSE_TO_HYDROGEN_PEROXIDE	8/395	128/19363	0.00477643314879868	0.0431772723406823	0.0341648417900393	6382/824/1906/59338/5074/84557/847/5516	8	human	AT1 cells
GOBP	NEPHRON_MORPHOGENESIS	6/395	77/19363	0.00486747800595877	0.043699689947144	0.0345782147037394	4070/7422/153572/255743/3911/56998	6	human	AT1 cells
GOBP	REGULATION_OF_CARDIAC_MUSCLE_CONTRACTION	6/395	77/19363	0.00486747800595877	0.043699689947144	0.0345782147037394	857/805/3728/481/10142/1193	6	human	AT1 cells
GOBP	ANOIKIS	4/395	34/19363	0.00487681725043664	0.043699689947144	0.0345782147037394	4680/857/23604/3688	4	human	AT1 cells
GOMF	CHANNEL_INHIBITOR_ACTIVITY	4/395	34/19363	0.00487681725043664	0.043699689947144	0.0345782147037394	857/23327/805/65125	4	human	AT1 cells
GOBP	REGULATION_OF_EPITHELIAL_TO_MESENCHYMAL_TRANSITION	7/395	102/19363	0.00490058050290328	0.0438169550847823	0.03467100298465	1942/7080/10630/10979/3170/7048/2651	7	human	AT1 cells
GOBP	RESPONSE_TO_CORTICOSTEROID	9/395	157/19363	0.00500867903760755	0.0446861277616117	0.0353587524737284	361/306/6382/3490/595/1906/5066/8837/54206	9	human	AT1 cells
GOBP	POSITIVE_REGULATION_OF_PROTEIN_LOCALIZATION_TO_MEMBRANE	7/395	103/19363	0.00516819934376423	0.0458272369153244	0.0362616768964234	6711/3675/4641/7430/2064/1956/3688	7	human	AT1 cells
GOBP	ENDODERM_DEVELOPMENT	6/395	78/19363	0.00518464292550966	0.0458272369153244	0.0362616768964234	3909/1295/1303/3914/57669/1284	6	human	AT1 cells
GOBP	ENDODERM_FORMATION	5/395	55/19363	0.00519241353938252	0.0458272369153244	0.0362616768964234	3909/1295/1303/3914/1284	5	human	AT1 cells
GOBP	HYDROGEN_PEROXIDE_METABOLIC_PROCESS	5/395	55/19363	0.00519241353938252	0.0458272369153244	0.0362616768964234	25824/5052/53905/90527/847	5	human	AT1 cells
GOBP	POSITIVE_REGULATION_OF_PROTEIN_TYROSINE_KINASE_ACTIVITY	5/395	55/19363	0.00519241353938252	0.0458272369153244	0.0362616768964234	2621/1942/2065/4739/100133941	5	human	AT1 cells
GOBP	CANONICAL_WNT_SIGNALING_PATHWAY	14/395	313/19363	0.00521499671072171	0.0458601315613076	0.0362877054136231	857/8796/2348/6382/9037/27303/1956/3728/1906/8994/56998/6659/1500/65125	14	human	AT1 cells
GOBP	REGULATION_OF_ACTIN_FILAMENT_LENGTH	9/395	158/19363	0.0052184896294178	0.0458601315613076	0.0362877054136231	11034/6711/9037/1073/2017/5962/29766/10458/6709	9	human	AT1 cells
GOBP	LEUKOCYTE_MEDIATED_CYTOTOXICITY	8/395	130/19363	0.00524018532246288	0.045952394366213	0.0363607101210031	177/2013/23705/3383/6338/5052/201294/3606	8	human	AT1 cells
GOBP	ENDOTHELIAL_CELL_MIGRATION	13/395	281/19363	0.00530062712631219	0.0463833128494354	0.0367016826050345	2013/306/7422/1942/9037/6237/3397/3728/1906/84913/10755/3688/3315	13	human	AT1 cells
GOCC	EXTRINSIC_COMPONENT_OF_MEMBRANE	14/395	314/19363	0.00536025529814964	0.0464897724640346	0.0367859208093636	858/11343/6281/30846/6277/999/7430/3728/10160/10979/1495/10142/1500/54206	14	human	AT1 cells
GOBP	BRANCHING_INVOLVED_IN_BLOOD_VESSEL_MORPHOGENESIS	4/395	35/19363	0.0054189298639997	0.0464897724640346	0.0367859208093636	7422/1282/1906/7048	4	human	AT1 cells
GOBP	POSITIVE_REGULATION_OF_PROTEIN_CONTAINING_COMPLEX_DISASSEMBLY	4/395	35/19363	0.0054189298639997	0.0464897724640346	0.0367859208093636	11034/9037/1073/154	4	human	AT1 cells
GOBP	PROTEIN_KINASE_A_SIGNALING	4/395	35/19363	0.0054189298639997	0.0464897724640346	0.0367859208093636	7430/1906/5962/154	4	human	AT1 cells
GOBP	REGULATION_OF_HOMOTYPIC_CELL_CELL_ADHESION	4/395	35/19363	0.0054189298639997	0.0464897724640346	0.0367859208093636	928/10630/5962/50848	4	human	AT1 cells
GOBP	ADAPTIVE_THERMOGENESIS	9/395	159/19363	0.00543504824551074	0.0464897724640346	0.0367859208093636	857/7422/2697/3397/51316/154/291/1778/3606	9	human	AT1 cells
GOBP	RAS_PROTEIN_SIGNAL_TRANSDUCTION	15/395	348/19363	0.00546798074423744	0.0464897724640346	0.0367859208093636	1718/64787/3675/10630/22898/10395/6237/5962/50848/394/3688/5516/30851/9181/57698	15	human	AT1 cells
GOBP	POSITIVE_REGULATION_OF_CELLULAR_EXTRAVASATION	3/395	18/19363	0.00547449562056975	0.0464897724640346	0.0367859208093636	177/3383/961	3	human	AT1 cells
GOBP	REGULATION_OF_ENDOTHELIAL_CELL_DEVELOPMENT	3/395	18/19363	0.00547449562056975	0.0464897724640346	0.0367859208093636	7422/50848/7414	3	human	AT1 cells
GOBP	REGULATION_OF_PHOSPHOLIPID_BIOSYNTHETIC_PROCESS	3/395	18/19363	0.00547449562056975	0.0464897724640346	0.0367859208093636	824/221395/79888	3	human	AT1 cells
GOCC	PSEUDOPODIUM	3/395	18/19363	0.00547449562056975	0.0464897724640346	0.0367859208093636	824/57111/81	3	human	AT1 cells
GOCC	SYNAPTIC_CLEFT	3/395	18/19363	0.00547449562056975	0.0464897724640346	0.0367859208093636	6505/3911/3913	3	human	AT1 cells
GOMF	LIPASE_INHIBITOR_ACTIVITY	3/395	18/19363	0.00547449562056975	0.0464897724640346	0.0367859208093636	306/302/307	3	human	AT1 cells
GOBP	PLATELET_ACTIVATION	8/395	131/19363	0.00548458426874597	0.0464897724640346	0.0367859208093636	10398/928/10630/10627/50848/2316/7414/3315	8	human	AT1 cells
GOBP	REGULATION_OF_LEUKOCYTE_MIGRATION	11/395	219/19363	0.00549204984356585	0.0464897724640346	0.0367859208093636	177/2621/7422/3383/23604/928/961/1906/57402/79148/65125	11	human	AT1 cells
GOBP	ARTERY_MORPHOGENESIS	6/395	79/19363	0.00551669570906064	0.0464897724640346	0.0367859208093636	2348/7422/221395/1906/6659/3949	6	human	AT1 cells
GOBP	POSITIVE_REGULATION_OF_CELL_MORPHOGENESIS_INVOLVED_IN_DIFFERENTIATION	6/395	79/19363	0.00551669570906064	0.0464897724640346	0.0367859208093636	6281/4739/201294/10979/2316/10458	6	human	AT1 cells
GOMF	CARGO_RECEPTOR_ACTIVITY	6/395	79/19363	0.00551669570906064	0.0464897724640346	0.0367859208093636	177/2348/10347/3959/7113/3949	6	human	AT1 cells
GOCC	LATE_ENDOSOME	13/395	283/19363	0.00561771505522748	0.0472440626775688	0.0373827673541346	23327/302/6505/6439/9476/84239/1956/6441/201294/84557/8673/55353/3949	13	human	AT1 cells
GOCC	SPECIFIC_GRANULE	9/395	160/19363	0.00565849672892005	0.0474897148782984	0.037577144351993	306/961/3728/23250/221/8673/6709/8566/7414	9	human	AT1 cells
GOBP	NEGATIVE_REGULATION_OF_DNA_BINDING_TRANSCRIPTION_FACTOR_ACTIVITY	10/395	190/19363	0.00577165710129003	0.0483405729463149	0.0382504020568845	7466/2621/3397/3170/26471/56998/2316/847/5516/307	10	human	AT1 cells
GOBP	VIRAL_LIFE_CYCLE	14/395	318/19363	0.00597423385509513	0.0499353477419764	0.039512298087616	857/1604/858/2621/3383/1525/3694/1956/50848/8673/3688/7113/3949/9683	14	human	AT1 cells
GOBP	NEGATIVE_REGULATION_OF_ENDOTHELIAL_CELL_APOPTOTIC_PROCESS	4/395	36/19363	0.00599987061334412	0.0499461845784265	0.0395208729415322	2621/3383/79625/9037	4	human	AT1 cells
GOCC	DENDRITIC_SHAFT	4/395	36/19363	0.00599987061334412	0.0499461845784265	0.0395208729415322	4133/6505/10755/10458	4	human	AT1 cells
GOBP	ARTERY_DEVELOPMENT	7/395	106/19363	0.00603709302222216	0.0500316138785915	0.0395884705077087	2348/7422/221395/1906/3340/6659/3949	7	human	AT1 cells
GOBP	NEGATIVE_REGULATION_OF_SMALL_GTPASE_MEDIATED_SIGNAL_TRANSDUCTION	5/395	57/19363	0.0060467057709019	0.0500316138785915	0.0395884705077087	3675/10395/84952/3688/5516	5	human	AT1 cells
GOBP	REGULATION_OF_ACTION_POTENTIAL	5/395	57/19363	0.0060467057709019	0.0500316138785915	0.0395884705077087	857/1525/3728/2316/10142	5	human	AT1 cells
GOBP	FIBROBLAST_PROLIFERATION	6/395	81/19363	0.00622705347782176	0.0514201760019728	0.0406871968210953	2621/2950/6277/1956/5074/26471	6	human	AT1 cells
GOBP	POSITIVE_REGULATION_OF_ERK1_AND_ERK2_CASCADE	11/395	223/19363	0.00626885925964972	0.0516614425734989	0.040878103606044	177/2621/3383/255743/5590/10347/4919/1956/10979/8837/2651	11	human	AT1 cells
GOBP	POSITIVE_REGULATION_OF_CELL_GROWTH	9/395	163/19363	0.00637161145816911	0.0522484084431767	0.0413425515664307	7422/23327/9037/2064/1956/7003/1906/2810/57698	9	human	AT1 cells
GOBP	MAMMARY_GLAND_ALVEOLUS_DEVELOPMENT	3/395	19/19363	0.0064037401186447	0.0522484084431767	0.0413425515664307	7422/595/780	3	human	AT1 cells
GOBP	POSITIVE_REGULATION_OF_PROTEIN_DEPOLYMERIZATION	3/395	19/19363	0.0064037401186447	0.0522484084431767	0.0413425515664307	11034/9037/1073	3	human	AT1 cells
GOBP	REFLEX	3/395	19/19363	0.0064037401186447	0.0522484084431767	0.0413425515664307	2697/255743/6505	3	human	AT1 cells
GOBP	RESPONSE_TO_HYPEROXIA	3/395	19/19363	0.0064037401186447	0.0522484084431767	0.0413425515664307	857/10630/847	3	human	AT1 cells
GOBP	NEGATIVE_REGULATION_OF_PEPTIDYL_TYROSINE_PHOSPHORYLATION	5/395	58/19363	0.00650889198951252	0.0530009776288877	0.0419380363150504	857/9052/5590/54625/54206	5	human	AT1 cells
GOBP	NEURON_PROJECTION_EXTENSION_INVOLVED_IN_NEURON_PROJECTION_GUIDANCE	4/395	37/19363	0.00662080283889309	0.0536195535380302	0.0424274963231823	7869/7422/9037/214	4	human	AT1 cells
GOBP	REGULATION_OF_PHOSPHOLIPID_METABOLIC_PROCESS	4/395	37/19363	0.00662080283889309	0.0536195535380302	0.0424274963231823	824/221395/79888/3949	4	human	AT1 cells
GOBP	NEURON_MIGRATION	9/395	164/19363	0.00662405303211046	0.0536195535380302	0.0424274963231823	2621/7422/2697/79625/3675/2823/23654/9181/57698	9	human	AT1 cells
GOBP	REGULATION_OF_EXTENT_OF_CELL_GROWTH	7/395	108/19363	0.00667404991153926	0.0539179150333802	0.0426635805576018	7869/7422/4133/9037/2017/1808/57698	7	human	AT1 cells
GOBP	REGULATION_OF_MEMBRANE_POTENTIAL	17/395	425/19363	0.00669574419139753	0.0539869040500894	0.0427181694353457	857/64116/2697/23327/476/5590/79784/1525/3728/1906/154/481/10497/2316/10458/10142/93974	17	human	AT1 cells
GOBP	REGULATION_OF_CELLULAR_PROTEIN_CATABOLIC_PROCESS	12/395	258/19363	0.00695135021353597	0.0559379240712777	0.044261951308067	857/1942/302/7430/5962/10755/26471/55353/3949/754/9683/93974	12	human	AT1 cells
GOMF	PDZ_DOMAIN_BINDING	6/395	83/19363	0.00700171952826649	0.0561946425431425	0.0444650847044205	23705/3993/1525/50848/59338/10458	6	human	AT1 cells
GOBP	POSITIVE_REGULATION_OF_CANONICAL_WNT_SIGNALING_PATHWAY	7/395	109/19363	0.00701063766620101	0.0561946425431425	0.0444650847044205	857/8796/9037/1956/3728/6659/65125	7	human	AT1 cells
GOBP	NEGATIVE_REGULATION_OF_APOPTOTIC_SIGNALING_PATHWAY	11/395	227/19363	0.00712945880068205	0.0570356704054564	0.0451305640712098	219790/7466/3383/2950/4582/2017/8837/1495/754/3315/9181	11	human	AT1 cells
GOBP	SKELETAL_MUSCLE_ORGAN_DEVELOPMENT	9/395	166/19363	0.00715191223041779	0.0571039840343086	0.0451846185354063	857/858/79784/27063/1073/688/8837/2317/26471	9	human	AT1 cells
GOCC	COATED_VESICLE	13/395	292/19363	0.00723733241094856	0.0576738101253066	0.0456355043183982	2348/928/6439/253970/1956/6441/1906/201294/8673/4646/154/1212/3949	13	human	AT1 cells
GOBP	REGULATION_OF_POTASSIUM_ION_TRANSPORT	7/395	110/19363	0.00735965455900142	0.0583464678499222	0.0461677575964425	857/23327/481/2316/3688/10142/65125	7	human	AT1 cells
GOBP	REGULATION_OF_PROTEIN_BINDING	10/395	197/19363	0.00738412281315543	0.0583464678499222	0.0461677575964425	857/84525/5792/57669/302/4133/3397/154/56998/5516	10	human	AT1 cells
GOBP	MEMBRANE_DEPOLARIZATION	6/395	84/19363	0.00741415261055856	0.0583464678499222	0.0461677575964425	857/2697/23327/5590/1906/93974	6	human	AT1 cells
GOBP	POSITIVE_REGULATION_OF_SODIUM_ION_TRANSMEMBRANE_TRANSPORT	3/395	20/19363	0.00742126126161292	0.0583464678499222	0.0461677575964425	481/81/65125	3	human	AT1 cells
GOBP	RENAL_ABSORPTION	3/395	20/19363	0.00742126126161292	0.0583464678499222	0.0461677575964425	2621/1364/1906	3	human	AT1 cells
GOBP	RESPONSE_TO_LEAD_ION	3/395	20/19363	0.00742126126161292	0.0583464678499222	0.0461677575964425	84557/847/5516	3	human	AT1 cells
GOMF	PROTEIN_TYROSINE_KINASE_ACTIVATOR_ACTIVITY	3/395	20/19363	0.00742126126161292	0.0583464678499222	0.0461677575964425	2621/2065/100133941	3	human	AT1 cells
GOBP	NEURAL_CREST_CELL_MIGRATION	5/395	60/19363	0.0075065117628725	0.0587914585397495	0.0465198649828479	2348/7869/9037/3911/1906	5	human	AT1 cells
GOBP	POSITIVE_REGULATION_OF_NUCLEOCYTOPLASMIC_TRANSPORT	5/395	60/19363	0.0075065117628725	0.0587914585397495	0.0465198649828479	2621/999/3728/2810/2316	5	human	AT1 cells
GOBP	REGULATION_OF_NEUROGENESIS	15/395	361/19363	0.0075670836052473	0.0591529735541617	0.0468059206459908	7869/7422/4133/6692/9037/5361/3397/23654/3400/26022/10458/1495/3949/29956/57698	15	human	AT1 cells
GOBP	REGULATION_OF_CANONICAL_WNT_SIGNALING_PATHWAY	12/395	261/19363	0.00759021276649639	0.0592209756534243	0.0468597286064466	857/8796/2348/9037/27303/1956/3728/8994/56998/6659/1500/65125	12	human	AT1 cells
GOBP	NEGATIVE_REGULATION_OF_DEVELOPMENTAL_GROWTH	7/395	111/19363	0.00772136762124884	0.0600160846924342	0.0474888738268594	7869/4133/80014/9037/51316/154/7048	7	human	AT1 cells
GOCC	CLATHRIN_COATED_VESICLE_MEMBRANE	7/395	111/19363	0.00772136762124884	0.0600160846924342	0.0474888738268594	928/1956/8673/4646/154/1212/3949	7	human	AT1 cells
GOBP	POSITIVE_REGULATION_OF_CD4_POSITIVE_ALPHA_BETA_T_CELL_ACTIVATION	4/395	39/19363	0.00798710524829684	0.0617308473427688	0.0488457125403821	1604/5590/7048/3606	4	human	AT1 cells
GOBP	POSITIVE_REGULATION_OF_STEROL_TRANSPORT	4/395	39/19363	0.00798710524829684	0.0617308473427688	0.0488457125403821	857/302/10347/10162	4	human	AT1 cells
GOCC	CELL_CORTEX_REGION	4/395	39/19363	0.00798710524829684	0.0617308473427688	0.0488457125403821	5590/10497/1212/1500	4	human	AT1 cells
GOBP	POSITIVE_REGULATION_OF_DEVELOPMENTAL_GROWTH	9/395	169/19363	0.00800333671814688	0.0617400261114188	0.0488529754164684	84525/7422/23327/375790/7430/9037/1906/7048/57698	9	human	AT1 cells
GOBP	NEUROBLAST_PROLIFERATION	5/395	61/19363	0.0080431875454303	0.0618736737055341	0.0489587266291096	7422/23654/3400/1495/9181	5	human	AT1 cells
GOBP	ENSHEATHMENT_OF_NEURONS	8/395	140/19363	0.00809421472467582	0.0618736737055341	0.0489587266291096	928/51090/745/114569/2064/3400/10397/26022	8	human	AT1 cells
GOBP	CHLORIDE_TRANSPORT	7/395	112/19363	0.00809604356234693	0.0618736737055341	0.0489587266291096	9022/5349/53405/51449/6505/1364/1193	7	human	AT1 cells
GOBP	SMOOTH_MUSCLE_CONTRACTION	7/395	112/19363	0.00809604356234693	0.0618736737055341	0.0489587266291096	857/255743/6338/1906/2017/323/154	7	human	AT1 cells
GOBP	T_CELL_MEDIATED_IMMUNITY	7/395	112/19363	0.00809604356234693	0.0618736737055341	0.0489587266291096	177/2013/1604/23705/3383/5590/3606	7	human	AT1 cells
GOBP	POSITIVE_REGULATION_OF_CELL_DEVELOPMENT	13/395	297/19363	0.00828515732393756	0.0632012744562077	0.0500092160914643	7422/6281/6692/9037/5361/4739/23654/201294/10979/50848/2316/10458/57698	13	human	AT1 cells
GOBP	NON_MEMBRANE_BOUNDED_ORGANELLE_ASSEMBLY	16/395	400/19363	0.00838207414020035	0.0638219522660153	0.0505003392686614	3880/10398/10529/27063/7430/440270/23015/1073/1906/8837/8994/29766/51119/2316/3688/1778	16	human	AT1 cells
GOBP	RESPONSE_TO_MONOSACCHARIDE	10/395	201/19363	0.00845026221418173	0.0638735798273247	0.0505411905630698	177/361/2621/3383/1285/3170/7048/10497/6659/847	10	human	AT1 cells
GOBP	3_PHOSPHOADENOSINE_5_PHOSPHOSULFATE_METABOLIC_PROCESS	3/395	21/19363	0.00852892830052971	0.0638735798273247	0.0505411905630698	9060/6817/9061	3	human	AT1 cells
GOBP	CELL_MIGRATION_INVOLVED_IN_HEART_DEVELOPMENT	3/395	21/19363	0.00852892830052971	0.0638735798273247	0.0505411905630698	2348/23767/1906	3	human	AT1 cells
GOBP	CELLULAR_RESPONSE_TO_LOW_DENSITY_LIPOPROTEIN_PARTICLE_STIMULUS	3/395	21/19363	0.00852892830052971	0.0638735798273247	0.0505411905630698	928/3688/3949	3	human	AT1 cells
GOBP	NEGATIVE_REGULATION_OF_NEURAL_PRECURSOR_CELL_PROLIFERATION	3/395	21/19363	0.00852892830052971	0.0638735798273247	0.0505411905630698	6692/10653/1495	3	human	AT1 cells
GOBP	NEUTROPHIL_ACTIVATION_INVOLVED_IN_IMMUNE_RESPONSE	3/395	21/19363	0.00852892830052971	0.0638735798273247	0.0505411905630698	306/6338/8673	3	human	AT1 cells
GOBP	RETROGRADE_AXONAL_TRANSPORT	3/395	21/19363	0.00852892830052971	0.0638735798273247	0.0505411905630698	667/10749/1778	3	human	AT1 cells
GOBP	TRANSCYTOSIS	3/395	21/19363	0.00852892830052971	0.0638735798273247	0.0505411905630698	177/114569/64284	3	human	AT1 cells
GOCC	PLATELET_DENSE_GRANULE	3/395	21/19363	0.00852892830052971	0.0638735798273247	0.0505411905630698	7078/6414/3959	3	human	AT1 cells
GOBP	REGULATION_OF_INTRINSIC_APOPTOTIC_SIGNALING_PATHWAY	9/395	171/19363	0.00861242761189778	0.0643814260823834	0.0509430336165366	857/219790/7466/23604/4582/26471/754/3315/9181	9	human	AT1 cells
GOBP	HIPPO_SIGNALING	4/395	40/19363	0.00873460882631645	0.0651760629512776	0.0515718052233229	80014/7003/51421/8994	4	human	AT1 cells
GOMF	ANION_CHANNEL_ACTIVITY	6/395	87/19363	0.00875653158808663	0.06522106286299	0.0516074122633437	9022/5349/53405/6505/1364/1193	6	human	AT1 cells
GOBP	CARDIAC_MUSCLE_TISSUE_DEVELOPMENT	11/395	234/19363	0.00885485895513887	0.065714902625479	0.0519981724119223	84525/7134/7422/2697/10529/27063/2065/1525/1906/7048/3688	11	human	AT1 cells
GOBP	MYELOID_LEUKOCYTE_ACTIVATION	11/395	234/19363	0.00885485895513887	0.065714902625479	0.0519981724119223	177/306/6338/3694/221395/201294/10397/8673/7048/3949/3606	11	human	AT1 cells
GOBP	REGULATION_OF_SMALL_GTPASE_MEDIATED_SIGNAL_TRANSDUCTION	13/395	300/19363	0.00896900562193909	0.0664418755820181	0.0525734036551056	64787/3675/22898/10395/84952/5962/50848/54509/394/3688/4649/5516/9181	13	human	AT1 cells
GOBP	RESPIRATORY_SYSTEM_DEVELOPMENT	10/395	203/19363	0.00902581130084558	0.0667422154570635	0.0528110533202629	84525/7422/7080/3675/10630/3911/3694/6441/7048/54206	10	human	AT1 cells
GOBP	REGULATION_OF_RHO_PROTEIN_SIGNAL_TRANSDUCTION	6/395	88/19363	0.00924030332761117	0.0679551827124509	0.0537708368390046	64787/3675/10395/50848/3688/9181	6	human	AT1 cells
GOBP	EPIDERMIS_DEVELOPMENT	14/395	335/19363	0.00924140915953705	0.0679551827124509	0.0537708368390046	8796/1474/3909/3914/3911/3918/1956/5493/23086/2317/4646/224/2810/54206	14	human	AT1 cells
GOBP	CYTOSOLIC_TRANSPORT	9/395	173/19363	0.00925607873690548	0.0679551827124509	0.0537708368390046	2013/4133/7430/22836/5962/55111/10749/4642/2316	9	human	AT1 cells
GOCC	NEURON_SPINE	9/395	173/19363	0.00925607873690548	0.0679551827124509	0.0537708368390046	6505/2823/11346/10160/2017/10755/10458/3688/1500	9	human	AT1 cells
GOBP	POSITIVE_REGULATION_OF_RESPONSE_TO_EXTERNAL_STIMULUS	17/395	441/19363	0.0094804851936632	0.0689527638844554	0.0545601920035767	177/23705/2621/7422/23604/9037/961/1906/2152/57402/26471/8673/2316/3949/3315/3606/65125	17	human	AT1 cells
GOBP	NIK_NF_KAPPAB_SIGNALING	8/395	144/19363	0.00951437211229039	0.0689527638844554	0.0545601920035767	177/219790/7430/1956/5052/1906/81/3606	8	human	AT1 cells
GOBP	PHOSPHATIDYLINOSITOL_3_KINASE_SIGNALING	8/395	144/19363	0.00951437211229039	0.0689527638844554	0.0545601920035767	4919/2065/2064/1956/1906/59338/847/3606	8	human	AT1 cells
GOBP	REGULATION_OF_TRANSMEMBRANE_RECEPTOR_PROTEIN_SERINE_THREONINE_KINASE_SIGNALING_PATHWAY	12/395	269/19363	0.00952070614010905	0.0689527638844554	0.0545601920035767	857/858/2348/10272/7080/3675/255743/23089/79674/10755/11030/7048	12	human	AT1 cells
GOMF	SULFUR_COMPOUND_BINDING	12/395	269/19363	0.00952070614010905	0.0689527638844554	0.0545601920035767	3730/7422/334/79625/5792/2950/375790/9037/200879/3918/89797/6817	12	human	AT1 cells
GOBP	INTESTINAL_ABSORPTION	4/395	41/19363	0.00952636869456292	0.0689527638844554	0.0545601920035767	7430/50848/3949/10162	4	human	AT1 cells
GOBP	NEGATIVE_REGULATION_OF_GLIOGENESIS	4/395	41/19363	0.00952636869456292	0.0689527638844554	0.0545601920035767	3400/26022/3949/29956	4	human	AT1 cells
GOBP	SECRETION_BY_TISSUE	4/395	41/19363	0.00952636869456292	0.0689527638844554	0.0545601920035767	2697/6338/8673/65125	4	human	AT1 cells
GOCC	VACUOLAR_LUMEN	9/395	174/19363	0.0095912352343726	0.0693000517638471	0.0548349901742762	6382/23604/302/375790/3339/201294/51316/58485/1778	9	human	AT1 cells
GOBP	REGULATION_OF_WNT_SIGNALING_PATHWAY	14/395	337/19363	0.00970381767147316	0.0696597982148568	0.0551196464278325	857/8796/2348/3675/9037/27303/1956/3728/8994/56998/6659/30851/1500/65125	14	human	AT1 cells
GOBP	NEGATIVE_REGULATION_OF_RHO_PROTEIN_SIGNAL_TRANSDUCTION	3/395	22/19363	0.00972837999315643	0.0696597982148568	0.0551196464278325	3675/10395/3688	3	human	AT1 cells
GOBP	REGULATION_OF_BICELLULAR_TIGHT_JUNCTION_ASSEMBLY	3/395	22/19363	0.00972837999315643	0.0696597982148568	0.0551196464278325	4641/7082/50848	3	human	AT1 cells
GOCC	LAMELLIPODIUM_MEMBRANE	3/395	22/19363	0.00972837999315643	0.0696597982148568	0.0551196464278325	10630/10979/23224	3	human	AT1 cells
GOBP	LAMELLIPODIUM_ORGANIZATION	6/395	89/19363	0.0097428665144561	0.0696597982148568	0.0551196464278325	3983/10630/100506658/2017/3688/7414	6	human	AT1 cells
GOCC	NEURON_PROJECTION_CYTOPLASM	6/395	89/19363	0.0097428665144561	0.0696597982148568	0.0551196464278325	4133/667/10749/10458/1778/3315	6	human	AT1 cells
GOBP	MESONEPHRIC_TUBULE_MORPHOGENESIS	5/395	64/19363	0.0098119351771761	0.0700316208124012	0.0554138581630906	4070/7422/255743/3911/56998	5	human	AT1 cells
GOBP	ESTABLISHMENT_OF_CELL_POLARITY	8/395	145/19363	0.00989670327868049	0.0705140108605985	0.0557955585064497	2697/5590/3993/7430/51421/3688/4649/57698	8	human	AT1 cells
GOBP	REGULATION_OF_PROTEIN_AUTOPHOSPHORYLATION	4/395	42/19363	0.0103633489688845	0.073583363612979	0.0582242425223249	857/7422/805/54206	4	human	AT1 cells
GOMF	STRUCTURAL_CONSTITUENT_OF_MUSCLE	4/395	42/19363	0.0103633489688845	0.073583363612979	0.0582242425223249	3880/10398/10529/91624	4	human	AT1 cells
GOBP	AXONAL_TRANSPORT	5/395	65/19363	0.0104563800047214	0.0738605568663969	0.0584435769808234	4133/667/10749/1778/3315	5	human	AT1 cells
GOBP	REGULATION_OF_SMOOTH_MUSCLE_CONTRACTION	5/395	65/19363	0.0104563800047214	0.0738605568663969	0.0584435769808234	857/255743/1906/2017/154	5	human	AT1 cells
GOBP	ZYMOGEN_ACTIVATION	5/395	65/19363	0.0104563800047214	0.0738605568663969	0.0584435769808234	2678/6281/1718/302/64065	5	human	AT1 cells
GOBP	RESPONSE_TO_XENOBIOTIC_STIMULUS	16/395	411/19363	0.0106771155465132	0.0752901756063404	0.0595747901265928	2621/3675/2950/999/476/6505/2327/27063/6338/595/1906/5066/7048/847/6817/873	16	human	AT1 cells
GOBP	CELLULAR_RESPONSE_TO_REACTIVE_OXYGEN_SPECIES	8/395	147/19363	0.0106954704200137	0.0752902411727896	0.0595748420072987	25824/1956/5052/1906/59338/5074/84557/847	8	human	AT1 cells
GOCC	PLATELET_ALPHA_GRANULE	6/395	91/19363	0.0108058684059317	0.0759371300307257	0.0600867051771799	2621/7422/928/334/81/9749	6	human	AT1 cells
GOBP	POSITIVE_REGULATION_OF_ESTABLISHMENT_OF_PROTEIN_LOCALIZATION	13/395	308/19363	0.0110104228027221	0.077053372912335	0.0609699536869174	2621/999/5590/27063/4641/7430/2064/3728/23086/10497/2810/2316/6659	13	human	AT1 cells
GOBP	CALCIUM_INDEPENDENT_CELL_CELL_ADHESION_VIA_PLASMA_MEMBRANE_CELL_ADHESION_MOLECULES	3/395	23/19363	0.0110210355505703	0.077053372912335	0.0609699536869174	51208/1364/1366	3	human	AT1 cells
GOBP	POSITIVE_REGULATION_OF_ALPHA_BETA_T_CELL_PROLIFERATION	3/395	23/19363	0.0110210355505703	0.077053372912335	0.0609699536869174	1604/7048/3606	3	human	AT1 cells
GOBP	FILOPODIUM_ASSEMBLY	5/395	66/19363	0.0111292056793005	0.0772863733412713	0.0611543197285888	375790/2823/7430/54874/64284	5	human	AT1 cells
GOBP	POSITIVE_REGULATION_OF_MONONUCLEAR_CELL_MIGRATION	5/395	66/19363	0.0111292056793005	0.0772863733412713	0.0611543197285888	177/2621/961/57402/65125	5	human	AT1 cells
GOBP	REGULATION_OF_CD4_POSITIVE_ALPHA_BETA_T_CELL_ACTIVATION	5/395	66/19363	0.0111292056793005	0.0772863733412713	0.0611543197285888	177/1604/5590/7048/3606	5	human	AT1 cells
GOMF	PASSIVE_TRANSMEMBRANE_TRANSPORTER_ACTIVITY	18/395	485/19363	0.0111296897282386	0.0772863733412713	0.0611543197285888	9022/361/5349/53405/2697/6337/302/6505/2823/1364/6338/10630/55362/9254/79838/1193/521/514	18	human	AT1 cells
GOBP	ASTROCYTE_DEVELOPMENT	4/395	43/19363	0.0112464714076048	0.077833926908617	0.0615875819516476	177/3913/4919/3949	4	human	AT1 cells
GOBP	MAMMARY_GLAND_MORPHOGENESIS	4/395	43/19363	0.0112464714076048	0.077833926908617	0.0615875819516476	857/780/1999/7048	4	human	AT1 cells
GOBP	POSITIVE_REGULATION_OF_PROTEIN_SERINE_THREONINE_KINASE_ACTIVITY	10/395	210/19363	0.0112792576872573	0.0779294167483234	0.0616631401119774	177/7422/805/595/2064/1956/100133941/1906/10979/154	10	human	AT1 cells
GOBP	DICARBOXYLIC_ACID_TRANSPORT	6/395	92/19363	0.0113670480760141	0.078403975300776	0.0620386436346809	2348/2697/6505/10630/10755/3688	6	human	AT1 cells
GOBP	NEGATIVE_REGULATION_OF_MAPK_CASCADE	9/395	179/19363	0.0114062677932689	0.0785424882945899	0.0621482446878039	857/1942/2950/7078/7430/10347/55885/5037/54206	9	human	AT1 cells
GOBP	ENDOTHELIAL_CELL_APOPTOTIC_PROCESS	5/395	67/19363	0.0118309640939728	0.0805211884604713	0.0637139290039382	2621/3383/1285/79625/9037	5	human	AT1 cells
GOBP	GLOMERULUS_DEVELOPMENT	5/395	67/19363	0.0118309640939728	0.0805211884604713	0.0637139290039382	1285/1286/3913/100133941/8837	5	human	AT1 cells
GOBP	NECROTIC_CELL_DEATH	5/395	67/19363	0.0118309640939728	0.0805211884604713	0.0637139290039382	857/8837/26471/291/9181	5	human	AT1 cells
GOBP	POSITIVE_REGULATION_OF_PROTEIN_LOCALIZATION_TO_CELL_PERIPHERY	5/395	67/19363	0.0118309640939728	0.0805211884604713	0.0637139290039382	6711/3675/7430/1956/3688	5	human	AT1 cells
GOBP	REGULATION_OF_POTASSIUM_ION_TRANSMEMBRANE_TRANSPORTER_ACTIVITY	5/395	67/19363	0.0118309640939728	0.0805211884604713	0.0637139290039382	857/23327/481/3688/10142	5	human	AT1 cells
GOCC	NEUROMUSCULAR_JUNCTION	5/395	67/19363	0.0118309640939728	0.0805211884604713	0.0637139290039382	3911/3913/7402/10497/3688	5	human	AT1 cells
GOMF	SCAFFOLD_PROTEIN_BINDING	5/395	67/19363	0.0118309640939728	0.0805211884604713	0.0637139290039382	858/3875/3856/2697/10458	5	human	AT1 cells
GOBP	POSITIVE_REGULATION_OF_NEURON_PROJECTION_DEVELOPMENT	8/395	150/19363	0.0119817708942267	0.0814125624998448	0.064419245745363	79625/3675/4919/23654/8837/2316/10458/10938	8	human	AT1 cells
GOBP	LUNG_ALVEOLUS_DEVELOPMENT	4/395	44/19363	0.0121766148595057	0.0825997146833247	0.065358602595172	84525/3694/6441/54206	4	human	AT1 cells
GOBP	INOSITOL_LIPID_MEDIATED_SIGNALING	9/395	181/19363	0.0122000338203277	0.0826220112188527	0.0653762451549607	7430/4919/2065/2064/1956/1906/59338/847/3606	9	human	AT1 cells
GOBP	POSITIVE_REGULATION_OF_SYNCYTIUM_FORMATION_BY_PLASMA_MEMBRANE_FUSION	3/395	24/19363	0.0124081051879939	0.0833434757635466	0.0659471177620143	824/30846/10938	3	human	AT1 cells
GOBP	REGULATION_OF_ANOIKIS	3/395	24/19363	0.0124081051879939	0.0833434757635466	0.0659471177620143	4680/857/3688	3	human	AT1 cells
GOBP	REGULATION_OF_ENDOTHELIAL_CELL_CHEMOTAXIS	3/395	24/19363	0.0124081051879939	0.0833434757635466	0.0659471177620143	7422/9037/3315	3	human	AT1 cells
GOBP	REGULATION_OF_PROTON_TRANSPORT	3/395	24/19363	0.0124081051879939	0.0833434757635466	0.0659471177620143	81/4697/10063	3	human	AT1 cells
GOCC	INTRINSIC_COMPONENT_OF_EXTERNAL_SIDE_OF_PLASMA_MEMBRANE	3/395	24/19363	0.0124081051879939	0.0833434757635466	0.0659471177620143	2348/100133941/2152	3	human	AT1 cells
GOBP	POSITIVE_REGULATION_OF_LEUKOCYTE_CHEMOTAXIS	6/395	94/19363	0.0125505855707188	0.0841031749605348	0.0665482442683005	2621/7422/23604/1906/57402/65125	6	human	AT1 cells
GOBP	REGULATION_OF_PROTEIN_MATURATION	5/395	68/19363	0.0125621945055575	0.0841031749605348	0.0665482442683005	6281/302/26022/6659/10162	5	human	AT1 cells
GOBP	IMPORT_ACROSS_PLASMA_MEMBRANE	9/395	182/19363	0.0126120272339519	0.0842992830099978	0.0667034185097577	2348/64116/6337/476/6505/6338/481/3688/65125	9	human	AT1 cells
GOBP	RESPONSE_TO_TOXIC_SUBSTANCE	11/395	247/19363	0.0128982356164489	0.0860721284063517	0.068106216305939	6382/2950/999/25824/5052/53905/5445/26471/6415/847/1193	11	human	AT1 cells
GOBP	CELL_CHEMOTAXIS	13/395	315/19363	0.0130778760862077	0.0863653226766556	0.0683382118748031	2621/7422/23604/9037/1525/6441/1906/55742/57402/79148/51119/3315/65125	13	human	AT1 cells
GOBP	REGULATION_OF_CELLULAR_RESPONSE_TO_GROWTH_FACTOR_STIMULUS	13/395	315/19363	0.0130778760862077	0.0863653226766556	0.0683382118748031	857/858/2348/10272/7080/3675/255743/4641/23089/79674/8837/23554/10755	13	human	AT1 cells
GOBP	CELLULAR_RESPONSE_TO_TOXIC_SUBSTANCE	7/395	123/19363	0.0131485204910027	0.0863653226766556	0.0683382118748031	2950/25824/5052/53905/6415/847/1193	7	human	AT1 cells
GOBP	RESPONSE_TO_ESTRADIOL	7/395	123/19363	0.0131485204910027	0.0863653226766556	0.0683382118748031	361/595/1956/5066/8837/847/9612	7	human	AT1 cells
GOBP	NEGATIVE_REGULATION_OF_ACTIN_FILAMENT_DEPOLYMERIZATION	4/395	45/19363	0.0131546148207894	0.0863653226766556	0.0683382118748031	6711/5962/29766/6709	4	human	AT1 cells
GOBP	NEUROINFLAMMATORY_RESPONSE	4/395	45/19363	0.0131546148207894	0.0863653226766556	0.0683382118748031	26471/3688/3949/3606	4	human	AT1 cells
GOBP	POSITIVE_REGULATION_OF_MUSCLE_CONTRACTION	4/395	45/19363	0.0131546148207894	0.0863653226766556	0.0683382118748031	476/255743/1906/2017	4	human	AT1 cells
GOBP	RESPONSE_TO_PH	4/395	45/19363	0.0131546148207894	0.0863653226766556	0.0683382118748031	2697/6337/6338/5066	4	human	AT1 cells
GOBP	VESICLE_TRANSPORT_ALONG_MICROTUBULE	4/395	45/19363	0.0131546148207894	0.0863653226766556	0.0683382118748031	4133/5590/10749/1778	4	human	AT1 cells
GOCC	CORNIFIED_ENVELOPE	4/395	45/19363	0.0131546148207894	0.0863653226766556	0.0683382118748031	8796/1474/3728/5493	4	human	AT1 cells
GOBP	REGULATION_OF_SYSTEMIC_ARTERIAL_BLOOD_PRESSURE	6/395	95/19363	0.0131736578936614	0.0863653226766556	0.0683382118748031	2013/2621/89797/1906/154/65125	6	human	AT1 cells
GOBP	PROTON_TRANSMEMBRANE_TRANSPORT	8/395	153/19363	0.0133784375868715	0.087567955114068	0.0692898177713399	476/1528/291/81/4697/10063/521/514	8	human	AT1 cells
GOBP	PROTEIN_KINASE_B_SIGNALING	10/395	216/19363	0.0135297184132901	0.0884171407136027	0.0699617521035868	2621/9037/6237/1956/2152/10979/59338/3688/2651/3606	10	human	AT1 cells
GOBP	REGULATION_OF_LEUKOCYTE_CHEMOTAXIS	7/395	124/19363	0.0136992264600249	0.0892406752253053	0.0706133895224343	2621/7422/23604/1906/57402/79148/65125	7	human	AT1 cells
GOBP	REGULATION_OF_PROTEIN_LOCALIZATION_TO_CELL_PERIPHERY	7/395	124/19363	0.0136992264600249	0.0892406752253053	0.0706133895224343	6711/3675/5590/7430/1956/8673/3688	7	human	AT1 cells
GOBP	NEURAL_TUBE_DEVELOPMENT	8/395	154/19363	0.013869402392426	0.0894788727297521	0.0708018678494114	2348/55081/6692/10395/10653/57619/23654/6659	8	human	AT1 cells
GOBP	REGULATION_OF_AXONOGENESIS	8/395	154/19363	0.013869402392426	0.0894788727297521	0.0708018678494114	7869/7422/1942/4133/9037/5361/23654/57698	8	human	AT1 cells
GOBP	MEMBRANE_REPOLARIZATION_DURING_CARDIAC_MUSCLE_CELL_ACTION_POTENTIAL	3/395	25/19363	0.0138906002922964	0.0894788727297521	0.0708018678494114	476/481/2316	3	human	AT1 cells
GOBP	PLASMINOGEN_ACTIVATION	3/395	25/19363	0.0138906002922964	0.0894788727297521	0.0708018678494114	6281/1718/302	3	human	AT1 cells
GOBP	POSITIVE_REGULATION_OF_EXCITATORY_POSTSYNAPTIC_POTENTIAL	3/395	25/19363	0.0138906002922964	0.0894788727297521	0.0708018678494114	5590/154/10458	3	human	AT1 cells
GOBP	SUBSTRATE_DEPENDENT_CELL_MIGRATION	3/395	25/19363	0.0138906002922964	0.0894788727297521	0.0708018678494114	57669/2017/57698	3	human	AT1 cells
GOCC	DESMOSOME	3/395	25/19363	0.0138906002922964	0.0894788727297521	0.0708018678494114	64065/3728/5493	3	human	AT1 cells
GOBP	INORGANIC_ANION_TRANSPORT	9/395	185/19363	0.0139102146202685	0.0894788727297521	0.0708018678494114	9022/5349/64116/53405/51449/6505/1364/10568/1193	9	human	AT1 cells
GOBP	NEGATIVE_REGULATION_OF_EXTRINSIC_APOPTOTIC_SIGNALING_PATHWAY	6/395	97/19363	0.0144841584487031	0.0930250176423746	0.0736078227728341	3383/2950/2017/8837/1495/9181	6	human	AT1 cells
GOBP	CELL_KILLING	9/395	187/19363	0.0148289744719475	0.09494245122133	0.075125028731354	177/2013/1604/23705/3383/6338/5052/201294/3606	9	human	AT1 cells
GOBP	NEGATIVE_REGULATION_OF_CELL_PROJECTION_ORGANIZATION	9/395	187/19363	0.0148289744719475	0.09494245122133	0.075125028731354	4070/7869/1942/3675/4133/9037/3397/2316/29956	9	human	AT1 cells
GOBP	TRANSPORT_ALONG_MICROTUBULE	8/395	156/19363	0.0148905683333465	0.0951883059813928	0.0753195660081556	4133/5590/55081/667/23224/10749/1778/3315	8	human	AT1 cells
GOBP	REGULATION_OF_COAGULATION	5/395	71/19363	0.0149379113987521	0.0953424391609308	0.0754415268317102	857/928/1906/2152/3170	5	human	AT1 cells
GOBP	REGULATION_OF_RAS_PROTEIN_SIGNAL_TRANSDUCTION	9/395	188/19363	0.0153047806978942	0.0975210208413863	0.0771653712156758	64787/3675/22898/10395/5962/50848/3688/5516/9181	9	human	AT1 cells
GOCC	AZUROPHIL_GRANULE	8/395	157/19363	0.0154211395707016	0.0975210208413863	0.0771653712156758	4680/302/201294/79888/51316/8673/58485/1778	8	human	AT1 cells
GOMF	TRANSMEMBRANE_TRANSPORTER_BINDING	7/395	127/19363	0.0154503127640858	0.0975210208413863	0.0771653712156758	857/6281/23327/805/2316/81/10142	7	human	AT1 cells
GOBP	HYPEROSMOTIC_RESPONSE	3/395	26/19363	0.0154693432182608	0.0975210208413863	0.0771653712156758	361/54206/9181	3	human	AT1 cells
GOBP	POSITIVE_REGULATION_OF_T_CELL_CYTOKINE_PRODUCTION	3/395	26/19363	0.0154693432182608	0.0975210208413863	0.0771653712156758	1604/5590/3606	3	human	AT1 cells
GOBP	REGULATION_OF_CARDIAC_MUSCLE_CONTRACTION_BY_CALCIUM_ION_SIGNALING	3/395	26/19363	0.0154693432182608	0.0975210208413863	0.0771653712156758	805/481/1193	3	human	AT1 cells
GOBP	REGULATION_OF_POSITIVE_CHEMOTAXIS	3/395	26/19363	0.0154693432182608	0.0975210208413863	0.0771653712156758	177/7422/2152	3	human	AT1 cells
GOBP	RESPONSE_TO_INCREASED_OXYGEN_LEVELS	3/395	26/19363	0.0154693432182608	0.0975210208413863	0.0771653712156758	857/10630/847	3	human	AT1 cells
GOBP	CELLULAR_COMPONENT_DISASSEMBLY	17/395	466/19363	0.0156064638058703	0.098234551317932	0.0777299658396994	11034/344148/6711/10630/9037/780/1073/2017/5962/84557/8673/29766/154/291/6709/9181/93974	17	human	AT1 cells
GOBP	SUPEROXIDE_METABOLIC_PROCESS	5/395	72/19363	0.0157921542978025	0.098948093493407	0.0782945697207245	2950/6505/5052/53905/1906	5	human	AT1 cells
GOCC	CLATHRIN_COATED_ENDOCYTIC_VESICLE_MEMBRANE	5/395	72/19363	0.0157921542978025	0.098948093493407	0.0782945697207245	928/1956/8673/154/3949	5	human	AT1 cells
GOCC	SCHAFFER_COLLATERAL_CA1_SYNAPSE	5/395	72/19363	0.0157921542978025	0.098948093493407	0.0782945697207245	5590/10755/10458/3688/1500	5	human	AT1 cells
GOBP	POSITIVE_REGULATION_OF_PEPTIDYL_TYROSINE_PHOSPHORYLATION	9/395	190/19363	0.0162899656816161	0.100572262203636	0.0795797242480297	2621/7422/1942/2065/4739/100133941/54625/3606/9181	9	human	AT1 cells
GOBP	CELLULAR_RESPONSE_TO_AMYLOID_BETA	4/395	48/19363	0.0163834519610465	0.100572262203636	0.0795797242480297	177/3383/2697/154	4	human	AT1 cells
GOBP	GRANULOCYTE_ACTIVATION	4/395	48/19363	0.0163834519610465	0.100572262203636	0.0795797242480297	306/6338/8673/3606	4	human	AT1 cells
GOBP	NEGATIVE_REGULATION_OF_LOCOMOTION	15/395	396/19363	0.0165050103300121	0.100572262203636	0.0795797242480297	4070/22998/7869/2697/7080/999/9037/10395/6237/10653/3728/79148/1495/7414/29956	15	human	AT1 cells
GOCC	TERTIARY_GRANULE_MEMBRANE	5/395	73/19363	0.0166783609428676	0.100572262203636	0.0795797242480297	961/23218/84418/23250/8673	5	human	AT1 cells
GOBP	DESMOSOME_ORGANIZATION	2/395	10/19363	0.0167620437006061	0.100572262203636	0.0795797242480297	64065/3728	2	human	AT1 cells
GOBP	EPITHELIAL_FLUID_TRANSPORT	2/395	10/19363	0.0167620437006061	0.100572262203636	0.0795797242480297	6338/1906	2	human	AT1 cells
GOBP	FOLIC_ACID_TRANSPORT	2/395	10/19363	0.0167620437006061	0.100572262203636	0.0795797242480297	2348/10630	2	human	AT1 cells
GOBP	GAS_HOMEOSTASIS	2/395	10/19363	0.0167620437006061	0.100572262203636	0.0795797242480297	857/2950	2	human	AT1 cells
GOBP	LEUKOTRIENE_D4_METABOLIC_PROCESS	2/395	10/19363	0.0167620437006061	0.100572262203636	0.0795797242480297	92086/2678	2	human	AT1 cells
GOBP	LEYDIG_CELL_DIFFERENTIATION	2/395	10/19363	0.0167620437006061	0.100572262203636	0.0795797242480297	595/59338	2	human	AT1 cells
GOBP	NEGATIVE_REGULATION_OF_CELL_CELL_ADHESION_MEDIATED_BY_CADHERIN	2/395	10/19363	0.0167620437006061	0.100572262203636	0.0795797242480297	4072/7422	2	human	AT1 cells
GOBP	POSITIVE_REGULATION_OF_PHOSPHOLIPID_BIOSYNTHETIC_PROCESS	2/395	10/19363	0.0167620437006061	0.100572262203636	0.0795797242480297	824/221395	2	human	AT1 cells
GOBP	POSITIVE_REGULATION_OF_PLATELET_AGGREGATION	2/395	10/19363	0.0167620437006061	0.100572262203636	0.0795797242480297	10630/50848	2	human	AT1 cells
GOBP	PROTEIN_LOCALIZATION_TO_EARLY_ENDOSOME	2/395	10/19363	0.0167620437006061	0.100572262203636	0.0795797242480297	7430/5962	2	human	AT1 cells
GOBP	REGULATION_OF_ASPARTIC_TYPE_ENDOPEPTIDASE_ACTIVITY_INVOLVED_IN_AMYLOID_PRECURSOR_PROTEIN_CATABOLIC_PROCESS	2/395	10/19363	0.0167620437006061	0.100572262203636	0.0795797242480297	177/1942	2	human	AT1 cells
GOBP	REGULATION_OF_GLOMERULAR_FILTRATION	2/395	10/19363	0.0167620437006061	0.100572262203636	0.0795797242480297	2013/2621	2	human	AT1 cells
GOBP	REGULATION_OF_LYSOSOMAL_PROTEIN_CATABOLIC_PROCESS	2/395	10/19363	0.0167620437006061	0.100572262203636	0.0795797242480297	55353/3949	2	human	AT1 cells
GOBP	REGULATION_OF_MEMBRANE_REPOLARIZATION_DURING_ACTION_POTENTIAL	2/395	10/19363	0.0167620437006061	0.100572262203636	0.0795797242480297	857/2316	2	human	AT1 cells
GOBP	REGULATION_OF_MICROTUBULE_BINDING	2/395	10/19363	0.0167620437006061	0.100572262203636	0.0795797242480297	4133/5516	2	human	AT1 cells
GOBP	REGULATION_OF_NITRIC_OXIDE_MEDIATED_SIGNAL_TRANSDUCTION	2/395	10/19363	0.0167620437006061	0.100572262203636	0.0795797242480297	7422/1956	2	human	AT1 cells
GOBP	RESPONSE_TO_VITAMIN_E	2/395	10/19363	0.0167620437006061	0.100572262203636	0.0795797242480297	595/847	2	human	AT1 cells
GOBP	VIRION_ATTACHMENT_TO_HOST_CELL	2/395	10/19363	0.0167620437006061	0.100572262203636	0.0795797242480297	2621/3383	2	human	AT1 cells
GOCC	EXTRINSIC_COMPONENT_OF_SYNAPTIC_MEMBRANE	2/395	10/19363	0.0167620437006061	0.100572262203636	0.0795797242480297	10160/10142	2	human	AT1 cells
GOMF	ALPHA_CATENIN_BINDING	2/395	10/19363	0.0167620437006061	0.100572262203636	0.0795797242480297	3728/7414	2	human	AT1 cells
GOMF	CHLORIDE_CHANNEL_INHIBITOR_ACTIVITY	2/395	10/19363	0.0167620437006061	0.100572262203636	0.0795797242480297	8673/65125	2	human	AT1 cells
GOMF	IRON_ION_TRANSMEMBRANE_TRANSPORTER_ACTIVITY	2/395	10/19363	0.0167620437006061	0.100572262203636	0.0795797242480297	64116/30061	2	human	AT1 cells
GOMF	LIPOPROTEIN_LIPASE_ACTIVITY	2/395	10/19363	0.0167620437006061	0.100572262203636	0.0795797242480297	200879/57104	2	human	AT1 cells
GOMF	TYPE_I_TRANSFORMING_GROWTH_FACTOR_BETA_RECEPTOR_BINDING	2/395	10/19363	0.0167620437006061	0.100572262203636	0.0795797242480297	10979/7048	2	human	AT1 cells
GOBP	ATRIOVENTRICULAR_VALVE_DEVELOPMENT	3/395	27/19363	0.0171449767253592	0.102123344674709	0.0808070478920377	1942/7048/6659	3	human	AT1 cells
GOBP	CELLULAR_RESPONSE_TO_PH	3/395	27/19363	0.0171449767253592	0.102123344674709	0.0808070478920377	2697/6337/6338	3	human	AT1 cells
GOBP	NEGATIVE_REGULATION_OF_GLIAL_CELL_DIFFERENTIATION	3/395	27/19363	0.0171449767253592	0.102123344674709	0.0808070478920377	3400/26022/3949	3	human	AT1 cells
GOBP	NITRIC_OXIDE_MEDIATED_SIGNAL_TRANSDUCTION	3/395	27/19363	0.0171449767253592	0.102123344674709	0.0808070478920377	7422/79625/1956	3	human	AT1 cells
GOBP	POSITIVE_REGULATION_OF_GRANULOCYTE_CHEMOTAXIS	3/395	27/19363	0.0171449767253592	0.102123344674709	0.0808070478920377	23604/1906/57402	3	human	AT1 cells
GOBP	ODONTOGENESIS	7/395	130/19363	0.0173549403066451	0.103224166693437	0.0816780943493518	6382/64065/3911/3694/1906/5066/1495	7	human	AT1 cells
GOBP	DENDRITIC_CELL_DIFFERENTIATION	4/395	49/19363	0.0175603559553344	0.103910836073318	0.0822214346173659	177/2621/3694/7048	4	human	AT1 cells
GOBP	REGULATION_OF_FILOPODIUM_ASSEMBLY	4/395	49/19363	0.0175603559553344	0.103910836073318	0.0822214346173659	375790/2823/54874/64284	4	human	AT1 cells
GOBP	CELLULAR_EXTRAVASATION	5/395	74/19363	0.0175969861284006	0.103910836073318	0.0822214346173659	177/3383/961/50848/3688	5	human	AT1 cells
GOBP	EXPORT_ACROSS_PLASMA_MEMBRANE	5/395	74/19363	0.0175969861284006	0.103910836073318	0.0822214346173659	2697/476/805/30061/481	5	human	AT1 cells
GOMF	KINASE_INHIBITOR_ACTIVITY	5/395	74/19363	0.0175969861284006	0.103910836073318	0.0822214346173659	55742/2810/51562/3315/65125	5	human	AT1 cells
GOBP	CELLULAR_RESPONSE_TO_PEPTIDE	14/395	364/19363	0.0179011771178902	0.105555216798594	0.0835225822877967	177/857/858/3383/2697/5590/4641/3397/1906/8837/154/10458/54206/9181	14	human	AT1 cells
GOBP	CD4_POSITIVE_ALPHA_BETA_T_CELL_ACTIVATION	6/395	102/19363	0.0181514969394651	0.106724560801669	0.0844478480745736	177/1604/5590/26022/7048/3606	6	human	AT1 cells
GOBP	NEGATIVE_REGULATION_OF_INTRINSIC_APOPTOTIC_SIGNALING_PATHWAY	6/395	102/19363	0.0181514969394651	0.106724560801669	0.0844478480745736	219790/7466/4582/754/3315/9181	6	human	AT1 cells
GOCC	CYTOPLASMIC_REGION	11/395	260/19363	0.0182111717148829	0.106922244231587	0.0846042688659195	4133/5590/55081/667/10749/10497/10458/1212/1778/1500/3315	11	human	AT1 cells
GOCC	ENDOCYTIC_VESICLE_MEMBRANE	9/395	194/19363	0.0183986087389488	0.10786841466378	0.0853529443002363	857/306/80223/928/1956/8673/154/3949/10981	9	human	AT1 cells
GOBP	INTRINSIC_APOPTOTIC_SIGNALING_PATHWAY	12/395	295/19363	0.01850715799235	0.108191414674366	0.08560852423064	857/219790/7466/23604/64065/4582/100133941/26471/2810/754/3315/9181	12	human	AT1 cells
GOBP	RESPONSE_TO_CARBOHYDRATE	10/395	227/19363	0.0185080700400452	0.108191414674366	0.08560852423064	177/361/2621/3383/1285/3170/7048/10497/6659/847	10	human	AT1 cells
GOBP	POSITIVE_REGULATION_OF_ENDOTHELIAL_CELL_MIGRATION	7/395	132/19363	0.018713138626925	0.108191414674366	0.08560852423064	306/7422/9037/6237/1906/84913/3315	7	human	AT1 cells
GOBP	REGULATION_OF_PROTEIN_LOCALIZATION_TO_NUCLEUS	7/395	132/19363	0.018713138626925	0.108191414674366	0.08560852423064	51208/999/3728/26022/10979/2316/1495	7	human	AT1 cells
GOBP	ACTIVATED_T_CELL_PROLIFERATION	4/395	50/19363	0.0187886350139038	0.108191414674366	0.08560852423064	177/23705/100133941/3606	4	human	AT1 cells
GOBP	FATTY_ACID_DERIVATIVE_BIOSYNTHETIC_PROCESS	4/395	50/19363	0.0187886350139038	0.108191414674366	0.08560852423064	92086/2678/5066/9200	4	human	AT1 cells
GOBP	NEGATIVE_REGULATION_OF_EPITHELIAL_CELL_DIFFERENTIATION	4/395	50/19363	0.0187886350139038	0.108191414674366	0.08560852423064	857/7422/595/3397	4	human	AT1 cells
GOBP	POSITIVE_REGULATION_OF_EXTRINSIC_APOPTOTIC_SIGNALING_PATHWAY	4/395	50/19363	0.0187886350139038	0.108191414674366	0.08560852423064	857/51330/7078/1495	4	human	AT1 cells
GOBP	REGULATION_OF_EXTRINSIC_APOPTOTIC_SIGNALING_PATHWAY_VIA_DEATH_DOMAIN_RECEPTORS	4/395	50/19363	0.0187886350139038	0.108191414674366	0.08560852423064	3383/7078/8837/9181	4	human	AT1 cells
GOBP	VASCULAR_ENDOTHELIAL_GROWTH_FACTOR_SIGNALING_PATHWAY	4/395	50/19363	0.0187886350139038	0.108191414674366	0.08560852423064	7422/4641/23554/3315	4	human	AT1 cells
GOBP	NEGATIVE_REGULATION_OF_EPITHELIAL_CELL_PROLIFERATION	8/395	163/19363	0.0188958445839412	0.108191414674366	0.08560852423064	857/858/1285/55081/84913/26471/2810/93974	8	human	AT1 cells
GOBP	NEGATIVE_REGULATION_OF_TUMOR_NECROSIS_FACTOR_MEDIATED_SIGNALING_PATHWAY	3/395	28/19363	0.0189179730664406	0.108191414674366	0.08560852423064	2621/2950/5516	3	human	AT1 cells
GOBP	POSITIVE_REGULATION_OF_ACTIVATED_T_CELL_PROLIFERATION	3/395	28/19363	0.0189179730664406	0.108191414674366	0.08560852423064	177/100133941/3606	3	human	AT1 cells
GOBP	REGULATION_OF_CYTOPLASMIC_TRANSPORT	3/395	28/19363	0.0189179730664406	0.108191414674366	0.08560852423064	4133/7430/5962	3	human	AT1 cells
GOBP	REGULATION_OF_PLATELET_AGGREGATION	3/395	28/19363	0.0189179730664406	0.108191414674366	0.08560852423064	928/10630/50848	3	human	AT1 cells
GOMF	CHEMOREPELLENT_ACTIVITY	3/395	28/19363	0.0189179730664406	0.108191414674366	0.08560852423064	7869/9037/23767	3	human	AT1 cells
GOBP	REGULATION_OF_PROTEIN_LOCALIZATION_TO_PLASMA_MEMBRANE	6/395	103/19363	0.018954587512395	0.108191414674366	0.08560852423064	6711/3675/7430/1956/8673/3688	6	human	AT1 cells
GOBP	TRIGLYCERIDE_METABOLIC_PROCESS	6/395	103/19363	0.018954587512395	0.108191414674366	0.08560852423064	857/11343/200879/3949/847/57104	6	human	AT1 cells
GOMF	STRUCTURAL_CONSTITUENT_OF_CYTOSKELETON	6/395	103/19363	0.018954587512395	0.108191414674366	0.08560852423064	3880/6711/375790/5493/8030/6709	6	human	AT1 cells
GOBP	REGULATION_OF_BINDING	14/395	367/19363	0.0190651435047197	0.108671317976902	0.0859882568889771	177/857/84525/6281/5792/57669/302/4133/805/3397/154/56998/5516/1193	14	human	AT1 cells
GOBP	ACTIN_POLYMERIZATION_OR_DEPOLYMERIZATION	9/395	196/19363	0.0195243107978052	0.110985161083341	0.0878191294608874	11034/6711/9037/1073/2017/5962/29766/10458/6709	9	human	AT1 cells
GOBP	MALE_SEX_DIFFERENTIATION	8/395	164/19363	0.0195251672276248	0.110985161083341	0.0878191294608874	6382/2697/1718/595/22836/59338/26471/1495	8	human	AT1 cells
GOBP	VASCULAR_PROCESS_IN_CIRCULATORY_SYSTEM	11/395	263/19363	0.0196397808183768	0.11148224132589	0.0882124537012336	177/857/7422/6505/6338/100506658/7082/1906/10979/154/56998	11	human	AT1 cells
GOBP	POSITIVE_REGULATION_OF_POTASSIUM_ION_TRANSPORT	4/395	51/19363	0.0200688605673151	0.111800600613805	0.0884643615711472	481/2316/10142/65125	4	human	AT1 cells
GOBP	POSITIVE_REGULATION_OF_STRESS_FIBER_ASSEMBLY	4/395	51/19363	0.0200688605673151	0.111800600613805	0.0884643615711472	22998/6281/961/10979	4	human	AT1 cells
GOBP	MYELOID_LEUKOCYTE_MIGRATION	10/395	230/19363	0.0200734572555874	0.111800600613805	0.0884643615711472	177/7422/23604/928/961/1525/6441/1906/57402/79148	10	human	AT1 cells
GOBP	MICROTUBULE_BASED_TRANSPORT	9/395	197/19363	0.0201054900098363	0.111800600613805	0.0884643615711472	361/4133/5590/55081/667/23224/10749/1778/3315	9	human	AT1 cells
GOBP	CARDIAC_NEURAL_CREST_CELL_MIGRATION_INVOLVED_IN_OUTFLOW_TRACT_MORPHOGENESIS	2/395	11/19363	0.0202134614170184	0.111800600613805	0.0884643615711472	2348/1906	2	human	AT1 cells
GOBP	CAVEOLIN_MEDIATED_ENDOCYTOSIS	2/395	11/19363	0.0202134614170184	0.111800600613805	0.0884643615711472	857/23327	2	human	AT1 cells
GOBP	GLUTATHIONE_CATABOLIC_PROCESS	2/395	11/19363	0.0202134614170184	0.111800600613805	0.0884643615711472	92086/2678	2	human	AT1 cells
GOBP	MITRAL_VALVE_DEVELOPMENT	2/395	11/19363	0.0202134614170184	0.111800600613805	0.0884643615711472	1942/6659	2	human	AT1 cells
GOBP	NEGATIVE_REGULATION_OF_HUMORAL_IMMUNE_RESPONSE_MEDIATED_BY_CIRCULATING_IMMUNOGLOBULIN	2/395	11/19363	0.0202134614170184	0.111800600613805	0.0884643615711472	1604/722	2	human	AT1 cells
GOBP	NEGATIVE_REGULATION_OF_MULTICELLULAR_ORGANISM_GROWTH	2/395	11/19363	0.0202134614170184	0.111800600613805	0.0884643615711472	51316/154	2	human	AT1 cells
GOBP	NEURONAL_ION_CHANNEL_CLUSTERING	2/395	11/19363	0.0202134614170184	0.111800600613805	0.0884643615711472	375790/23787	2	human	AT1 cells
GOBP	NORADRENERGIC_NEURON_DIFFERENTIATION	2/395	11/19363	0.0202134614170184	0.111800600613805	0.0884643615711472	1906/6659	2	human	AT1 cells
GOBP	POSITIVE_REGULATION_OF_CELL_CELL_ADHESION_MEDIATED_BY_CADHERIN	2/395	11/19363	0.0202134614170184	0.111800600613805	0.0884643615711472	7082/3170	2	human	AT1 cells
GOBP	REGULATION_OF_T_HELPER_2_CELL_DIFFERENTIATION	2/395	11/19363	0.0202134614170184	0.111800600613805	0.0884643615711472	5590/3606	2	human	AT1 cells
GOBP	TONIC_SMOOTH_MUSCLE_CONTRACTION	2/395	11/19363	0.0202134614170184	0.111800600613805	0.0884643615711472	6338/1906	2	human	AT1 cells
GOCC	POSTSYNAPTIC_SPECIALIZATION_INTRACELLULAR_COMPONENT	2/395	11/19363	0.0202134614170184	0.111800600613805	0.0884643615711472	10458/1500	2	human	AT1 cells
GOCC	SEMAPHORIN_RECEPTOR_COMPLEX	2/395	11/19363	0.0202134614170184	0.111800600613805	0.0884643615711472	5361/23654	2	human	AT1 cells
GOMF	OXIDOREDUCTASE_ACTIVITY_ACTING_ON_A_SULFUR_GROUP_OF_DONORS_OXYGEN_AS_ACCEPTOR	2/395	11/19363	0.0202134614170184	0.111800600613805	0.0884643615711472	51449/8991	2	human	AT1 cells
GOMF	PHOSPHATIDYLETHANOLAMINE_BINDING	2/395	11/19363	0.0202134614170184	0.111800600613805	0.0884643615711472	84557/5037	2	human	AT1 cells
GOBP	AXO_DENDRITIC_TRANSPORT	5/395	77/19363	0.0205516898994411	0.112910489086086	0.0893425820330809	4133/667/10749/1778/3315	5	human	AT1 cells
GOBP	NEGATIVE_REGULATION_OF_CELLULAR_PROTEIN_CATABOLIC_PROCESS	5/395	77/19363	0.0205516898994411	0.112910489086086	0.0893425820330809	1942/302/10755/55353/9683	5	human	AT1 cells
GOBP	NEGATIVE_REGULATION_OF_ENDOTHELIAL_CELL_PROLIFERATION	5/395	77/19363	0.0205516898994411	0.112910489086086	0.0893425820330809	857/858/1285/84913/93974	5	human	AT1 cells
GOBP	NEGATIVE_REGULATION_OF_ERK1_AND_ERK2_CASCADE	5/395	77/19363	0.0205516898994411	0.112910489086086	0.0893425820330809	2950/7078/7430/55885/54206	5	human	AT1 cells
GOBP	POSITIVE_REGULATION_OF_AXONOGENESIS	5/395	77/19363	0.0205516898994411	0.112910489086086	0.0893425820330809	7422/9037/5361/23654/57698	5	human	AT1 cells
GOBP	REGULATION_OF_ENDOTHELIAL_CELL_MIGRATION	10/395	231/19363	0.0206161601674898	0.113053646990612	0.0894558584605614	2013/306/7422/1942/9037/6237/3728/1906/84913/3315	10	human	AT1 cells
GOBP	REGULATION_OF_HEART_RATE	6/395	105/19363	0.0206328415194854	0.113053646990612	0.0894558584605614	857/6505/805/3728/1906/10142	6	human	AT1 cells
GOBP	PHARYNGEAL_SYSTEM_DEVELOPMENT	3/395	29/19363	0.0207886427394031	0.113151975865398	0.089533663061648	2348/221395/1906	3	human	AT1 cells
GOBP	PHOSPHATIDYLCHOLINE_BIOSYNTHETIC_PROCESS	3/395	29/19363	0.0207886427394031	0.113151975865398	0.089533663061648	824/79888/10162	3	human	AT1 cells
GOBP	POSITIVE_REGULATION_OF_FILOPODIUM_ASSEMBLY	3/395	29/19363	0.0207886427394031	0.113151975865398	0.089533663061648	375790/2823/54874	3	human	AT1 cells
GOBP	REGULATION_OF_WATER_LOSS_VIA_SKIN	3/395	29/19363	0.0207886427394031	0.113151975865398	0.089533663061648	1364/2810/51599	3	human	AT1 cells
GOCC	PODOSOME	3/395	29/19363	0.0207886427394031	0.113151975865398	0.089533663061648	7082/2017/7414	3	human	AT1 cells
GOBP	IMPORT_INTO_CELL	10/395	232/19363	0.0211695008028809	0.115072359331157	0.0910532031744686	2348/64116/6337/476/6505/6338/79901/481/3688/65125	10	human	AT1 cells
GOBP	METAL_ION_EXPORT	4/395	52/19363	0.0214015601544681	0.116026423875743	0.0918081249760609	476/805/30061/481	4	human	AT1 cells
GOCC	CHLORIDE_CHANNEL_COMPLEX	4/395	52/19363	0.0214015601544681	0.116026423875743	0.0918081249760609	9022/53405/1364/1193	4	human	AT1 cells
GOBP	RECEPTOR_METABOLIC_PROCESS	8/395	167/19363	0.0215026592075448	0.116420730063013	0.0921201272813162	857/7422/928/302/7430/55111/3688/3949	8	human	AT1 cells
GOBP	PERIPHERAL_NERVOUS_SYSTEM_DEVELOPMENT	5/395	78/19363	0.021604227363409	0.11681653372784	0.0924333144943025	3913/2065/2064/10397/224	5	human	AT1 cells
GOMF	PROTEASE_BINDING	7/395	136/19363	0.0216499599063247	0.116909783494153	0.0925071001537557	3675/302/7078/2152/8837/3688/3949	7	human	AT1 cells
GOBP	REGULATION_OF_PROTEIN_POLYMERIZATION	9/395	200/19363	0.0219239630476182	0.118233829628679	0.0935547769581603	6711/4133/100506658/2017/5962/29766/10458/6709/10142	9	human	AT1 cells
GOMF	HEPARIN_BINDING	8/395	168/19363	0.0221922231069841	0.119425674200174	0.0944978467496502	3730/7422/334/79625/5792/200879/3918/89797	8	human	AT1 cells
GOCC	EXTERNAL_SIDE_OF_PLASMA_MEMBRANE	16/395	448/19363	0.0222031650620694	0.119425674200174	0.0944978467496502	361/2348/6382/3383/4059/928/824/3675/6338/214/3694/100133941/2152/7048/3688/3949	16	human	AT1 cells
GOBP	POSITIVE_REGULATION_OF_PROTEIN_CATABOLIC_PROCESS	10/395	234/19363	0.0223085317825799	0.119835359209042	0.0948220178413598	857/23327/7430/5962/79888/722/26471/3949/754/93974	10	human	AT1 cells
GOBP	TUMOR_NECROSIS_FACTOR_MEDIATED_SIGNALING_PATHWAY	6/395	107/19363	0.0224091188450152	0.120218331686199	0.0951250521319185	51208/3875/2621/2950/81/5516	6	human	AT1 cells
GOBP	ASTROCYTE_DIFFERENTIATION	5/395	79/19363	0.0226912227454596	0.120825247068311	0.0956052855252234	177/3913/4919/3400/3949	5	human	AT1 cells
GOBP	MOTOR_NEURON_AXON_GUIDANCE	3/395	30/19363	0.0227571429126009	0.120825247068311	0.0956052855252234	214/3918/2064	3	human	AT1 cells
GOBP	NEGATIVE_REGULATION_OF_FIBROBLAST_PROLIFERATION	3/395	30/19363	0.0227571429126009	0.120825247068311	0.0956052855252234	2950/5074/26471	3	human	AT1 cells
GOBP	REGULATION_OF_CARDIAC_MUSCLE_CELL_MEMBRANE_REPOLARIZATION	3/395	30/19363	0.0227571429126009	0.120825247068311	0.0956052855252234	2697/2316/10142	3	human	AT1 cells
GOCC	FILAMENTOUS_ACTIN	3/395	30/19363	0.0227571429126009	0.120825247068311	0.0956052855252234	4641/64236/4646	3	human	AT1 cells
GOMF	ACYLGLYCEROL_O_ACYLTRANSFERASE_ACTIVITY	3/395	30/19363	0.0227571429126009	0.120825247068311	0.0956052855252234	79888/10162/57104	3	human	AT1 cells
GOBP	NEGATIVE_REGULATION_OF_INTERLEUKIN_1_PRODUCTION	4/395	53/19363	0.0227872176488482	0.120825247068311	0.0956052855252234	361/2621/2950/54206	4	human	AT1 cells
GOBP	POSITIVE_REGULATION_OF_EPITHELIAL_TO_MESENCHYMAL_TRANSITION	4/395	53/19363	0.0227872176488482	0.120825247068311	0.0956052855252234	10630/10979/7048/2651	4	human	AT1 cells
GOMF	NADP_BINDING	4/395	53/19363	0.0227872176488482	0.120825247068311	0.0956052855252234	2327/53905/847/9540	4	human	AT1 cells
GOCC	ANCHORED_COMPONENT_OF_MEMBRANE	8/395	169/19363	0.0228972609399698	0.12125207599695	0.095943022071045	4680/50863/1604/2348/10232/1942/100133941/1368	8	human	AT1 cells
GOBP	LEUKOCYTE_CHEMOTAXIS	10/395	236/19363	0.0234914149445829	0.121861917560659	0.0964255708614531	2621/7422/23604/1525/6441/1906/57402/79148/51119/65125	10	human	AT1 cells
GOBP	VESICLE_ORGANIZATION	12/395	306/19363	0.0238030236238396	0.121861917560659	0.0964255708614531	857/858/6382/6281/302/201294/55111/54874/8673/10497/55353/10981	12	human	AT1 cells
GOBP	NEGATIVE_REGULATION_OF_PROTEIN_POLYMERIZATION	5/395	80/19363	0.0238130353494343	0.121861917560659	0.0964255708614531	6711/4133/5962/29766/6709	5	human	AT1 cells
GOBP	VASCULOGENESIS	5/395	80/19363	0.0238130353494343	0.121861917560659	0.0964255708614531	2013/857/7422/6237/7048	5	human	AT1 cells
GOBP	CD4_POSITIVE_ALPHA_BETA_T_CELL_PROLIFERATION	2/395	12/19363	0.0239329204566012	0.121861917560659	0.0964255708614531	1604/7048	2	human	AT1 cells
GOBP	ETHANOL_CATABOLIC_PROCESS	2/395	12/19363	0.0239329204566012	0.121861917560659	0.0964255708614531	221/6817	2	human	AT1 cells
GOBP	HISTAMINE_SECRETION	2/395	12/19363	0.0239329204566012	0.121861917560659	0.0964255708614531	1906/8673	2	human	AT1 cells
GOBP	IRON_IMPORT_INTO_CELL	2/395	12/19363	0.0239329204566012	0.121861917560659	0.0964255708614531	64116/79901	2	human	AT1 cells
GOBP	NEGATIVE_REGULATION_OF_CELL_ADHESION_MEDIATED_BY_INTEGRIN	2/395	12/19363	0.0239329204566012	0.121861917560659	0.0964255708614531	4582/65125	2	human	AT1 cells
GOBP	NEGATIVE_REGULATION_OF_COMPLEMENT_ACTIVATION	2/395	12/19363	0.0239329204566012	0.121861917560659	0.0964255708614531	1604/722	2	human	AT1 cells
GOBP	NEGATIVE_REGULATION_OF_ENDOTHELIAL_CELL_DIFFERENTIATION	2/395	12/19363	0.0239329204566012	0.121861917560659	0.0964255708614531	7422/3397	2	human	AT1 cells
GOBP	NEGATIVE_REGULATION_OF_OLIGODENDROCYTE_DIFFERENTIATION	2/395	12/19363	0.0239329204566012	0.121861917560659	0.0964255708614531	3400/26022	2	human	AT1 cells
GOBP	NEGATIVE_REGULATION_OF_PROTEIN_AUTOPHOSPHORYLATION	2/395	12/19363	0.0239329204566012	0.121861917560659	0.0964255708614531	857/54206	2	human	AT1 cells
GOBP	NEGATIVE_REGULATION_OF_PROTEIN_LOCALIZATION_TO_CELL_SURFACE	2/395	12/19363	0.0239329204566012	0.121861917560659	0.0964255708614531	23327/30851	2	human	AT1 cells
GOBP	NEGATIVE_REGULATION_OF_RYANODINE_SENSITIVE_CALCIUM_RELEASE_CHANNEL_ACTIVITY	2/395	12/19363	0.0239329204566012	0.121861917560659	0.0964255708614531	805/1193	2	human	AT1 cells
GOBP	NEGATIVE_REGULATION_OF_TRANSFORMING_GROWTH_FACTOR_BETA_PRODUCTION	2/395	12/19363	0.0239329204566012	0.121861917560659	0.0964255708614531	100133941/55353	2	human	AT1 cells
GOBP	PIGMENT_ACCUMULATION	2/395	12/19363	0.0239329204566012	0.121861917560659	0.0964255708614531	57619/10981	2	human	AT1 cells
GOBP	REGULATION_OF_ASPARTIC_TYPE_PEPTIDASE_ACTIVITY	2/395	12/19363	0.0239329204566012	0.121861917560659	0.0964255708614531	177/1942	2	human	AT1 cells
GOBP	REGULATION_OF_CELL_COMMUNICATION_BY_ELECTRICAL_COUPLING_INVOLVED_IN_CARDIAC_CONDUCTION	2/395	12/19363	0.0239329204566012	0.121861917560659	0.0964255708614531	857/805	2	human	AT1 cells
GOBP	REGULATION_OF_PROTEIN_CATABOLIC_PROCESS_IN_THE_VACUOLE	2/395	12/19363	0.0239329204566012	0.121861917560659	0.0964255708614531	55353/3949	2	human	AT1 cells
GOBP	REGULATION_OF_PROTEIN_LOCALIZATION_TO_ENDOSOME	2/395	12/19363	0.0239329204566012	0.121861917560659	0.0964255708614531	7430/5962	2	human	AT1 cells
GOBP	REGULATION_OF_TYPE_B_PANCREATIC_CELL_PROLIFERATION	2/395	12/19363	0.0239329204566012	0.121861917560659	0.0964255708614531	26471/54206	2	human	AT1 cells
GOBP	REGULATION_OF_VENTRICULAR_CARDIAC_MUSCLE_CELL_ACTION_POTENTIAL	2/395	12/19363	0.0239329204566012	0.121861917560659	0.0964255708614531	857/3728	2	human	AT1 cells
GOBP	SECRETORY_GRANULE_LOCALIZATION	2/395	12/19363	0.0239329204566012	0.121861917560659	0.0964255708614531	4133/10749	2	human	AT1 cells
GOCC	DENDRITE_TERMINUS	2/395	12/19363	0.0239329204566012	0.121861917560659	0.0964255708614531	4133/55081	2	human	AT1 cells
GOCC	SODIUM_POTASSIUM_EXCHANGING_ATPASE_COMPLEX	2/395	12/19363	0.0239329204566012	0.121861917560659	0.0964255708614531	476/481	2	human	AT1 cells
GOMF	ADENYLATE_CYCLASE_BINDING	2/395	12/19363	0.0239329204566012	0.121861917560659	0.0964255708614531	805/154	2	human	AT1 cells
GOMF	LIGAND_GATED_SODIUM_CHANNEL_ACTIVITY	2/395	12/19363	0.0239329204566012	0.121861917560659	0.0964255708614531	6337/6338	2	human	AT1 cells
GOMF	POTASSIUM_ION_BINDING	2/395	12/19363	0.0239329204566012	0.121861917560659	0.0964255708614531	476/8566	2	human	AT1 cells
GOMF	SEMAPHORIN_RECEPTOR_ACTIVITY	2/395	12/19363	0.0239329204566012	0.121861917560659	0.0964255708614531	5361/23654	2	human	AT1 cells
GOMF	VINCULIN_BINDING	2/395	12/19363	0.0239329204566012	0.121861917560659	0.0964255708614531	7402/1495	2	human	AT1 cells
GOBP	DENDRITE_MORPHOGENESIS	7/395	139/19363	0.0240522485897371	0.12231775490989	0.0967862608743743	1942/23327/4133/3397/10160/10458/3688	7	human	AT1 cells
GOCC	PIGMENT_GRANULE	6/395	109/19363	0.0242856280363275	0.123351754283525	0.0976044326368817	302/476/5052/64284/3688/10981	6	human	AT1 cells
GOBP	SIGNAL_TRANSDUCTION_BY_P53_CLASS_MEDIATOR	8/395	171/19363	0.0243544003252453	0.123548156903346	0.0977598399627635	64065/27063/4582/10397/26471/4646/6659/754	8	human	AT1 cells
GOBP	FAT_CELL_DIFFERENTIATION	10/395	238/19363	0.0247190009448572	0.124542279502786	0.0985464584657063	10974/3914/595/55885/221395/3400/688/10979/51316/154	10	human	AT1 cells
GOBP	ENDOTHELIAL_CELL_CHEMOTAXIS	3/395	31/19363	0.0248234855344248	0.124542279502786	0.0985464584657063	7422/9037/3315	3	human	AT1 cells
GOBP	NEGATIVE_REGULATION_OF_EXTRINSIC_APOPTOTIC_SIGNALING_PATHWAY_VIA_DEATH_DOMAIN_RECEPTORS	3/395	31/19363	0.0248234855344248	0.124542279502786	0.0985464584657063	3383/8837/9181	3	human	AT1 cells
GOBP	NEGATIVE_REGULATION_OF_PROTEIN_TYROSINE_KINASE_ACTIVITY	3/395	31/19363	0.0248234855344248	0.124542279502786	0.0985464584657063	857/9052/54206	3	human	AT1 cells
GOBP	POSITIVE_REGULATION_OF_SMOOTH_MUSCLE_CONTRACTION	3/395	31/19363	0.0248234855344248	0.124542279502786	0.0985464584657063	255743/1906/2017	3	human	AT1 cells
GOBP	POSITIVE_REGULATION_OF_STEM_CELL_PROLIFERATION	3/395	31/19363	0.0248234855344248	0.124542279502786	0.0985464584657063	4072/2697/10979	3	human	AT1 cells
GOBP	REGULATION_OF_SMAD_PROTEIN_SIGNAL_TRANSDUCTION	3/395	31/19363	0.0248234855344248	0.124542279502786	0.0985464584657063	6711/79674/11030	3	human	AT1 cells
GOBP	TRIGLYCERIDE_CATABOLIC_PROCESS	3/395	31/19363	0.0248234855344248	0.124542279502786	0.0985464584657063	11343/200879/57104	3	human	AT1 cells
GOCC	INTEGRIN_COMPLEX	3/395	31/19363	0.0248234855344248	0.124542279502786	0.0985464584657063	3675/3694/3688	3	human	AT1 cells
GOBP	NEGATIVE_REGULATION_OF_TRANSFORMING_GROWTH_FACTOR_BETA_RECEPTOR_SIGNALING_PATHWAY	5/395	81/19363	0.0249700078409877	0.124971844121236	0.0988863596783659	857/858/7080/23089/79674	5	human	AT1 cells
GOBP	OUTFLOW_TRACT_MORPHOGENESIS	5/395	81/19363	0.0249700078409877	0.124971844121236	0.0988863596783659	2348/7422/1906/55742/7048	5	human	AT1 cells
GOMF	KINASE_ACTIVATOR_ACTIVITY	6/395	110/19363	0.0252621265061732	0.126279862583843	0.0999213542811006	9052/2621/805/2065/100133941/65125	6	human	AT1 cells
GOBP	SPINDLE_LOCALIZATION	4/395	55/19363	0.0257191253118027	0.128407895717322	0.101605201161367	2697/3993/3688/1778	4	human	AT1 cells
GOMF	PROTEIN_TYROSINE_KINASE_ACTIVITY	7/395	141/19363	0.025751937262285	0.128415492739268	0.101611212450149	2202/4919/2065/2064/1956/780/79834	7	human	AT1 cells
GOCC	EARLY_ENDOSOME_MEMBRANE	8/395	173/19363	0.0258753376164782	0.128874254342265	0.101974216334741	857/6505/84239/8630/10347/1956/8673/10938	8	human	AT1 cells
GOBP	NEGATIVE_REGULATION_OF_PROTEIN_CONTAINING_COMPLEX_DISASSEMBLY	5/395	82/19363	0.0261624660983656	0.129988814609797	0.102856133443938	6711/5962/29766/6709/9181	5	human	AT1 cells
GOBP	REGULATION_OF_RESPONSE_TO_ENDOPLASMIC_RETICULUM_STRESS	5/395	82/19363	0.0261624660983656	0.129988814609797	0.102856133443938	857/7466/10347/26471/10162	5	human	AT1 cells
GOBP	INORGANIC_ION_IMPORT_ACROSS_PLASMA_MEMBRANE	6/395	111/19363	0.0262644555853118	0.130337757826021	0.103132241431537	64116/6337/476/6338/481/65125	6	human	AT1 cells
GOBP	REGULATION_OF_T_CELL_PROLIFERATION	8/395	174/19363	0.026660113634893	0.132141432799035	0.104559433719355	177/1604/2064/6441/100133941/5074/7048/3606	8	human	AT1 cells
GOBP	NEGATIVE_REGULATION_OF_ERBB_SIGNALING_PATHWAY	3/395	32/19363	0.0269875451371875	0.133121256301704	0.105334737788744	9052/1956/54206	3	human	AT1 cells
GOBP	POTASSIUM_ION_HOMEOSTASIS	3/395	32/19363	0.0269875451371875	0.133121256301704	0.105334737788744	476/6338/481	3	human	AT1 cells
GOBP	PROTEIN_KINASE_C_SIGNALING	3/395	32/19363	0.0269875451371875	0.133121256301704	0.105334737788744	7422/5590/27063	3	human	AT1 cells
GOBP	REGULATION_OF_NEURON_PROJECTION_REGENERATION	3/395	32/19363	0.0269875451371875	0.133121256301704	0.105334737788744	5792/2316/29956	3	human	AT1 cells
GOMF	CYSTEINE_TYPE_ENDOPEPTIDASE_INHIBITOR_ACTIVITY	4/395	56/19363	0.0272661277763008	0.134304415006087	0.106270934721909	1474/2621/10406/25824	4	human	AT1 cells
GOBP	POSITIVE_REGULATION_OF_LIPID_LOCALIZATION	6/395	112/19363	0.0272928562658569	0.134304415006087	0.106270934721909	857/302/10347/1906/10938/10162	6	human	AT1 cells
GOBP	BRANCHING_INVOLVED_IN_LABYRINTHINE_LAYER_MORPHOGENESIS	2/395	13/19363	0.0279081063932873	0.134905616770378	0.106746647105934	6692/10653	2	human	AT1 cells
GOBP	CARDIAC_NEURAL_CREST_CELL_DEVELOPMENT_INVOLVED_IN_OUTFLOW_TRACT_MORPHOGENESIS	2/395	13/19363	0.0279081063932873	0.134905616770378	0.106746647105934	2348/1906	2	human	AT1 cells
GOBP	CELLULAR_HYPEROSMOTIC_RESPONSE	2/395	13/19363	0.0279081063932873	0.134905616770378	0.106746647105934	54206/9181	2	human	AT1 cells
GOBP	MODIFICATION_OF_POSTSYNAPTIC_STRUCTURE	2/395	13/19363	0.0279081063932873	0.134905616770378	0.106746647105934	11346/10458	2	human	AT1 cells
GOBP	NEGATIVE_REGULATION_OF_CELL_MORPHOGENESIS_INVOLVED_IN_DIFFERENTIATION	2/395	13/19363	0.0279081063932873	0.134905616770378	0.106746647105934	4070/81	2	human	AT1 cells
GOBP	NEGATIVE_REGULATION_OF_HIPPO_SIGNALING	2/395	13/19363	0.0279081063932873	0.134905616770378	0.106746647105934	80014/8994	2	human	AT1 cells
GOBP	POSITIVE_REGULATION_OF_INTERLEUKIN_13_PRODUCTION	2/395	13/19363	0.0279081063932873	0.134905616770378	0.106746647105934	5590/3606	2	human	AT1 cells
GOBP	REGULATION_OF_MICROVILLUS_ORGANIZATION	2/395	13/19363	0.0279081063932873	0.134905616770378	0.106746647105934	7430/688	2	human	AT1 cells
GOBP	SPONTANEOUS_SYNAPTIC_TRANSMISSION	2/395	13/19363	0.0279081063932873	0.134905616770378	0.106746647105934	177/3688	2	human	AT1 cells
GOBP	T_CELL_EXTRAVASATION	2/395	13/19363	0.0279081063932873	0.134905616770378	0.106746647105934	3383/50848	2	human	AT1 cells
GOCC	AXOLEMMA	2/395	13/19363	0.0279081063932873	0.134905616770378	0.106746647105934	6711/4642	2	human	AT1 cells
GOCC	LOW_DENSITY_LIPOPROTEIN_PARTICLE	2/395	13/19363	0.0279081063932873	0.134905616770378	0.106746647105934	3949/51599	2	human	AT1 cells
GOMF	GAMMA_CATENIN_BINDING	2/395	13/19363	0.0279081063932873	0.134905616770378	0.106746647105934	999/1495	2	human	AT1 cells
GOMF	MYOSIN_II_BINDING	2/395	13/19363	0.0279081063932873	0.134905616770378	0.106746647105934	22998/3993	2	human	AT1 cells
GOMF	TITIN_BINDING	2/395	13/19363	0.0279081063932873	0.134905616770378	0.106746647105934	805/27063	2	human	AT1 cells
GOBP	POTASSIUM_ION_TRANSPORT	10/395	243/19363	0.0279889834057446	0.135137397526089	0.10693004805786	857/5349/23327/476/805/481/2316/3688/10142/65125	10	human	AT1 cells
GOBP	POSITIVE_REGULATION_OF_EPITHELIAL_CELL_PROLIFERATION	9/395	209/19363	0.0280842968752957	0.13543825426112	0.107168106698357	858/7422/595/9037/2064/3397/1956/2152/8837	9	human	AT1 cells
GOCC	COATED_VESICLE_MEMBRANE	8/395	176/19363	0.028279024361112	0.136217272274652	0.107784519587386	2348/928/1956/8673/4646/154/1212/3949	8	human	AT1 cells
GOBP	NEURAL_PRECURSOR_CELL_PROLIFERATION	7/395	144/19363	0.0284525749134546	0.136732280380348	0.108192029592022	7422/6692/10653/23654/3400/1495/9181	7	human	AT1 cells
GOBP	POSITIVE_REGULATION_OF_WNT_SIGNALING_PATHWAY	7/395	144/19363	0.0284525749134546	0.136732280380348	0.108192029592022	857/8796/9037/1956/3728/6659/65125	7	human	AT1 cells
GOBP	EMBRYONIC_HEART_TUBE_DEVELOPMENT	5/395	84/19363	0.0286550587338227	0.137223291766171	0.108580551733517	2348/2697/55081/1906/7048	5	human	AT1 cells
GOBP	MEMBRANE_DOCKING	5/395	84/19363	0.0286550587338227	0.137223291766171	0.108580551733517	858/3383/7430/8673/10497	5	human	AT1 cells
GOBP	SMAD_PROTEIN_SIGNAL_TRANSDUCTION	5/395	84/19363	0.0286550587338227	0.137223291766171	0.108580551733517	6711/3694/79674/84913/11030	5	human	AT1 cells
GOBP	ICOSANOID_BIOSYNTHETIC_PROCESS	4/395	57/19363	0.028867593588029	0.138079958141341	0.109258405372432	92086/2678/1906/873	4	human	AT1 cells
GOBP	SENSORY_PERCEPTION_OF_MECHANICAL_STIMULUS	8/395	177/19363	0.0291134486730909	0.138612203557166	0.109679554728085	53405/7466/1285/64787/79784/4919/89797/4646	8	human	AT1 cells
GOBP	TEMPERATURE_HOMEOSTASIS	8/395	177/19363	0.0291134486730909	0.138612203557166	0.109679554728085	857/7422/2697/3397/51316/154/1778/3606	8	human	AT1 cells
GOBP	CELLULAR_MODIFIED_AMINO_ACID_CATABOLIC_PROCESS	3/395	33/19363	0.0292490663451525	0.138612203557166	0.109679554728085	92086/2678/51449	3	human	AT1 cells
GOBP	MESODERMAL_CELL_DIFFERENTIATION	3/395	33/19363	0.0292490663451525	0.138612203557166	0.109679554728085	2697/3675/3688	3	human	AT1 cells
GOBP	MICROTUBULE_ORGANIZING_CENTER_LOCALIZATION	3/395	33/19363	0.0292490663451525	0.138612203557166	0.109679554728085	7430/23224/10142	3	human	AT1 cells
GOBP	RECEPTOR_RECYCLING	3/395	33/19363	0.0292490663451525	0.138612203557166	0.109679554728085	302/55111/3949	3	human	AT1 cells
GOBP	REGULATION_OF_RENAL_SYSTEM_PROCESS	3/395	33/19363	0.0292490663451525	0.138612203557166	0.109679554728085	2013/2621/1906	3	human	AT1 cells
GOBP	REGULATION_OF_TRANSCRIPTION_BY_RNA_POLYMERASE_I	3/395	33/19363	0.0292490663451525	0.138612203557166	0.109679554728085	5441/2064/2316	3	human	AT1 cells
GOBP	NEGATIVE_REGULATION_OF_PROTEIN_CONTAINING_COMPLEX_ASSEMBLY	7/395	145/19363	0.0293938147789866	0.139137503867314	0.11009520863616	6711/4133/5590/5962/29766/56998/6709	7	human	AT1 cells
GOBP	RECEPTOR_INTERNALIZATION	6/395	114/19363	0.0294287954231426	0.139142599558269	0.110099240699	857/7422/928/302/7430/3688	6	human	AT1 cells
GOBP	CELLULAR_RESPONSE_TO_ACID_CHEMICAL	5/395	85/19363	0.0299557598715968	0.140661828962281	0.111301359995033	7422/824/1956/1282/10458	5	human	AT1 cells
GOBP	EXTRINSIC_APOPTOTIC_SIGNALING_PATHWAY_VIA_DEATH_DOMAIN_RECEPTORS	5/395	85/19363	0.0299557598715968	0.140661828962281	0.111301359995033	3383/7078/27018/8837/9181	5	human	AT1 cells
GOBP	NEGATIVE_REGULATION_OF_CYSTEINE_TYPE_ENDOPEPTIDASE_ACTIVITY	5/395	85/19363	0.0299557598715968	0.140661828962281	0.111301359995033	2621/7422/1718/25824/2810	5	human	AT1 cells
GOBP	ORGANELLE_TRANSPORT_ALONG_MICROTUBULE	5/395	85/19363	0.0299557598715968	0.140661828962281	0.111301359995033	4133/5590/23224/10749/1778	5	human	AT1 cells
GOBP	REGULATION_OF_PLASMA_LIPOPROTEIN_PARTICLE_LEVELS	5/395	85/19363	0.0299557598715968	0.140661828962281	0.111301359995033	302/10347/3949/10938/10162	5	human	AT1 cells
GOMF	AMYLOID_BETA_BINDING	5/395	85/19363	0.0299557598715968	0.140661828962281	0.111301359995033	177/3339/323/154/3949	5	human	AT1 cells
GOCC	GLUTAMATERGIC_SYNAPSE	12/395	317/19363	0.0301385758213809	0.14135853162394	0.111852639288974	6711/999/5590/2823/114569/23767/10160/10755/10458/3688/10142/1500	12	human	AT1 cells
GOBP	RESPONSE_TO_AMYLOID_BETA	4/395	58/19363	0.0305237937064376	0.142838824824652	0.113023949570138	177/3383/2697/154	4	human	AT1 cells
GOCC	NEURON_PROJECTION_MEMBRANE	4/395	58/19363	0.0305237937064376	0.142838824824652	0.113023949570138	6711/4641/8910/4642	4	human	AT1 cells
GOMF	PRIMARY_ACTIVE_TRANSMEMBRANE_TRANSPORTER_ACTIVITY	8/395	179/19363	0.0308329385436062	0.144121161484009	0.114038622955311	476/6505/84239/10347/79901/1528/481/4697	8	human	AT1 cells
GOBP	RESPONSE_TO_TUMOR_NECROSIS_FACTOR	10/395	248/19363	0.0315561243979543	0.146739685722881	0.116110580295241	51208/3875/2621/2950/255743/27063/1906/81/5516/9181	10	human	AT1 cells
GOBP	CELL_CELL_SIGNALING_INVOLVED_IN_CARDIAC_CONDUCTION	3/395	34/19363	0.0316076710962541	0.146739685722881	0.116110580295241	2697/1525/2316	3	human	AT1 cells
GOBP	LOW_DENSITY_LIPOPROTEIN_PARTICLE_CLEARANCE	3/395	34/19363	0.0316076710962541	0.146739685722881	0.116110580295241	302/3949/10938	3	human	AT1 cells
GOBP	MODIFIED_AMINO_ACID_TRANSPORT	3/395	34/19363	0.0316076710962541	0.146739685722881	0.116110580295241	2348/2697/10630	3	human	AT1 cells
GOBP	NEGATIVE_REGULATION_OF_PROTEIN_LOCALIZATION_TO_NUCLEUS	3/395	34/19363	0.0316076710962541	0.146739685722881	0.116110580295241	51208/26022/1495	3	human	AT1 cells
GOBP	REGULATION_OF_PROTEIN_TARGETING_TO_MEMBRANE	3/395	34/19363	0.0316076710962541	0.146739685722881	0.116110580295241	6505/4641/2064	3	human	AT1 cells
GOBP	SYNAPSE_ASSEMBLY	8/395	180/19363	0.0317182769314442	0.147086789295646	0.116385232629801	9806/999/375790/2823/23767/23654/10160/64284	8	human	AT1 cells
GOBP	ACTIN_CROSSLINK_FORMATION	2/395	14/19363	0.0321270934622918	0.147153562019247	0.116438067823273	2316/10458	2	human	AT1 cells
GOBP	CELLULAR_POTASSIUM_ION_HOMEOSTASIS	2/395	14/19363	0.0321270934622918	0.147153562019247	0.116438067823273	476/481	2	human	AT1 cells
GOBP	ESTABLISHMENT_OF_ENDOTHELIAL_INTESTINAL_BARRIER	2/395	14/19363	0.0321270934622918	0.147153562019247	0.116438067823273	7082/50848	2	human	AT1 cells
GOBP	INDUCTION_OF_POSITIVE_CHEMOTAXIS	2/395	14/19363	0.0321270934622918	0.147153562019247	0.116438067823273	177/7422	2	human	AT1 cells
GOBP	MUCUS_SECRETION	2/395	14/19363	0.0321270934622918	0.147153562019247	0.116438067823273	6338/8673	2	human	AT1 cells
GOBP	NEGATIVE_REGULATION_OF_EPIDERMAL_GROWTH_FACTOR_ACTIVATED_RECEPTOR_ACTIVITY	2/395	14/19363	0.0321270934622918	0.147153562019247	0.116438067823273	9052/54206	2	human	AT1 cells
GOBP	NEGATIVE_REGULATION_OF_HOMOTYPIC_CELL_CELL_ADHESION	2/395	14/19363	0.0321270934622918	0.147153562019247	0.116438067823273	928/5962	2	human	AT1 cells
GOBP	NEUTROPHIL_DEGRANULATION	2/395	14/19363	0.0321270934622918	0.147153562019247	0.116438067823273	306/8673	2	human	AT1 cells
GOBP	PHOSPHATIDYLCHOLINE_ACYL_CHAIN_REMODELING	2/395	14/19363	0.0321270934622918	0.147153562019247	0.116438067823273	79888/10162	2	human	AT1 cells
GOBP	RESPONSE_TO_UV_A	2/395	14/19363	0.0321270934622918	0.147153562019247	0.116438067823273	595/1956	2	human	AT1 cells
GOMF	WATER_CHANNEL_ACTIVITY	2/395	14/19363	0.0321270934622918	0.147153562019247	0.116438067823273	361/10630	2	human	AT1 cells
GOBP	CELLULAR_RESPONSE_TO_CARBOHYDRATE_STIMULUS	7/395	148/19363	0.0323430366952285	0.147977505682517	0.117090028991117	177/361/2621/3383/3170/10497/6659	7	human	AT1 cells
GOBP	POSITIVE_REGULATION_OF_LIPID_TRANSPORT	5/395	87/19363	0.0326672599241774	0.149294470744793	0.118132102761795	857/302/10347/1906/10162	5	human	AT1 cells
GOBP	CELLULAR_RESPONSE_TO_INTERFERON_GAMMA	6/395	117/19363	0.0328337900738682	0.149888625654232	0.118602239187265	361/4641/961/1906/2317/54625	6	human	AT1 cells
GOBP	REGULATION_OF_MIRNA_TRANSCRIPTION	4/395	60/19363	0.0340012755242874	0.154810631636918	0.122496870472938	7003/84913/688/4775	4	human	AT1 cells
GOBP	POSITIVE_REGULATION_OF_MAP_KINASE_ACTIVITY	6/395	118/19363	0.0340232158483704	0.154810631636918	0.122496870472938	177/7422/2064/1956/100133941/1906	6	human	AT1 cells
GOBP	NEGATIVE_REGULATION_OF_GTPASE_ACTIVITY	3/395	35/19363	0.0340628655867779	0.154810631636918	0.122496870472938	5962/50848/65125	3	human	AT1 cells
GOBP	VENTRICULAR_CARDIAC_MUSCLE_CELL_ACTION_POTENTIAL	3/395	35/19363	0.0340628655867779	0.154810631636918	0.122496870472938	857/23327/3728	3	human	AT1 cells
GOBP	DETOXIFICATION	7/395	150/19363	0.0344153917615123	0.156239787377485	0.123627717261604	2950/25824/5052/53905/6415/847/1193	7	human	AT1 cells
GOBP	MESENCHYMAL_CELL_DEVELOPMENT	5/395	89/19363	0.0355270733135213	0.161108407600764	0.127480106045028	2348/7869/9037/3911/1906	5	human	AT1 cells
GOMF	INORGANIC_ANION_TRANSMEMBRANE_TRANSPORTER_ACTIVITY	7/395	152/19363	0.0365741344999256	0.162272190793292	0.128400971734202	9022/5349/64116/53405/6505/1364/1193	7	human	AT1 cells
GOBP	APICAL_PROTEIN_LOCALIZATION	2/395	15/19363	0.0365783338934041	0.162272190793292	0.128400971734202	57619/5962	2	human	AT1 cells
GOBP	BASEMENT_MEMBRANE_ASSEMBLY	2/395	15/19363	0.0365783338934041	0.162272190793292	0.128400971734202	3914/3913	2	human	AT1 cells
GOBP	HISTAMINE_TRANSPORT	2/395	15/19363	0.0365783338934041	0.162272190793292	0.128400971734202	1906/8673	2	human	AT1 cells
GOBP	NEGATIVE_REGULATION_OF_ASTROCYTE_DIFFERENTIATION	2/395	15/19363	0.0365783338934041	0.162272190793292	0.128400971734202	3400/3949	2	human	AT1 cells
GOBP	NEGATIVE_REGULATION_OF_ENDOPLASMIC_RETICULUM_UNFOLDED_PROTEIN_RESPONSE	2/395	15/19363	0.0365783338934041	0.162272190793292	0.128400971734202	7466/10347	2	human	AT1 cells
GOBP	POSITIVE_REGULATION_OF_HOMOTYPIC_CELL_CELL_ADHESION	2/395	15/19363	0.0365783338934041	0.162272190793292	0.128400971734202	10630/50848	2	human	AT1 cells
GOBP	POSITIVE_REGULATION_OF_PHOSPHOLIPID_METABOLIC_PROCESS	2/395	15/19363	0.0365783338934041	0.162272190793292	0.128400971734202	824/221395	2	human	AT1 cells
GOBP	PRIMARY_ALCOHOL_CATABOLIC_PROCESS	2/395	15/19363	0.0365783338934041	0.162272190793292	0.128400971734202	221/6817	2	human	AT1 cells
GOBP	REGULATION_OF_PLASMINOGEN_ACTIVATION	2/395	15/19363	0.0365783338934041	0.162272190793292	0.128400971734202	6281/302	2	human	AT1 cells
GOBP	RENAL_SYSTEM_PROCESS_INVOLVED_IN_REGULATION_OF_BLOOD_VOLUME	2/395	15/19363	0.0365783338934041	0.162272190793292	0.128400971734202	2013/2621	2	human	AT1 cells
GOBP	SODIUM_ION_EXPORT_ACROSS_PLASMA_MEMBRANE	2/395	15/19363	0.0365783338934041	0.162272190793292	0.128400971734202	476/481	2	human	AT1 cells
GOBP	T_HELPER_2_CELL_DIFFERENTIATION	2/395	15/19363	0.0365783338934041	0.162272190793292	0.128400971734202	5590/3606	2	human	AT1 cells
GOMF	ACTIVIN_BINDING	2/395	15/19363	0.0365783338934041	0.162272190793292	0.128400971734202	10272/7048	2	human	AT1 cells
GOBP	REGULATION_OF_PROTEIN_CONTAINING_COMPLEX_ASSEMBLY	14/395	401/19363	0.0365795905887854	0.162272190793292	0.128400971734202	7422/6711/4133/5590/100506658/2017/5962/10979/29766/56998/10497/10458/6709/10142	14	human	AT1 cells
GOBP	CELLULAR_RESPONSE_TO_LIPOPROTEIN_PARTICLE_STIMULUS	3/395	36/19363	0.0366140469479992	0.162272190793292	0.128400971734202	928/3688/3949	3	human	AT1 cells
GOBP	ESTABLISHMENT_OF_SPINDLE_ORIENTATION	3/395	36/19363	0.0366140469479992	0.162272190793292	0.128400971734202	2697/3993/3688	3	human	AT1 cells
GOBP	PEPTIDE_CROSS_LINKING	3/395	36/19363	0.0366140469479992	0.162272190793292	0.128400971734202	9806/79625/10347	3	human	AT1 cells
GOBP	REGULATION_OF_DNA_DAMAGE_RESPONSE_SIGNAL_TRANSDUCTION_BY_P53_CLASS_MEDIATOR	3/395	36/19363	0.0366140469479992	0.162272190793292	0.128400971734202	27063/6659/754	3	human	AT1 cells
GOBP	SALIVARY_GLAND_DEVELOPMENT	3/395	36/19363	0.0366140469479992	0.162272190793292	0.128400971734202	3911/5361/1956	3	human	AT1 cells
GOMF	PROTEOGLYCAN_BINDING	3/395	36/19363	0.0366140469479992	0.162272190793292	0.128400971734202	5792/375790/9037	3	human	AT1 cells
GOBP	CELLULAR_RESPONSE_TO_HYDROGEN_PEROXIDE	5/395	90/19363	0.037013101309766	0.163687249757844	0.129520664179478	1906/59338/5074/84557/847	5	human	AT1 cells
GOBP	ENDOPLASMIC_RETICULUM_ORGANIZATION	5/395	90/19363	0.037013101309766	0.163687249757844	0.129520664179478	858/23471/163590/10162/57698	5	human	AT1 cells
GOCC	AXON_CYTOPLASM	4/395	62/19363	0.0376999285280068	0.166366136213914	0.131640384277194	667/10749/1778/3315	4	human	AT1 cells
GOCC	SPECIFIC_GRANULE_LUMEN	4/395	62/19363	0.0376999285280068	0.166366136213914	0.131640384277194	3728/6709/8566/7414	4	human	AT1 cells
GOBP	ICOSANOID_METABOLIC_PROCESS	6/395	121/19363	0.0377573178513156	0.166440421548657	0.131699163967786	92086/2678/11343/2950/1906/873	6	human	AT1 cells
GOCC	TRANSPORT_VESICLE	14/395	403/19363	0.0378830792941961	0.166759281310334	0.131951467847127	1604/858/2348/389376/7466/114569/30061/1906/201294/5066/10755/10567/10497/1212	14	human	AT1 cells
GOCC	INTERMEDIATE_FILAMENT_CYTOSKELETON	10/395	256/19363	0.0379109184850247	0.166759281310334	0.131951467847127	3855/3880/3875/3856/2697/667/3728/5493/23224/91404	10	human	AT1 cells
GOBP	CAMERA_TYPE_EYE_DEVELOPMENT	12/395	329/19363	0.038348716520297	0.168504424624517	0.133332345841448	7422/1295/2697/2202/6505/2823/3913/1956/1282/79888/23554/7048	12	human	AT1 cells
GOBP	REGULATION_OF_MAP_KINASE_ACTIVITY	8/395	187/19363	0.0384053573886276	0.168572820024522	0.133386465008631	177/857/7422/2950/2064/1956/100133941/1906	8	human	AT1 cells
GOCC	AZUROPHIL_GRANULE_LUMEN	5/395	91/19363	0.0385367776413843	0.168968948119916	0.133699908933503	302/201294/51316/58485/1778	5	human	AT1 cells
GOBP	NEUTROPHIL_MEDIATED_IMMUNITY	3/395	37/19363	0.0392605096635085	0.171592259487794	0.135775654180734	306/6338/8673	3	human	AT1 cells
GOBP	SCHWANN_CELL_DIFFERENTIATION	3/395	37/19363	0.0392605096635085	0.171592259487794	0.135775654180734	3913/2065/10397	3	human	AT1 cells
GOCC	ENDOSOME_LUMEN	3/395	37/19363	0.0392605096635085	0.171592259487794	0.135775654180734	6439/9476/10981	3	human	AT1 cells
GOBP	ACIDIC_AMINO_ACID_TRANSPORT	4/395	63/19363	0.0396324452318354	0.173033569395162	0.136916118186128	2697/6505/10755/3688	4	human	AT1 cells
GOBP	LEUKOCYTE_PROLIFERATION	12/395	331/19363	0.0398565770634428	0.173796880331	0.137520102549794	177/1604/977/23705/2697/2950/2064/6441/100133941/5074/7048/3606	12	human	AT1 cells
GOBP	REGULATION_OF_INTRACELLULAR_PROTEIN_TRANSPORT	9/395	223/19363	0.0399357278771187	0.173796880331	0.137520102549794	2621/999/6505/4641/2064/3728/2810/2316/93974	9	human	AT1 cells
GOBP	CELLULAR_GLUCOSE_HOMEOSTASIS	7/395	155/19363	0.0399766703295478	0.173796880331	0.137520102549794	177/361/2621/3383/3170/10497/6659	7	human	AT1 cells
GOBP	POSITIVE_REGULATION_OF_INTRACELLULAR_PROTEIN_TRANSPORT	7/395	155/19363	0.0399766703295478	0.173796880331	0.137520102549794	2621/999/4641/2064/3728/2810/2316	7	human	AT1 cells
GOBP	NEGATIVE_REGULATION_OF_RESPONSE_TO_CYTOKINE_STIMULUS	5/395	92/19363	0.0400982563520377	0.174140999014564	0.137792393033736	857/2621/2950/54625/5516	5	human	AT1 cells
GOBP	PROTEIN_AUTOPHOSPHORYLATION	9/395	224/19363	0.040894387460648	0.175432805601665	0.138814559680193	857/7422/23604/805/2064/1956/780/79834/54206	9	human	AT1 cells
GOBP	CARDIOCYTE_DIFFERENTIATION	7/395	156/19363	0.0411552120340672	0.175432805601665	0.138814559680193	2348/7422/10529/1525/1956/1906/3688	7	human	AT1 cells
GOBP	ACTIN_FILAMENT_SEVERING	2/395	16/19363	0.0412506475159861	0.175432805601665	0.138814559680193	11034/1073	2	human	AT1 cells
GOBP	ATP_TRANSPORT	2/395	16/19363	0.0412506475159861	0.175432805601665	0.138814559680193	961/291	2	human	AT1 cells
GOBP	CARDIAC_NEURAL_CREST_CELL_DIFFERENTIATION_INVOLVED_IN_HEART_DEVELOPMENT	2/395	16/19363	0.0412506475159861	0.175432805601665	0.138814559680193	2348/1906	2	human	AT1 cells
GOBP	CELLULAR_ANION_HOMEOSTASIS	2/395	16/19363	0.0412506475159861	0.175432805601665	0.138814559680193	1152/10568	2	human	AT1 cells
GOBP	CELLULAR_RESPONSE_TO_ACIDIC_PH	2/395	16/19363	0.0412506475159861	0.175432805601665	0.138814559680193	6337/6338	2	human	AT1 cells
GOBP	L_GLUTAMATE_IMPORT_ACROSS_PLASMA_MEMBRANE	2/395	16/19363	0.0412506475159861	0.175432805601665	0.138814559680193	6505/3688	2	human	AT1 cells
GOBP	NEGATIVE_REGULATION_OF_B_CELL_MEDIATED_IMMUNITY	2/395	16/19363	0.0412506475159861	0.175432805601665	0.138814559680193	1604/722	2	human	AT1 cells
GOBP	NEGATIVE_REGULATION_OF_HUMORAL_IMMUNE_RESPONSE	2/395	16/19363	0.0412506475159861	0.175432805601665	0.138814559680193	1604/722	2	human	AT1 cells
GOBP	NEGATIVE_REGULATION_OF_TYROSINE_PHOSPHORYLATION_OF_STAT_PROTEIN	2/395	16/19363	0.0412506475159861	0.175432805601665	0.138814559680193	857/54625	2	human	AT1 cells
GOBP	POSITIVE_REGULATION_OF_NEURON_MIGRATION	2/395	16/19363	0.0412506475159861	0.175432805601665	0.138814559680193	9181/57698	2	human	AT1 cells
GOBP	POSITIVE_REGULATION_OF_SEQUESTERING_OF_CALCIUM_ION	2/395	16/19363	0.0412506475159861	0.175432805601665	0.138814559680193	805/1193	2	human	AT1 cells
GOBP	REGULATION_OF_CELL_COMMUNICATION_BY_ELECTRICAL_COUPLING	2/395	16/19363	0.0412506475159861	0.175432805601665	0.138814559680193	857/805	2	human	AT1 cells
GOBP	REGULATION_OF_EXTRACELLULAR_MATRIX_DISASSEMBLY	2/395	16/19363	0.0412506475159861	0.175432805601665	0.138814559680193	10630/780	2	human	AT1 cells
GOBP	REGULATION_OF_VASCULOGENESIS	2/395	16/19363	0.0412506475159861	0.175432805601665	0.138814559680193	2013/6237	2	human	AT1 cells
GOCC	PRESYNAPTIC_ACTIVE_ZONE_CYTOPLASMIC_COMPONENT	2/395	16/19363	0.0412506475159861	0.175432805601665	0.138814559680193	10497/1500	2	human	AT1 cells
GOMF	ALDEHYDE_DEHYDROGENASE_NAD_P_PLUS_ACTIVITY	2/395	16/19363	0.0412506475159861	0.175432805601665	0.138814559680193	221/224	2	human	AT1 cells
GOMF	FLOPPASE_ACTIVITY	2/395	16/19363	0.0412506475159861	0.175432805601665	0.138814559680193	10347/23250	2	human	AT1 cells
GOMF	WNT_ACTIVATED_RECEPTOR_ACTIVITY	2/395	16/19363	0.0412506475159861	0.175432805601665	0.138814559680193	4919/23554	2	human	AT1 cells
GOBP	RESPONSE_TO_KETONE	8/395	190/19363	0.0415400887711365	0.176480874033897	0.139643863854153	857/2621/1364/3490/595/1906/8837/54206	8	human	AT1 cells
GOBP	POSITIVE_CHEMOTAXIS	4/395	64/19363	0.0416204792354793	0.176639551998353	0.139769420825618	177/7422/9037/2152	4	human	AT1 cells
GOBP	T_CELL_CYTOKINE_PRODUCTION	3/395	38/19363	0.0420014517357012	0.17807227058194	0.140903086781903	1604/5590/3606	3	human	AT1 cells
GOBP	POSITIVE_REGULATION_OF_CELLULAR_PROTEIN_CATABOLIC_PROCESS	7/395	158/19363	0.043579552512403	0.184549089272492	0.146027993332727	857/7430/5962/26471/3949/754/93974	7	human	AT1 cells
GOBP	ANIMAL_ORGAN_REGENERATION	4/395	65/19363	0.0436640267260209	0.184549089272492	0.146027993332727	306/2621/595/7048	4	human	AT1 cells
GOBP	NEGATIVE_REGULATION_OF_ACTIN_FILAMENT_POLYMERIZATION	4/395	65/19363	0.0436640267260209	0.184549089272492	0.146027993332727	6711/5962/29766/6709	4	human	AT1 cells
GOBP	EMBRYONIC_ORGAN_DEVELOPMENT	15/395	451/19363	0.0445538949708538	0.187588705692571	0.148433147907454	3880/2348/7422/1942/2697/2202/55081/6692/1956/10653/7003/1906/3340/4646/7048	15	human	AT1 cells
GOBP	POSITIVE_REGULATION_OF_HEMOPOIESIS	7/395	159/19363	0.044825569942895	0.187588705692571	0.148433147907454	177/2621/5590/56998/7048/6659/3606	7	human	AT1 cells
GOBP	MODULATION_OF_EXCITATORY_POSTSYNAPTIC_POTENTIAL	3/395	39/19363	0.0448359806096515	0.187588705692571	0.148433147907454	5590/154/10458	3	human	AT1 cells
GOBP	POSITIVE_REGULATION_OF_AXON_EXTENSION	3/395	39/19363	0.0448359806096515	0.187588705692571	0.148433147907454	7422/9037/57698	3	human	AT1 cells
GOBP	REGULATION_OF_ACTIN_CYTOSKELETON_REORGANIZATION	3/395	39/19363	0.0448359806096515	0.187588705692571	0.148433147907454	7082/50848/10458	3	human	AT1 cells
GOBP	REGULATION_OF_HEART_RATE_BY_CARDIAC_CONDUCTION	3/395	39/19363	0.0448359806096515	0.187588705692571	0.148433147907454	857/3728/10142	3	human	AT1 cells
GOCC	PROTEIN_LIPID_COMPLEX	3/395	39/19363	0.0448359806096515	0.187588705692571	0.148433147907454	51449/3949/51599	3	human	AT1 cells
GOMF	PHOSPHATIDYLINOSITOL_3_4_5_TRISPHOSPHATE_BINDING	3/395	39/19363	0.0448359806096515	0.187588705692571	0.148433147907454	4430/10979/116984	3	human	AT1 cells
GOMF	PHOSPHOTRANSFERASE_ACTIVITY_PHOSPHATE_GROUP_AS_ACCEPTOR	3/395	39/19363	0.0448359806096515	0.187588705692571	0.148433147907454	260425/203/10654	3	human	AT1 cells
GOCC	CYTOPLASMIC_SIDE_OF_MEMBRANE	8/395	193/19363	0.0448402827203733	0.187588705692571	0.148433147907454	858/6277/999/7430/3728/10160/10979/54206	8	human	AT1 cells
GOBP	AMYLOID_PRECURSOR_PROTEIN_METABOLIC_PROCESS	5/395	95/19363	0.0450107897044617	0.188110265730255	0.148845842253472	177/1942/1718/10347/5074	5	human	AT1 cells
GOBP	REGULATION_OF_PROTEIN_SERINE_THREONINE_KINASE_ACTIVITY	13/395	376/19363	0.0457474955759418	0.189141558966753	0.14966187273326	177/857/7422/2950/805/595/2064/1956/100133941/1906/10979/154/2810	13	human	AT1 cells
GOBP	CELLULAR_ALDEHYDE_METABOLIC_PROCESS	4/395	66/19363	0.0457630474387125	0.189141558966753	0.14966187273326	6338/221/224/8566	4	human	AT1 cells
GOBP	CELLULAR_COMPONENT_MAINTENANCE	4/395	66/19363	0.0457630474387125	0.189141558966753	0.14966187273326	3675/7082/2017/10979	4	human	AT1 cells
GOBP	NEGATIVE_REGULATION_OF_CELL_SUBSTRATE_ADHESION	4/395	66/19363	0.0457630474387125	0.189141558966753	0.14966187273326	4070/10395/81/2651	4	human	AT1 cells
GOBP	G_PROTEIN_COUPLED_RECEPTOR_SIGNALING_PATHWAY_INVOLVED_IN_HEART_PROCESS	2/395	17/19363	0.046133211629074	0.189141558966753	0.14966187273326	857/1906	2	human	AT1 cells
GOBP	POSITIVE_REGULATION_OF_PROTEIN_EXPORT_FROM_NUCLEUS	2/395	17/19363	0.046133211629074	0.189141558966753	0.14966187273326	2621/2810	2	human	AT1 cells
GOBP	POSITIVE_REGULATION_OF_TYPE_2_IMMUNE_RESPONSE	2/395	17/19363	0.046133211629074	0.189141558966753	0.14966187273326	5590/3606	2	human	AT1 cells
GOBP	POST_EMBRYONIC_ANIMAL_ORGAN_DEVELOPMENT	2/395	17/19363	0.046133211629074	0.189141558966753	0.14966187273326	7422/2202	2	human	AT1 cells
GOBP	RELAXATION_OF_CARDIAC_MUSCLE	2/395	17/19363	0.046133211629074	0.189141558966753	0.14966187273326	476/481	2	human	AT1 cells
GOBP	SULFUR_AMINO_ACID_BIOSYNTHETIC_PROCESS	2/395	17/19363	0.046133211629074	0.189141558966753	0.14966187273326	2678/55256	2	human	AT1 cells
GOBP	TOXIN_METABOLIC_PROCESS	2/395	17/19363	0.046133211629074	0.189141558966753	0.14966187273326	2327/5066	2	human	AT1 cells
GOBP	TROPHOBLAST_CELL_MIGRATION	2/395	17/19363	0.046133211629074	0.189141558966753	0.14966187273326	7422/2697	2	human	AT1 cells
GOCC	DYSTROPHIN_ASSOCIATED_GLYCOPROTEIN_COMPLEX	2/395	17/19363	0.046133211629074	0.189141558966753	0.14966187273326	8910/7402	2	human	AT1 cells
GOMF	CALCIUM_DEPENDENT_CYSTEINE_TYPE_ENDOPEPTIDASE_ACTIVITY	2/395	17/19363	0.046133211629074	0.189141558966753	0.14966187273326	824/826	2	human	AT1 cells
GOMF	CHLORIDE_CHANNEL_REGULATOR_ACTIVITY	2/395	17/19363	0.046133211629074	0.189141558966753	0.14966187273326	8673/65125	2	human	AT1 cells
GOMF	MECHANOSENSITIVE_ION_CHANNEL_ACTIVITY	2/395	17/19363	0.046133211629074	0.189141558966753	0.14966187273326	55362/79838	2	human	AT1 cells
GOMF	PROTEASOME_BINDING	2/395	17/19363	0.046133211629074	0.189141558966753	0.14966187273326	7466/3397	2	human	AT1 cells
GOMF	PROTON_TRANSPORTING_ATP_SYNTHASE_ACTIVITY_ROTATIONAL_MECHANISM	2/395	17/19363	0.046133211629074	0.189141558966753	0.14966187273326	521/514	2	human	AT1 cells
GOMF	WATER_TRANSMEMBRANE_TRANSPORTER_ACTIVITY	2/395	17/19363	0.046133211629074	0.189141558966753	0.14966187273326	361/10630	2	human	AT1 cells
GOBP	VIRAL_PROCESS	14/395	415/19363	0.0464093062226767	0.190083625486891	0.150407300868744	857/1604/858/2621/3383/1525/3694/1956/50848/8673/3688/7113/3949/9683	14	human	AT1 cells
GOMF	MOLECULAR_ADAPTOR_ACTIVITY	13/395	377/19363	0.0465469744570157	0.190457410938776	0.150703065750006	857/858/2621/80014/23767/260425/3728/9223/23224/8673/481/10458/10142	13	human	AT1 cells
GOBP	MORPHOGENESIS_OF_A_POLARIZED_EPITHELIUM	5/395	96/19363	0.0467246755481091	0.190804048208398	0.150977349113293	3909/7430/3911/4919/4649	5	human	AT1 cells
GOBP	NEURAL_CREST_CELL_DIFFERENTIATION	5/395	96/19363	0.0467246755481091	0.190804048208398	0.150977349113293	2348/7869/9037/3911/1906	5	human	AT1 cells
GOBP	HORMONE_METABOLIC_PROCESS	9/395	230/19363	0.0469738065131728	0.191630717624315	0.151631467085004	476/6338/8630/53905/59338/9060/90527/6817/57104	9	human	AT1 cells
GOBP	ALPHA_BETA_T_CELL_PROLIFERATION	3/395	40/19363	0.0477631188623543	0.193122994887785	0.15281225998482	1604/7048/3606	3	human	AT1 cells
GOBP	CELLULAR_RESPONSE_TO_ESTRADIOL_STIMULUS	3/395	40/19363	0.0477631188623543	0.193122994887785	0.15281225998482	361/1956/8837	3	human	AT1 cells
GOBP	CORTICAL_ACTIN_CYTOSKELETON_ORGANIZATION	3/395	40/19363	0.0477631188623543	0.193122994887785	0.15281225998482	30846/3993/7430	3	human	AT1 cells
GOBP	DOPAMINE_RECEPTOR_SIGNALING_PATHWAY	3/395	40/19363	0.0477631188623543	0.193122994887785	0.15281225998482	858/6505/2316	3	human	AT1 cells
GOBP	NEGATIVE_REGULATION_OF_EPITHELIAL_TO_MESENCHYMAL_TRANSITION	3/395	40/19363	0.0477631188623543	0.193122994887785	0.15281225998482	1942/7080/3170	3	human	AT1 cells
GOBP	POSITIVE_REGULATION_OF_BLOOD_CIRCULATION	3/395	40/19363	0.0477631188623543	0.193122994887785	0.15281225998482	476/6505/1906	3	human	AT1 cells
GOBP	REGULATION_OF_CELLULAR_EXTRAVASATION	3/395	40/19363	0.0477631188623543	0.193122994887785	0.15281225998482	177/3383/961	3	human	AT1 cells
GOMF	CYSTEINE_TYPE_ENDOPEPTIDASE_REGULATOR_ACTIVITY_INVOLVED_IN_APOPTOTIC_PROCESS	3/395	40/19363	0.0477631188623543	0.193122994887785	0.15281225998482	2621/25824/27018	3	human	AT1 cells
GOMF	SODIUM_CHANNEL_REGULATOR_ACTIVITY	3/395	40/19363	0.0477631188623543	0.193122994887785	0.15281225998482	5349/23327/5652	3	human	AT1 cells
GOBP	DENDRITE_DEVELOPMENT	9/395	231/19363	0.0480423597434033	0.194060870459574	0.153554371952341	1942/23327/4133/3918/3397/10160/64284/10458/3688	9	human	AT1 cells
GOBP	FATTY_ACID_BIOSYNTHETIC_PROCESS	7/395	162/19363	0.0487002083553852	0.196524734602263	0.155503951535852	11343/2950/200879/3995/1906/9200/873	7	human	AT1 cells
GOBP	REGULATION_OF_T_CELL_ACTIVATION	12/395	342/19363	0.0488976702359979	0.197127739340408	0.155981090557392	177/857/1604/5590/961/2064/6441/100133941/5074/7048/6659/3606	12	human	AT1 cells
GOBP	RESPONSE_TO_ACID_CHEMICAL	6/395	129/19363	0.0489570345075229	0.197173375484665	0.156017201028571	7422/824/1956/1282/1906/10458	6	human	AT1 cells
GOCC	CELL_SUBSTRATE_JUNCTION	58/766	423/15927	4.48348011435336e-13	1.67606682649978e-09	1.4913114443633e-09	704449/697648/706980/714344/694694/707213/703572/700962/699791/700454/709353/718038/613027/693958/712829/713229/700409/706759/694168/712262/709693/707769/708291/711124/702800/712280/574139/703481/696960/707716/720563/709018/704961/703047/699705/709742/718939/706879/699359/706757/719428/574312/703777/702998/706941/574285/574102/701124/699990/707756/709944/709590/698020/700298/722013/713558/714175/…	58	monkey	AT1 cells
GOMF	OXIDOREDUCTION_DRIVEN_ACTIVE_TRANSMEMBRANE_TRANSPORTER_ACTIVITY	21/766	63/15927	6.56508745201636e-13	1.67606682649978e-09	1.4913114443633e-09	694818/2846631/2846624/711130/692060/2846633/2846630/2846627/2846626/711387/2846621/2846628/2846625/641333/2846622/100430178/722212/700518/704137/717849/693482	21	monkey	AT1 cells
GOMF	ELECTRON_TRANSFER_ACTIVITY	27/766	112/15927	2.19365525332131e-12	3.73360124115287e-09	3.32204072748589e-09	694739/699884/715888/702128/719606/2846631/2846624/711130/692060/2846633/2846630/2846627/2846626/711387/2846621/2846628/2846625/707675/106992278/641333/2846622/100430178/722212/700518/704137/717849/693482	27	monkey	AT1 cells
GOCC	RESPIRASOME	23/766	85/15927	7.20037998943031e-12	9.19128505650780e-09	8.17811579852138e-09	2846631/2846624/711130/692060/2846633/2846630/2846627/2846626/711387/2846621/2846628/2846625/106992278/641333/2846622/697843/100430178/696888/722212/700518/704137/717849/693482	23	monkey	AT1 cells
GOCC	INNER_MITOCHONDRIAL_MEMBRANE_PROTEIN_COMPLEX	28/766	133/15927	2.85494115734963e-11	2.91546590988544e-08	2.59408969160442e-08	2846631/2846624/720205/695102/711130/692060/2846633/2846630/2846627/2846626/2846629/711387/2846621/2846628/2846623/2846625/106992278/641333/2846622/697843/100430178/700518/699488/701389/704137/717849/714895/693482	28	monkey	AT1 cells
GOBP	ATP_SYNTHESIS_COUPLED_ELECTRON_TRANSPORT	21/766	80/15927	1.10538357547413e-10	9.40681422728487e-08	8.36988686271291e-08	2846631/2846624/711130/692060/2846633/2846630/2846627/2846626/711387/2846621/2846628/2846625/708377/106992278/641333/2846622/100430178/700518/704137/717849/693482	21	monkey	AT1 cells
GOCC	INTRINSIC_COMPONENT_OF_ORGANELLE_MEMBRANE	49/766	383/15927	3.66381709294965e-10	2.67249286808584e-07	2.37789993581514e-07	706810/697870/100426120/708786/701411/717983/710948/719281/698350/720205/695102/700689/713420/701636/699113/699887/709896/696989/695440/2846625/696663/677700/720232/706143/698272/716864/704035/711077/694540/696549/714486/722352/718589/698529/100428843/709590/704736/697744/693963/699488/710623/717944/699953/712307/695379/713216/714895/699481/719285	49	monkey	AT1 cells
GOBP	ELECTRON_TRANSPORT_CHAIN	28/766	149/15927	4.69298112628428e-10	2.71008438478091e-07	2.41134768274979e-07	694739/699884/715888/702128/719606/2846631/2846624/711130/692060/2846633/2846630/2846627/2846626/711387/2846621/2846628/2846625/708377/707675/106992278/641333/2846622/100430178/722212/700518/704137/717849/693482	28	monkey	AT1 cells
GOMF	OXIDOREDUCTASE_ACTIVITY_ACTING_ON_NAD_P_H_QUINONE_OR_SIMILAR_COMPOUND_AS_ACCEPTOR	16/766	49/15927	5.29557021574086e-10	2.71008438478091e-07	2.41134768274979e-07	715513/699655/2846631/711130/2846630/2846627/2846626/711387/2846621/707675/641333/2846622/100430178/704137/717849/693482	16	monkey	AT1 cells
GOCC	ENDOPLASMIC_RETICULUM_LUMEN	42/766	302/15927	5.30764666036215e-10	2.71008438478091e-07	2.41134768274979e-07	677866/693564/714970/712444/715029/696339/717820/703501/708287/711675/100429807/716553/694618/710843/703814/100423514/713367/700281/703928/707892/696171/718819/710948/574313/712469/716066/708127/700689/706757/714762/700824/699677/100427716/718589/695477/712891/714706/708871/697744/718380/716460/715555	42	monkey	AT1 cells
GOBP	OXIDATIVE_PHOSPHORYLATION	25/766	123/15927	7.2236784378225e-10	3.35310019122924e-07	2.98348288398487e-07	2846631/2846624/720205/711130/692060/2846633/2846630/2846627/2846626/2846629/711387/2846621/2846628/2846623/2846625/708377/106992278/641333/2846622/100430178/700518/701389/704137/717849/693482	25	monkey	AT1 cells
GOBP	RESPIRATORY_ELECTRON_TRANSPORT_CHAIN	22/766	100/15927	1.57426187870409e-09	6.69848429388591e-07	5.96010023551479e-07	719606/2846631/2846624/711130/692060/2846633/2846630/2846627/2846626/711387/2846621/2846628/2846625/708377/106992278/641333/2846622/100430178/700518/704137/717849/693482	22	monkey	AT1 cells
GOMF	PRIMARY_ACTIVE_TRANSMEMBRANE_TRANSPORTER_ACTIVITY	28/766	161/15927	2.9377941352124e-09	1.15387514264573e-06	1.02668173988475e-06	696074/694818/700443/710368/719281/2846631/2846624/716146/711130/692060/2846633/2846630/2846627/2846626/711387/2846621/709188/2846628/2846625/641333/2846622/100430178/722212/700518/704137/717849/703655/693482	28	monkey	AT1 cells
GOCC	MITOCHONDRIAL_PROTEIN_CONTAINING_COMPLEX	36/766	253/15927	4.97875050993599e-09	1.81582143598094e-06	1.61566069179577e-06	701827/2846631/2846624/720205/695102/711130/692060/2846633/2846630/2846627/2846626/700722/2846629/711387/2846621/702487/702994/2846628/2846623/2846625/711081/697852/106992278/641333/2846622/717038/697843/100430178/700518/699488/701389/704137/717849/702151/714895/693482	36	monkey	AT1 cells
GOCC	NADH_DEHYDROGENASE_COMPLEX	14/766	43/15927	6.71841745189863e-09	2.28694930062629e-06	2.0348554191154e-06	2846631/711130/2846630/2846627/2846626/711387/2846621/641333/2846622/697843/100430178/704137/717849/693482	14	monkey	AT1 cells
GOBP	ATP_METABOLIC_PROCESS	35/766	245/15927	7.33496414123907e-09	2.34077043157292e-06	2.08274376536762e-06	709022/700443/703873/2846631/2846624/720205/711130/692060/100425255/2846633/2846630/2846627/2846626/2846629/711387/2846621/2846628/2846623/2846625/708377/698806/106992278/641333/2846622/100427716/710379/100430178/700518/722013/701389/704137/717849/709602/716870/693482	35	monkey	AT1 cells
GOBP	AEROBIC_RESPIRATION	28/766	169/15927	8.97522805596738e-09	2.69573614433938e-06	2.39858107056069e-06	100426120/2846631/2846624/720205/711130/692060/2846633/2846630/2846627/2846626/2846629/711387/2846621/2846628/2846623/2846625/708377/106992278/641333/2846622/100430178/722212/700518/722013/701389/704137/717849/693482	28	monkey	AT1 cells
GOBP	CELL_SUBSTRATE_ADHESION	43/766	348/15927	1.28172626812933e-08	3.51389879785163e-06	3.12655641691459e-06	720945/714970/703572/697468/708963/700962/706304/719305/714568/707673/700454/716250/709353/718038/712628/693958/700409/713160/100423514/694470/704431/697372/721877/707769/708291/703481/707892/705824/699498/718939/716066/699359/574312/574374/698996/709828/702775/701124/707756/709944/707777/722013/713558	43	monkey	AT1 cells
GOBP	MITOCHONDRIAL_ELECTRON_TRANSPORT_NADH_TO_UBIQUINONE	14/766	45/15927	1.30756124479399e-08	3.51389879785163e-06	3.12655641691459e-06	2846631/711130/2846630/2846627/2846626/711387/2846621/708377/641333/2846622/100430178/704137/717849/693482	14	monkey	AT1 cells
GOCC	OXIDOREDUCTASE_COMPLEX	21/766	105/15927	2.2371683602952e-08	5.60781287557012e-06	4.98965517780127e-06	719606/2846631/2846624/711130/2846630/2846627/2846626/711387/2846621/2846625/706110/106992278/641333/2846622/697843/100430178/700518/704137/717849/717440/693482	21	monkey	AT1 cells
GOMF	CADHERIN_BINDING	40/766	317/15927	2.30638602403001e-08	5.60781287557012e-06	4.98965517780127e-06	720550/694510/677680/697555/720824/709353/718038/613027/716794/707403/707769/708291/693560/702600/703481/719824/697752/709018/703378/100428388/705221/709246/722610/709742/706240/706879/574312/704212/702016/702998/708377/722036/703191/696652/698020/697744/694478/693505/719527/722218	40	monkey	AT1 cells
GOCC	COLLAGEN_CONTAINING_EXTRACELLULAR_MATRIX	46/766	397/15927	2.95398915050253e-08	6.85594027384815e-06	6.10019960457844e-06	574381/677866/693564/714456/720945/714970/703553/712444/718984/716411/707213/717820/703501/715931/714568/708287/718038/701313/712628/100429807/716553/707540/703814/712388/100423514/705855/718263/694470/700281/721938/697372/721877/705660/703928/712280/574139/707892/696171/713743/574357/706240/574374/706941/697449/699345/710853	46	monkey	AT1 cells
GOMF	OXIDOREDUCTASE_ACTIVITY_ACTING_ON_NAD_P_H	18/766	80/15927	3.32059232227192e-08	7.14200157411378e-06	6.35472793491148e-06	694875/715513/715888/699655/2846631/711130/2846630/2846627/2846626/711387/2846621/707675/641333/2846622/100430178/704137/717849/693482	18	monkey	AT1 cells
GOMF	NADH_DEHYDROGENASE_ACTIVITY	13/766	41/15927	3.35699251427205e-08	7.14200157411378e-06	6.35472793491148e-06	2846631/711130/2846630/2846627/2846626/711387/2846621/641333/2846622/100430178/704137/717849/693482	13	monkey	AT1 cells
GOMF	INTEGRIN_BINDING	25/766	152/15927	6.48307228567361e-08	1.32410268362598e-05	1.17814484147231e-05	714970/712444/703572/709496/703501/700962/700454/701313/693958/712354/716409/694470/697372/712262/712280/574139/707892/719824/707716/699498/704961/574312/574102/701124/707756	25	monkey	AT1 cells
GOCC	LAMELLIPODIUM	28/766	196/15927	2.33267920046359e-07	4.58102307598734e-05	4.07604997133638e-05	719305/716250/701758/693958/709849/712132/706759/708291/711124/702800/703481/705824/709018/100428388/699705/699359/574312/709313/704212/100427716/574285/705295/696556/707756/709944/713558/693505/714175	28	monkey	AT1 cells
GOBP	POSITIVE_REGULATION_OF_CELL_SUBSTRATE_ADHESION	21/766	121/15927	2.87185227052524e-07	5.43099173825996e-05	4.83232530198322e-05	714970/708963/700962/706304/719305/718038/693958/700409/100423514/694470/704431/721877/707769/699498/718939/699359/574374/702775/709944/722013/713558	21	monkey	AT1 cells
GOBP	CELLULAR_RESPIRATION	29/766	211/15927	3.29249785056125e-07	5.68579160497314e-05	5.05903819388214e-05	100426120/719606/2846631/2846624/720205/711130/692060/2846633/2846630/2846627/2846626/2846629/711387/2846621/2846628/2846623/2846625/708377/106992278/641333/2846622/100430178/722212/700518/722013/701389/704137/717849/693482	29	monkey	AT1 cells
GOCC	ENDOPLASMIC_RETICULUM_GOLGI_INTERMEDIATE_COMPARTMENT	21/766	122/15927	3.31480639354597e-07	5.68579160497314e-05	5.05903819388214e-05	705006/696171/714370/715326/699105/696663/114673977/717900/699383/694540/699677/723005/717928/697449/701114/714486/695477/697489/704736/710623/718380	21	monkey	AT1 cells
GOCC	INTRINSIC_COMPONENT_OF_ENDOPLASMIC_RETICULUM_MEMBRANE	24/766	154/15927	3.34065311690549e-07	5.68579160497314e-05	5.05903819388214e-05	697870/717983/710948/699887/696989/695440/696663/720232/706143/698272/696549/698529/100428843/709590/704736/697744/693963/710623/717944/699953/712307/713216/699481/719285	24	monkey	AT1 cells
GOBP	PROTEIN_LOCALIZATION_TO_PLASMA_MEMBRANE	34/766	274/15927	3.89878811291636e-07	6.25252255874553e-05	5.563297537169e-05	700086/700962/717477/711675/613027/716794/700443/709699/707769/693560/719824/709018/704961/712289/716066/719281/714942/574312/574374/698996/711792/722036/704717/716313/694540/695851/574285/709667/695611/696652/696360/706050/714175/703554	34	monkey	AT1 cells
GOCC	ACTIN_CYTOSKELETON	49/766	475/15927	3.91854136074925e-07	6.25252255874553e-05	5.563297537169e-05	707129/697047/709784/710747/720550/694510/719305/716439/693867/718097/703565/693958/716794/702764/695617/707769/708291/711124/708652/709055/703481/705824/699498/709018/702797/693875/701520/100428388/705221/703047/722610/699705/695077/711889/695969/719428/699876/706829/702998/706428/574285/705295/696556/709944/707777/694478/714175/701706/714948	49	monkey	AT1 cells
GOBP	PROTEIN_LOCALIZATION_TO_CELL_PERIPHERY	38/766	327/15927	4.42795620327613e-07	6.85125587088724e-05	6.0960315704433e-05	704449/700086/700962/717477/711675/613027/716794/700443/709699/707769/693560/719824/709018/722304/704961/712289/716066/719281/714942/574312/574374/698996/711792/722036/704717/716313/694540/695851/574285/709667/697489/695611/696652/696360/698832/706050/714175/703554	38	monkey	AT1 cells
GOCC	CELL_LEADING_EDGE	44/766	410/15927	5.26515642459969e-07	7.90702608941354e-05	7.03542264042485e-05	719305/708205/720824/693867/716250/709353/718097/613027/701758/693958/709849/721394/712132/700409/706759/716794/700504/708291/711124/693974/702800/703481/705824/709018/100428388/705221/699705/712752/699359/705731/574312/709313/704212/100427716/574285/705295/696556/721173/707756/709944/713558/693505/714175/694472	44	monkey	AT1 cells
GOCC	BASEMENT_MEMBRANE	17/766	87/15927	6.89159697203463e-07	0.000100538554683454	8.94560376881247e-05	574381/720945/712444/707213/708287/701313/712628/100429807/703814/712388/100423514/694470/700281/721877/574139/707892/706240	17	monkey	AT1 cells
GOBP	TRANSFORMING_GROWTH_FACTOR_BETA_RECEPTOR_SIGNALING_PATHWAY	26/766	185/15927	8.62349761243915e-07	0.000122309941136429	0.00010882753127277	704449/706980/697468/700962/704876/700454/693958/707540/713160/705855/696771/694470/721938/705824/708752/696898/705053/694572/574312/697105/698806/705804/701124/703088/713558/710037	26	monkey	AT1 cells
GOBP	WOUND_HEALING	43/766	408/15927	1.15341454529995e-06	0.000159171207251393	0.000141625524253616	704449/714456/714970/709784/703572/706304/699791/700454/716250/709353/693958/716553/707540/704688/716771/694860/700504/712262/703928/697573/709693/574139/719824/704382/613026/695077/716066/700922/717792/574312/694434/703191/706941/697449/574285/574102/696662/709944/703088/701540/694714/712059/703680	43	monkey	AT1 cells
GOBP	BASEMENT_MEMBRANE_ORGANIZATION	10/766	32/15927	1.53460785353121e-06	0.000206202834213957	0.000183472783818303	704449/706980/720945/707242/709353/712628/700281/714755/707892/574312	10	monkey	AT1 cells
GOBP	ENERGY_DERIVATION_BY_OXIDATION_OF_ORGANIC_COMPOUNDS	34/766	293/15927	1.84246111847692e-06	0.000241220678742132	0.000214630558362925	100426120/719606/2846631/2846624/720205/711130/692060/100425255/2846633/2846630/2846627/2846626/2846629/711387/2846621/710910/2846628/2846623/2846625/708377/106992278/641333/722884/2846622/710379/100430178/722212/700518/722013/701389/704137/717849/714326/693482	34	monkey	AT1 cells
GOBP	PROTON_TRANSMEMBRANE_TRANSPORT	21/766	136/15927	2.09542914713077e-06	0.000267481530631242	0.000237996636816221	694875/710368/2846631/2846624/695102/692060/2846633/2846630/2846629/2846628/2846623/2846625/708377/721420/641333/700966/722212/700518/701389/703655/694472	21	monkey	AT1 cells
GOBP	REGULATION_OF_CELL_SUBSTRATE_ADHESION	27/766	208/15927	2.56771760724261e-06	0.000317133609729448	0.000282175492112952	714970/697468/708963/700962/706304/719305/707673/716250/709353/718038/693958/700409/100423514/694470/704431/721877/707769/705824/699498/718939/699359/574374/698996/702775/709944/722013/713558	27	monkey	AT1 cells
GOCC	CELL_CELL_JUNCTION	47/766	478/15927	2.6086195864937e-06	0.000317133609729448	0.000282175492112952	716628/714344/694694/720550/677680/712004/700086/707242/703890/699791/693958/709341/713229/716771/700409/716409/694860/106994738/700443/700504/707403/707769/702800/693560/708652/574320/719824/697752/709018/100428388/705221/709246/695983/706240/574312/699876/698996/704212/702998/708377/704717/100427716/574285/694478/698832/693505/714175	47	monkey	AT1 cells
GOBP	GENERATION_OF_PRECURSOR_METABOLITES_AND_ENERGY	45/766	452/15927	3.06736667699032e-06	0.000364231959365409	0.000324082119409798	709022/100426120/694739/703873/699884/715888/702128/719606/2846631/2846624/720205/695102/711130/692060/100425255/2846633/2846630/2846627/2846626/2846629/711387/2846621/710910/2846628/2846623/2846625/708377/707675/106992278/641333/722884/2846622/100427716/710379/100430178/722212/700518/722013/701389/704137/717849/709602/714326/716870/693482	45	monkey	AT1 cells
GOBP	POSITIVE_REGULATION_OF_CELL_ADHESION	42/766	414/15927	4.08363333247362e-06	0.00047388708626387	0.000421649795764501	717296/704449/714970/696214/720550/703572/697468/708963/700962/706304/719305/716250/718038/693958/716553/707540/700409/100423514/694470/704431/721877/697573/707769/693560/719824/699498/704961/718939/714370/699359/709595/717792/574374/704980/702775/701124/707756/709944/703088/722013/713558/714175	42	monkey	AT1 cells
GOCC	VACUOLAR_MEMBRANE	42/766	415/15927	4.33969203885399e-06	0.000490579621090325	0.000436502287221606	706810/710142/694818/710843/720531/700504/701652/710257/701298/706240/708473/714942/705323/708447/709828/715070/706148/706525/100430225/703191/699383/695851/714413/701083/574161/699990/717907/702648/709667/696652/712059/697321/695379/703655/714175/694472/706361/703554/711339/694013/722218/718518	42	monkey	AT1 cells
GOBP	REGULATION_OF_RESPONSE_TO_ENDOPLASMIC_RETICULUM_STRESS	15/766	79/15927	4.50855487042878e-06	0.000490579621090325	0.000436502287221606	704449/677866/710948/714639/698996/696663/702016/721161/708377/717226/696350/712545/712891/700825/704454	15	monkey	AT1 cells
GOBP	EXTERNAL_ENCAPSULATING_STRUCTURE_ORGANIZATION	34/766	305/15927	4.51571527443112e-06	0.000490579621090325	0.000436502287221606	704449/706980/720945/714970/712444/710142/717820/708963/706304/707242/708287/710850/716250/709353/712628/100429807/707540/703814/100423514/694470/700281/721938/697372/721877/714755/707892/696171/574313/699705/716066/574312/100427716/718589/714175	34	monkey	AT1 cells
GOBP	RESPONSE_TO_TRANSFORMING_GROWTH_FACTOR_BETA	29/766	241/15927	5.12580231753035e-06	0.000545257221527291	0.000485152693036425	704449/706980/697468/700962/704876/700454/693958/100429807/707540/700409/713160/705855/696771/694470/721938/705824/708752/696898/705053/694572/574312/697105/698806/705804/701124/703088/714309/713558/710037	29	monkey	AT1 cells
GOMF	EXTRACELLULAR_MATRIX_BINDING	12/766	53/15927	6.06869504677174e-06	0.00063238279405748	0.00056267428188758	714970/703572/708963/700962/714568/712628/716553/712388/705660/574312/701124/707756	12	monkey	AT1 cells
GOMF	EXTRACELLULAR_MATRIX_STRUCTURAL_CONSTITUENT	22/766	157/15927	6.21785765571462e-06	0.000634967623801577	0.000564974181938196	693564/720945/714970/712444/718984/707213/717820/703501/708287/708336/701313/100429807/703814/712388/100423514/694470/700281/697372/721877/705660/707892/699345	22	monkey	AT1 cells
GOBP	PLASMA_MEMBRANE_ORGANIZATION	21/766	147/15927	7.40476832960933e-06	0.000741347982176181	0.000659628072458078	704449/677866/694299/706980/717477/707540/694875/716794/719083/712262/697752/100428388/699705/702128/700922/703191/696556/701540/712059/713558/714175	21	monkey	AT1 cells
GOBP	RESPONSE_TO_ENDOPLASMIC_RETICULUM_STRESS	29/766	247/15927	8.31203007771069e-06	0.000816177414938285	0.000726208943631566	704449/677866/574320/710948/714639/698996/696663/702016/721161/697105/708377/715070/717226/707239/696350/698272/708651/702461/712545/704923/712891/714706/717944/700825/714175/716460/704454/715555/713216	29	monkey	AT1 cells
GOMF	CELL_ADHESION_MEDIATOR_ACTIVITY	13/766	64/15927	8.98053322748561e-06	0.000855263434675196	0.000760986452276608	703572/677680/714568/705207/716409/694860/707769/100428388/706240/574312/704980/702998/694478	13	monkey	AT1 cells
GOCC	TIGHT_JUNCTION	19/766	126/15927	9.04508920338045e-06	0.000855263434675196	0.000760986452276608	716628/714344/720550/677680/712004/700086/709341/716771/716409/106994738/700504/693560/574320/719824/709246/699876/704717/574285/698832	19	monkey	AT1 cells
GOCC	SECRETORY_GRANULE_MEMBRANE	32/766	290/15927	1.05869441735179e-05	0.000973160716149432	0.000865887738038004	704449/706980/716411/703501/712388/694860/712262/701652/697656/700363/718819/702128/714370/698876/704980/711792/709828/706148/706525/695851/703262/574161/707756/717907/701540/697489/700825/695379/703680/706361/694013/718518	32	monkey	AT1 cells
GOBP	TRANSMEMBRANE_RECEPTOR_PROTEIN_SERINE_THREONINE_KINASE_SIGNALING_PATHWAY	36/766	345/15927	1.06731296718308e-05	0.000973160716149432	0.000865887738038004	704449/706980/714970/697468/700962/704876/700454/693958/716553/707540/694618/716794/713160/713367/705855/696771/694470/721938/705160/705824/708752/696898/705053/694572/574312/697105/720232/698806/705804/721420/701124/709944/703088/706873/713558/710037	36	monkey	AT1 cells
GOCC	LATE_ENDOSOME_MEMBRANE	20/766	139/15927	1.0893001629036e-05	0.000975783619611541	0.000868221514883092	711675/712289/701298/706240/714969/708473/714942/709828/715070/703191/695851/701083/699990/717907/702648/712059/695379/694472/706361/711339	20	monkey	AT1 cells
GOCC	LATE_ENDOSOME	30/766	264/15927	1.11833150902361e-05	0.000984517359495613	0.00087599252140579	711675/613027/700890/704431/106994933/700282/712289/701298/706240/714969/708473/701435/714942/709828/715070/704717/703191/695851/701083/720906/699990/717907/702648/709667/712059/693522/695379/694472/706361/711339	30	monkey	AT1 cells
GOBP	MAINTENANCE_OF_PROTEIN_LOCATION_IN_CELL	12/766	57/15927	1.34801937063002e-05	0.00115114901769226	0.00102425611980947	704449/708786/699705/720205/705323/699887/703930/708377/694540/717928/722013/715555	12	monkey	AT1 cells
GOBP	ENTRY_INTO_HOST	20/766	141/15927	1.35277244382314e-05	0.00115114901769226	0.00102425611980947	704449/706980/703572/700454/613027/693684/713229/716409/712280/719824/704961/699705/714370/716066/574312/695851/699990/707756/706925/722218	20	monkey	AT1 cells
GOBP	BIOLOGICAL_PROCESS_INVOLVED_IN_INTERACTION_WITH_HOST	23/766	177/15927	1.37524657421128e-05	0.00115114901769226	0.00102425611980947	704449/706980/703572/700454/613027/693684/713229/716409/712280/719824/704961/699705/714370/716066/574312/703191/695851/574102/699990/707756/712059/706925/722218	23	monkey	AT1 cells
GOCC	APICAL_JUNCTION_COMPLEX	20/766	142/15927	1.5048918293498e-05	0.00123935123881614	0.00110273567665089	716628/720550/677680/712004/700086/709341/713229/716771/716409/700504/707769/574320/719824/709246/699876/704212/704717/574285/698832/693505	20	monkey	AT1 cells
GOBP	ACTIN_FILAMENT_BASED_MOVEMENT	18/766	121/15927	1.8713746480235e-05	0.00150102534824544	0.00133556505309075	704449/697047/714344/694510/716250/718097/700409/706759/694860/707769/703481/700282/699705/710368/711889/712180/696556/703644	18	monkey	AT1 cells
GOBP	REGULATION_OF_PROTEIN_LOCALIZATION_TO_PLASMA_MEMBRANE	16/766	99/15927	1.88142621010004e-05	0.00150102534824544	0.00133556505309075	700962/613027/716794/719281/714942/574312/698996/711792/716313/694540/695851/574285/709667/696652/706050/703554	16	monkey	AT1 cells
GOMF	LAMININ_BINDING	8/766	26/15927	1.98974747673778e-05	0.00156302317172664	0.0013907287626883	703572/700962/714568/712628/716553/705660/574312/701124	8	monkey	AT1 cells
GOBP	NEGATIVE_REGULATION_OF_RESPONSE_TO_ENDOPLASMIC_RETICULUM_STRESS	10/766	42/15927	2.26067563408375e-05	0.00174894087691388	0.00155615247794346	677866/710948/714639/702016/708377/717226/696350/712891/700825/704454	10	monkey	AT1 cells
GOBP	REGULATION_OF_PEPTIDASE_ACTIVITY	40/766	416/15927	2.43495996318321e-05	0.00185565754806171	0.00165110560897074	717296/574381/704449/714999/714456/714970/710469/712444/710747/716411/708963/703890/708336/106996614/716771/703928/714755/696171/699884/715888/613026/718819/717022/574313/719313/699705/716066/574357/706240/709595/699483/696663/708377/717226/719764/100427716/723043/706483/696360/701896	40	monkey	AT1 cells
GOBP	PROTEIN_LOCALIZATION_TO_CELL_CELL_JUNCTION	7/766	20/15927	2.58880342018337e-05	0.00194388680344945	0.00172960922004821	720550/694860/106994738/719824/709246/699876/574285	7	monkey	AT1 cells
GOBP	CELL_MATRIX_ADHESION	26/766	223/15927	2.72074337246006e-05	0.00201335009562045	0.00179141546842679	703572/700962/714568/707673/700454/709353/718038/693958/700409/694470/697372/721877/707769/708291/705824/699498/718939/574312/574374/698996/709828/702775/701124/707756/709944/707777	26	monkey	AT1 cells
GOCC	ENDOPLASMIC_RETICULUM_GOLGI_INTERMEDIATE_COMPARTMENT_MEMBRANE	13/766	71/15927	2.91113924092612e-05	0.00210935229934118	0.00187683520398221	714370/715326/696663/717900/699383/723005/717928/697449/701114/714486/697489/704736/710623	13	monkey	AT1 cells
GOBP	NADH_DEHYDROGENASE_COMPLEX_ASSEMBLY	11/766	52/15927	2.93309857526878e-05	0.00210935229934118	0.00187683520398221	2846631/2846630/2846627/2846626/711387/697843/100430178/708623/704137/717849/693482	11	monkey	AT1 cells
GOBP	CELL_CELL_JUNCTION_ORGANIZATION	24/766	199/15927	3.16047400662839e-05	0.0022413028163673	0.00199424061587838	704449/716628/714344/720550/712004/703890/693958/707540/716771/716409/694860/106994738/700504/704386/712262/707769/693560/719824/709018/709246/704212/574285/722013/693505	24	monkey	AT1 cells
GOCC	AZUROPHIL_GRANULE_MEMBRANE	11/766	54/15927	4.25756958676288e-05	0.00297796579589195	0.00264970012061551	701652/709828/706148/706525/695851/574161/717907/695379/706361/694013/718518	11	monkey	AT1 cells
GOMF	PROTON_TRANSMEMBRANE_TRANSPORTER_ACTIVITY	17/766	117/15927	4.31718660333928e-05	0.0029788587563041	0.0026504946486504	710142/694875/2846624/695102/692060/2846633/2846629/2846628/2846623/2846625/721420/700966/722212/700518/701389/703655/694472	17	monkey	AT1 cells
GOBP	MITOCHONDRIAL_RESPIRATORY_CHAIN_COMPLEX_ASSEMBLY	14/766	85/15927	4.9826886818661e-05	0.00339221445461444	0.00301828552293812	716294/2846631/2846630/2846627/2846626/711387/697843/100430178/100423146/722212/708623/704137/717849/693482	14	monkey	AT1 cells
GOBP	CD4_POSITIVE_ALPHA_BETA_T_CELL_PROLIFERATION	5/766	10/15927	5.22894070214318e-05	0.00346739886040819	0.00308518223792891	704961/714370/709595/705804/703088	5	monkey	AT1 cells
GOBP	MEMBRANE_RAFT_ASSEMBLY	5/766	10/15927	5.22894070214318e-05	0.00346739886040819	0.00308518223792891	704449/706980/706240/574374/714175	5	monkey	AT1 cells
GOCC	CELL_CORTEX	31/766	302/15927	5.89471388784497e-05	0.00382437905889667	0.00340281196903499	704449/707129/709784/712004/719305/693867/709353/718097/703565/693958/716794/694168/695515/708291/699498/699884/709018/703047/709246/722610/699705/695077/695969/699359/719428/705716/704212/574285/696556/703262/714175	31	monkey	AT1 cells
GOBP	HEMOSTASIS	25/766	220/15927	5.91707688313429e-05	0.00382437905889667	0.00340281196903499	704449/714456/709784/703572/716250/716553/704688/712262/703928/709693/719824/613026/695077/716066/717792/694434/706941/697449/574285/574102/696662/709944/701540/694714/703680	25	monkey	AT1 cells
GOCC	ADHERENS_JUNCTION	21/766	169/15927	6.2710936017574e-05	0.0039879105770312	0.00354831716050604	720550/693958/713229/700409/716409/707403/707769/693560/708652/697752/709018/100428388/709246/706240/704212/702998/708377/574285/694478/698832/714175	21	monkey	AT1 cells
GOBP	PROTEIN_EXIT_FROM_ENDOPLASMIC_RETICULUM	10/766	47/15927	6.3977229909961e-05	0.0039879105770312	0.00354831716050604	704961/696663/708651/697449/701114/717907/700825/716460/715555/713216	10	monkey	AT1 cells
GOBP	SEGMENT_SPECIFICATION	6/766	16/15927	6.41584318815112e-05	0.0039879105770312	0.00354831716050604	693867/693825/695599/701531/704386/677699	6	monkey	AT1 cells
GOBP	HOMOTYPIC_CELL_CELL_ADHESION	14/766	87/15927	6.48929411705233e-05	0.0039879105770312	0.00354831716050604	709784/716250/716409/694860/712262/709693/707769/719824/720563/709018/695077/574285/574102/709944	14	monkey	AT1 cells
GOBP	CELL_JUNCTION_ASSEMBLY	38/766	405/15927	6.56060494458717e-05	0.0039879105770312	0.00354831716050604	704449/716628/698488/714344/694694/720550/703572/708963/712004/700086/709353/693958/716771/700409/106994738/700504/704386/712262/707769/708291/701031/693560/719824/705824/722304/701520/709246/574374/722606/704212/704717/100427716/574285/704923/707777/722013/693505/714175	38	monkey	AT1 cells
GOBP	BIOLOGICAL_PROCESS_INVOLVED_IN_SYMBIOTIC_INTERACTION	28/766	263/15927	7.03596064229848e-05	0.0042138588489126	0.0037493588125233	704449/706980/703572/707242/700093/700454/613027/693684/713229/716409/712280/719824/704961/699705/714370/716066/706757/574312/100425956/703191/695851/574102/720906/699990/707756/712059/706925/722218	28	monkey	AT1 cells
GOBP	PROTEIN_MATURATION	31/766	305/15927	7.09737291434555e-05	0.0042138588489126	0.0037493588125233	714456/706810/707242/703890/711675/716294/702222/716553/719083/696171/699884/717022/710948/703047/714639/699705/706240/709595/714942/697228/574374/697105/698806/697403/695951/706483/699488/698788/710037/713216/717440	31	monkey	AT1 cells
GOBP	HETEROTYPIC_CELL_CELL_ADHESION	11/766	57/15927	7.19518610512643e-05	0.00422282991411213	0.00375734098363287	717296/697468/703890/716409/694860/707769/703481/574312/704980/707756/714175	11	monkey	AT1 cells
GOCC	CONTRACTILE_FIBER	25/766	224/15927	7.9471583345194e-05	0.00461115800637001	0.00410286308274949	707129/697047/714344/709784/710747/693958/697014/706759/716794/702764/694470/709693/707769/708652/703481/693875/695077/719428/697105/702998/716313/697449/709944/694478/114669716	25	monkey	AT1 cells
GOBP	MEMBRANE_BIOGENESIS	11/766	58/15927	8.49856753819438e-05	0.00487569503932814	0.00433823979832607	704449/706980/716794/706240/574374/713999/703191/698529/712059/697494/714175	11	monkey	AT1 cells
GOCC	MEMBRANE_MICRODOMAIN	32/766	323/15927	8.88904521370553e-05	0.00503329316649711	0.00447846564549478	704449/694299/706980/714344/717477/716250/718038/613027/716553/716409/719807/700443/712280/696171/613026/703047/696898/710368/714370/700922/706240/716146/574312/574374/706110/708377/100427716/703088/574113/701389/695379/714175	32	monkey	AT1 cells
GOBP	ACTIN_FILAMENT_ORGANIZATION	39/766	426/15927	8.97042064534347e-05	0.00503329316649711	0.00447846564549478	696712/720550/694510/719305/693867/709353/718097/693958/709849/716794/713160/694168/702764/695617/708291/711124/702800/709055/719824/709018/693875/100428388/705221/722610/699705/695969/699359/719428/574312/574374/699876/698996/704980/702998/696556/703262/696402/697824/694478	39	monkey	AT1 cells
GOBP	MAINTENANCE_OF_PROTEIN_LOCALIZATION_IN_ORGANELLE	9/766	40/15927	9.35697004874057e-05	0.00519311837705102	0.00462067308127738	708786/720205/699887/703930/708377/694540/717928/722013/715555	9	monkey	AT1 cells
GOBP	REGULATION_OF_BODY_FLUID_LEVELS	35/766	368/15927	9.64363324397517e-05	0.00529466573588572	0.00471102672110886	704449/703773/711804/714456/714344/709784/703572/700093/716250/716553/704688/712476/106994738/712262/703928/709693/574320/719824/613026/710948/695077/716066/717792/2846628/694434/706941/697449/695851/574285/574102/696662/709944/701540/694714/703680	35	monkey	AT1 cells
GOBP	MEMBRANE_RAFT_ORGANIZATION	7/766	24/15927	9.76350742747457e-05	0.00530345414092395	0.00471884636696307	704449/706980/699705/706240/574374/718532/714175	7	monkey	AT1 cells
GOBP	REGULATION_OF_ACTIN_FILAMENT_BASED_PROCESS	35/766	369/15927	0.00010177816870697	0.00547030873071358	0.00486730832287295	704449/697047/720550/719305/707673/716250/709353/693958/709849/716794/713160/694168/694860/707769/708291/711124/106994933/719824/709018/693875/100428388/705221/722610/699705/695969/574374/699876/698996/704980/712180/696556/703262/707777/703644/694478	35	monkey	AT1 cells
GOBP	ACTIN_MEDIATED_CELL_CONTRACTION	14/766	92/15927	0.000121050379477506	0.0063897034076175	0.00568535673351829	704449/697047/714344/716250/700409/694860/707769/703481/700282/699705/710368/711889/712180/703644	14	monkey	AT1 cells
GOBP	FORMATION_OF_PRIMARY_GERM_LAYER	16/766	115/15927	0.000121795314051388	0.0063897034076175	0.00568535673351829	720945/714344/703572/717820/700962/701313/100429807/694618/700409/100423514/701411/696898/702981/574312/705804/707756	16	monkey	AT1 cells
GOMF	ENDOPEPTIDASE_REGULATOR_ACTIVITY	21/766	177/15927	0.000122638255767042	0.0063897034076175	0.00568535673351829	574381/714999/710469/712444/716411/708963/708336/703928/714755/696171/613026/718819/574313/716066/574357/706240/709595/699483/719764/100427716/706483	21	monkey	AT1 cells
GOBP	EPITHELIAL_CELL_MORPHOGENESIS	8/766	33/15927	0.000131101085826331	0.00676163782049743	0.00601629225333805	708205/716771/700409/718131/709699/714755/702800/718848	8	monkey	AT1 cells
GOBP	CELLULAR_RESPONSE_TO_LOW_DENSITY_LIPOPROTEIN_PARTICLE_STIMULUS	6/766	18/15927	0.000136915439968178	0.00692168550967836	0.00615869764359202	718038/712262/704961/716146/574312/712307	6	monkey	AT1 cells
GOMF	OXIDOREDUCTASE_ACTIVITY_ACTING_ON_A_HEME_GROUP_OF_DONORS	6/766	18/15927	0.000136915439968178	0.00692168550967836	0.00615869764359202	715888/2846624/692060/2846633/2846628/722212	6	monkey	AT1 cells
GOBP	EPITHELIAL_CELL_DEVELOPMENT	23/766	205/15927	0.000139895318678952	0.00700299507034049	0.00623104432836282	714344/720550/708205/694618/716771/700409/700303/718131/708977/709699/714755/702800/693560/712280/707892/719824/704382/709018/718848/704717/712180/710379/697321	23	monkey	AT1 cells
GOBP	MAINTENANCE_OF_BLOOD_BRAIN_BARRIER	8/766	34/15927	0.000164282959710392	0.00814396885709965	0.00724624684833984	714344/720550/716771/106994738/700504/719824/574312/574285	8	monkey	AT1 cells
GOBP	PROTEIN_FOLDING	21/766	181/15927	0.000168390666259236	0.00826733405691981	0.00735601331553505	677866/710747/700998/710948/712469/706757/714762/707206/720232/717805/708716/699170/716189/697449/574102/718589/722013/694823/717944/697869/715962	21	monkey	AT1 cells
GOBP	CELL_CELL_JUNCTION_ASSEMBLY	18/766	143/15927	0.000174260395820052	0.00847403410530654	0.0075399285048556	704449/716628/714344/720550/712004/716771/106994738/700504/704386/712262/707769/693560/719824/709246/704212/574285/722013/693505	18	monkey	AT1 cells
GOBP	VIRAL_LIFE_CYCLE	29/766	292/15927	0.000179664550968566	0.00854981827861885	0.00760735887408394	704449/706980/703572/700454/613027/693684/713229/716409/712280/719824/704961/699705/714370/716066/706757/574312/100425956/703191/695851/574102/699990/707756/711982/709590/698020/712059/706925/693505/722218	29	monkey	AT1 cells
GOCC	I_BAND	17/766	131/15927	0.00018042984426027	0.00854981827861885	0.00760735887408394	707129/709784/710747/693958/697014/706759/702764/709693/707769/708652/703481/693875/695077/697105/702998/716313/114669716	17	monkey	AT1 cells
GOMF	ACTIVE_TRANSMEMBRANE_TRANSPORTER_ACTIVITY	35/766	380/15927	0.000180842219759271	0.00854981827861885	0.00760735887408394	710142/696074/694818/700443/710368/719281/2846631/2846624/716146/695102/711130/692060/2846633/2846630/2846627/2846626/699113/711387/2846621/709188/2846628/2846625/721420/641333/700966/2846622/100430178/722212/700518/704137/717849/703655/694472/693482/722218	35	monkey	AT1 cells
GOBP	PROTEIN_PROCESSING	25/766	237/15927	0.000195297402960119	0.00914851871114098	0.00814006365210886	714456/706810/707242/703890/716294/702222/716553/719083/699884/717022/703047/714639/699705/706240/709595/714942/697228/574374/698806/695951/706483/699488/698788/710037/713216	25	monkey	AT1 cells
GOMF	EXOGENOUS_PROTEIN_BINDING	12/766	74/15927	0.000197675405393299	0.00917573290852894	0.00816427798734428	703572/700454/613027/713229/716409/712280/719824/704961/714370/574312/699990/707756	12	monkey	AT1 cells
GOBP	REGULATION_OF_PROTEIN_LOCALIZATION_TO_CELL_PERIPHERY	16/766	120/15927	0.000201878815019957	0.00928642549091802	0.00826276875890123	700962/613027/716794/719281/714942/574312/698996/711792/716313/694540/695851/574285/709667/696652/706050/703554	16	monkey	AT1 cells
GOMF	CELL_CELL_ADHESION_MEDIATOR_ACTIVITY	10/766	54/15927	0.000218106607120338	0.00986852167221162	0.0087806995974324	677680/705207/716409/694860/707769/100428388/706240/704980/702998/694478	10	monkey	AT1 cells
GOBP	GOLGI_VESICLE_TRANSPORT	28/766	281/15927	0.000218398540728538	0.00986852167221162	0.0087806995974324	694510/716794/719281/699105/705323/696663/702164/114673977/708716/699426/695469/699383/694540/723005/717928/697449/701114/714486/714413/697489/723043/695611/706038/706819/704736/713558/710623/706050	28	monkey	AT1 cells
GOCC	ENDOPLASMIC_RETICULUM_PROTEIN_CONTAINING_COMPLEX	16/766	121/15927	0.000222484310725061	0.00996495518036984	0.00886650309408461	706757/699887/707625/695440/706143/706148/698863/708651/695951/717580/710296/712307/715555/713216/699481/719285	16	monkey	AT1 cells
GOCC	AZUROPHIL_GRANULE	18/766	146/15927	0.000226687440509248	0.0100649223586106	0.0089554507390198	704431/701652/706240/709828/706148/706525/695851/721173/574161/717907/709667/574113/709355/721595/695379/706361/694013/718518	18	monkey	AT1 cells
GOMF	PEPTIDASE_REGULATOR_ACTIVITY	23/766	212/15927	0.000230474578642629	0.0101110802884964	0.00899652061045839	574381/704449/714999/710469/712444/716411/708963/708336/106996614/703928/714755/696171/613026/718819/574313/716066/574357/706240/709595/699483/719764/100427716/706483	23	monkey	AT1 cells
GOBP	REGULATION_OF_CELLULAR_RESPONSE_TO_GROWTH_FACTOR_STIMULUS	28/766	282/15927	0.000231687503672949	0.0101110802884964	0.00899652061045839	704449/706980/714970/700962/714505/704876/702222/694618/713367/705855/696771/707403/694470/693680/705160/702600/708752/705053/702016/697105/709828/720232/705804/709944/723043/706873/713558/710037	28	monkey	AT1 cells
GOBP	EXTRACELLULAR_MATRIX_ASSEMBLY	9/766	45/15927	0.000244477541944582	0.0105537980471228	0.00939043692072938	720945/709353/712628/721938/697372/721877/707892/716066/718589	9	monkey	AT1 cells
GOCC	INTRINSIC_COMPONENT_OF_GOLGI_MEMBRANE	11/766	65/15927	0.000245965916100198	0.0105537980471228	0.00939043692072938	719281/713420/699113/677700/711077/694540/714486/718589/704736/710623/699953	11	monkey	AT1 cells
GOBP	ENDOPLASMIC_RETICULUM_ORGANIZATION	13/766	87/15927	0.000252565076584832	0.0107466440086846	0.00956202518017663	706980/697870/714639/695440/100424914/723005/697449/699718/697494/693963/717944/699481/719285	13	monkey	AT1 cells
GOCC	COPII_COATED_ER_TO_GOLGI_TRANSPORT_VESICLE	12/766	76/15927	0.000255940535515204	0.0108002675565342	0.0096097377232155	699105/717900/723005/100427716/697449/701114/714486/723043/706038/704736/710623/712307	12	monkey	AT1 cells
GOCC	FILOPODIUM	14/766	99/15927	0.000267641275121232	0.0112014454981067	0.00996669321331526	698488/694510/700962/716250/706759/716409/701031/702800/699498/709018/100428388/574312/100427716/707756	14	monkey	AT1 cells
GOBP	PROTEIN_LOCALIZATION_TO_ENDOPLASMIC_RETICULUM	11/766	66/15927	0.000282546076077755	0.0117291078410815	0.0104361905378827	699887/696989/696663/717226/698863/694540/717928/706518/714413/693963/715555	11	monkey	AT1 cells
GOBP	VASCULOGENESIS	12/766	77/15927	0.000290163392643816	0.0117797112315209	0.0104812158400322	704449/716553/694428/704382/718939/705053/712600/704717/702775/707756/703088/714309	12	monkey	AT1 cells
GOCC	CORTICAL_ACTIN_CYTOSKELETON	12/766	77/15927	0.000290163392643816	0.0117797112315209	0.0104812158400322	707129/693867/716794/708291/699498/709018/703047/722610/699705/695969/696556/714175	12	monkey	AT1 cells
GOBP	NEGATIVE_REGULATION_OF_PROTEOLYSIS	30/766	315/15927	0.000290686176100985	0.0117797112315209	0.0104812158400322	574381/714999/710469/712444/710747/716411/708963/708336/716553/703928/714755/696171/715888/613026/718819/717022/574313/716066/574357/706240/699483/714942/708377/717226/719764/699170/100427716/714413/700825/710037	30	monkey	AT1 cells
GOBP	GASTRULATION	20/766	176/15927	0.000314825493597729	0.0126574722071654	0.0112622198952988	720945/714344/703572/717820/700962/709353/701313/100429807/694618/700409/100423514/701411/696898/702981/574312/705804/719564/707756/703088/695611	20	monkey	AT1 cells
GOBP	COTRANSLATIONAL_PROTEIN_TARGETING_TO_MEMBRANE	6/766	21/15927	0.000353587696987086	0.0137818227543211	0.0122626315805244	714762/719383/696989/698863/706518/693963	6	monkey	AT1 cells
GOCC	COMPLEX_OF_COLLAGEN_TRIMERS	6/766	21/15927	0.000353587696987086	0.0137818227543211	0.0122626315805244	712444/708287/100429807/703814/100423514/700281	6	monkey	AT1 cells
GOCC	LAMELLIPODIUM_MEMBRANE	6/766	21/15927	0.000353587696987086	0.0137818227543211	0.0122626315805244	716250/693958/706759/711124/709313/707756	6	monkey	AT1 cells
GOCC	PERINUCLEAR_ENDOPLASMIC_RETICULUM	6/766	21/15927	0.000353587696987086	0.0137818227543211	0.0122626315805244	677866/703047/698996/696663/707239/696549	6	monkey	AT1 cells
GOCC	ENDOSOME_MEMBRANE	41/766	487/15927	0.000359949729619028	0.0138600045746164	0.0123321953004813	704449/703773/706810/694510/717477/711675/613027/697573/701411/697752/712289/701298/706240/711130/714969/708473/714942/574312/705323/709896/705716/708447/709828/715070/722036/703191/106994051/695851/701083/699990/717907/702648/709667/706483/712059/695379/694472/706361/703554/711339/716049	41	monkey	AT1 cells
GOCC	BASAL_PART_OF_CELL	26/766	261/15927	0.000363343167138199	0.0138600045746164	0.0123321953004813	703773/711804/710142/720550/703572/677680/700962/712147/716250/709353/718097/613027/696074/716409/694860/700443/697573/704961/710368/695983/706240/718848/713321/698832/714175/722218	26	monkey	AT1 cells
GOBP	NEGATIVE_REGULATION_OF_HYDROLASE_ACTIVITY	31/766	334/15927	0.000363736900313083	0.0138600045746164	0.0123321953004813	574381/714999/710469/712444/710747/716411/708963/700191/708336/707540/703928/714755/719824/696171/709018/708752/715888/613026/718819/717022/574313/716066/574357/706240/699483/708377/719764/712067/100427716/722013/716870	31	monkey	AT1 cells
GOCC	BASOLATERAL_PLASMA_MEMBRANE	23/766	219/15927	0.000369316909675028	0.0139683862281533	0.0124286298803697	703773/710142/720550/677680/700962/712147/716250/718097/613027/696074/716409/694860/700443/697573/704961/710368/695983/706240/718848/713321/698832/714175/722218	23	monkey	AT1 cells
GOMF	STRUCTURAL_CONSTITUENT_OF_MUSCLE	8/766	38/15927	0.000373204907799848	0.0139902483211524	0.0124480820817807	707129/709784/697014/702764/709693/699884/711889/719428	8	monkey	AT1 cells
GOBP	SMALL_GTPASE_MEDIATED_SIGNAL_TRANSDUCTION	41/766	488/15927	0.000375374857030528	0.0139902483211524	0.0124480820817807	700962/719305/720824/716250/718038/701758/707540/709022/708896/694168/711124/693759/707387/719824/711002/709018/701520/708752/717022/705221/718939/716146/574312/699876/706829/100430157/708377/706428/704717/722352/702775/720906/721173/703262/707756/711982/709590/696402/713558/718380/714175	41	monkey	AT1 cells
GOBP	MITOCHONDRION_ORGANIZATION	40/766	473/15927	0.000386677286559828	0.0143070596027136	0.0127299707764471	677866/706980/716294/713229/716409/708291/100426120/717983/2846631/720205/695102/692060/2846630/2846627/2846626/705323/711387/696663/708377/698806/704035/697449/722352/714413/710379/715375/697843/100430178/696888/100423146/722212/708623/699488/704137/717849/713534/712307/714895/716870/693482	40	monkey	AT1 cells
GOBP	REGULATION_OF_PROTEIN_LOCALIZATION_TO_MEMBRANE	19/766	166/15927	0.00040212840113699	0.0147197728356618	0.0130971900053016	700962/613027/716794/697573/704961/699705/719281/714942/574312/698996/711792/716313/694540/695851/574285/709667/696652/706050/703554	19	monkey	AT1 cells
GOBP	POSITIVE_REGULATION_OF_PROTEOLYSIS	32/766	351/15927	0.000403597375047523	0.0147197728356618	0.0130971900053016	717296/704449/677866/714456/714970/712444/707242/703890/702222/106996614/716771/699884/714639/719313/699705/706240/709595/574374/696663/721161/697105/717226/100427716/705118/701124/723043/706483/703644/696360/693445/701896/716870	32	monkey	AT1 cells
GOBP	REGULATION_OF_TRANSMEMBRANE_RECEPTOR_PROTEIN_SERINE_THREONINE_KINASE_SIGNALING_PATHWAY	25/766	249/15927	0.000415941101104406	0.0150623777463766	0.0134020290583547	704449/706980/714970/700962/704876/716553/707540/694618/713367/705855/696771/694470/705160/708752/696898/705053/697105/720232/698806/705804/709944/703088/706873/713558/710037	25	monkey	AT1 cells
GOCC	CORTICAL_CYTOSKELETON	14/766	104/15927	0.000448793089101094	0.0160670020500441	0.014295912105055	707129/693867/716794/708291/699498/709018/703047/722610/699705/695969/719428/574285/696556/714175	14	monkey	AT1 cells
GOMF	CIS_TRANS_ISOMERASE_ACTIVITY	8/766	39/15927	0.000449976751499474	0.0160670020500441	0.014295912105055	700998/702128/706757/720232/717805/708716/574102/694823	8	monkey	AT1 cells
GOBP	PROTEIN_CATABOLIC_PROCESS_IN_THE_VACUOLE	6/766	22/15927	0.000466554769056962	0.016429163108999	0.0146181516025397	700890/704961/705323/702648/721595/695379	6	monkey	AT1 cells
GOCC	AXONAL_GROWTH_CONE	6/766	22/15927	0.000466554769056962	0.016429163108999	0.0146181516025397	698488/694694/693867/705160/701520/707777	6	monkey	AT1 cells
GOBP	ERAD_PATHWAY	14/766	105/15927	0.000495424576529205	0.0172084210051573	0.0153115107218049	704449/710948/696663/721161/697105/715070/707239/708651/702461/717944/700825/716460/715555/713216	14	monkey	AT1 cells
GOCC	ACTIN_FILAMENT	14/766	105/15927	0.000495424576529205	0.0172084210051573	0.0153115107218049	694510/719305/693867/695617/708291/711124/708652/709055/705824/705221/719428/702998/574285/696556	14	monkey	AT1 cells
GOBP	RECEPTOR_MEDIATED_ENDOCYTOSIS	24/766	239/15927	0.000536744021303459	0.0185176687349694	0.0164764380934974	704449/677866/706980/707213/700191/712262/708291/694428/704961/705221/706240/574312/709828/699677/100427716/710742/696556/699990/707756/703088/714510/713558/714175/703554	24	monkey	AT1 cells
GOBP	ENDOPLASMIC_RETICULUM_UNFOLDED_PROTEIN_RESPONSE	11/766	71/15927	0.000541584765826582	0.0185592739215472	0.016513457077411	574320/710948/698996/702016/697105/717226/696350/714706/716460/704454/715555	11	monkey	AT1 cells
GOBP	ACTIN_CYTOSKELETON_REORGANIZATION	14/766	107/15927	0.000601146607214176	0.0202022208202975	0.0179752994537704	720550/699791/707673/716771/716409/708291/703481/719824/100428388/705221/699705/719281/699359/702016	14	monkey	AT1 cells
GOBP	SUBSTRATE_ADHESION_DEPENDENT_CELL_SPREADING	14/766	107/15927	0.000601146607214176	0.0202022208202975	0.0179752994537704	720945/719305/716250/712628/693958/704431/703481/707892/699359/574374/698996/707756/709944/713558	14	monkey	AT1 cells
GOBP	POSITIVE_REGULATION_OF_EPITHELIAL_CELL_MIGRATION	17/766	145/15927	0.00060456701733675	0.0202022208202975	0.0179752994537704	703572/700962/714505/702222/707540/694618/700409/712388/718131/697239/718939/702775/701124/703088/723043/701389/719285	17	monkey	AT1 cells
GOBP	PROTEIN_LOCALIZATION_TO_CELL_JUNCTION	13/766	95/15927	0.000605354442911381	0.0202022208202975	0.0179752994537704	720550/693958/694860/106994738/719824/722304/100428388/709246/712289/722606/699876/574285/696652	13	monkey	AT1 cells
GOMF	CALCIUM_DEPENDENT_PROTEIN_BINDING	11/766	72/15927	0.000611996933801456	0.0202912749609756	0.0180545370217846	697047/713638/719305/718097/697239/710948/706240/574374/723043/706038/694013	11	monkey	AT1 cells
GOCC	CYTOCHROME_COMPLEX	7/766	32/15927	0.000678560274205981	0.0222097997442035	0.0197615799154724	2846624/692060/2846633/2846628/2846625/641333/700518	7	monkey	AT1 cells
GOMF	WW_DOMAIN_BINDING	7/766	32/15927	0.000678560274205981	0.0222097997442035	0.0197615799154724	700093/712476/705716/704717/696453/695496/713558	7	monkey	AT1 cells
GOBP	ENDODERM_DEVELOPMENT	11/766	73/15927	0.000689872142621588	0.022436223950483	0.019963045038919	720945/717820/701313/100429807/694618/700409/100423514/696898/702981/707756/714309	11	monkey	AT1 cells
GOBP	RECEPTOR_METABOLIC_PROCESS	18/766	160/15927	0.000694981232383898	0.0224593302060265	0.0199836042569547	704449/706810/712262/694428/704961/712289/706240/702625/574312/702016/709828/703191/699677/710742/714510/713558/714175/703554	18	monkey	AT1 cells
GOMF	GROWTH_FACTOR_BINDING	16/766	134/15927	0.00070844790066224	0.0225728553954788	0.0200846153930126	693564/714970/696214/696339/714505/613027/712829/705855/700281/721938/697573/705053/705804/707756/703088/710037	16	monkey	AT1 cells
GOBP	COLLAGEN_ACTIVATED_SIGNALING_PATHWAY	5/766	16/15927	0.000711756701659241	0.0225728553954788	0.0200846153930126	712444/703572/100429807/703814/700281	5	monkey	AT1 cells
GOBP	LACTATE_METABOLIC_PROCESS	5/766	16/15927	0.000711756701659241	0.0225728553954788	0.0200846153930126	706110/708377/698201/710379/703206	5	monkey	AT1 cells
GOBP	REGULATION_OF_CELLULAR_PROTEIN_CATABOLIC_PROCESS	24/766	244/15927	0.000721690480207589	0.0227466147650614	0.0202392210043922	704449/677866/716553/700890/711002/709018/704961/706240/702625/722061/696663/721161/697105/708377/717226/699170/714413/705118/702648/703644/693445/700825/704454/716870	24	monkey	AT1 cells
GOBP	MAINTENANCE_OF_PROTEIN_LOCATION	12/766	85/15927	0.000731475947817059	0.0229135962549319	0.020387795871995	704449/708786/699705/720205/705323/699887/703930/708377/694540/717928/722013/715555	12	monkey	AT1 cells
GOBP	REGULATION_OF_CELL_SHAPE	17/766	148/15927	0.000764579574911182	0.0236638472730262	0.0210553455852518	719305/707242/707673/716250/693958/696074/709849/712132/709841/694168/703481/719824/709018/100428388/695077/703262/707777	17	monkey	AT1 cells
GOBP	STRESS_ACTIVATED_PROTEIN_KINASE_SIGNALING_CASCADE	24/766	245/15927	0.000764695417165947	0.0236638472730262	0.0210553455852518	717296/710747/613027/709341/707540/694618/699039/696526/705824/698274/705053/721704/702981/711257/100427716/697000/574102/712550/707777/714309/709590/696360/711339/719285	24	monkey	AT1 cells
GOCC	MULTIVESICULAR_BODY_MEMBRANE	6/766	24/15927	0.000775137403258241	0.0238424794038348	0.021214286826015	712289/708473/709828/703191/702648/712059	6	monkey	AT1 cells
GOCC	LATERAL_PLASMA_MEMBRANE	10/766	63/15927	0.000788842861469155	0.0241187523991707	0.0214601058310802	714344/677680/696074/716771/700443/707769/709246/712289/710368/722013	10	monkey	AT1 cells
GOBP	CELLULAR_RESPONSE_TO_TOXIC_SUBSTANCE	14/766	110/15927	0.000795279530795933	0.0241708171681193	0.0215064314217747	715931/700303/697372/705543/701652/712469/721704/708377/719764/718370/708871/702598/705333/712910	14	monkey	AT1 cells
GOCC	ENDOCYTIC_VESICLE	29/766	320/15927	0.000814224001804664	0.0246001642202048	0.0218884508987165	704449/717477/613027/712388/700504/697239/712262/702600/701411/716984/705221/699705/698876/716146/722036/704717/695851/702775/720906/696556/699990/707756/709667/698884/696652/713558/695379/694472/703554	29	monkey	AT1 cells
GOCC	RUFFLE	19/766	176/15927	0.000831054517220232	0.0249609668525089	0.0222094817109754	708205/720824/693867/716250/613027/721394/712132/700409/708291/711124/693974/100428388/705221/705731/574312/721173/707756/713558/694472	19	monkey	AT1 cells
GOMF	ATPASE_BINDING	11/766	75/15927	0.000870445991117617	0.0256227224333814	0.0227982909729471	704449/613027/700443/709018/710948/716146/712180/714413/700825/703655/716870	11	monkey	AT1 cells
GOBP	NEGATIVE_REGULATION_OF_PEPTIDASE_ACTIVITY	23/766	233/15927	0.000879017290973994	0.0256227224333814	0.0227982909729471	574381/714999/710469/712444/710747/716411/708963/708336/703928/714755/696171/715888/613026/718819/717022/574313/716066/574357/706240/699483/708377/719764/100427716	23	monkey	AT1 cells
GOBP	ADHESION_OF_SYMBIONT_TO_HOST_CELL	4/766	10/15927	0.000883196072909349	0.0256227224333814	0.0227982909729471	713229/712280/704961/716066	4	monkey	AT1 cells
GOBP	ALDEHYDE_CATABOLIC_PROCESS	4/766	10/15927	0.000883196072909349	0.0256227224333814	0.0227982909729471	708377/698201/708871/703206	4	monkey	AT1 cells
GOBP	KETONE_CATABOLIC_PROCESS	4/766	10/15927	0.000883196072909349	0.0256227224333814	0.0227982909729471	708377/707675/698201/703206	4	monkey	AT1 cells
GOCC	LAMININ_COMPLEX	4/766	10/15927	0.000883196072909349	0.0256227224333814	0.0227982909729471	720945/701313/712628/707892	4	monkey	AT1 cells
GOBP	ENDOPLASMIC_RETICULUM_TO_GOLGI_VESICLE_MEDIATED_TRANSPORT	15/766	124/15927	0.000897567356825826	0.0257470726064757	0.0229089338383221	699105/696663/114673977/699383/723005/717928/697449/701114/714486/697489/723043/706038/706819/704736/710623	15	monkey	AT1 cells
GOBP	ENDOTHELIUM_DEVELOPMENT	15/766	124/15927	0.000897567356825826	0.0257470726064757	0.0229089338383221	720550/708205/716250/694618/716771/713160/713367/700303/693560/712280/719824/709018/704717/713321/712180	15	monkey	AT1 cells
GOBP	INTRINSIC_APOPTOTIC_SIGNALING_PATHWAY	26/766	278/15927	0.000940535568064588	0.0268289084387586	0.0238715172700192	704449/698515/677866/703890/706421/100426120/694428/710948/715701/722061/698996/703930/696663/702016/708377/695517/698806/696350/713104/699170/712545/574102/712891/696360/698788/701896	26	monkey	AT1 cells
GOCC	TERTIARY_GRANULE	17/766	151/15927	0.000959482870034344	0.0272173307466409	0.0242171231992294	716411/694860/697656/574313/722610/714370/574357/704980/695851/718589/709667/701540/700825/695379/703680/706361/718518	17	monkey	AT1 cells
GOCC	FILOPODIUM_MEMBRANE	5/766	17/15927	0.000968683612473889	0.0273265111894568	0.0243142685166462	700962/716250/706759/699498/707756	5	monkey	AT1 cells
GOBP	REGULATION_OF_PROTEIN_EXIT_FROM_ENDOPLASMIC_RETICULUM	6/766	25/15927	0.000978860986053882	0.027461891180171	0.0244347253661571	704961/696663/717907/700825/716460/715555	6	monkey	AT1 cells
GOBP	ESTABLISHMENT_OF_PROTEIN_LOCALIZATION_TO_MEMBRANE	23/766	235/15927	0.000987337341110212	0.02754833040278	0.0245116362624773	613027/716794/700443/709699/697573/693560/722304/712289/719281/714762/719383/696989/722606/695440/698863/706518/707777/695611/693963/717944/706050/699481/719285	23	monkey	AT1 cells
GOBP	POSITIVE_REGULATION_OF_CELL_MATRIX_ADHESION	9/766	54/15927	0.000997058841204353	0.0276683828434208	0.0246184551409496	718038/693958/700409/721877/707769/699498/718939/574374/702775	9	monkey	AT1 cells
GOBP	EPITHELIAL_CELL_PROLIFERATION	33/766	386/15927	0.00101223370720242	0.0278859175281221	0.0248120106482312	704449/706980/714456/712444/696339/709496/714505/707242/718038/613027/716553/707540/694618/694875/712388/713160/100423514/705855/697573/574320/722072/704382/696898/705053/701636/695477/714309/723043/697321/701389/716870/719285/695147	33	monkey	AT1 cells
GOBP	MORPHOGENESIS_OF_AN_EPITHELIUM	40/766	497/15927	0.00101582073251679	0.0278859175281221	0.0248120106482312	714970/714344/694694/696339/705825/699791/707673/693867/693825/716250/709353/701313/712628/613027/693958/716553/695599/707540/694618/700409/696771/704386/694470/700281/714755/702800/574263/574139/704382/701520/708752/712752/718848/574285/709944/703088/711982/696402/698832/701706	40	monkey	AT1 cells
GOBP	MYOBLAST_FUSION	8/766	44/15927	0.00104851284020829	0.0286294468561685	0.0254735796135039	717477/712262/704961/703047/700922/574312/722036/714175	8	monkey	AT1 cells
GOBP	VIRAL_PROCESS	33/766	387/15927	0.00105730193566598	0.0287158706569707	0.0255504767879863	704449/706980/703572/707242/700454/613027/693684/713229/716409/712280/719824/705006/704961/699705/714370/716066/706757/717792/574312/100425956/707239/703191/695851/574102/699990/707756/711982/709590/698020/712059/706925/693505/722218	33	monkey	AT1 cells
GOBP	EPITHELIAL_CELL_APOPTOTIC_PROCESS	13/766	101/15927	0.00108730355272449	0.0292516073616083	0.0260271584251142	696712/712444/706304/700191/712280/704382/710948/699705/716066/703088/701540/714309/698788	13	monkey	AT1 cells
GOCC	ACTIN_FILAMENT_BUNDLE	11/766	77/15927	0.00108848519363603	0.0292516073616083	0.0260271584251142	709784/710747/693958/702764/708652/709055/695077/719428/702998/709944/701706	11	monkey	AT1 cells
GOMF	ACTIN_BINDING	35/766	420/15927	0.00113233923667644	0.0302708070286382	0.0269340101708212	697047/694510/720824/693867/718097/613027/693958/709849/706759/716794/702764/695617/708291/693560/708652/106993487/709055/703481/696960/699498/709018/693875/701520/700363/722610/699705/695969/719428/574312/705181/702998/696556/694478/114669716/701706	35	monkey	AT1 cells
GOBP	POSITIVE_REGULATION_OF_PROTEIN_LOCALIZATION_TO_CELL_PERIPHERY	10/766	66/15927	0.00114399432761274	0.0304230991499512	0.0270695149011873	700962/613027/716794/719281/574312/698996/711792/694540/696652/706050	10	monkey	AT1 cells
GOBP	REGULATION_OF_PROTEIN_STABILITY	26/766	282/15927	0.00115792840270092	0.0304844110100576	0.0271240682621908	677866/710747/700890/700443/703481/700282/699884/704961/710948/699705/706757/702625/701636/722059/696952/698996/704212/697105/708377/717226/706148/699170/708651/703644/695379/714175	26	monkey	AT1 cells
GOBP	REGULATION_OF_CELL_MORPHOGENESIS	27/766	297/15927	0.00115878748966275	0.0304844110100576	0.0271240682621908	719305/707242/707673/716250/693958/696074/709849/712132/709841/716771/712388/694168/704431/693974/703481/719824/700282/709018/701520/100428388/695077/699359/574374/703262/709944/707777/713558	27	monkey	AT1 cells
GOBP	POSITIVE_REGULATION_OF_PEPTIDASE_ACTIVITY	19/766	181/15927	0.00116421076125367	0.0304844110100576	0.0271240682621908	717296/704449/714456/714970/712444/703890/106996614/716771/699884/719313/699705/709595/696663/717226/100427716/723043/706483/696360/701896	19	monkey	AT1 cells
GOBP	MULTIVESICULAR_BODY_SORTING_PATHWAY	7/766	35/15927	0.00119585289696194	0.0309950502126278	0.027578418932876	708977/715070/703191/106994051/702648/712059/699352	7	monkey	AT1 cells
GOBP	PROTEIN_PEPTIDYL_PROLYL_ISOMERIZATION	7/766	35/15927	0.00119585289696194	0.0309950502126278	0.027578418932876	700998/706757/720232/717805/708716/574102/694823	7	monkey	AT1 cells
GOBP	CELL_COMMUNICATION_BY_ELECTRICAL_COUPLING_INVOLVED_IN_CARDIAC_CONDUCTION	6/766	26/15927	0.0012213448316937	0.0314958924779194	0.0280240525975014	704449/714344/700443/704386/710368/712180	6	monkey	AT1 cells
GOBP	REACTIVE_OXYGEN_SPECIES_METABOLIC_PROCESS	21/766	210/15927	0.00122784757943161	0.0315044710581799	0.0280316855478806	714970/710747/715931/700191/694875/697372/100426120/715513/699655/721704/2846626/2846628/699236/708377/719764/710379/703088/704137/709602/694472/716870	21	monkey	AT1 cells
GOBP	REGULATION_OF_STRESS_ACTIVATED_PROTEIN_KINASE_SIGNALING_CASCADE	20/766	196/15927	0.00124182988467027	0.0316434077459817	0.0281553070343779	717296/613027/709341/707540/694618/699039/696526/705824/705053/721704/702981/711257/100427716/697000/574102/712550/707777/696360/711339/719285	20	monkey	AT1 cells
GOMF	PROTEASE_BINDING	15/766	128/15927	0.00124565706168083	0.0316434077459817	0.0281553070343779	574381/714456/716411/700962/702222/574313/574357/706240/574312/708377/707756/701389/703644/714175/715555	15	monkey	AT1 cells
GOCC	APICOLATERAL_PLASMA_MEMBRANE	5/766	18/15927	0.00128859444805302	0.0323025196395978	0.0287417640267392	707129/716771/716409/700504/707769	5	monkey	AT1 cells
GOMF	CADHERIN_BINDING_INVOLVED_IN_CELL_CELL_ADHESION	5/766	18/15927	0.00128859444805302	0.0323025196395978	0.0287417640267392	677680/100428388/706240/702998/694478	5	monkey	AT1 cells
GOBP	REGULATION_OF_PROTEIN_CATABOLIC_PROCESS	32/766	376/15927	0.00129058245328593	0.0323025196395978	0.0287417640267392	574381/704449/677866/613027/716553/700890/700282/711002/709018/704961/574313/574357/706240/708473/702625/722061/705716/696663/721161/697105/708377/717226/699170/714413/705118/701124/702648/703644/693445/700825/704454/716870	32	monkey	AT1 cells
GOCC	VESICLE_LUMEN	28/766	315/15927	0.00133195640121436	0.0330965327292674	0.0294482518522107	574381/677866/613027/707540/712388/704431/703928/707769/722610/699705/716066/574357/706240/721704/699483/705323/710910/701719/100427716/574102/718589/721173/574113/694209/710853/709355/721595/696743	28	monkey	AT1 cells
GOBP	NEGATIVE_REGULATION_OF_VASCULAR_ENDOTHELIAL_GROWTH_FACTOR_RECEPTOR_SIGNALING_PATHWAY	4/766	11/15927	0.00133526943639426	0.0330965327292674	0.0294482518522107	707403/702600/702016/723043	4	monkey	AT1 cells
GOCC	COATED_VESICLE	25/766	270/15927	0.00134509403481988	0.0331789861922237	0.029521616345195	706810/613027/720531/704431/712262/702600/713830/699105/696663/717900/723005/100427716/717928/697449/695851/701114/714486/699990/723043/706038/704736/713558/710623/712307/703554	25	monkey	AT1 cells
GOBP	INTEGRIN_MEDIATED_SIGNALING_PATHWAY	13/766	104/15927	0.00142867360115288	0.0350711894590703	0.0312052391830761	703572/709496/700962/700454/701313/693958/699359/574312/704980/709828/701124/707756/709944	13	monkey	AT1 cells
GOBP	ENDOTHELIAL_CELL_DEVELOPMENT	10/766	68/15927	0.00144625822564644	0.0353329880389986	0.0314381793094436	720550/708205/716771/700303/693560/712280/719824/709018/704717/712180	10	monkey	AT1 cells
GOBP	CELL_COMMUNICATION_INVOLVED_IN_CARDIAC_CONDUCTION	9/766	57/15927	0.00148362848506654	0.0359284758124145	0.0319680255646362	704449/714344/716409/694860/700443/704386/707769/710368/712180	9	monkey	AT1 cells
GOBP	AXIS_ELONGATION	6/766	27/15927	0.00150721378146819	0.0359284758124145	0.0319680255646362	699791/716553/694618/704382/708752/711982	6	monkey	AT1 cells
GOBP	ENDOPLASMIC_RETICULUM_TO_CYTOSOL_TRANSPORT	6/766	27/15927	0.00150721378146819	0.0359284758124145	0.0319680255646362	696663/708651/700825/716460/715555/713216	6	monkey	AT1 cells
GOBP	POSITIVE_REGULATION_OF_PROTEIN_MATURATION	6/766	27/15927	0.00150721378146819	0.0359284758124145	0.0319680255646362	707242/702222/714639/699705/706240/574374	6	monkey	AT1 cells
GOBP	PROTEIN_AUTOPROCESSING	6/766	27/15927	0.00150721378146819	0.0359284758124145	0.0319680255646362	716294/716553/719083/703047/698806/698788	6	monkey	AT1 cells
GOBP	DEVELOPMENTAL_GROWTH_INVOLVED_IN_MORPHOGENESIS	22/766	228/15927	0.00151285199758502	0.0359284758124145	0.0319680255646362	703553/694694/699791/707673/693867/716553/694618/700409/708291/693974/707892/704382/700282/708752/712368/574312/703777/100427716/574161/703088/711982/713558	22	monkey	AT1 cells
GOBP	STRIATED_MUSCLE_CELL_DIFFERENTIATION	24/766	258/15927	0.00156187983115632	0.0369211037865008	0.0328512346553152	707129/706980/709784/696339/717477/716553/694618/716409/702764/704386/707403/712262/709693/694219/693875/704961/703047/696898/700922/574312/722036/701083/694478/714175	24	monkey	AT1 cells
GOBP	ACTIN_FILAMENT_BUNDLE_ORGANIZATION	17/766	158/15927	0.00158431647596955	0.0371078895701858	0.033017430759462	720550/694510/709353/693958/713160/695617/709055/719824/709018/100428388/699359/574312/574374/699876/698996/704980/702998	17	monkey	AT1 cells
GOBP	REGULATION_OF_INTRINSIC_APOPTOTIC_SIGNALING_PATHWAY	17/766	158/15927	0.00158431647596955	0.0371078895701858	0.033017430759462	704449/698515/677866/706421/694428/710948/722061/696663/702016/708377/698806/696350/713104/699170/712545/574102/712891	17	monkey	AT1 cells
GOBP	REGULATION_OF_INTRACELLULAR_TRANSPORT	28/766	319/15927	0.00160727371758572	0.0374736968127519	0.0333429145162219	697047/710747/717477/716553/694618/697573/707769/709018/712474/704961/716066/706240/698996/100424914/696663/702016/708377/722036/697449/717907/711982/704736/703644/712307/700825/716460/715555/716870	28	monkey	AT1 cells
GOBP	REGULATION_OF_COAGULATION	10/766	69/15927	0.00162004808435154	0.0375998432668136	0.0334551556557955	704449/714456/693684/712262/703928/613026/717792/706941/701540/703680	10	monkey	AT1 cells
GOBP	REGULATION_OF_VASCULATURE_DEVELOPMENT	25/766	274/15927	0.00164970449602252	0.0381148921117239	0.0339134298872741	714456/712444/720550/707213/707673/100429807/702222/707540/712388/713160/697239/707403/693680/697573/707769/702600/703378/718939/574269/574312/695477/703088/718532/723043/719285	25	monkey	AT1 cells
GOCC	CAVEOLA	11/766	81/15927	0.00166018476240043	0.0381842495352098	0.0339751419370329	704449/694299/706980/717477/718038/700443/613026/696898/700922/703088/714175	11	monkey	AT1 cells
GOBP	NEGATIVE_REGULATION_OF_ENDOPLASMIC_RETICULUM_STRESS_INDUCED_INTRINSIC_APOPTOTIC_SIGNALING_PATHWAY	5/766	19/15927	0.00168023335896753	0.0382224268990847	0.0340091109523264	710948/702016/708377/696350/712891	5	monkey	AT1 cells
GOBP	REGULATION_OF_ACTIN_FILAMENT_BASED_MOVEMENT	7/766	37/15927	0.00168430200789151	0.0382224268990847	0.0340091109523264	704449/697047/716250/694860/707769/712180/703644	7	monkey	AT1 cells
GOMF	EXTRACELLULAR_MATRIX_STRUCTURAL_CONSTITUENT_CONFERRING_TENSILE_STRENGTH	7/766	37/15927	0.00168430200789151	0.0382224268990847	0.0340091109523264	712444/717820/708287/100429807/703814/100423514/700281	7	monkey	AT1 cells
GOBP	DETOXIFICATION	14/766	119/15927	0.00172099332898057	0.0388822652113929	0.0345962142891483	715931/700303/697372/705543/701652/712469/721704/708377/719764/718370/708871/702598/705333/712910	14	monkey	AT1 cells
GOCC	LEADING_EDGE_MEMBRANE	18/766	174/15927	0.00182820569363838	0.0409374334292914	0.0364248382049646	720824/716250/718097/613027/693958/721394/700409/706759/716794/711124/693974/705731/574312/709313/721173/707756/713558/694472	18	monkey	AT1 cells
GOBP	UBIQUITIN_DEPENDENT_ERAD_PATHWAY	11/766	82/15927	0.00183601101749074	0.0409374334292914	0.0364248382049646	704449/710948/696663/697105/707239/708651/702461/717944/700825/716460/715555	11	monkey	AT1 cells
GOMF	AMYLOID_BETA_BINDING	11/766	82/15927	0.00183601101749074	0.0409374334292914	0.0364248382049646	717296/677866/710747/707213/703572/707540/722304/574313/709896/711792/699677	11	monkey	AT1 cells
GOBP	RESPONSE_TO_STEROID_HORMONE	28/766	322/15927	0.00184475318565613	0.040953520721566	0.0364391521706721	704449/703773/693564/696214/707540/694618/697239/574320/722072/704382/715888/613026/710368/699258/703855/710910/708377/717226/698806/2846622/701124/703088/714309/709355/701389/693565/574266/704454	28	monkey	AT1 cells
GOBP	COLLAGEN_ACTIVATED_TYROSINE_KINASE_RECEPTOR_SIGNALING_PATHWAY	4/766	12/15927	0.00192711032962085	0.042231010055983	0.0375758219229437	712444/100429807/703814/700281	4	monkey	AT1 cells
GOBP	MEMBRANE_PROTEIN_INTRACELLULAR_DOMAIN_PROTEOLYSIS	4/766	12/15927	0.00192711032962085	0.042231010055983	0.0375758219229437	701124/714706/706483/713216	4	monkey	AT1 cells
GOMF	PROTEIN_BINDING_INVOLVED_IN_HETEROTYPIC_CELL_CELL_ADHESION	4/766	12/15927	0.00192711032962085	0.042231010055983	0.0375758219229437	716409/694860/707769/704980	4	monkey	AT1 cells
GOBP	REGULATION_OF_INTRACELLULAR_PROTEIN_TRANSPORT	21/766	218/15927	0.00195480472003602	0.0426548414551449	0.0379529337457286	716553/694618/697573/707769/712474/704961/716066/698996/696663/702016/708377/697449/717907/711982/704736/703644/712307/700825/716460/715555/716870	21	monkey	AT1 cells
GOBP	RECEPTOR_INTERNALIZATION	13/766	108/15927	0.00201800792923886	0.0438465893050793	0.039013313427077	704449/712262/694428/704961/706240/574312/709828/699677/710742/714510/713558/714175/703554	13	monkey	AT1 cells
GOCC	RUFFLE_MEMBRANE	12/766	96/15927	0.00214780452298082	0.0463326766079163	0.0412253555651281	720824/716250/613027/721394/700409/693974/705731/574312/721173/707756/713558/694472	12	monkey	AT1 cells
GOCC	PLATELET_DENSE_GRANULE	5/766	20/15927	0.00215257824660821	0.0463326766079163	0.0412253555651281	574381/709828/694209/710853/695379	5	monkey	AT1 cells
GOBP	RETROGRADE_VESICLE_MEDIATED_TRANSPORT_GOLGI_TO_ENDOPLASMIC_RETICULUM	8/766	49/15927	0.002159650809378	0.0463326766079163	0.0412253555651281	702164/708716/699426/694540/723005/717928/704736/710623	8	monkey	AT1 cells
GOBP	ENDOSOME_TRANSPORT_VIA_MULTIVESICULAR_BODY_SORTING_PATHWAY	6/766	29/15927	0.00222853592356981	0.0472153710611928	0.0420107492733231	715070/703191/106994051/702648/712059/699352	6	monkey	AT1 cells
GOCC	FILAMENTOUS_ACTIN	6/766	29/15927	0.00222853592356981	0.0472153710611928	0.0420107492733231	719305/711124/708652/705824/705221/702998	6	monkey	AT1 cells
GOMF	INSULIN_LIKE_GROWTH_FACTOR_BINDING	6/766	29/15927	0.00222853592356981	0.0472153710611928	0.0420107492733231	693564/714970/696214/696339/705855/707756	6	monkey	AT1 cells
GOBP	NEGATIVE_REGULATION_OF_TRANSFORMING_GROWTH_FACTOR_BETA_RECEPTOR_SIGNALING_PATHWAY	10/766	72/15927	0.00224521311877927	0.0473721412582107	0.0421502384543338	704449/706980/704876/705855/696771/708752/705053/697105/713558/710037	10	monkey	AT1 cells
GOBP	REGULATION_OF_STEM_CELL_PROLIFERATION	7/766	39/15927	0.00231512669434523	0.0484468725464211	0.0431065004866006	714344/677680/693958/721938/704382/713877/714309	7	monkey	AT1 cells
GOBP	TRANSFORMING_GROWTH_FACTOR_BETA_PRODUCTION	7/766	39/15927	0.00231512669434523	0.0484468725464211	0.0431065004866006	700454/707540/721938/705221/696898/707756/702648	7	monkey	AT1 cells
GOBP	SYNCYTIUM_FORMATION	9/766	61/15927	0.00241103162988505	0.0502478673558901	0.0447089689133572	717477/712262/704961/703047/700922/574312/722036/701124/714175	9	monkey	AT1 cells
GOBP	EPITHELIAL_TO_MESENCHYMAL_TRANSITION	16/766	151/15927	0.0025101863779072	0.0521016733560738	0.0463584270733739	697468/707242/716250/709353/693958/707540/694618/700409/696771/708752/705053/703088/711982/723043/706038/574266	16	monkey	AT1 cells
GOMF	ACTIN_FILAMENT_BINDING	20/766	208/15927	0.00252727042669856	0.0522438979705379	0.0464849740534029	697047/694510/718097/613027/693958/706759/716794/702764/708291/693560/106993487/709055/699498/693875/722610/699705/695969/719428/705181/114669716	20	monkey	AT1 cells
GOCC	EXTERNAL_SIDE_OF_PLASMA_MEMBRANE	28/766	330/15927	0.00263062009590915	0.0541610734262586	0.0481908163579962	703773/714456/706810/703572/703501/700962/714568/700093/700454/718038/712262/694428/712280/702833/703047/696898/705053/716146/574312/703777/706941/701124/707756/710986/703088/718306/714175/694472	28	monkey	AT1 cells
GOBP	MESODERMAL_CELL_DIFFERENTIATION	6/766	30/15927	0.00267409691305734	0.0542704765967542	0.0482881598514835	714344/703572/700962/694618/696898/574312	6	monkey	AT1 cells
GOBP	MAINTENANCE_OF_PROTEIN_LOCALIZATION_IN_ENDOPLASMIC_RETICULUM	4/766	13/15927	0.0026784489037176	0.0542704765967542	0.0482881598514835	699887/694540/717928/715555	4	monkey	AT1 cells
GOBP	REGULATION_OF_RETROGRADE_PROTEIN_TRANSPORT_ER_TO_CYTOSOL	4/766	13/15927	0.0026784489037176	0.0542704765967542	0.0482881598514835	696663/700825/716460/715555	4	monkey	AT1 cells
GOBP	SPONTANEOUS_SYNAPTIC_TRANSMISSION	4/766	13/15927	0.0026784489037176	0.0542704765967542	0.0482881598514835	717296/712289/574312/100427716	4	monkey	AT1 cells
GOBP	REGULATION_OF_MEMBRANE_PERMEABILITY	9/766	62/15927	0.00270278249780131	0.0545470649556264	0.0485342594570853	716771/100426120/719824/720205/695102/722352/702648/699488/716870	9	monkey	AT1 cells
GOBP	CELLULAR_SODIUM_ION_HOMEOSTASIS	5/766	21/15927	0.00271476279336482	0.054573144972129	0.0485574646339103	700093/712476/700443/700282/710368	5	monkey	AT1 cells
GOBP	POSITIVE_REGULATION_OF_CELLULAR_COMPONENT_BIOGENESIS	37/766	477/15927	0.0029084605330812	0.0582376450271083	0.051818021303523	704449/677866/698488/694694/700086/720824/693867/709353/701758/693958/716771/700409/713160/700504/704386/708291/711124/711002/722304/100428388/709246/716146/574374/698996/704980/697105/708377/712067/696556/704923/711982/712059/722013/703644/713558/714175/716049	37	monkey	AT1 cells
GOCC	PLATELET_ALPHA_GRANULE	11/766	87/15927	0.00295702777688032	0.0589788430810582	0.0524775159745701	677866/707540/712388/712262/703928/700363/718819/716066/701719/100427716/718589	11	monkey	AT1 cells
GOBP	STEROID_METABOLIC_PROCESS	25/766	287/15927	0.00308102217542494	0.0611657439467929	0.054423351449143	693564/700093/708065/716553/702988/715888/717022/714639/710368/716146/714969/100425255/695521/705731/709188/699311/697105/714763/100427716/696549/714706/717014/714326/712307/696743	25	monkey	AT1 cells
GOBP	REGULATION_OF_ENDOCYTOSIS	19/766	197/15927	0.00309063101023748	0.0611657439467929	0.054423351449143	704449/677866/703572/718038/574139/700282/705221/706240/702016/709828/699677/100427716/710742/696556/707756/701540/713558/714175/703554	19	monkey	AT1 cells
GOBP	NEGATIVE_REGULATION_OF_ENDOTHELIAL_CELL_PROLIFERATION	7/766	41/15927	0.0031139099433543	0.0613885103118418	0.0546215619407321	704449/706980/712444/712388/701389/716870/695147	7	monkey	AT1 cells
GOBP	ESTABLISHMENT_OF_ENDOTHELIAL_BARRIER	8/766	52/15927	0.00317564583080436	0.0615661476026583	0.0547796180042207	720550/716771/693560/712280/719824/709018/704717/712180	8	monkey	AT1 cells
GOBP	GLUTATHIONE_METABOLIC_PROCESS	8/766	52/15927	0.00317564583080436	0.0615661476026583	0.0547796180042207	721634/703565/700303/721704/708377/696360/703206/705333	8	monkey	AT1 cells
GOBP	POSITIVE_REGULATION_OF_EPITHELIAL_CELL_PROLIFERATION	18/766	183/15927	0.00317833352485268	0.0615661476026583	0.0547796180042207	706980/714456/709496/714505/707242/718038/613027/716553/694618/713160/705855/697573/574320/704382/696898/695477/723043/719285	18	monkey	AT1 cells
GOBP	REGULATION_OF_ENDOPLASMIC_RETICULUM_STRESS_INDUCED_INTRINSIC_APOPTOTIC_SIGNALING_PATHWAY	6/766	31/15927	0.00318320857170031	0.0615661476026583	0.0547796180042207	710948/702016/708377/696350/712545/712891	6	monkey	AT1 cells
GOBP	REGULATION_OF_SMAD_PROTEIN_SIGNAL_TRANSDUCTION	6/766	31/15927	0.00318320857170031	0.0615661476026583	0.0547796180042207	704876/694618/716794/696898/698806/706873	6	monkey	AT1 cells
GOBP	CELLULAR_RESPONSE_TO_UNFOLDED_PROTEIN	11/766	88/15927	0.0032364110054399	0.0623589229953816	0.0554850045659527	574320/710948/698996/702016/697105/717226/696350/714706/716460/704454/715555	11	monkey	AT1 cells
GOBP	POSITIVE_REGULATION_OF_PROTEIN_LOCALIZATION_TO_MEMBRANE	12/766	101/15927	0.00329671445121042	0.0632820450672195	0.056306369495149	700962/613027/716794/697573/704961/719281/574312/698996/711792/694540/696652/706050	12	monkey	AT1 cells
GOBP	MAINTENANCE_OF_PROTEIN_LOCATION_IN_NUCLEUS	5/766	22/15927	0.00337600044757299	0.0640812575661996	0.057017483591176	708786/720205/703930/708377/722013	5	monkey	AT1 cells
GOMF	FIBROBLAST_GROWTH_FACTOR_BINDING	5/766	22/15927	0.00337600044757299	0.0640812575661996	0.057017483591176	714505/712829/705053/707756/710037	5	monkey	AT1 cells
GOMF	SUMO_TRANSFERASE_ACTIVITY	5/766	22/15927	0.00337600044757299	0.0640812575661996	0.057017483591176	703930/100425956/711982/694823/693445	5	monkey	AT1 cells
GOCC	APICAL_PART_OF_CELL	33/766	416/15927	0.00339071356609801	0.0641221609944313	0.0570538781726278	717296/697648/711804/696214/714344/710142/720550/694510/677680/712004/707242/712147/700093/716250/703565/694818/712476/700443/700504/697573/702800/574263/709018/695077/710368/704717/712180/100427716/717907/703655/714175/694472/722218	33	monkey	AT1 cells
GOBP	POSITIVE_REGULATION_OF_SUPRAMOLECULAR_FIBER_ORGANIZATION	17/766	170/15927	0.00344340931989139	0.064878405857437	0.0577267610202029	677866/693958/709849/713160/700504/721877/708291/711124/693875/100428388/699705/695969/574374/704980/100427716/696556/722013	17	monkey	AT1 cells
GOBP	NEGATIVE_REGULATION_OF_INTRACELLULAR_PROTEIN_TRANSPORT	7/766	42/15927	0.00358468516745828	0.0658021237869719	0.0585486561248007	712474/708377/697449/703644/700825/716460/715555	7	monkey	AT1 cells
GOBP	NEUROMUSCULAR_JUNCTION_DEVELOPMENT	7/766	42/15927	0.00358468516745828	0.0658021237869719	0.0585486561248007	703814/700281/697573/707892/709742/694540/100427716	7	monkey	AT1 cells
GOBP	POSITIVE_REGULATION_OF_SUBSTRATE_ADHESION_DEPENDENT_CELL_SPREADING	7/766	42/15927	0.00358468516745828	0.0658021237869719	0.0585486561248007	719305/693958/704431/699359/574374/709944/713558	7	monkey	AT1 cells
GOBP	ADHESION_OF_SYMBIONT_TO_HOST	4/766	14/15927	0.00360842041918373	0.0658021237869719	0.0585486561248007	713229/712280/704961/716066	4	monkey	AT1 cells
GOBP	CELL_ADHESION_MOLECULE_PRODUCTION	4/766	14/15927	0.00360842041918373	0.0658021237869719	0.0585486561248007	704449/703773/574102/714175	4	monkey	AT1 cells
GOBP	ESTABLISHMENT_OF_ENDOTHELIAL_INTESTINAL_BARRIER	4/766	14/15927	0.00360842041918373	0.0658021237869719	0.0585486561248007	720550/693560/719824/704717	4	monkey	AT1 cells
GOBP	NEGATIVE_REGULATION_OF_ENDOPLASMIC_RETICULUM_UNFOLDED_PROTEIN_RESPONSE	4/766	14/15927	0.00360842041918373	0.0658021237869719	0.0585486561248007	710948/702016/717226/704454	4	monkey	AT1 cells
GOBP	REGULATION_OF_METALLOPEPTIDASE_ACTIVITY	4/766	14/15927	0.00360842041918373	0.0658021237869719	0.0585486561248007	574381/716771/574357/717226	4	monkey	AT1 cells
GOBP	REGULATION_OF_PLASMA_MEMBRANE_ORGANIZATION	4/766	14/15927	0.00360842041918373	0.0658021237869719	0.0585486561248007	694875/699705/696556/713558	4	monkey	AT1 cells
GOBP	POSITIVE_REGULATION_OF_STRESS_ACTIVATED_PROTEIN_KINASE_SIGNALING_CASCADE	14/766	129/15927	0.00365744780361453	0.0662231506569354	0.0589232725658839	717296/707540/694618/699039/696526/705824/711257/100427716/697000/712550/707777/696360/711339/719285	14	monkey	AT1 cells
GOBP	REGULATION_OF_PROTEASOMAL_UBIQUITIN_DEPENDENT_PROTEIN_CATABOLIC_PROCESS	14/766	129/15927	0.00365744780361453	0.0662231506569354	0.0589232725658839	704449/677866/716553/711002/696663/697105/708377/717226/699170/705118/703644/693445/700825/704454	14	monkey	AT1 cells
GOBP	POSITIVE_REGULATION_OF_RESPONSE_TO_WOUNDING	9/766	65/15927	0.00374840885053735	0.067384944991455	0.0599570005531408	714456/709496/693958/716771/700504/717792/574312/701540/703680	9	monkey	AT1 cells
GOBP	CELLULAR_RESPONSE_TO_LIPOPROTEIN_PARTICLE_STIMULUS	6/766	32/15927	0.00376120433266053	0.067384944991455	0.0599570005531408	718038/712262/704961/716146/574312/712307	6	monkey	AT1 cells
GOBP	REGULATION_OF_RUFFLE_ASSEMBLY	6/766	32/15927	0.00376120433266053	0.067384944991455	0.0599570005531408	704449/720824/693867/721394/712280/709018	6	monkey	AT1 cells
GOMF	AMIDE_BINDING	29/766	355/15927	0.00385479249251637	0.0686488521800283	0.0610815853400545	717296/677866/710747/706810/707213/703572/712147/707540/700303/700998/722304/717022/574313/706757/709896/699311/698996/711792/707675/713321/717805/699677/717928/574102/702648/694823/706925/714326/703554	29	monkey	AT1 cells
GOMF	SERINE_TYPE_ENDOPEPTIDASE_INHIBITOR_ACTIVITY	11/766	90/15927	0.00385864092747124	0.0686488521800283	0.0610815853400545	710469/716411/708336/703928/714755/696171/613026/718819/706240/699483/100427716	11	monkey	AT1 cells
GOMF	PEPTIDE_BINDING	24/766	277/15927	0.00394710550953608	0.0699788914294834	0.0622650123507226	717296/677866/710747/706810/707213/703572/712147/707540/700303/700998/722304/717022/574313/706757/709896/698996/711792/713321/699677/717928/574102/694823/706925/703554	24	monkey	AT1 cells
GOBP	NEGATIVE_REGULATION_OF_SMALL_GTPASE_MEDIATED_SIGNAL_TRANSDUCTION	8/766	54/15927	0.00403628614801077	0.0710664726611827	0.0632327078577658	700962/707540/709022/708752/705221/574312/699876/696402	8	monkey	AT1 cells
GOBP	P38MAPK_CASCADE	8/766	54/15927	0.00403628614801077	0.0710664726611827	0.0632327078577658	717296/694618/698274/702981/711257/697000/714309/719285	8	monkey	AT1 cells
GOBP	REGULATION_OF_EPITHELIAL_CELL_APOPTOTIC_PROCESS	10/766	78/15927	0.00407200558752408	0.0712720872285747	0.063415657220304	696712/706304/700191/712280/704382/710948/699705/716066/701540/714309	10	monkey	AT1 cells
GOBP	REGULATION_OF_CELL_MATRIX_ADHESION	13/766	117/15927	0.00409164155110105	0.0712720872285747	0.063415657220304	707673/709353/718038/693958/700409/721877/707769/705824/699498/718939/574374/698996/702775	13	monkey	AT1 cells
GOBP	RESPONSE_TO_OXIDATIVE_STRESS	32/766	405/15927	0.00411310244855871	0.0712720872285747	0.063415657220304	710747/715931/700191/613027/718263/699107/695617/697372/100426120/701652/714140/717022/703047/2846631/2846624/721704/705731/702998/708377/698806/719764/699170/702461/2846622/696398/100427716/574102/696091/701124/696360/701896/705333	32	monkey	AT1 cells
GOBP	POSITIVE_REGULATION_OF_STEM_CELL_PROLIFERATION	5/766	23/15927	0.00414551117717318	0.0712720872285747	0.063415657220304	714344/677680/693958/721938/713877	5	monkey	AT1 cells
GOBP	PROTEIN_INSERTION_INTO_ER_MEMBRANE	5/766	23/15927	0.00414551117717318	0.0712720872285747	0.063415657220304	695440/693963/717944/699481/719285	5	monkey	AT1 cells
GOCC	RESPIRATORY_CHAIN_COMPLEX_IV	5/766	23/15927	0.00414551117717318	0.0712720872285747	0.063415657220304	2846624/692060/2846633/2846628/641333	5	monkey	AT1 cells
GOBP	CARDIAC_MUSCLE_CELL_CONTRACTION	9/766	66/15927	0.00415963219626229	0.0712720872285747	0.063415657220304	704449/714344/694860/707769/700282/699705/710368/712180/703644	9	monkey	AT1 cells
GOBP	PLATELET_AGGREGATION	9/766	66/15927	0.00415963219626229	0.0712720872285747	0.063415657220304	709784/716250/712262/709693/719824/695077/574285/574102/709944	9	monkey	AT1 cells
GOBP	REGULATION_OF_RECEPTOR_MEDIATED_ENDOCYTOSIS	12/766	104/15927	0.0041960647774311	0.0716558754299772	0.0637571398676029	677866/705221/706240/709828/699677/100427716/710742/696556/707756/713558/714175/703554	12	monkey	AT1 cells
GOBP	ESTABLISHMENT_OR_MAINTENANCE_OF_CELL_POLARITY	20/766	218/15927	0.00432242305900806	0.0735676404643171	0.0654581681497501	714344/712004/719305/699791/716553/694168/714755/702800/703481/701520/708752/709246/699705/574312/106999655/702998/574285/703262/709944/698832	20	monkey	AT1 cells
GOBP	CELL_COMMUNICATION_BY_ELECTRICAL_COUPLING	6/766	33/15927	0.00441348237711489	0.0748679103573044	0.0666151073251543	704449/714344/700443/704386/710368/712180	6	monkey	AT1 cells
GOBP	POSITIVE_REGULATION_OF_WOUND_HEALING	8/766	55/15927	0.00452889753539149	0.0765713603169171	0.0681307834184374	714456/693958/716771/700504/717792/574312/701540/703680	8	monkey	AT1 cells
GOBP	ER_NUCLEUS_SIGNALING_PATHWAY	7/766	44/15927	0.00468644116476688	0.0785021537743362	0.0698487425917981	710948/714639/702016/698272/714706/717944/712307	7	monkey	AT1 cells
GOBP	MESENCHYME_DEVELOPMENT	24/766	281/15927	0.0047216729926897	0.0785021537743362	0.0698487425917981	703553/697468/707242/699791/707673/716250/709353/693958/716553/707540/694618/700409/696771/704382/708752/696898/705053/699345/703088/711982/714309/723043/706038/574266	24	monkey	AT1 cells
GOBP	MESODERM_DEVELOPMENT	13/766	119/15927	0.00473052198566225	0.0785021537743362	0.0698487425917981	714344/703572/700962/716553/694618/700409/704386/701411/704382/696898/574312/705804/714309	13	monkey	AT1 cells
GOBP	BASEMENT_MEMBRANE_ASSEMBLY	4/766	15/15927	0.00473534339257649	0.0785021537743362	0.0698487425917981	720945/709353/712628/707892	4	monkey	AT1 cells
GOBP	POSITIVE_REGULATION_OF_ACTIN_NUCLEATION	4/766	15/15927	0.00473534339257649	0.0785021537743362	0.0698487425917981	709849/711124/699705/696556	4	monkey	AT1 cells
GOMF	METALLOENDOPEPTIDASE_INHIBITOR_ACTIVITY	4/766	15/15927	0.00473534339257649	0.0785021537743362	0.0698487425917981	574381/712444/708963/574357	4	monkey	AT1 cells
GOBP	ENDOTHELIAL_CELL_PROLIFERATION	15/766	147/15927	0.00481200480557654	0.0795148755251581	0.0707498304918016	704449/706980/714456/712444/714505/718038/694618/694875/712388/695477/723043/701389/716870/719285/695147	15	monkey	AT1 cells
GOBP	REGULATION_OF_ATP_METABOLIC_PROCESS	10/766	80/15927	0.00489057442713104	0.08055249362881	0.0716730703819952	709022/692060/100425255/2846628/698806/100427716/710379/722013/709602/716870	10	monkey	AT1 cells
GOBP	ENDOPLASMIC_RETICULUM_CALCIUM_ION_HOMEOSTASIS	5/766	24/15927	0.00503245164399289	0.0820948820901844	0.0730454390296732	710948/696663/698272/100427716/717944	5	monkey	AT1 cells
GOBP	POSITIVE_REGULATION_OF_SYNCYTIUM_FORMATION_BY_PLASMA_MEMBRANE_FUSION	5/766	24/15927	0.00503245164399289	0.0820948820901844	0.0730454390296732	717477/703047/722036/701124/714175	5	monkey	AT1 cells
GOMF	TRANSFORMING_GROWTH_FACTOR_BETA_BINDING	5/766	24/15927	0.00503245164399289	0.0820948820901844	0.0730454390296732	721938/705053/705804/707756/703088	5	monkey	AT1 cells
GOBP	NEGATIVE_REGULATION_OF_INTRACELLULAR_TRANSPORT	8/766	56/15927	0.005066391586745	0.082385335802293	0.0733038755896461	710747/712474/708377/697449/703644/700825/716460/715555	8	monkey	AT1 cells
GOBP	RESPONSE_TO_TOPOLOGICALLY_INCORRECT_PROTEIN	15/766	148/15927	0.00512418462951783	0.0830605927565653	0.0739046979482004	677866/574320/696171/710948/707206/698996/702016/697105/717226/696350/714706/693963/716460/704454/715555	15	monkey	AT1 cells
GOMF	ENZYME_INHIBITOR_ACTIVITY	29/766	363/15927	0.00525998723990482	0.0849920723004874	0.0756232675797109	574381/714999/710469/712444/716411/709496/708963/708336/696526/697239/703928/714755/703481/696171/712474/700363/613026/718819/574313/716066/574357/706240/100425255/699483/719764/712067/706941/100427716/716870	29	monkey	AT1 cells
GOBP	RUFFLE_ASSEMBLY	7/766	45/15927	0.00532456169062599	0.0857640756856035	0.0763101718636619	704449/708205/720824/693867/721394/712280/709018	7	monkey	AT1 cells
GOMF	PDZ_DOMAIN_BINDING	10/766	81/15927	0.00534555888695225	0.0858315209961579	0.0763701825755906	708896/716409/719824/100428388/695983/705053/705731/704717/693522/694472	10	monkey	AT1 cells
GOBP	MORPHOGENESIS_OF_AN_EPITHELIAL_SHEET	8/766	57/15927	0.00565133250130475	0.0898931581048662	0.0799840992806404	714970/694694/716250/709353/693958/574139/696402/698832	8	monkey	AT1 cells
GOBP	REGULATION_OF_SUBSTRATE_ADHESION_DEPENDENT_CELL_SPREADING	8/766	57/15927	0.00565133250130475	0.0898931581048662	0.0799840992806404	719305/716250/693958/704431/699359/574374/709944/713558	8	monkey	AT1 cells
GOBP	RUFFLE_ORGANIZATION	8/766	57/15927	0.00565133250130475	0.0898931581048662	0.0799840992806404	704449/708205/720824/693867/721394/712280/709018/705731	8	monkey	AT1 cells
GOCC	CELL_PROJECTION_MEMBRANE	27/766	333/15927	0.00571798289747594	0.0906708716599756	0.080676084293907	703773/700962/720824/716250/718097/613027/693958/694818/721394/712476/700409/706759/716794/719807/718131/711124/693974/699498/705731/574312/709313/722036/721173/707756/720098/713558/694472	27	monkey	AT1 cells
GOBP	SMAD_PROTEIN_SIGNAL_TRANSDUCTION	10/766	82/15927	0.00583299609104415	0.091698227489869	0.081590193136305	704876/700454/707540/694618/716794/696898/694572/698806/721420/706873	10	monkey	AT1 cells
GOBP	NEGATIVE_REGULATION_OF_INTRINSIC_APOPTOTIC_SIGNALING_PATHWAY	11/766	95/15927	0.00583664785237122	0.091698227489869	0.081590193136305	698515/677866/694428/710948/722061/702016/708377/696350/699170/574102/712891	11	monkey	AT1 cells
GOBP	POSITIVE_REGULATION_OF_ENDOCYTOSIS	11/766	95/15927	0.00583664785237122	0.091698227489869	0.081590193136305	677866/703572/574139/700282/706240/709828/696556/701540/713558/714175/703554	11	monkey	AT1 cells
GOBP	POSITIVE_REGULATION_OF_RESPONSE_TO_ENDOPLASMIC_RETICULUM_STRESS	6/766	35/15927	0.00596264325031834	0.0931735973286387	0.0829029307255457	704449/698996/696663/702016/721161/712545	6	monkey	AT1 cells
GOBP	POSITIVE_REGULATION_OF_PROTEIN_LOCALIZATION	33/766	432/15927	0.00598520175182995	0.0931735973286387	0.0829029307255457	696712/700962/613027/693958/716553/707540/716794/708977/697573/707769/701411/704382/709018/704961/705221/716066/719281/574312/698996/711792/696663/708377/717226/698806/694540/574102/701124/717907/711982/696652/704736/712307/706050	33	monkey	AT1 cells
GOBP	POSITIVE_REGULATION_OF_BINDING	16/766	165/15927	0.00600306824410207	0.0931735973286387	0.0829029307255457	704449/703572/694618/700409/707403/706240/574374/708377/717226/698806/704717/100427716/704923/695234/711982/714175	16	monkey	AT1 cells
GOBP	OUTFLOW_TRACT_SEPTUM_MORPHOGENESIS	5/766	25/15927	0.00604584930847765	0.0931735973286387	0.0829029307255457	707540/694618/703481/696898/703088	5	monkey	AT1 cells
GOBP	MITOCHONDRIAL_ELECTRON_TRANSPORT_CYTOCHROME_C_TO_OXYGEN	4/766	16/15927	0.00607653895621557	0.0931735973286387	0.0829029307255457	2846624/692060/2846633/2846628	4	monkey	AT1 cells
GOBP	POSITIVE_REGULATION_OF_MYOBLAST_FUSION	4/766	16/15927	0.00607653895621557	0.0931735973286387	0.0829029307255457	717477/703047/722036/714175	4	monkey	AT1 cells
GOBP	RELAXATION_OF_CARDIAC_MUSCLE	4/766	16/15927	0.00607653895621557	0.0931735973286387	0.0829029307255457	700443/699705/710368/712180	4	monkey	AT1 cells
GOCC	PLATELET_ALPHA_GRANULE_MEMBRANE	4/766	16/15927	0.00607653895621557	0.0931735973286387	0.0829029307255457	712388/712262/700363/718819	4	monkey	AT1 cells
GOBP	REGULATION_OF_SUPRAMOLECULAR_FIBER_ORGANIZATION	28/766	351/15927	0.00615562816066342	0.093340589106006	0.083051514746639	677866/710747/720550/709353/693958/709849/716794/713160/700504/721877/708291/711124/719824/709018/693875/100428388/722610/699705/695969/574374/699876/698996/704980/708377/100427716/696556/722013/694478	28	monkey	AT1 cells
GOCC	APICAL_PLASMA_MEMBRANE	28/766	351/15927	0.00615562816066342	0.093340589106006	0.083051514746639	717296/697648/711804/696214/714344/710142/677680/712004/707242/712147/700093/716250/703565/694818/712476/700443/700504/697573/702800/709018/710368/704717/712180/717907/703655/714175/694472/722218	28	monkey	AT1 cells
GOBP	MESODERM_MORPHOGENESIS	9/766	70/15927	0.00616736647696285	0.093340589106006	0.083051514746639	714344/703572/700962/694618/700409/701411/696898/574312/705804	9	monkey	AT1 cells
GOBP	VENTRICULAR_SEPTUM_DEVELOPMENT	9/766	70/15927	0.00616736647696285	0.093340589106006	0.083051514746639	714970/699791/707540/694618/696898/712752/705053/703088/697489	9	monkey	AT1 cells
GOBP	REGULATION_OF_CELL_JUNCTION_ASSEMBLY	18/766	195/15927	0.00617883257301802	0.093340589106006	0.083051514746639	704449/694694/720550/700086/709353/693958/716771/700409/704386/701031/719824/705824/722304/574374/704717/100427716/704923/714175	18	monkey	AT1 cells
GOBP	REGULATION_OF_WOUND_HEALING	13/766	123/15927	0.00624828185840152	0.0941112895840653	0.0837372597449494	704449/714456/709353/693958/716771/700504/712262/703928/613026/717792/574312/701540/703680	13	monkey	AT1 cells
GOCC	MULTIVESICULAR_BODY	8/766	58/15927	0.00628631516639251	0.0944056624694122	0.0839991834617649	613027/700282/712289/708473/709828/703191/702648/712059	8	monkey	AT1 cells
GOBP	CELL_ADHESION_MEDIATED_BY_INTEGRIN	10/766	83/15927	0.00635440432037925	0.0949047535288802	0.0844432589586342	703572/700962/719305/700454/707540/694470/712280/574312/701124/707756	10	monkey	AT1 cells
GOBP	RESPONSE_TO_BMP	16/766	166/15927	0.00635672262179338	0.0949047535288802	0.0844432589586342	714970/700962/707540/694618/713367/705855/705160/714755/696898/705053/694572/720232/705804/721420/709944/706873	16	monkey	AT1 cells
GOBP	REGULATION_OF_RESPONSE_TO_WOUNDING	15/766	152/15927	0.00654098678649781	0.0973710744369033	0.0866377135814778	704449/714456/709496/709353/693958/716771/700504/712262/703928/613026/717792/574312/701540/703680/716180	15	monkey	AT1 cells
GOBP	RESPONSE_TO_METAL_ION	27/766	337/15927	0.00667775471053576	0.0991180684651035	0.0881921338147869	704449/697047/696214/713638/715931/613027/696074/716553/694818/709022/100426120/574320/697752/700282/2846624/708377/698806/713321/100427716/574161/701124/710379/718364/723043/706038/703644/694013	27	monkey	AT1 cells
GOBP	APICAL_JUNCTION_ASSEMBLY	9/766	71/15927	0.00676963906494471	0.100190658161182	0.0891464903258622	716628/720550/716771/700504/693560/719824/709246/722013/693505	9	monkey	AT1 cells
GOBP	RESPONSE_TO_EPIDERMAL_GROWTH_FACTOR	7/766	47/15927	0.00679340444795408	0.100251800899577	0.0892008932076964	613027/713160/697573/705824/722072/100428388/714309	7	monkey	AT1 cells
GOBP	REGULATION_OF_AUTOPHAGY_OF_MITOCHONDRION	6/766	36/15927	0.00687040906490415	0.10109599044784	0.0899520264648151	708291/100426120/695102/708377/710379/712307	6	monkey	AT1 cells
GOBP	RAS_PROTEIN_SIGNAL_TRANSDUCTION	27/766	338/15927	0.00693750035151273	0.101789875847195	0.0905694238267664	700962/720824/716250/718038/701758/707540/709022/708896/711124/693759/719824/711002/709018/708752/717022/718939/716146/574312/706829/100430157/708377/704717/720906/711982/709590/713558/714175	27	monkey	AT1 cells
GOBP	STEROL_BIOSYNTHETIC_PROCESS	8/766	59/15927	0.00697395865063566	0.10203161280844	0.0907845137570307	702988/715888/717022/714639/100425255/714763/714706/717014	8	monkey	AT1 cells
GOBP	RESPONSE_TO_INCREASED_OXYGEN_LEVELS	5/766	26/15927	0.00719454085056906	0.104958073094302	0.093388385897913	704449/716250/100426120/2846629/703655	5	monkey	AT1 cells
GOBP	REGULATION_OF_SMALL_GTPASE_MEDIATED_SIGNAL_TRANSDUCTION	24/766	291/15927	0.00722684669399777	0.105129000625506	0.0935404718287431	700962/720824/701758/707540/709022/708896/693759/707387/719824/709018/701520/708752/705221/716146/574312/699876/100430157/706428/721173/703262/707756/696402/713558/714175	24	monkey	AT1 cells
GOBP	AMEBOIDAL_TYPE_CELL_MIGRATION	31/766	405/15927	0.00736037072824965	0.106767195847849	0.0949980863131743	703553/714344/703572/709496/700962/714505/707673/718038/702222/716553/707540/694618/700409/712388/713160/713367/718131/697239/707769/718939/574312/698639/702998/702775/701124/709944/703088/723043/701389/693505/719285	31	monkey	AT1 cells
GOBP	METANEPHROS_DEVELOPMENT	10/766	85/15927	0.00750530589705976	0.108561166884949	0.0965943052086176	693825/716553/695599/694618/704386/710290/707892/704382/708752/706483	10	monkey	AT1 cells
GOBP	PROTEIN_SUMOYLATION	7/766	48/15927	0.00763142877600215	0.109082797674314	0.0970584358468548	703930/100425956/708377/711982/694823/703644/693445	7	monkey	AT1 cells
GOBP	MYELIN_MAINTENANCE	4/766	17/15927	0.00764818675428992	0.109082797674314	0.0970584358468548	677866/719083/697752/702128	4	monkey	AT1 cells
GOMF	CYCLOSPORIN_A_BINDING	4/766	17/15927	0.00764818675428992	0.109082797674314	0.0970584358468548	700998/706757/574102/694823	4	monkey	AT1 cells
GOMF	PROLINE_RICH_REGION_BINDING	4/766	17/15927	0.00764818675428992	0.109082797674314	0.0970584358468548	574320/704382/100428388/706397	4	monkey	AT1 cells
GOMF	PROTEIN_CARRIER_CHAPERONE	4/766	17/15927	0.00764818675428992	0.109082797674314	0.0970584358468548	677866/695440/699481/719285	4	monkey	AT1 cells
GOBP	MESENCHYMAL_CELL_DIFFERENTIATION	20/766	230/15927	0.00775662188300857	0.110321201489253	0.0981603285355959	703553/697468/707242/707673/716250/709353/693958/716553/707540/694618/700409/696771/708752/696898/705053/703088/711982/723043/706038/574266	20	monkey	AT1 cells
GOBP	REGULATION_OF_COLLAGEN_METABOLIC_PROCESS	6/766	37/15927	0.00787417172110014	0.11168200224427	0.099371126164527	703572/694618/722072/574313/709595/574312	6	monkey	AT1 cells
GOBP	FATTY_ACID_BIOSYNTHETIC_PROCESS	14/766	141/15927	0.0080104475141705	0.113300124674112	0.100810880510745	696712/722337/694079/702128/699655/699258/721704/100425255/712600/709188/709590/709602/714326/705333	14	monkey	AT1 cells
GOBP	POSITIVE_REGULATION_OF_TRANSMEMBRANE_RECEPTOR_PROTEIN_SERINE_THREONINE_KINASE_SIGNALING_PATHWAY	12/766	113/15927	0.00812014017615324	0.11415455435588	0.101571125115958	714970/707540/694618/694470/705160/696898/705053/720232/698806/705804/709944/703088	12	monkey	AT1 cells
GOBP	LAMELLIPODIUM_ORGANIZATION	10/766	86/15927	0.00813792749423038	0.11415455435588	0.101571125115958	716250/718038/701758/709849/700504/708291/711124/574312/698996/713558	10	monkey	AT1 cells
GOBP	ROOF_OF_MOUTH_DEVELOPMENT	10/766	86/15927	0.00813792749423038	0.11415455435588	0.101571125115958	700454/716553/707540/699884/696898/705053/705731/698639/703088/703644	10	monkey	AT1 cells
GOBP	EMBRYONIC_PLACENTA_MORPHOGENESIS	5/766	27/15927	0.00848711518445561	0.118402213474946	0.105350558343717	714970/714755/718848/711982/714309	5	monkey	AT1 cells
GOBP	POSITIVE_REGULATION_OF_LAMELLIPODIUM_ASSEMBLY	5/766	27/15927	0.00848711518445561	0.118402213474946	0.105350558343717	701758/700504/711124/698996/713558	5	monkey	AT1 cells
GOMF	MOLECULAR_ADAPTOR_ACTIVITY	28/766	360/15927	0.00857150906277847	0.11925374734209	0.106108226344334	704449/706980/694694/709341/720531/706759/695515/700443/701208/707769/710257/708786/702988/100428388/709246/716066/698996/713999/697105/704580/695851/704923/709667/723043/698107/706483/706038/703554	28	monkey	AT1 cells
GOBP	TISSUE_MIGRATION	24/766	296/15927	0.00883953345387159	0.122316145841378	0.108833052023705	703572/709496/700962/714505/718038/702222/707540/694618/700409/712388/713160/713367/718131/697239/707769/718939/574312/702775/701124/703088/723043/701389/693505/719285	24	monkey	AT1 cells
GOMF	PROTEIN_MACROMOLECULE_ADAPTOR_ACTIVITY	24/766	296/15927	0.00883953345387159	0.122316145841378	0.108833052023705	704449/706980/694694/720531/706759/700443/707769/710257/708786/702988/100428388/709246/716066/698996/713999/697105/704580/695851/709667/723043/698107/706483/706038/703554	24	monkey	AT1 cells
GOBP	REGULATION_OF_ESTABLISHMENT_OF_PROTEIN_LOCALIZATION	36/766	495/15927	0.0089774012369075	0.123579817925383	0.109957427621983	696712/716553/707540/694618/700409/708977/697573/707769/701411/712474/704961/705221/716066/719281/718261/698996/705716/696663/702016/708377/697449/574102/699718/701124/717907/711982/698884/704736/697321/703644/712307/706050/700825/716460/715555/716870	36	monkey	AT1 cells
GOBP	POSITIVE_REGULATION_OF_BMP_SIGNALING_PATHWAY	6/766	38/15927	0.00897926213284707	0.123579817925383	0.109957427621983	714970/694618/705160/720232/705804/709944	6	monkey	AT1 cells
GOBP	VESICLE_BUDDING_FROM_MEMBRANE	8/766	62/15927	0.00937926717906993	0.128092460897922	0.113972635132132	706240/574374/703191/701114/696556/723043/706038/703554	8	monkey	AT1 cells
GOBP	REGULATION_OF_ACTIN_FILAMENT_ORGANIZATION	21/766	250/15927	0.00944800443716512	0.128092460897922	0.113972635132132	720550/709353/693958/709849/716794/713160/708291/711124/719824/709018/693875/100428388/722610/699705/695969/574374/699876/698996/704980/696556/694478	21	monkey	AT1 cells
GOBP	BRANCH_ELONGATION_OF_AN_EPITHELIUM	4/766	18/15927	0.00946521312750048	0.128092460897922	0.113972635132132	716553/694618/704382/708752	4	monkey	AT1 cells
GOBP	LYSOSOMAL_PROTEIN_CATABOLIC_PROCESS	4/766	18/15927	0.00946521312750048	0.128092460897922	0.113972635132132	705323/702648/721595/695379	4	monkey	AT1 cells
GOBP	NOTOCHORD_DEVELOPMENT	4/766	18/15927	0.00946521312750048	0.128092460897922	0.113972635132132	693867/710290/704382/712067	4	monkey	AT1 cells
GOBP	POSITIVE_REGULATION_OF_CELLULAR_EXTRAVASATION	4/766	18/15927	0.00946521312750048	0.128092460897922	0.113972635132132	717296/712280/720563/704980	4	monkey	AT1 cells
GOBP	ENDOSOMAL_TRANSPORT	19/766	219/15927	0.00952005352504524	0.128092460897922	0.113972635132132	717477/705660/716984/712289/716146/100427665/715070/722036/703191/106994051/695469/697449/701114/720906/702648/695611/712059/699352/716049	19	monkey	AT1 cells
GOCC	MYOSIN_COMPLEX	7/766	50/15927	0.00953292893482379	0.128092460897922	0.113972635132132	709784/694510/718097/701520/695077/711889/699876	7	monkey	AT1 cells
GOMF	NUCLEOBASE_CONTAINING_COMPOUND_TRANSMEMBRANE_TRANSPORTER_ACTIVITY	7/766	50/15927	0.00953292893482379	0.128092460897922	0.113972635132132	695102/699113/721420/711077/715375/697321/699953	7	monkey	AT1 cells
GOBP	MUSCLE_CELL_DIFFERENTIATION	27/766	347/15927	0.00967308009562204	0.129634506478336	0.115344698695137	707129/706980/709784/696339/717477/716553/694618/716409/702764/704386/707403/694470/721877/712262/709693/694219/693875/704961/703047/696898/700922/712600/574312/722036/701083/694478/714175	27	monkey	AT1 cells
GOBP	ACTOMYOSIN_STRUCTURE_ORGANIZATION	17/766	189/15927	0.00980047831554214	0.130701246262613	0.116293850139039	707129/709784/720550/709353/693958/700409/702764/709693/719824/693875/574312/574374/699876/698996/704980/702998/694478	17	monkey	AT1 cells
GOBP	CARDIAC_SEPTUM_DEVELOPMENT	11/766	102/15927	0.00985450916174273	0.130701246262613	0.116293850139039	714970/699791/707540/694618/703481/696898/712752/705053/699345/703088/697489	11	monkey	AT1 cells
GOBP	MYOTUBE_DIFFERENTIATION	12/766	116/15927	0.00992713366726906	0.130701246262613	0.116293850139039	706980/717477/716553/707403/712262/704961/703047/700922/574312/722036/701083/714175	12	monkey	AT1 cells
GOBP	CELL_CELL_ADHESION_MEDIATED_BY_CADHERIN	5/766	28/15927	0.00993186125144806	0.130701246262613	0.116293850139039	720550/677680/693560/704212/714175	5	monkey	AT1 cells
GOBP	EPITHELIAL_TUBE_BRANCHING_INVOLVED_IN_LUNG_MORPHOGENESIS	5/766	28/15927	0.00993186125144806	0.130701246262613	0.116293850139039	716553/694618/696771/704382/708752	5	monkey	AT1 cells
GOBP	REGULATION_OF_ENDOPLASMIC_RETICULUM_UNFOLDED_PROTEIN_RESPONSE	5/766	28/15927	0.00993186125144806	0.130701246262613	0.116293850139039	710948/698996/702016/717226/704454	5	monkey	AT1 cells
GOCC	INTEGRIN_COMPLEX	5/766	28/15927	0.00993186125144806	0.130701246262613	0.116293850139039	703572/700962/700454/574312/707756	5	monkey	AT1 cells
GOBP	SKIN_DEVELOPMENT	20/766	236/15927	0.0101632846329274	0.131329023006374	0.116852426102523	696980/696339/703572/700962/700454/613027/716553/707540/694860/106994738/708977/707769/722232/722072/704382/717022/718848/701124/714309/713534	20	monkey	AT1 cells
GOBP	DESMOSOME_ORGANIZATION	3/766	10/15927	0.0103139322807591	0.131329023006374	0.116852426102523	703890/694860/707769	3	monkey	AT1 cells
GOBP	IMMATURE_T_CELL_PROLIFERATION	3/766	10/15927	0.0103139322807591	0.131329023006374	0.116852426102523	716553/694618/697573	3	monkey	AT1 cells
GOBP	NEGATIVE_REGULATION_OF_PROTEIN_EXIT_FROM_ENDOPLASMIC_RETICULUM	3/766	10/15927	0.0103139322807591	0.131329023006374	0.116852426102523	700825/716460/715555	3	monkey	AT1 cells
GOBP	PHARYNGEAL_ARCH_ARTERY_MORPHOGENESIS	3/766	10/15927	0.0103139322807591	0.131329023006374	0.116852426102523	707540/694618/696898	3	monkey	AT1 cells
GOBP	POSITIVE_REGULATION_OF_ARP2_3_COMPLEX_MEDIATED_ACTIN_NUCLEATION	3/766	10/15927	0.0103139322807591	0.131329023006374	0.116852426102523	709849/711124/696556	3	monkey	AT1 cells
GOBP	PROTEIN_INSERTION_INTO_ER_MEMBRANE_BY_STOP_TRANSFER_MEMBRANE_ANCHOR_SEQUENCE	3/766	10/15927	0.0103139322807591	0.131329023006374	0.116852426102523	695440/699481/719285	3	monkey	AT1 cells
GOBP	TRACHEA_MORPHOGENESIS	3/766	10/15927	0.0103139322807591	0.131329023006374	0.116852426102523	716553/694618/703088	3	monkey	AT1 cells
GOBP	TRANSFORMING_GROWTH_FACTOR_BETA_ACTIVATION	3/766	10/15927	0.0103139322807591	0.131329023006374	0.116852426102523	700454/721938/707756	3	monkey	AT1 cells
GOCC	EMC_COMPLEX	3/766	10/15927	0.0103139322807591	0.131329023006374	0.116852426102523	695440/699481/719285	3	monkey	AT1 cells
GOCC	FASCIA_ADHERENS	3/766	10/15927	0.0103139322807591	0.131329023006374	0.116852426102523	714344/694860/707769	3	monkey	AT1 cells
GOCC	TETRASPANIN_ENRICHED_MICRODOMAIN	3/766	10/15927	0.0103139322807591	0.131329023006374	0.116852426102523	711675/716250/704961	3	monkey	AT1 cells
GOMF	SUMO_LIGASE_ACTIVITY	3/766	10/15927	0.0103139322807591	0.131329023006374	0.116852426102523	100425956/694823/693445	3	monkey	AT1 cells
GOCC	NUCLEAR_ENVELOPE	33/766	449/15927	0.0103899415072103	0.131732905465498	0.117211787987113	697648/707242/613027/706759/100426120/713997/574320/708786/700922/700689/114670028/100425956/677700/695517/698806/704580/703191/100427716/708910/695223/574161/710379/720098/574113/698969/709590/712059/694823/706925/703644/693565/705333/711339	33	monkey	AT1 cells
GOBP	REGULATION_OF_PROTEIN_LOCALIZATION_TO_NUCLEUS	13/766	131/15927	0.0104328753137294	0.131732905465498	0.117211787987113	716628/693958/716553/694618/707769/704382/712474/705221/698996/708377/698806/711982/703644	13	monkey	AT1 cells
GOBP	POSITIVE_REGULATION_OF_CELL_MORPHOGENESIS_INVOLVED_IN_DIFFERENTIATION	9/766	76/15927	0.0104823102595826	0.131732905465498	0.117211787987113	719305/693958/704431/693974/100428388/699359/574374/709944/713558	9	monkey	AT1 cells
GOBP	TIGHT_JUNCTION_ORGANIZATION	9/766	76/15927	0.0104823102595826	0.131732905465498	0.117211787987113	716628/720550/716771/106994738/700504/693560/719824/709246/722013	9	monkey	AT1 cells
GOCC	ACTOMYOSIN	9/766	76/15927	0.0104823102595826	0.131732905465498	0.117211787987113	709784/693958/702764/708652/695077/719428/702998/709944/701706	9	monkey	AT1 cells
GOMF	GUANYL_NUCLEOTIDE_BINDING	28/766	366/15927	0.0105790844902933	0.131732905465498	0.117211787987113	719305/717477/694168/695515/718131/698839/714140/718939/698876/700722/100430157/722036/704717/100430225/708716/699426/695469/699383/722352/720906/703262/713580/574113/694714/695611/722013/713558/706361	28	monkey	AT1 cells
GOBP	ORGANELLE_DISASSEMBLY	12/766	117/15927	0.010594047051974	0.131732905465498	0.117211787987113	708291/100426120/717983/695102/708377/717226/714413/710379/696652/712307/704454/716870	12	monkey	AT1 cells
GOBP	PEPTIDYL_PROLINE_MODIFICATION	7/766	51/15927	0.010603647502217	0.131732905465498	0.117211787987113	700998/706757/720232/717805/708716/574102/694823	7	monkey	AT1 cells
GOBP	REGULATION_OF_CARBOHYDRATE_CATABOLIC_PROCESS	7/766	51/15927	0.010603647502217	0.131732905465498	0.117211787987113	709022/100425255/100427716/710379/699990/722013/709602	7	monkey	AT1 cells
GOMF	OXIDOREDUCTASE_ACTIVITY_ACTING_ON_PEROXIDE_AS_ACCEPTOR	7/766	51/15927	0.010603647502217	0.131732905465498	0.117211787987113	701652/712469/721704/708377/719764/705333/712910	7	monkey	AT1 cells
GOBP	RESPONSE_TO_OXYGEN_LEVELS	24/766	301/15927	0.010734308149497	0.13303246944498	0.118368099062926	717296/704449/710747/703572/715931/706304/716250/707540/716771/700443/100426120/697752/715820/703047/705053/2846631/2846630/2846629/697105/702998/710379/703088/714309/703655	24	monkey	AT1 cells
GOBP	LEUKOCYTE_MIGRATION	28/766	367/15927	0.0109482259061863	0.135355064108928	0.120434670603033	717296/696712/703572/709496/700962/707540/716409/706421/712262/712280/719824/720563/702990/704961/716066/706757/695545/717792/702981/574312/704980/696350/100427716/574102/696556/699718/701540/695147	28	monkey	AT1 cells
GOBP	CELLULAR_OXIDANT_DETOXIFICATION	10/766	90/15927	0.0110866241750537	0.136735031492329	0.121662522093902	715931/697372/701652/712469/721704/708377/719764/718370/705333/712910	10	monkey	AT1 cells
GOBP	ZYMOGEN_ACTIVATION	8/766	64/15927	0.0112946034611254	0.137364584339981	0.122222678378658	707242/703890/716294/699884/717022/706240/709595/574374	8	monkey	AT1 cells
GOCC	PLATELET_ALPHA_GRANULE_LUMEN	8/766	64/15927	0.0112946034611254	0.137364584339981	0.122222678378658	677866/707540/712388/703928/716066/701719/100427716/718589	8	monkey	AT1 cells
GOBP	GLAND_MORPHOGENESIS	12/766	118/15927	0.0112950618185139	0.137364584339981	0.122222678378658	704449/696339/709496/705825/707242/712628/613027/716553/707540/694618/705804/703088	12	monkey	AT1 cells
GOBP	NEGATIVE_REGULATION_OF_PROTEIN_CATABOLIC_PROCESS	12/766	118/15927	0.0112950618185139	0.137364584339981	0.122222678378658	574381/613027/716553/574313/574357/706240/708377/717226/699170/714413/702648/700825	12	monkey	AT1 cells
GOMF	UNFOLDED_PROTEIN_BINDING	11/766	104/15927	0.0113230577507849	0.137364584339981	0.122222678378658	677866/710747/696171/706757/714762/707206/697449/574102/699488/697869/716460	11	monkey	AT1 cells
GOBP	STEROL_METABOLIC_PROCESS	14/766	147/15927	0.0113627995154083	0.137364584339981	0.122222678378658	708065/702988/715888/717022/714639/716146/100425255/714763/100427716/696549/714706/717014/714326/712307	14	monkey	AT1 cells
GOBP	REGULATION_OF_EPITHELIAL_CELL_MIGRATION	19/766	223/15927	0.0114121521404565	0.137364584339981	0.122222678378658	703572/709496/700962/714505/702222/707540/694618/700409/712388/718131/697239/707769/718939/702775/701124/703088/723043/701389/719285	19	monkey	AT1 cells
GOBP	REGULATION_OF_PROTEASOMAL_PROTEIN_CATABOLIC_PROCESS	16/766	177/15927	0.0114690694628674	0.137364584339981	0.122222678378658	704449/677866/716553/711002/696663/721161/697105/708377/717226/699170/714413/705118/703644/693445/700825/704454	16	monkey	AT1 cells
GOMF	PROTEIN_C_TERMINUS_BINDING	16/766	177/15927	0.0114690694628674	0.137364584339981	0.122222678378658	707213/714568/713160/700443/697372/697573/693560/704382/100428388/705221/706397/703855/706829/710742/706925/712307	16	monkey	AT1 cells
GOCC	SITE_OF_POLARIZED_GROWTH	15/766	162/15927	0.0114807352745092	0.137364584339981	0.122222678378658	698488/694694/700962/719305/693867/716409/708291/705160/693974/701520/704212/100427716/707777/713558/714948	15	monkey	AT1 cells
GOBP	PHOSPHATIDYLCHOLINE_BIOSYNTHETIC_PROCESS	5/766	29/15927	0.011536720694756	0.137364584339981	0.122222678378658	703047/714639/710564/696056/706050	5	monkey	AT1 cells
GOBP	POSITIVE_REGULATION_OF_P38MAPK_CASCADE	5/766	29/15927	0.011536720694756	0.137364584339981	0.122222678378658	717296/694618/711257/697000/719285	5	monkey	AT1 cells
GOBP	REGULATION_OF_SYNCYTIUM_FORMATION_BY_PLASMA_MEMBRANE_FUSION	5/766	29/15927	0.011536720694756	0.137364584339981	0.122222678378658	717477/703047/722036/701124/714175	5	monkey	AT1 cells
GOBP	PLASMA_MEMBRANE_TUBULATION	4/766	19/15927	0.0115412077324426	0.137364584339981	0.122222678378658	694299/717477/696556/713558	4	monkey	AT1 cells
GOBP	RESPONSE_TO_HYPEROXIA	4/766	19/15927	0.0115412077324426	0.137364584339981	0.122222678378658	704449/716250/100426120/2846629	4	monkey	AT1 cells
GOCC	ACTIN_BASED_CELL_PROJECTION	18/766	208/15927	0.0116934811182709	0.138853289743933	0.123547281533555	711804/698488/694510/700962/720824/716250/718097/706759/716409/701031/702800/715513/699498/709018/100428388/574312/100427716/707756	18	monkey	AT1 cells
GOBP	ENDODERM_FORMATION	7/766	52/15927	0.0117591144288812	0.138994477012229	0.123672905515654	720945/717820/701313/100429807/100423514/702981/707756	7	monkey	AT1 cells
GOBP	REGULATION_OF_REACTIVE_OXYGEN_SPECIES_METABOLIC_PROCESS	13/766	133/15927	0.0117598147413402	0.138994477012229	0.123672905515654	710747/697372/100426120/715513/699655/721704/2846628/699236/708377/710379/703088/709602/694472	13	monkey	AT1 cells
GOBP	REGULATION_OF_EPITHELIAL_TO_MESENCHYMAL_TRANSITION	10/766	91/15927	0.0119363705913362	0.140755446280283	0.125239760476983	697468/707242/716250/709353/693958/707540/694618/696771/708752/703088	10	monkey	AT1 cells
GOBP	PROTEIN_STABILIZATION	16/766	178/15927	0.0120600974372875	0.141886768467258	0.126246375307622	677866/710747/700443/703481/710948/706757/722059/696952/698996/704212/708377/699170/708651/703644/695379/714175	16	monkey	AT1 cells
GOBP	STEROID_BIOSYNTHETIC_PROCESS	15/766	163/15927	0.0121027534510458	0.142061285335723	0.126401654917637	693564/708065/702988/715888/717022/714639/710368/714969/100425255/695521/709188/699311/714763/714706/717014	15	monkey	AT1 cells
GOCC	ORGANELLAR_RIBOSOME	9/766	78/15927	0.0123323577814164	0.144424355119065	0.128504239943489	701827/711130/700722/702487/702994/711081/697852/717038/702151	9	monkey	AT1 cells
GOMF	GTPASE_BINDING	23/766	289/15927	0.0125842576817588	0.147037116071077	0.130828992302712	704449/701758/712132/716794/708977/704431/100426120/701031/711124/693974/693560/697752/722072/716146/722036/702775/697489/698884/706899/694823/693505/701706/695147	23	monkey	AT1 cells
GOBP	REGULATION_OF_CELL_MORPHOGENESIS_INVOLVED_IN_DIFFERENTIATION	10/766	92/15927	0.0128343631339036	0.149617027766466	0.13312451642857	719305/716250/693958/704431/693974/100428388/699359/574374/709944/713558	10	monkey	AT1 cells
GOBP	REGULATION_OF_GLUCOSE_IMPORT	7/766	53/15927	0.0130028446299078	0.150892101546157	0.134259036896368	696712/719807/700504/715326/100425255/696952/698996	7	monkey	AT1 cells
GOCC	FICOLIN_1_RICH_GRANULE_MEMBRANE	7/766	53/15927	0.0130028446299078	0.150892101546157	0.134259036896368	716411/694860/714370/695379/703680/706361/718518	7	monkey	AT1 cells
GOCC	SMOOTH_ENDOPLASMIC_RETICULUM	5/766	30/15927	0.0133092454510958	0.152189178446195	0.135413135047267	718097/706757/711792/100427716/700825	5	monkey	AT1 cells
GOCC	COLLAGEN_TRIMER	9/766	79/15927	0.0133436763123666	0.152189178446195	0.135413135047267	712444/717820/708287/100429807/702222/703814/100423514/718263/700281	9	monkey	AT1 cells
GOBP	POSITIVE_REGULATION_OF_CELLULAR_PROTEIN_CATABOLIC_PROCESS	14/766	150/15927	0.0134051220589815	0.152189178446195	0.135413135047267	704449/677866/700890/709018/704961/722061/696663/721161/697105/717226/705118/703644/693445/716870	14	monkey	AT1 cells
GOBP	ESTABLISHMENT_OF_ORGANELLE_LOCALIZATION	29/766	390/15927	0.0135050380728982	0.152189178446195	0.135413135047267	714344/694510/699436/718097/720531/713229/706759/704431/708786/708752/574312/106999655/706428/703191/704035/695851/701114/722352/696556/697489/723043/696652/706038/712059/713558/694237/709602/714948/716049	29	monkey	AT1 cells
GOBP	NEGATIVE_REGULATION_OF_TRANSMEMBRANE_RECEPTOR_PROTEIN_SERINE_THREONINE_KINASE_SIGNALING_PATHWAY	12/766	121/15927	0.0136136687142409	0.152189178446195	0.135413135047267	704449/706980/704876/705855/696771/708752/705053/697105/705804/706873/713558/710037	12	monkey	AT1 cells
GOBP	ELASTIC_FIBER_ASSEMBLY	3/766	11/15927	0.0136809308473959	0.152189178446195	0.135413135047267	721938/697372/721877	3	monkey	AT1 cells
GOBP	ER_OVERLOAD_RESPONSE	3/766	11/15927	0.0136809308473959	0.152189178446195	0.135413135047267	710948/698272/717944	3	monkey	AT1 cells
GOBP	GLOMERULAR_BASEMENT_MEMBRANE_DEVELOPMENT	3/766	11/15927	0.0136809308473959	0.152189178446195	0.135413135047267	712444/708287/707892	3	monkey	AT1 cells
GOBP	NEGATIVE_REGULATION_OF_LONG_TERM_SYNAPTIC_POTENTIATION	3/766	11/15927	0.0136809308473959	0.152189178446195	0.135413135047267	717296/709496/100427716	3	monkey	AT1 cells
GOBP	POSITIVE_REGULATION_OF_CELL_CELL_ADHESION_MEDIATED_BY_CADHERIN	3/766	11/15927	0.0136809308473959	0.152189178446195	0.135413135047267	720550/693560/714175	3	monkey	AT1 cells
GOBP	POSITIVE_REGULATION_OF_RECEPTOR_RECYCLING	3/766	11/15927	0.0136809308473959	0.152189178446195	0.135413135047267	706810/712289/706240	3	monkey	AT1 cells
GOBP	REGULATION_OF_CELL_COMMUNICATION_BY_ELECTRICAL_COUPLING_INVOLVED_IN_CARDIAC_CONDUCTION	3/766	11/15927	0.0136809308473959	0.152189178446195	0.135413135047267	704449/704386/712180	3	monkey	AT1 cells
GOBP	REGULATION_OF_PHOSPHOLIPASE_A2_ACTIVITY	3/766	11/15927	0.0136809308473959	0.152189178446195	0.135413135047267	696712/700191/613027	3	monkey	AT1 cells
GOBP	REGULATION_OF_PROTEIN_CATABOLIC_PROCESS_IN_THE_VACUOLE	3/766	11/15927	0.0136809308473959	0.152189178446195	0.135413135047267	700890/704961/702648	3	monkey	AT1 cells
GOBP	REGULATION_OF_RECEPTOR_CATABOLIC_PROCESS	3/766	11/15927	0.0136809308473959	0.152189178446195	0.135413135047267	706240/702625/702016	3	monkey	AT1 cells
GOCC	PALMITOYLTRANSFERASE_COMPLEX	3/766	11/15927	0.0136809308473959	0.152189178446195	0.135413135047267	707625/717580/710296	3	monkey	AT1 cells
GOCC	POSTSYNAPTIC_SPECIALIZATION_INTRACELLULAR_COMPONENT	3/766	11/15927	0.0136809308473959	0.152189178446195	0.135413135047267	100428388/704212/713558	3	monkey	AT1 cells
GOMF	OXIDOREDUCTASE_ACTIVITY_ACTING_ON_A_SULFUR_GROUP_OF_DONORS_OXYGEN_AS_ACCEPTOR	3/766	11/15927	0.0136809308473959	0.152189178446195	0.135413135047267	716741/718589/710068	3	monkey	AT1 cells
GOMF	PYRIMIDINE_NUCLEOTIDE_SUGAR_TRANSMEMBRANE_TRANSPORTER_ACTIVITY	3/766	11/15927	0.0136809308473959	0.152189178446195	0.135413135047267	699113/711077/699953	3	monkey	AT1 cells
GOBP	CELLULAR_RESPONSE_TO_TOPOLOGICALLY_INCORRECT_PROTEIN	11/766	107/15927	0.0138321580006751	0.153493489654804	0.136573670057957	574320/710948/698996/702016/697105/717226/696350/714706/716460/704454/715555	11	monkey	AT1 cells
GOBP	NUCLEAR_MEMBRANE_REASSEMBLY	4/766	20/15927	0.0138883651039012	0.153493489654804	0.136573670057957	703191/698529/712059/697494	4	monkey	AT1 cells
GOBP	REGULATION_OF_ERAD_PATHWAY	4/766	20/15927	0.0138883651039012	0.153493489654804	0.136573670057957	704449/696663/721161/700825	4	monkey	AT1 cells
GOBP	CELLULAR_RESPONSE_TO_CHEMICAL_STRESS	24/766	308/15927	0.0139252760077277	0.153569026556064	0.136640880412306	704449/711804/716411/715931/700191/613027/695617/697372/100426120/701652/722072/714140/705731/708377/698806/719764/699170/702461/696398/574102/696091/714309/696360/701896	24	monkey	AT1 cells
GOMF	CYTOKINE_BINDING	13/766	136/15927	0.0139906910503647	0.153957906256816	0.136986893315277	716250/721938/694428/696898/705053/574312/708377/705804/707756/710986/703088/100423877/712869	13	monkey	AT1 cells
GOMF	ANTIOXIDANT_ACTIVITY	9/766	80/15927	0.0144151962696499	0.158122588112815	0.14069249598922	715931/701652/712469/721704/708377/719764/718370/705333/712910	9	monkey	AT1 cells
GOBP	NEGATIVE_REGULATION_OF_EPITHELIAL_CELL_PROLIFERATION	12/766	122/15927	0.0144620541810976	0.158122588112815	0.14069249598922	704449/706980/712444/707242/707540/694618/712388/705053/701636/701389/716870/695147	12	monkey	AT1 cells
GOBP	REGULATION_OF_CELLULAR_RESPONSE_TO_TRANSFORMING_GROWTH_FACTOR_BETA_STIMULUS	12/766	122/15927	0.0144620541810976	0.158122588112815	0.14069249598922	704449/706980/700962/704876/705855/696771/694470/708752/705053/697105/713558/710037	12	monkey	AT1 cells
GOBP	DENDRITIC_CELL_DIFFERENTIATION	6/766	42/15927	0.014515961982936	0.158372867275366	0.140915186501016	717296/700454/713997/716066/712550/703088	6	monkey	AT1 cells
GOBP	VESICLE_ORGANIZATION	23/766	293/15927	0.0146215108474609	0.158889937339169	0.141375259149371	704449/706980/713229/704431/705221/706240/716146/708473/574374/703191/106994051/695851/701114/696556/699990/702648/709667/723043/706038/712059/706819/694472/703554	23	monkey	AT1 cells
GOBP	REGULATION_OF_PROTEIN_MATURATION	8/766	67/15927	0.0146878281284935	0.158889937339169	0.141375259149371	707242/702222/714639/699705/706240/714942/574374/710037	8	monkey	AT1 cells
GOCC	CELL_CELL_CONTACT_ZONE	8/766	67/15927	0.0146878281284935	0.158889937339169	0.141375259149371	714344/713229/694860/700443/707769/693560/574312/714175	8	monkey	AT1 cells
GOMF	COLLAGEN_BINDING	8/766	67/15927	0.0146878281284935	0.158889937339169	0.141375259149371	703572/700962/702222/712388/696171/706757/574312/701124	8	monkey	AT1 cells
GOBP	CHONDROCYTE_DIFFERENTIATION	11/766	108/15927	0.0147554571013664	0.158948025231175	0.141426943925155	718984/712147/694618/712829/721938/696171/715888/696898/703088/697489/710037	11	monkey	AT1 cells
GOBP	GLIAL_CELL_DEVELOPMENT	11/766	108/15927	0.0147554571013664	0.158948025231175	0.141426943925155	717296/677866/705825/716553/709849/719083/707892/697752/100427716/709944/100423877	11	monkey	AT1 cells
GOMF	ISOMERASE_ACTIVITY	14/766	152/15927	0.0149169314977965	0.160349162584735	0.142673631788343	700998/702128/706757/700926/720232/706143/717805/708716/699345/574102/718589/718532/694823/712307	14	monkey	AT1 cells
GOBP	RESPIRATORY_SYSTEM_DEVELOPMENT	17/766	198/15927	0.0150489375178294	0.161428308752178	0.143633822041025	696339/700962/699791/700454/716250/702222/716553/694618/696771/721938/694219/722072/704382/708752/696898/720764/703088	17	monkey	AT1 cells
GOBP	NEGATIVE_REGULATION_OF_ACTIN_FILAMENT_BUNDLE_ASSEMBLY	5/766	31/15927	0.0152565602355949	0.16263047299154	0.144703469897435	720550/709353/719824/699876/698996	5	monkey	AT1 cells
GOBP	NEGATIVE_REGULATION_OF_PROTEIN_TYROSINE_KINASE_ACTIVITY	5/766	31/15927	0.0152565602355949	0.16263047299154	0.144703469897435	704449/697555/705824/722072/106994051	5	monkey	AT1 cells
GOCC	CORNIFIED_ENVELOPE	5/766	31/15927	0.0152565602355949	0.16263047299154	0.144703469897435	714999/696980/694860/707769/722232	5	monkey	AT1 cells
GOBP	REGULATION_OF_LIPID_METABOLIC_PROCESS	24/766	311/15927	0.0155061896636826	0.164947092547423	0.14676472497468	704449/693564/714970/715029/712829/704961/715888/703047/714639/710368/100425255/700824/696952/697105/716313/701159/696549/100428843/714706/710296/709602/714326/706050/716180	24	monkey	AT1 cells
GOBP	NEPHRON_DEVELOPMENT	13/766	138/15927	0.0156491497859232	0.166121743881339	0.147809892714837	712444/700962/708287/693825/701758/716553/695599/694618/704386/694470/707892/704382/709944	13	monkey	AT1 cells
GOBP	ACTIN_FILAMENT_DEPOLYMERIZATION	7/766	55/15927	0.0157688258398485	0.166354596566666	0.14801707769636	716794/709018/693875/722610/699705/695969/694478	7	monkey	AT1 cells
GOBP	RESPONSE_TO_GAMMA_RADIATION	7/766	55/15927	0.0157688258398485	0.166354596566666	0.14801707769636	710747/704382/698274/695517/698806/707239/710379	7	monkey	AT1 cells
GOBP	VENTRICULAR_CARDIAC_MUSCLE_TISSUE_DEVELOPMENT	7/766	55/15927	0.0157688258398485	0.166354596566666	0.14801707769636	697047/707540/694860/704386/694219/696898/705053	7	monkey	AT1 cells
GOBP	LAMELLIPODIUM_ASSEMBLY	8/766	68/15927	0.015967922368432	0.168107652810751	0.149576891898324	718038/701758/709849/700504/711124/574312/698996/713558	8	monkey	AT1 cells
GOBP	NEGATIVE_REGULATION_OF_PROTEIN_LOCALIZATION	16/766	184/15927	0.0161246247535514	0.16940809463299	0.150733984050959	716628/700282/712474/714942/705716/706829/708377/716313/697449/699718/698884/703644/700825/716460/703554/715555	16	monkey	AT1 cells
GOBP	NEGATIVE_REGULATION_OF_LIPID_LOCALIZATION	6/766	43/15927	0.0162037915195626	0.169542130120669	0.150853244604038	700191/716553/716146/700824/707756/712307	6	monkey	AT1 cells
GOBP	REGULATION_OF_GLYCOLYTIC_PROCESS	6/766	43/15927	0.0162037915195626	0.169542130120669	0.150853244604038	709022/100425255/100427716/710379/722013/709602	6	monkey	AT1 cells
GOCC	VACUOLAR_LUMEN	15/766	169/15927	0.0164060239358996	0.169753841185304	0.151041618437704	707213/710850/704431/706421/713743/712289/706240/701435/701083/721173/699990/574113/709355/721595/695379	15	monkey	AT1 cells
GOBP	NUCLEOBASE_CONTAINING_COMPOUND_TRANSPORT	17/766	200/15927	0.0164684202224684	0.169753841185304	0.151041618437704	695102/712600/699113/704980/721420/711077/710742/708910/695223/715375/703088/714309/694823/697321/699953/714175/716601	17	monkey	AT1 cells
GOBP	ACTIN_FILAMENT_BASED_TRANSPORT	4/766	21/15927	0.016517448000498	0.169753841185304	0.151041618437704	694510/718097/706759/696556	4	monkey	AT1 cells
GOBP	REGULATION_OF_CELL_CELL_ADHESION_MEDIATED_BY_CADHERIN	4/766	21/15927	0.016517448000498	0.169753841185304	0.151041618437704	720550/677680/693560/714175	4	monkey	AT1 cells
GOBP	REGULATION_OF_MYOBLAST_FUSION	4/766	21/15927	0.016517448000498	0.169753841185304	0.151041618437704	717477/703047/722036/714175	4	monkey	AT1 cells
GOBP	REGULATION_OF_RECEPTOR_RECYCLING	4/766	21/15927	0.016517448000498	0.169753841185304	0.151041618437704	706810/712289/706240/703191	4	monkey	AT1 cells
GOMF	PROTON_CHANNEL_ACTIVITY	4/766	21/15927	0.016517448000498	0.169753841185304	0.151041618437704	694875/2846629/2846623/701389	4	monkey	AT1 cells
GOBP	FATTY_ACID_METABOLIC_PROCESS	26/766	346/15927	0.0165275496498827	0.169753841185304	0.151041618437704	704449/696712/722337/694079/709290/693583/711080/715888/700988/702128/719606/699655/699258/721704/100425255/712600/701636/709188/695641/696549/709590/709602/714326/706050/696743/705333	26	monkey	AT1 cells
GOBP	RESPONSE_TO_CORTICOSTEROID	14/766	154/15927	0.0165564850979791	0.169753841185304	0.151041618437704	703773/693564/696214/697239/574320/722072/715888/710910/698806/2846622/701124/714309/709355/701389	14	monkey	AT1 cells
GOCC	SPECIFIC_GRANULE	14/766	154/15927	0.0165564850979791	0.169753841185304	0.151041618437704	697239/707769/722610/702128/574357/704980/711792/695851/718589/707756/717907/701540/696743/694472	14	monkey	AT1 cells
GOBP	ERK1_AND_ERK2_CASCADE	24/766	313/15927	0.0166370290213722	0.170075939180215	0.15132821108331	717296/574381/714970/697468/613027/693958/694618/699039/712829/694470/697573/694428/712280/722072/708752/718939/716066/705053/721704/702016/704717/100427716/707756/714309	24	monkey	AT1 cells
GOBP	OSTEOBLAST_DIFFERENTIATION	18/766	216/15927	0.016674502182983	0.170075939180215	0.15132821108331	714970/714344/696339/705825/712147/693958/716553/694618/694470/710290/704382/696898/719428/705804/709944/706873/717944/704454	18	monkey	AT1 cells
GOBP	POSITIVE_REGULATION_OF_MAPK_CASCADE	33/766	465/15927	0.0166878271698566	0.170075939180215	0.15132821108331	717296/696712/706980/697468/704443/613027/701758/693958/707540/694618/699039/712829/696526/694470/697573/694428/712280/705824/704961/716066/702016/704717/711257/710911/100427716/697000/574102/701124/712550/695477/707777/696360/719285	33	monkey	AT1 cells
GOBP	LIPID_STORAGE	9/766	82/15927	0.0167467522255418	0.170336487776128	0.15156003901329	704449/106994933/716146/700824/722036/696549/707756/100428843/712307	9	monkey	AT1 cells
GOBP	CELLULAR_MODIFIED_AMINO_ACID_METABOLIC_PROCESS	15/766	170/15927	0.0172250082151595	0.174057831764815	0.154871173623795	721634/707242/703565/700303/715820/715888/714639/721704/713999/708377/712545/696360/703206/705333/710068	15	monkey	AT1 cells
GOBP	SPROUTING_ANGIOGENESIS	12/766	125/15927	0.0172491315187146	0.174057831764815	0.154871173623795	720550/714505/707673/718038/702222/694618/702600/703481/703378/574312/720764/718532	12	monkey	AT1 cells
GOBP	AMYLOID_PRECURSOR_PROTEIN_METABOLIC_PROCESS	8/766	69/15927	0.0173267079491254	0.174057831764815	0.154871173623795	717296/677866/695617/717022/712289/709896/100423877/706483	8	monkey	AT1 cells
GOBP	MEMBRANE_INVAGINATION	8/766	69/15927	0.0173267079491254	0.174057831764815	0.154871173623795	703572/703501/699705/716146/701540/696402/712059/694472	8	monkey	AT1 cells
GOCC	GOLGI_CISTERNA_MEMBRANE	8/766	69/15927	0.0173267079491254	0.174057831764815	0.154871173623795	718456/712289/719281/100427665/717792/696663/702164/706483	8	monkey	AT1 cells
GOBP	PROTEASOME_MEDIATED_UBIQUITIN_DEPENDENT_PROTEIN_CATABOLIC_PROCESS	29/766	398/15927	0.0173495566020327	0.174057831764815	0.154871173623795	704449/677866/716553/700282/711002/714140/710948/705221/703930/696663/697105/708377/717226/704580/707239/699170/708651/702461/705118/698107/703644/693445/713534/717944/700825/702056/716460/704454/715555	29	monkey	AT1 cells
GOBP	NEGATIVE_REGULATION_OF_RECEPTOR_MEDIATED_ENDOCYTOSIS	5/766	32/15927	0.0173853298472494	0.174057831764815	0.154871173623795	706240/699677/100427716/710742/707756	5	monkey	AT1 cells
GOMF	CHEMOKINE_BINDING	5/766	32/15927	0.0173853298472494	0.174057831764815	0.154871173623795	716250/694428/574312/707756/712869	5	monkey	AT1 cells
GOBP	POSITIVE_REGULATION_OF_NECROTIC_CELL_DEATH	3/766	12/15927	0.0175988710199876	0.174485117336033	0.155251358860024	100426120/2846628/698788	3	monkey	AT1 cells
GOBP	POSITIVE_REGULATION_OF_VASCULOGENESIS	3/766	12/15927	0.0175988710199876	0.174485117336033	0.155251358860024	718939/704717/702775	3	monkey	AT1 cells
GOBP	REGULATION_OF_VENTRICULAR_CARDIAC_MUSCLE_CELL_ACTION_POTENTIAL	3/766	12/15927	0.0175988710199876	0.174485117336033	0.155251358860024	704449/694860/707769	3	monkey	AT1 cells
GOBP	T_CELL_EXTRAVASATION	3/766	12/15927	0.0175988710199876	0.174485117336033	0.155251358860024	712280/719824/720563	3	monkey	AT1 cells
GOCC	DENDRITE_TERMINUS	3/766	12/15927	0.0175988710199876	0.174485117336033	0.155251358860024	693867/693974/707777	3	monkey	AT1 cells
GOCC	PLASMA_MEMBRANE_RAFT	11/766	111/15927	0.0178044632255364	0.176181374475948	0.156760635009007	704449/694299/706980/717477/718038/700443/613026/696898/700922/703088/714175	11	monkey	AT1 cells
GOBP	POSITIVE_REGULATION_OF_PROTEIN_LOCALIZATION_TO_NUCLEUS	9/766	83/15927	0.0180106864302237	0.176287296149789	0.156854880776484	693958/716553/707769/704382/705221/698996/708377/698806/711982	9	monkey	AT1 cells
GOCC	INTRINSIC_COMPONENT_OF_MITOCHONDRIAL_MEMBRANE	9/766	83/15927	0.0180106864302237	0.176287296149789	0.156854880776484	100426120/720205/695102/2846625/716864/704035/722352/699488/714895	9	monkey	AT1 cells
GOBP	ENDODERMAL_CELL_DIFFERENTIATION	6/766	44/15927	0.0180223205229514	0.176287296149789	0.156854880776484	720945/717820/701313/100429807/100423514/707756	6	monkey	AT1 cells
GOBP	INTRINSIC_APOPTOTIC_SIGNALING_PATHWAY_IN_RESPONSE_TO_OXIDATIVE_STRESS	6/766	44/15927	0.0180223205229514	0.176287296149789	0.156854880776484	708377/698806/699170/574102/696360/701896	6	monkey	AT1 cells
GOBP	LUNG_ALVEOLUS_DEVELOPMENT	6/766	44/15927	0.0180223205229514	0.176287296149789	0.156854880776484	696339/700454/694618/721938/694219/722072	6	monkey	AT1 cells
GOBP	REGULATION_OF_P38MAPK_CASCADE	6/766	44/15927	0.0180223205229514	0.176287296149789	0.156854880776484	717296/694618/702981/711257/697000/719285	6	monkey	AT1 cells
GOBP	CARDIAC_MUSCLE_CELL_ACTION_POTENTIAL	8/766	70/15927	0.0187666229777916	0.182867131535503	0.162709410952488	704449/714344/716409/694860/700443/707769/700282/710368	8	monkey	AT1 cells
GOBP	REGULATION_OF_PLASMA_LIPOPROTEIN_PARTICLE_LEVELS	8/766	70/15927	0.0187666229777916	0.182867131535503	0.162709410952488	714639/706240/716146/702625/722036/699677/696549/706050	8	monkey	AT1 cells
GOCC	FICOLIN_1_RICH_GRANULE	15/766	172/15927	0.0189565667241292	0.18436615179696	0.16404319194254	716411/694860/707769/574313/699705/714370/574357/721704/710910/574102/709355/695379/703680/706361/718518	15	monkey	AT1 cells
GOBP	LABYRINTHINE_LAYER_MORPHOGENESIS	4/766	22/15927	0.0194377696789258	0.188686790837633	0.16788756040473	714970/714755/718848/714309	4	monkey	AT1 cells
GOBP	MITOCHONDRIAL_OUTER_MEMBRANE_PERMEABILIZATION_INVOLVED_IN_PROGRAMMED_CELL_DEATH	5/766	33/15927	0.019701731181202	0.190164535748993	0.169202411258716	100426120/720205/722352/699488/716870	5	monkey	AT1 cells
GOBP	REGULATION_OF_CHOLESTEROL_METABOLIC_PROCESS	5/766	33/15927	0.019701731181202	0.190164535748993	0.169202411258716	715888/714639/696549/714706/714326	5	monkey	AT1 cells
GOBP	SALIVARY_GLAND_DEVELOPMENT	5/766	33/15927	0.019701731181202	0.190164535748993	0.169202411258716	712628/613027/716553/707540/705804	5	monkey	AT1 cells
GOBP	EXOCRINE_SYSTEM_DEVELOPMENT	6/766	45/15927	0.0199758218817707	0.191722831820153	0.170588933996285	712628/613027/716553/707540/701411/705804	6	monkey	AT1 cells
GOBP	NEGATIVE_REGULATION_OF_PROTEASOMAL_PROTEIN_CATABOLIC_PROCESS	6/766	45/15927	0.0199758218817707	0.191722831820153	0.170588933996285	716553/708377/717226/699170/714413/700825	6	monkey	AT1 cells
GOMF	CORECEPTOR_ACTIVITY	6/766	45/15927	0.0199758218817707	0.191722831820153	0.170588933996285	699791/713229/694428/705053/574312/707756	6	monkey	AT1 cells
GOBP	MONOCARBOXYLIC_ACID_BIOSYNTHETIC_PROCESS	16/766	189/15927	0.0202589818377639	0.194009349774746	0.172623405617293	696712/722337/694079/702128/699655/699258/714969/721704/100425255/712600/709188/708377/709590/709602/714326/705333	16	monkey	AT1 cells
GOBP	NEGATIVE_REGULATION_OF_CELLULAR_PROTEIN_CATABOLIC_PROCESS	8/766	71/15927	0.0202900495064071	0.194009349774746	0.172623405617293	716553/706240/708377/717226/699170/714413/702648/700825	8	monkey	AT1 cells
GOMF	TETRAPYRROLE_BINDING	12/766	128/15927	0.0204219616723642	0.194905675325405	0.173420927846383	709290/708065/694875/2846624/711130/697821/711792/715257/106992278/702759/700518/693565	12	monkey	AT1 cells
GOBP	CELLULAR_ALDEHYDE_METABOLIC_PROCESS	7/766	58/15927	0.0206634093053313	0.196475545461865	0.174817748822523	700093/700926/708377/698201/708871/702598/703206	7	monkey	AT1 cells
GOBP	ESTABLISHMENT_OF_PROTEIN_LOCALIZATION_TO_PLASMA_MEMBRANE	7/766	58/15927	0.0206634093053313	0.196475545461865	0.174817748822523	716794/709699/693560/712289/719281/695611/706050	7	monkey	AT1 cells
GOBP	AUTOPHAGY_OF_MITOCHONDRION	9/766	85/15927	0.0207443961776106	0.196513704791985	0.174851701791949	708291/100426120/717983/695102/708377/714413/710379/712307/716870	9	monkey	AT1 cells
GOMF	HORMONE_BINDING	9/766	85/15927	0.0207443961776106	0.196513704791985	0.174851701791949	706810/712147/718038/613027/710368/699258/698996/713321/702598	9	monkey	AT1 cells
GOBP	PROTEASOMAL_PROTEIN_CATABOLIC_PROCESS	33/766	473/15927	0.02082631576955	0.196924385776523	0.17521711279021	704449/677866/716553/700282/711002/714140/710948/705221/703930/696663/721161/697105/708377/715070/717226/704580/707239/699170/708651/702461/714413/705118/698107/703644/693445/713534/717944/700825/702056/716460/704454/715555/713216	33	monkey	AT1 cells
GOBP	REGULATION_OF_UBIQUITIN_DEPENDENT_PROTEIN_CATABOLIC_PROCESS	14/766	159/15927	0.0212565755274454	0.20062121006125	0.17850643054082	704449/677866/716553/711002/696663/697105/708377/717226/699170/705118/703644/693445/700825/704454	14	monkey	AT1 cells
GOBP	POSITIVE_REGULATION_OF_PROTEIN_CATABOLIC_PROCESS	18/766	222/15927	0.0213887702723873	0.200917893094045	0.178770409754035	704449/677866/700890/700282/709018/704961/702625/722061/705716/696663/721161/697105/717226/705118/701124/703644/693445/716870	18	monkey	AT1 cells
GOBP	NEGATIVE_REGULATION_OF_VASCULATURE_DEVELOPMENT	10/766	100/15927	0.0219457832202277	0.200917893094045	0.178770409754035	712444/707213/707673/100429807/707540/712388/707403/702600/574269/718532	10	monkey	AT1 cells
GOBP	REGULATION_OF_BMP_SIGNALING_PATHWAY	10/766	100/15927	0.0219457832202277	0.200917893094045	0.178770409754035	714970/700962/694618/713367/705855/705160/720232/705804/709944/706873	10	monkey	AT1 cells
GOBP	SEGMENTATION	10/766	100/15927	0.0219457832202277	0.200917893094045	0.178770409754035	693867/693825/695599/694618/701531/700409/704386/696898/641450/677699	10	monkey	AT1 cells
GOBP	CARDIAC_MUSCLE_CELL_PROLIFERATION	6/766	46/15927	0.0220683450836076	0.200917893094045	0.178770409754035	707540/704382/696898/705053/713830/703088	6	monkey	AT1 cells
GOBP	REGULATION_OF_GLUCONEOGENESIS	6/766	46/15927	0.0220683450836076	0.200917893094045	0.178770409754035	709022/701159/696549/694209/694823/695591	6	monkey	AT1 cells
GOBP	CELLULAR_RESPONSE_TO_ALDEHYDE	3/766	13/15927	0.0220749976548686	0.200917893094045	0.178770409754035	708377/708871/702598	3	monkey	AT1 cells
GOBP	NUCLEOTIDE_SUGAR_TRANSMEMBRANE_TRANSPORT	3/766	13/15927	0.0220749976548686	0.200917893094045	0.178770409754035	699113/711077/699953	3	monkey	AT1 cells
GOBP	POSITIVE_REGULATION_OF_AUTOPHAGY_OF_MITOCHONDRION	3/766	13/15927	0.0220749976548686	0.200917893094045	0.178770409754035	100426120/695102/708377	3	monkey	AT1 cells
GOBP	POSITIVE_REGULATION_OF_PROTEIN_EXIT_FROM_ENDOPLASMIC_RETICULUM	3/766	13/15927	0.0220749976548686	0.200917893094045	0.178770409754035	704961/696663/717907	3	monkey	AT1 cells
GOBP	POSITIVE_REGULATION_OF_STRIATED_MUSCLE_CELL_APOPTOTIC_PROCESS	3/766	13/15927	0.0220749976548686	0.200917893094045	0.178770409754035	100426120/703047/710379	3	monkey	AT1 cells
GOBP	POSITIVE_REGULATION_OF_SYNAPTIC_TRANSMISSION_GABAERGIC	3/766	13/15927	0.0220749976548686	0.200917893094045	0.178770409754035	574263/722606/696652	3	monkey	AT1 cells
GOCC	ATAC_COMPLEX	3/766	13/15927	0.0220749976548686	0.200917893094045	0.178770409754035	696526/707409/710562	3	monkey	AT1 cells
GOCC	PLATELET_DENSE_GRANULE_LUMEN	3/766	13/15927	0.0220749976548686	0.200917893094045	0.178770409754035	574381/694209/710853	3	monkey	AT1 cells
GOMF	INSULIN_LIKE_GROWTH_FACTOR_I_BINDING	3/766	13/15927	0.0220749976548686	0.200917893094045	0.178770409754035	696214/696339/707756	3	monkey	AT1 cells
GOMF	NITRIC_OXIDE_SYNTHASE_BINDING	3/766	13/15927	0.0220749976548686	0.200917893094045	0.178770409754035	704449/574285/713558	3	monkey	AT1 cells
GOMF	NUCLEOTIDE_SUGAR_TRANSMEMBRANE_TRANSPORTER_ACTIVITY	3/766	13/15927	0.0220749976548686	0.200917893094045	0.178770409754035	699113/711077/699953	3	monkey	AT1 cells
GOMF	PHOSPHOLIPASE_INHIBITOR_ACTIVITY	3/766	13/15927	0.0220749976548686	0.200917893094045	0.178770409754035	697239/706240/706941	3	monkey	AT1 cells
GOMF	TRANSFORMING_GROWTH_FACTOR_BETA_ACTIVATED_RECEPTOR_ACTIVITY	3/766	13/15927	0.0220749976548686	0.200917893094045	0.178770409754035	696898/705053/703088	3	monkey	AT1 cells
GOMF	WATER_CHANNEL_ACTIVITY	3/766	13/15927	0.0220749976548686	0.200917893094045	0.178770409754035	703773/711804/716250	3	monkey	AT1 cells
GOBP	CARDIAC_EPITHELIAL_TO_MESENCHYMAL_TRANSITION	5/766	34/15927	0.0222114298004191	0.201441493003445	0.179236292453228	707540/694618/708752/705053/703088	5	monkey	AT1 cells
GOBP	NEGATIVE_REGULATION_OF_PROTEASOMAL_UBIQUITIN_DEPENDENT_PROTEIN_CATABOLIC_PROCESS	5/766	34/15927	0.0222114298004191	0.201441493003445	0.179236292453228	716553/708377/717226/699170/700825	5	monkey	AT1 cells
GOBP	REGULATION_OF_LEUKOCYTE_MIGRATION	17/766	207/15927	0.0222663484635728	0.201581516409579	0.179360880867451	717296/703572/709496/706421/712262/712280/720563/702990/704961/716066/717792/702981/704980/696350/100427716/696556/701540	17	monkey	AT1 cells
GOBP	REGULATION_OF_LIPID_BIOSYNTHETIC_PROCESS	14/766	160/15927	0.0223060557643112	0.201583576517828	0.179362713886851	693564/714970/715888/703047/714639/710368/696952/701159/696549/714706/710296/709602/714326/706050	14	monkey	AT1 cells
GOBP	LATE_ENDOSOME_TO_VACUOLE_TRANSPORT	4/766	23/15927	0.0226571925214	0.203675396151881	0.181223949077766	703191/106994051/712059/699352	4	monkey	AT1 cells
GOBP	POSITIVE_REGULATION_OF_TRANSCRIPTION_REGULATORY_REGION_DNA_BINDING	4/766	23/15927	0.0226571925214	0.203675396151881	0.181223949077766	707403/708377/717226/698806	4	monkey	AT1 cells
GOMF	TRANSFORMING_GROWTH_FACTOR_BETA_RECEPTOR_BINDING	4/766	23/15927	0.0226571925214	0.203675396151881	0.181223949077766	693958/707540/705053/703088	4	monkey	AT1 cells
GOBP	NEGATIVE_REGULATION_OF_TRANSPORT	28/766	390/15927	0.0227494003502795	0.204144882580891	0.181641683307384	704449/714344/710747/700191/696074/716553/700282/712474/706240/705716/704980/708377/698201/699677/100427716/697449/695851/705295/710742/699718/707756/698884/703644/696360/712307/700825/716460/715555	28	monkey	AT1 cells
GOBP	CELL_GROWTH	32/766	459/15927	0.022806149865077	0.204295089844006	0.181775332996625	693564/703553/714344/710747/694694/696339/707242/707673/693867/613027/701758/707540/709022/700409/697372/697573/708291/693974/707892/704382/700282/722304/712368/574312/696056/703777/100427716/704923/574161/703088/707777/713558	32	monkey	AT1 cells
GOBP	REGULATION_OF_ACTIN_FILAMENT_BUNDLE_ASSEMBLY	10/766	101/15927	0.0233488855823573	0.208790560041184	0.185775260712423	720550/709353/693958/713160/719824/709018/574374/699876/698996/704980	10	monkey	AT1 cells
GOMF	SULFUR_COMPOUND_BINDING	20/766	257/15927	0.0236084435982984	0.210742505267328	0.18751204006304	714970/703572/709496/715931/714505/706304/708336/693684/694618/713367/700303/721877/718819/705053/721704/699311/699677/100427716/574102/714326	20	monkey	AT1 cells
GOBP	POSITIVE_REGULATION_OF_EPITHELIAL_TO_MESENCHYMAL_TRANSITION	6/766	47/15927	0.0243037022498008	0.21657016350346	0.192697306714688	697468/716250/693958/707540/694618/703088	6	monkey	AT1 cells
GOBP	PROTEIN_TARGETING	22/766	291/15927	0.0244330402116014	0.217200594784983	0.193258244602219	677866/720531/697573/710257/714762/701636/719383/705323/696989/722606/696663/698863/697449/706518/699990/707777/693963/712307/695379/715555/714895/716870	22	monkey	AT1 cells
GOBP	STRIATED_MUSCLE_CELL_PROLIFERATION	7/766	60/15927	0.0244595264397503	0.217200594784983	0.193258244602219	716553/707540/704382/696898/705053/713830/703088	7	monkey	AT1 cells
GOBP	MAINTENANCE_OF_LOCATION	23/766	308/15927	0.0246879005946756	0.218847952146552	0.194724011269408	704449/697014/106994933/708786/699705/720205/716146/700824/705323/699887/703930/708377/706428/722036/712180/694540/717928/696549/707756/100428843/722013/712307/715555	23	monkey	AT1 cells
GOBP	POSITIVE_REGULATION_OF_CELL_JUNCTION_ASSEMBLY	10/766	102/15927	0.0248156656280762	0.219000478339201	0.194859724269073	704449/694694/700086/693958/716771/700409/704386/722304/574374/714175	10	monkey	AT1 cells
GOBP	MUSCLE_CONTRACTION	24/766	325/15927	0.0248544509260952	0.219000478339201	0.194859724269073	704449/697047/714344/709784/710747/703572/700093/701758/694860/700443/694470/707769/708291/699498/700282/699884/699705/710368/700922/711889/719428/712180/703644/694478	24	monkey	AT1 cells
GOBP	POSITIVE_REGULATION_OF_LAMELLIPODIUM_ORGANIZATION	5/766	35/15927	0.0249195608921026	0.219000478339201	0.194859724269073	701758/700504/711124/698996/713558	5	monkey	AT1 cells
GOBP	REGULATION_OF_NECROTIC_CELL_DEATH	5/766	35/15927	0.0249195608921026	0.219000478339201	0.194859724269073	704449/100426120/695102/2846628/698788	5	monkey	AT1 cells
GOBP	SKELETAL_MUSCLE_TISSUE_REGENERATION	5/766	35/15927	0.0249195608921026	0.219000478339201	0.194859724269073	714344/712262/694219/704961/703088	5	monkey	AT1 cells
GOBP	BONE_DEVELOPMENT	17/766	210/15927	0.0251795443809348	0.220905074929645	0.19655437429574	716628/714344/700454/694618/704688/712829/721938/709055/696171/715888/706240/706757/695545/106999655/703088/697489/710037	17	monkey	AT1 cells
GOBP	MUSCLE_ORGAN_MORPHOGENESIS	8/766	74/15927	0.0253842523858801	0.221205390419318	0.196821585554616	697047/707540/694618/694860/721877/696898/705053/698639	8	monkey	AT1 cells
GOBP	XENOBIOTIC_METABOLIC_PROCESS	8/766	74/15927	0.0253842523858801	0.221205390419318	0.196821585554616	703639/700303/715888/699655/721704/699236/723043/696743	8	monkey	AT1 cells
GOBP	CARDIAC_CONDUCTION	9/766	88/15927	0.0253870659588172	0.221205390419318	0.196821585554616	704449/714344/716409/694860/700443/704386/707769/710368/712180	9	monkey	AT1 cells
GOBP	RENAL_TUBULE_DEVELOPMENT	9/766	88/15927	0.0253870659588172	0.221205390419318	0.196821585554616	693825/716553/695599/694618/704386/694470/700281/704382/709944	9	monkey	AT1 cells
GOBP	CELLULAR_COMPONENT_DISASSEMBLY	31/766	446/15927	0.0256633117243895	0.223231464505508	0.19862432242888	707242/710850/716250/716794/708291/100426120/699884/709018/693875/717983/574313/722610/699705/695969/695102/698996/708377/717226/703191/695851/714413/710379/696652/712059/694478/713534/712307/695379/714175/704454/716870	31	monkey	AT1 cells
GOBP	GLYCEROLIPID_BIOSYNTHETIC_PROCESS	19/766	243/15927	0.0257618555888625	0.223707541899204	0.199047921091175	701758/721394/703047/714639/700538/710564/700824/699887/707177/696056/698996/695641/706143/713104/696549/714844/698020/706050/714107	19	monkey	AT1 cells
GOBP	POSITIVE_REGULATION_OF_COAGULATION	4/766	24/15927	0.0261821406968814	0.225820963510602	0.20092837704079	714456/717792/701540/703680	4	monkey	AT1 cells
GOBP	POSITIVE_REGULATION_OF_MUSCLE_TISSUE_DEVELOPMENT	4/766	24/15927	0.0261821406968814	0.225820963510602	0.20092837704079	714344/716553/707403/714175	4	monkey	AT1 cells
GOMF	LOW_DENSITY_LIPOPROTEIN_PARTICLE_RECEPTOR_BINDING	4/766	24/15927	0.0261821406968814	0.225820963510602	0.20092837704079	677866/707213/699677/703554	4	monkey	AT1 cells
GOMF	PROTEIN_MEMBRANE_ADAPTOR_ACTIVITY	4/766	24/15927	0.0261821406968814	0.225820963510602	0.20092837704079	706759/707769/708786/723043	4	monkey	AT1 cells
GOBP	POSITIVE_REGULATION_OF_ENDOTHELIAL_CELL_MIGRATION	10/766	103/15927	0.0263475392239666	0.226193604928635	0.201259941631515	714505/702222/694618/712388/697239/718939/702775/723043/701389/719285	10	monkey	AT1 cells
GOBP	POSITIVE_REGULATION_OF_PLASMA_MEMBRANE_BOUNDED_CELL_PROJECTION_ASSEMBLY	10/766	103/15927	0.0263475392239666	0.226193604928635	0.201259941631515	698488/720824/693867/701758/700504/711124/698996/712067/696556/713558	10	monkey	AT1 cells
GOBP	NEGATIVE_REGULATION_OF_T_CELL_PROLIFERATION	7/766	61/15927	0.0265260484413292	0.226193604928635	0.201259941631515	716553/694618/695617/697573/709595/705716/705804	7	monkey	AT1 cells
GOBP	REGULATION_OF_PROTEIN_IMPORT	7/766	61/15927	0.0265260484413292	0.226193604928635	0.201259941631515	716553/694618/707769/712474/698996/711982/703644	7	monkey	AT1 cells
GOBP	UROGENITAL_SYSTEM_DEVELOPMENT	25/766	344/15927	0.0265340387994344	0.226193604928635	0.201259941631515	712444/677680/705825/700962/708287/699791/693825/701758/716553/695599/707540/694618/704386/694470/700281/710290/707892/704382/708752/710948/698639/720764/709944/695842/706483	25	monkey	AT1 cells
GOBP	GOLGI_ORGANIZATION	12/766	133/15927	0.0266453643354335	0.226193604928635	0.201259941631515	705720/699105/706428/699170/695469/699383/723005/697449/701114/697489/706819/713558	12	monkey	AT1 cells
GOBP	RHO_PROTEIN_SIGNAL_TRANSDUCTION	12/766	133/15927	0.0266453643354335	0.226193604928635	0.201259941631515	700962/720824/716250/718038/708896/719824/716146/574312/706829/100430157/709590/714175	12	monkey	AT1 cells
GOBP	CARDIAC_MUSCLE_CELL_ACTION_POTENTIAL_INVOLVED_IN_CONTRACTION	6/766	48/15927	0.0266854556032006	0.226193604928635	0.201259941631515	704449/714344/694860/707769/700282/710368	6	monkey	AT1 cells
GOBP	LUNG_MORPHOGENESIS	6/766	48/15927	0.0266854556032006	0.226193604928635	0.201259941631515	716553/694618/696771/704382/708752/703088	6	monkey	AT1 cells
GOBP	NEURON_PROJECTION_GUIDANCE	18/766	228/15927	0.027061427628092	0.226193604928635	0.201259941631515	703553/706810/694694/707673/708336/701313/716553/705207/707403/697573/705160/707892/693396/712368/711792/703777/100427716/696652	18	monkey	AT1 cells
GOBP	REGULATION_OF_PROTEIN_TYROSINE_KINASE_ACTIVITY	9/766	89/15927	0.0270862154500854	0.226193604928635	0.201259941631515	704449/697555/705824/722072/716066/699359/702016/106994051/100427716	9	monkey	AT1 cells
GOBP	LATERAL_MESODERM_DEVELOPMENT	3/766	14/15927	0.0271113369009644	0.226193604928635	0.201259941631515	716553/704382/696898	3	monkey	AT1 cells
GOBP	NEGATIVE_REGULATION_OF_EPIDERMAL_GROWTH_FACTOR_ACTIVATED_RECEPTOR_ACTIVITY	3/766	14/15927	0.0271113369009644	0.226193604928635	0.201259941631515	697555/722072/106994051	3	monkey	AT1 cells
GOBP	ONE_CARBON_COMPOUND_TRANSPORT	3/766	14/15927	0.0271113369009644	0.226193604928635	0.201259941631515	703773/711804/574263	3	monkey	AT1 cells
GOBP	POSITIVE_REGULATION_OF_ERAD_PATHWAY	3/766	14/15927	0.0271113369009644	0.226193604928635	0.201259941631515	704449/696663/721161	3	monkey	AT1 cells
GOBP	POSITIVE_REGULATION_OF_HETEROTYPIC_CELL_CELL_ADHESION	3/766	14/15927	0.0271113369009644	0.226193604928635	0.201259941631515	717296/697468/714175	3	monkey	AT1 cells
GOBP	REGULATION_OF_IRE1_MEDIATED_UNFOLDED_PROTEIN_RESPONSE	3/766	14/15927	0.0271113369009644	0.226193604928635	0.201259941631515	702016/717226/704454	3	monkey	AT1 cells
GOBP	RETICULOPHAGY	3/766	14/15927	0.0271113369009644	0.226193604928635	0.201259941631515	717983/717226/704454	3	monkey	AT1 cells
GOMF	MEMBRANE_INSERTASE_ACTIVITY	3/766	14/15927	0.0271113369009644	0.226193604928635	0.201259941631515	695440/699481/719285	3	monkey	AT1 cells
GOMF	PROTON_TRANSPORTING_ATP_SYNTHASE_ACTIVITY_ROTATIONAL_MECHANISM	3/766	14/15927	0.0271113369009644	0.226193604928635	0.201259941631515	2846629/2846623/701389	3	monkey	AT1 cells
GOBP	ALPHA_BETA_T_CELL_PROLIFERATION	5/766	36/15927	0.0278307144126184	0.23143913320982	0.205927247393899	704961/714370/709595/705804/703088	5	monkey	AT1 cells
GOBP	EPIBOLY	5/766	36/15927	0.0278307144126184	0.23143913320982	0.205927247393899	714970/716250/709353/693958/574139	5	monkey	AT1 cells
GOBP	POSITIVE_REGULATION_OF_PROTEIN_KINASE_B_SIGNALING	10/766	104/15927	0.0279458883168583	0.231642379457595	0.206108089500274	714456/696339/697468/613027/693958/716066/574312/708377/574161/695477	10	monkey	AT1 cells
GOBP	STRESS_FIBER_ASSEMBLY	10/766	104/15927	0.0279458883168583	0.231642379457595	0.206108089500274	720550/709353/693958/719824/574312/574374/699876/698996/704980/702998	10	monkey	AT1 cells
GOBP	REGULATION_OF_APOPTOTIC_SIGNALING_PATHWAY	25/766	346/15927	0.028201538842093	0.233004947132244	0.207320459278612	574381/704449/698515/677866/694618/706421/708291/694428/712280/704382/710948/721704/722061/696663/702016/708377/698806/696350/713104/699170/712545/574102/712550/707756/712891	25	monkey	AT1 cells
GOBP	REGULATION_OF_BINDING	25/766	346/15927	0.028201538842093	0.233004947132244	0.207320459278612	717296/704449/703572/694618/700409/713160/707403/694219/705053/706240/574374/697105/708377/717226/698806/704717/699677/100427716/574285/704923/574161/695234/711982/703644/714175	25	monkey	AT1 cells
GOBP	CELLULAR_RESPONSE_TO_STEROID_HORMONE_STIMULUS	16/766	197/15927	0.0284912475815539	0.235018271650103	0.209111851988754	694618/722072/704382/613026/710368/699258/703855/708377/717226/698806/2846622/714309/701389/693565/574266/704454	16	monkey	AT1 cells
GOBP	STRIATED_MUSCLE_CELL_DEVELOPMENT	7/766	62/15927	0.0287083660565259	0.236427285620357	0.210365548217259	707129/709784/702764/709693/693875/574312/694478	7	monkey	AT1 cells
GOCC	TRANSPORTER_COMPLEX	26/766	364/15927	0.0289783879419688	0.238266745300632	0.212002241473917	721634/700093/703565/712476/700443/710368/2846631/2846624/711130/2846630/2846627/2846626/711387/2846621/2846625/641333/712180/2846622/717907/701540/697843/100430178/700518/704137/717849/693482	26	monkey	AT1 cells
GOBP	ATP_BIOSYNTHETIC_PROCESS	6/766	49/15927	0.0292169063705626	0.239841678340985	0.213403567262393	100425255/2846629/2846628/2846623/698806/701389	6	monkey	AT1 cells
GOBP	PROTEIN_KINASE_B_SIGNALING	15/766	182/15927	0.0296671847625979	0.242900145927143	0.216124895339136	714456/696339/697468/613027/693958/718939/716066/705731/574312/708377/574161/695477/709944/714309/723043	15	monkey	AT1 cells
GOBP	REGULATION_OF_OSTEOBLAST_DIFFERENTIATION	11/766	120/15927	0.0297600632827382	0.242900145927143	0.216124895339136	714970/696339/693958/694618/694470/710290/704382/696898/705804/709944/706873	11	monkey	AT1 cells
GOBP	BENZENE_CONTAINING_COMPOUND_METABOLIC_PROCESS	4/766	25/15927	0.0300176247708631	0.242900145927143	0.216124895339136	709290/700303/699236/696743	4	monkey	AT1 cells
GOBP	PLASMINOGEN_ACTIVATION	4/766	25/15927	0.0300176247708631	0.242900145927143	0.216124895339136	707242/717022/706240/574374	4	monkey	AT1 cells
GOBP	REGULATION_OF_T_CELL_DIFFERENTIATION_IN_THYMUS	4/766	25/15927	0.0300176247708631	0.242900145927143	0.216124895339136	716553/694618/697573/718306	4	monkey	AT1 cells
GOBP	SECONDARY_PALATE_DEVELOPMENT	4/766	25/15927	0.0300176247708631	0.242900145927143	0.216124895339136	700454/707540/705053/703088	4	monkey	AT1 cells
GOBP	SUBSTRATE_DEPENDENT_CELL_MIGRATION	4/766	25/15927	0.0300176247708631	0.242900145927143	0.216124895339136	703572/700409/708291/705221	4	monkey	AT1 cells
GOBP	VIRAL_RELEASE_FROM_HOST_CELL	4/766	25/15927	0.0300176247708631	0.242900145927143	0.216124895339136	706980/703191/574102/712059	4	monkey	AT1 cells
GOCC	MITOCHONDRIAL_SMALL_RIBOSOMAL_SUBUNIT	4/766	25/15927	0.0300176247708631	0.242900145927143	0.216124895339136	700722/702487/697852/717038	4	monkey	AT1 cells
GOBP	REGULATION_OF_CELL_PROJECTION_ASSEMBLY	17/766	215/15927	0.0306604689059727	0.247709421256165	0.220404036972315	704449/698488/720824/693867/701758/721394/706759/700504/711124/693974/712280/704382/709018/698996/712067/696556/713558	17	monkey	AT1 cells
GOBP	MEMBRANE_LIPID_METABOLIC_PROCESS	16/766	199/15927	0.0308906274597826	0.247780137323136	0.220466957900232	722337/714970/696842/702128/717792/699887/707625/713999/706143/712545/714844/709590/717580/710296/709355/716180	16	monkey	AT1 cells
GOBP	CARDIAC_CONDUCTION_SYSTEM_DEVELOPMENT	5/766	37/15927	0.0309489242081681	0.247780137323136	0.220466957900232	714344/694618/704386/694219/696898	5	monkey	AT1 cells
GOBP	NEUTROPHIL_MEDIATED_IMMUNITY	5/766	37/15927	0.0309489242081681	0.247780137323136	0.220466957900232	696712/700093/697239/695851/699718	5	monkey	AT1 cells
GOBP	REGULATION_OF_CELLULAR_EXTRAVASATION	5/766	37/15927	0.0309489242081681	0.247780137323136	0.220466957900232	717296/712280/720563/717792/704980	5	monkey	AT1 cells
GOBP	REGULATION_OF_CHOLESTEROL_EFFLUX	5/766	37/15927	0.0309489242081681	0.247780137323136	0.220466957900232	704449/716553/716146/718532/712307	5	monkey	AT1 cells
GOBP	REGULATION_OF_STEROL_TRANSPORT	7/766	63/15927	0.0310089126027192	0.247780137323136	0.220466957900232	704449/716553/714639/706240/716146/718532/712307	7	monkey	AT1 cells
GOBP	TISSUE_REGENERATION	7/766	63/15927	0.0310089126027192	0.247780137323136	0.220466957900232	714344/709496/712262/694219/704382/704961/703088	7	monkey	AT1 cells
GOCC	ROUGH_ENDOPLASMIC_RETICULUM	8/766	77/15927	0.0313092050480426	0.248756571721019	0.221335758457113	715820/100428388/696989/698863/699677/100427716/717944/713216	8	monkey	AT1 cells
GOMF	CARGO_RECEPTOR_ACTIVITY	8/766	77/15927	0.0313092050480426	0.248756571721019	0.221335758457113	717296/718263/694428/716146/711130/712506/699990/710853	8	monkey	AT1 cells
GOMF	SMAD_BINDING	8/766	77/15927	0.0313092050480426	0.248756571721019	0.221335758457113	693958/696898/705053/694572/697105/698806/703088/706873	8	monkey	AT1 cells
GOCC	PIGMENT_GRANULE	10/766	106/15927	0.0313473560669235	0.248756571721019	0.221335758457113	710368/698350/706240/706757/574312/709828/699383/720906/714175/722218	10	monkey	AT1 cells
GOBP	CARDIAC_VENTRICLE_DEVELOPMENT	11/766	121/15927	0.031374702739588	0.248756571721019	0.221335758457113	697047/714970/699791/707540/694618/694860/696898/712752/705053/703088/697489	11	monkey	AT1 cells
GOBP	POSITIVE_REGULATION_OF_CATABOLIC_PROCESS	33/766	489/15927	0.0315145511405894	0.249477981587363	0.221977646222413	704449/677866/700890/100426120/700282/709018/704961/695102/709595/702625/714942/700824/722061/707625/705716/696663/702016/721161/697105/708377/717226/707239/100427716/705118/701124/714309/706873/703644/693445/700825/704454/716870/716049	33	monkey	AT1 cells
GOBP	NEGATIVE_REGULATION_OF_APOPTOTIC_SIGNALING_PATHWAY	17/766	216/15927	0.0318552499828109	0.249826595982898	0.222287832325682	698515/677866/694618/708291/694428/712280/704382/710948/721704/722061/702016/708377/696350/699170/574102/707756/712891	17	monkey	AT1 cells
GOBP	RESPONSE_TO_TOXIC_SUBSTANCE	17/766	216/15927	0.0318552499828109	0.249826595982898	0.222287832325682	715931/700303/699107/697372/705543/701652/712469/721704/699236/708377/719764/718370/695842/708871/702598/705333/712910	17	monkey	AT1 cells
GOBP	NEGATIVE_REGULATION_OF_ENDOCYTOSIS	6/766	50/15927	0.0319010851117997	0.249826595982898	0.222287832325682	704449/706240/699677/100427716/710742/707756	6	monkey	AT1 cells
GOBP	POSITIVE_REGULATION_OF_OSSIFICATION	6/766	50/15927	0.0319010851117997	0.249826595982898	0.222287832325682	714970/709496/707540/694618/696898/701540	6	monkey	AT1 cells
GOBP	REGULATION_OF_LAMELLIPODIUM_ORGANIZATION	6/766	50/15927	0.0319010851117997	0.249826595982898	0.222287832325682	716250/701758/700504/711124/698996/713558	6	monkey	AT1 cells
GOBP	REGULATION_OF_MITOCHONDRIAL_MEMBRANE_PERMEABILITY	6/766	50/15927	0.0319010851117997	0.249826595982898	0.222287832325682	100426120/720205/695102/722352/699488/716870	6	monkey	AT1 cells
GOCC	CIS_GOLGI_NETWORK	6/766	50/15927	0.0319010851117997	0.249826595982898	0.222287832325682	717983/719281/698996/699677/717928/697489	6	monkey	AT1 cells
GOCC	GOLGI_CISTERNA	9/766	92/15927	0.0326614599259734	0.253404312488288	0.225471171727679	718456/712289/719281/100427665/717792/714942/696663/702164/706483	9	monkey	AT1 cells
GOBP	CHONDROCYTE_DIFFERENTIATION_INVOLVED_IN_ENDOCHONDRAL_BONE_MORPHOGENESIS	3/766	15/15927	0.0327053352780615	0.253404312488288	0.225471171727679	696171/703088/697489	3	monkey	AT1 cells
GOBP	NEGATIVE_REGULATION_OF_GLUCONEOGENESIS	3/766	15/15927	0.0327053352780615	0.253404312488288	0.225471171727679	701159/694209/695591	3	monkey	AT1 cells
GOBP	REGULATION_OF_AMYLOID_FIBRIL_FORMATION	3/766	15/15927	0.0327053352780615	0.253404312488288	0.225471171727679	677866/710747/100427716	3	monkey	AT1 cells
GOBP	REGULATION_OF_CELL_COMMUNICATION_BY_ELECTRICAL_COUPLING	3/766	15/15927	0.0327053352780615	0.253404312488288	0.225471171727679	704449/704386/712180	3	monkey	AT1 cells
GOBP	REGULATION_OF_PLASMINOGEN_ACTIVATION	3/766	15/15927	0.0327053352780615	0.253404312488288	0.225471171727679	707242/706240/574374	3	monkey	AT1 cells
GOBP	SRP_DEPENDENT_COTRANSLATIONAL_PROTEIN_TARGETING_TO_MEMBRANE	3/766	15/15927	0.0327053352780615	0.253404312488288	0.225471171727679	698863/706518/693963	3	monkey	AT1 cells
GOBP	CELLULAR_COMPONENT_ASSEMBLY_INVOLVED_IN_MORPHOGENESIS	10/766	107/15927	0.0331530465892172	0.256484024067489	0.22821140203997	707129/709784/709353/713229/702764/712262/709693/693875/574312/694478	10	monkey	AT1 cells
GOBP	POSITIVE_REGULATION_OF_OSTEOBLAST_DIFFERENTIATION	7/766	64/15927	0.0334299681113359	0.257068399362171	0.228731360761772	714970/693958/694618/694470/704382/696898/709944	7	monkey	AT1 cells
GOBP	POSITIVE_REGULATION_OF_REACTIVE_OXYGEN_SPECIES_METABOLIC_PROCESS	7/766	64/15927	0.0334299681113359	0.257068399362171	0.228731360761772	715513/699655/721704/2846628/708377/703088/694472	7	monkey	AT1 cells
GOBP	REGULATION_OF_ATP_DEPENDENT_ACTIVITY	7/766	64/15927	0.0334299681113359	0.257068399362171	0.228731360761772	697047/700443/715701/714413/703644/713558/716870	7	monkey	AT1 cells
GOBP	STEM_CELL_PROLIFERATION	7/766	64/15927	0.0334299681113359	0.257068399362171	0.228731360761772	714344/677680/693958/721938/704382/713877/714309	7	monkey	AT1 cells
GOBP	MUSCLE_ORGAN_DEVELOPMENT	23/766	318/15927	0.0339125757760325	0.258907894208843	0.230368085308381	704449/697047/706980/714344/710747/697014/716553/707540/694618/694860/707403/721877/710290/106993487/699498/693875/696898/705053/711889/698639/114669716/574266/714175	23	monkey	AT1 cells
GOBP	REGULATION_OF_JNK_CASCADE	12/766	138/15927	0.034147778779357	0.258907894208843	0.230368085308381	717296/613027/709341/699039/696526/705824/705053/721704/711257/100427716/712550/707777	12	monkey	AT1 cells
GOBP	APOPTOTIC_PROCESS_INVOLVED_IN_MORPHOGENESIS	4/766	26/15927	0.0341672763927347	0.258907894208843	0.230368085308381	714970/710747/707540/694618	4	monkey	AT1 cells
GOBP	ATRIOVENTRICULAR_VALVE_DEVELOPMENT	4/766	26/15927	0.0341672763927347	0.258907894208843	0.230368085308381	714970/707540/696898/703088	4	monkey	AT1 cells
GOBP	LIPID_DROPLET_ORGANIZATION	4/766	26/15927	0.0341672763927347	0.258907894208843	0.230368085308381	106994933/700824/574102/100428843	4	monkey	AT1 cells
GOBP	LOW_DENSITY_LIPOPROTEIN_PARTICLE_CLEARANCE	4/766	26/15927	0.0341672763927347	0.258907894208843	0.230368085308381	706240/702625/722036/696549	4	monkey	AT1 cells
GOBP	NEGATIVE_REGULATION_OF_LIPID_TRANSPORT	4/766	26/15927	0.0341672763927347	0.258907894208843	0.230368085308381	700191/716553/707756/712307	4	monkey	AT1 cells
GOBP	REGULATION_OF_POSITIVE_CHEMOTAXIS	4/766	26/15927	0.0341672763927347	0.258907894208843	0.230368085308381	717296/714456/703572/718038	4	monkey	AT1 cells
GOMF	MACROMOLECULE_TRANSMEMBRANE_TRANSPORTER_ACTIVITY	4/766	26/15927	0.0341672763927347	0.258907894208843	0.230368085308381	716146/698863/697321/714895	4	monkey	AT1 cells
GOBP	REGULATION_OF_ACTIN_CYTOSKELETON_REORGANIZATION	5/766	38/15927	0.0342776608862471	0.258907894208843	0.230368085308381	720550/707673/719824/100428388/705221	5	monkey	AT1 cells
GOBP	REGULATION_OF_LAMELLIPODIUM_ASSEMBLY	5/766	38/15927	0.0342776608862471	0.258907894208843	0.230368085308381	701758/700504/711124/698996/713558	5	monkey	AT1 cells
GOMF	TRANSITION_METAL_ION_TRANSMEMBRANE_TRANSPORTER_ACTIVITY	5/766	38/15927	0.0342776608862471	0.258907894208843	0.230368085308381	710142/719281/713420/709313/713321	5	monkey	AT1 cells
GOBP	POSITIVE_REGULATION_OF_RECEPTOR_MEDIATED_ENDOCYTOSIS	6/766	51/15927	0.0347407434597441	0.262018074011009	0.233135425285323	677866/706240/709828/696556/713558/703554	6	monkey	AT1 cells
GOMF	GTPASE_ACTIVITY	22/766	302/15927	0.0349753216180379	0.262680186642006	0.233724552239244	719305/694168/695515/718131/698839/714140/718939/698876/100430157/100430225/708716/699426/695469/699383/722352/720906/703262/574113/695611/722013/713558/706361	22	monkey	AT1 cells
GOBP	RESPONSE_TO_REACTIVE_OXYGEN_SPECIES	15/766	186/15927	0.0350100579356841	0.262680186642006	0.233724552239244	710747/715931/613027/695617/697372/100426120/714140/703047/2846631/721704/705731/708377/719764/702461/701124	15	monkey	AT1 cells
GOBP	MUSCLE_CELL_DEVELOPMENT	14/766	170/15927	0.0350343139645919	0.262680186642006	0.233724552239244	707129/706980/709784/694618/716409/702764/707403/721877/709693/693875/696898/700922/574312/694478	14	monkey	AT1 cells
GOBP	NOTCH_SIGNALING_PATHWAY	14/766	170/15927	0.0350343139645919	0.262680186642006	0.233724552239244	707129/703890/711675/705207/707540/707403/702600/704382/695111/708651/100427716/703088/706483/712307	14	monkey	AT1 cells
GOBP	REGULATION_OF_CYSTEINE_TYPE_ENDOPEPTIDASE_ACTIVITY	17/766	219/15927	0.0356459890908319	0.266874516565671	0.237456534829496	714456/714970/712444/710747/703890/699884/715888/717022/719313/699705/716066/696663/708377/719764/723043/696360/701896	17	monkey	AT1 cells
GOBP	FIBROBLAST_PROLIFERATION	8/766	79/15927	0.0357466423849615	0.267236245999434	0.237778390280487	696712/613027/695617/716066/721704/701636/704137/677699	8	monkey	AT1 cells
GOBP	POSITIVE_REGULATION_OF_NEURON_PROJECTION_DEVELOPMENT	12/766	139/15927	0.0358122100828188	0.267335006846305	0.237866264569785	709496/700962/706304/699791/693867/100428388/699483/722036/704717/699990/717907/693522	12	monkey	AT1 cells
GOBP	T_CELL_PROLIFERATION	15/766	187/15927	0.0364483096444053	0.271686232181509	0.241737847752983	717296/696214/714344/716553/694618/695617/697573/574139/704961/714370/695983/709595/705716/705804/703088	15	monkey	AT1 cells
GOBP	JNK_CASCADE	14/766	171/15927	0.0365466135668648	0.271956559452195	0.241978376439622	717296/613027/709341/699039/696526/705824/698274/705053/721704/711257/100427716/712550/707777/709590	14	monkey	AT1 cells
GOCC	GOLGI_STACK	11/766	124/15927	0.0365910999497959	0.271956559452195	0.241978376439622	705006/718456/712289/719281/100427665/717792/714942/696663/702164/714706/706483	11	monkey	AT1 cells
GOBP	FATTY_ACID_CATABOLIC_PROCESS	9/766	94/15927	0.0367915853773602	0.273049178687211	0.242950554603254	711080/700988/719606/699258/701636/709188/695641/714326/696743	9	monkey	AT1 cells
GOBP	KERATINOCYTE_DIFFERENTIATION	10/766	109/15927	0.0369804470454317	0.274052485651632	0.243843265523006	696980/694860/708977/722232/722072/704382/718848/701124/714309/713534	10	monkey	AT1 cells
GOBP	POSITIVE_REGULATION_OF_DNA_BINDING	6/766	52/15927	0.0377383472463783	0.278253663994991	0.247581341621287	703572/707403/708377/717226/698806/711982	6	monkey	AT1 cells
GOBP	NUCLEAR_MEMBRANE_ORGANIZATION	5/766	39/15927	0.0378198282045678	0.278253663994991	0.247581341621287	700689/703191/698529/712059/697494	5	monkey	AT1 cells
GOBP	PLASMA_LIPOPROTEIN_PARTICLE_CLEARANCE	5/766	39/15927	0.0378198282045678	0.278253663994991	0.247581341621287	706240/702625/722036/699677/696549	5	monkey	AT1 cells
GOBP	VENTRICULAR_SEPTUM_MORPHOGENESIS	5/766	39/15927	0.0378198282045678	0.278253663994991	0.247581341621287	707540/694618/696898/705053/703088	5	monkey	AT1 cells
GOCC	PROTEIN_COMPLEX_INVOLVED_IN_CELL_ADHESION	5/766	39/15927	0.0378198282045678	0.278253663994991	0.247581341621287	703572/700962/700454/574312/707756	5	monkey	AT1 cells
GOBP	REGULATION_OF_PROTEIN_BINDING	15/766	188/15927	0.0379287752888731	0.278653707374081	0.247937287613444	704449/694618/700409/713160/694219/705053/706240/697105/708377/704717/699677/100427716/574285/695234/714175	15	monkey	AT1 cells
GOBP	CONNECTIVE_TISSUE_DEVELOPMENT	19/766	254/15927	0.0380166067424366	0.278897692567358	0.248154377949722	714970/718984/705825/712147/694618/712829/721938/696171/715888/696898/713420/698639/707625/717226/696549/703088/697489/693565/710037	19	monkey	AT1 cells
GOBP	REGULATION_OF_NUCLEOTIDE_METABOLIC_PROCESS	8/766	80/15927	0.0381168030644405	0.279231558747537	0.248451441555728	709022/100425255/2846628/698806/100427716/710379/722013/709602	8	monkey	AT1 cells
GOBP	POSITIVE_REGULATION_OF_EPITHELIAL_CELL_APOPTOTIC_PROCESS	4/766	27/15927	0.0386333913854789	0.27939486967987	0.248596750476904	696712/700191/699705/701540	4	monkey	AT1 cells
GOBP	REGULATION_OF_CARDIAC_MUSCLE_CELL_ACTION_POTENTIAL	4/766	27/15927	0.0386333913854789	0.27939486967987	0.248596750476904	704449/716409/694860/707769	4	monkey	AT1 cells
GOBP	REGULATION_OF_VASCULAR_ENDOTHELIAL_GROWTH_FACTOR_RECEPTOR_SIGNALING_PATHWAY	4/766	27/15927	0.0386333913854789	0.27939486967987	0.248596750476904	707403/702600/702016/723043	4	monkey	AT1 cells
GOCC	ACROSOMAL_MEMBRANE	4/766	27/15927	0.0386333913854789	0.27939486967987	0.248596750476904	704449/706980/703501/697489	4	monkey	AT1 cells
GOBP	CERAMIDE_BIOSYNTHETIC_PROCESS	7/766	66/15927	0.0386419248135564	0.27939486967987	0.248596750476904	714970/696842/702128/707625/717580/710296/716180	7	monkey	AT1 cells
GOBP	PROTEIN_LOCALIZATION_TO_VACUOLE	7/766	66/15927	0.0386419248135564	0.27939486967987	0.248596750476904	677866/700890/704961/705323/106994051/699990/695379	7	monkey	AT1 cells
GOBP	ACTIN_FILAMENT_SEVERING	3/766	16/15927	0.0388504421215644	0.27939486967987	0.248596750476904	693875/699705/695969	3	monkey	AT1 cells
GOBP	CHAPERONE_MEDIATED_AUTOPHAGY	3/766	16/15927	0.0388504421215644	0.27939486967987	0.248596750476904	677866/697105/695379	3	monkey	AT1 cells
GOBP	NEGATIVE_REGULATION_OF_RECEPTOR_INTERNALIZATION	3/766	16/15927	0.0388504421215644	0.27939486967987	0.248596750476904	706240/699677/710742	3	monkey	AT1 cells
GOBP	OLIGOPEPTIDE_TRANSPORT	3/766	16/15927	0.0388504421215644	0.27939486967987	0.248596750476904	714344/701652/574263	3	monkey	AT1 cells
GOBP	REGULATION_OF_VASCULOGENESIS	3/766	16/15927	0.0388504421215644	0.27939486967987	0.248596750476904	718939/704717/702775	3	monkey	AT1 cells
GOMF	MHC_CLASS_I_PROTEIN_BINDING	3/766	16/15927	0.0388504421215644	0.27939486967987	0.248596750476904	696663/574113/701389	3	monkey	AT1 cells
GOMF	WATER_TRANSMEMBRANE_TRANSPORTER_ACTIVITY	3/766	16/15927	0.0388504421215644	0.27939486967987	0.248596750476904	703773/711804/716250	3	monkey	AT1 cells
GOBP	POSITIVE_REGULATION_OF_CYTOSKELETON_ORGANIZATION	15/766	189/15927	0.0394520333450032	0.283322197270867	0.252091162805587	693958/709849/713160/700504/708291/711124/693875/100428388/699705/695969/574374/704980/712067/696556/722013	15	monkey	AT1 cells
GOBP	CARDIAC_MUSCLE_CONTRACTION	11/766	126/15927	0.0403891251677272	0.289644484700021	0.257716534925947	704449/697047/714344/694860/700443/707769/700282/699705/710368/712180/703644	11	monkey	AT1 cells
GOBP	MUSCLE_TISSUE_DEVELOPMENT	26/766	376/15927	0.04061503607505	0.290622243649454	0.258586514027057	704449/697047/706980/714344/696339/716553/707540/694618/716409/694860/702764/704386/707403/721877/709693/694219/704382/693875/696898/705053/711889/713830/574312/703088/574266/714175	26	monkey	AT1 cells
GOBP	AXON_DEVELOPMENT	31/766	464/15927	0.0406393031660224	0.290622243649454	0.258586514027057	703553/706810/694694/709496/712004/707673/693867/708336/701313/716553/705207/707403/697573/708291/705160/693974/707892/100428388/718819/693396/712368/574312/711792/703777/100427716/574285/707777/696652/713558/714175/716180	31	monkey	AT1 cells
GOCC	NUCLEAR_MEMBRANE	21/766	290/15927	0.0408457942166662	0.29161546228803	0.259470248672385	707242/613027/706759/713997/574320/708786/700922/700689/114670028/100425956/677700/695517/704580/574161/710379/720098/698969/709590/694823/703644/711339	21	monkey	AT1 cells
GOBP	POSITIVE_REGULATION_OF_INTRACELLULAR_TRANSPORT	15/766	190/15927	0.0410186487958991	0.29161546228803	0.259470248672385	717477/716553/697573/707769/709018/704961/716066/706240/698996/696663/722036/717907/711982/704736/712307	15	monkey	AT1 cells
GOBP	MONOCARBOXYLIC_ACID_CATABOLIC_PROCESS	10/766	111/15927	0.0411034703061095	0.29161546228803	0.259470248672385	711080/700988/719606/699258/701636/709188/695641/699236/714326/696743	10	monkey	AT1 cells
GOBP	MEMBRANE_LIPID_BIOSYNTHETIC_PROCESS	12/766	142/15927	0.0411491152373831	0.29161546228803	0.259470248672385	714970/696842/702128/717792/699887/707625/706143/714844/709590/717580/710296/716180	12	monkey	AT1 cells
GOBP	MYELOID_LEUKOCYTE_ACTIVATION	17/766	223/15927	0.0412001133010884	0.29161546228803	0.259470248672385	717296/677866/700093/700454/713229/697239/704431/697752/699489/100427716/695851/720764/701124/712550/703088/100423877/716049	17	monkey	AT1 cells
GOCC	LIPID_DROPLET	9/766	96/15927	0.041265256473594	0.29161546228803	0.259470248672385	704449/706240/700824/705323/696663/722036/696549/100428843/706050	9	monkey	AT1 cells
GOBP	REGULATION_OF_MUSCLE_CONTRACTION	13/766	158/15927	0.0414361326760857	0.29161546228803	0.259470248672385	704449/697047/709784/703572/701758/694860/700443/694470/707769/708291/710368/712180/703644	13	monkey	AT1 cells
GOCC	COATED_VESICLE_MEMBRANE	13/766	158/15927	0.0414361326760857	0.29161546228803	0.259470248672385	613027/712262/702600/713830/717900/717928/697449/695851/699990/723043/706038/712307/703554	13	monkey	AT1 cells
GOBP	CARDIAC_SEPTUM_MORPHOGENESIS	7/766	67/15927	0.0414365694268137	0.29161546228803	0.259470248672385	714970/707540/694618/703481/696898/705053/703088	7	monkey	AT1 cells
GOBP	POSITIVE_REGULATION_OF_PHAGOCYTOSIS	7/766	67/15927	0.0414365694268137	0.29161546228803	0.259470248672385	703572/703501/716066/704980/723005/701540/713558	7	monkey	AT1 cells
GOBP	OLIGODENDROCYTE_DEVELOPMENT	5/766	40/15927	0.0415777627390689	0.29161546228803	0.259470248672385	677866/705825/716553/709849/719083	5	monkey	AT1 cells
GOBP	POSITIVE_REGULATION_OF_MEMBRANE_PERMEABILITY	5/766	40/15927	0.0415777627390689	0.29161546228803	0.259470248672385	100426120/720205/722352/699488/716870	5	monkey	AT1 cells
GOBP	VESICLE_TARGETING	5/766	40/15927	0.0415777627390689	0.29161546228803	0.259470248672385	720531/701114/697489/723043/706038	5	monkey	AT1 cells
GOMF	TAU_PROTEIN_BINDING	5/766	40/15927	0.0415777627390689	0.29161546228803	0.259470248672385	677866/697105/574285/695234/707777	5	monkey	AT1 cells
GOBP	POSITIVE_REGULATION_OF_CELL_PROJECTION_ORGANIZATION	23/766	325/15927	0.0417641348745376	0.29252081298956	0.26027580119631	698488/703572/709496/700962/706304/720824/699791/693867/701758/700504/711124/693974/100428388/699483/698996/722036/704717/712067/696556/699990/717907/713558/693522	23	monkey	AT1 cells
GOBP	GLIOGENESIS	20/766	274/15927	0.0421313285359742	0.294688443157102	0.262204490210908	717296/677866/709496/705825/716553/707540/709849/706759/719083/712262/697573/100426120/708786/707892/697752/100427716/709944/100423877/716180/704454	20	monkey	AT1 cells
GOCC	PHAGOCYTIC_VESICLE	11/766	127/15927	0.0423870888075681	0.296071785843287	0.263435344939829	697239/699705/716146/695851/720906/707756/698884/696652/713558/695379/694472	11	monkey	AT1 cells
GOBP	NEGATIVE_REGULATION_OF_LEUKOCYTE_PROLIFERATION	8/766	82/15927	0.0431676459896383	0.299982542027491	0.266915012552961	716553/694618/695617/697573/709595/721704/705716/705804	8	monkey	AT1 cells
GOBP	POSITIVE_REGULATION_OF_PROTEIN_BINDING	8/766	82/15927	0.0431676459896383	0.299982542027491	0.266915012552961	704449/694618/700409/706240/704717/100427716/695234/714175	8	monkey	AT1 cells
GOMF	FLAVIN_ADENINE_DINUCLEOTIDE_BINDING	8/766	82/15927	0.0431676459896383	0.299982542027491	0.266915012552961	703639/694875/711080/715888/717022/707675/718589/714326	8	monkey	AT1 cells
GOBP	ESTABLISHMENT_OF_MITOCHONDRION_LOCALIZATION	4/766	28/15927	0.0434169797411507	0.299982542027491	0.266915012552961	699436/713229/704035/722352	4	monkey	AT1 cells
GOBP	MITOCHONDRIAL_OUTER_MEMBRANE_PERMEABILIZATION	4/766	28/15927	0.0434169797411507	0.299982542027491	0.266915012552961	100426120/720205/722352/716870	4	monkey	AT1 cells
GOBP	PHARYNGEAL_SYSTEM_DEVELOPMENT	4/766	28/15927	0.0434169797411507	0.299982542027491	0.266915012552961	706810/707540/694618/696898	4	monkey	AT1 cells
GOBP	REGULATION_OF_MESENCHYMAL_CELL_PROLIFERATION	4/766	28/15927	0.0434169797411507	0.299982542027491	0.266915012552961	716553/694618/696898/703088	4	monkey	AT1 cells
GOMF	UBIQUITIN_LIGASE_SUBSTRATE_ADAPTOR_ACTIVITY	4/766	28/15927	0.0434169797411507	0.299982542027491	0.266915012552961	704580/723043/698107/706038	4	monkey	AT1 cells
GOBP	CELL_SUBSTRATE_JUNCTION_ORGANIZATION	9/766	97/15927	0.0436340285400474	0.300263274562645	0.267164799516023	703572/709353/693958/700409/708291/705824/574374/698996/707777	9	monkey	AT1 cells
GOBP	REGULATION_OF_POTASSIUM_ION_TRANSPORT	9/766	97/15927	0.0436340285400474	0.300263274562645	0.267164799516023	704449/700443/700282/574312/709828/701540/696652/703644/713558	9	monkey	AT1 cells
GOCC	LYSOSOMAL_LUMEN	9/766	97/15927	0.0436340285400474	0.300263274562645	0.267164799516023	707213/710850/713743/712289/701435/701083/699990/709355/695379	9	monkey	AT1 cells
GOBP	NUCLEAR_ENVELOPE_ORGANIZATION	6/766	54/15927	0.0442157936689588	0.303041399293562	0.269636687354611	708786/700689/703191/698529/712059/697494	6	monkey	AT1 cells
GOBP	POSITIVE_REGULATION_OF_CELL_CYCLE_G1_S_PHASE_TRANSITION	6/766	54/15927	0.0442157936689588	0.303041399293562	0.269636687354611	613027/574320/709018/717226/704923/710379	6	monkey	AT1 cells
GOBP	REGULATION_OF_RECEPTOR_INTERNALIZATION	6/766	54/15927	0.0442157936689588	0.303041399293562	0.269636687354611	706240/709828/699677/710742/714175/703554	6	monkey	AT1 cells
GOCC	ENDOCYTIC_VESICLE_MEMBRANE	14/766	176/15927	0.0448154369382715	0.304045524223158	0.270530126074	704449/613027/697239/712262/702600/701411/695851/720906/696556/699990/698884/713558/695379/703554	14	monkey	AT1 cells
GOBP	MORPHOGENESIS_OF_EMBRYONIC_EPITHELIUM	12/766	144/15927	0.0450013944914353	0.304045524223158	0.270530126074	699791/693867/693825/716553/695599/707540/694618/700409/704386/714755/712752/718848	12	monkey	AT1 cells
GOBP	CARDIAC_CHAMBER_DEVELOPMENT	13/766	160/15927	0.0450836196226759	0.304045524223158	0.270530126074	697047/714970/699791/707540/694618/694860/703481/696898/712752/705053/699345/703088/697489	13	monkey	AT1 cells
GOBP	REGULATION_OF_LIPID_LOCALIZATION	13/766	160/15927	0.0450836196226759	0.304045524223158	0.270530126074	704449/700191/716553/714639/706240/716146/700824/722036/707756/717907/718532/706899/712307	13	monkey	AT1 cells
GOBP	REGULATION_OF_DNA_BINDING	10/766	113/15927	0.0455305272765457	0.304045524223158	0.270530126074	717296/703572/713160/707403/708377/717226/698806/574161/711982/703644	10	monkey	AT1 cells
GOBP	CELL_CELL_ADHESION_MEDIATED_BY_INTEGRIN	3/766	17/15927	0.045536639700266	0.304045524223158	0.270530126074	694470/574312/701124	3	monkey	AT1 cells
GOBP	GAP_JUNCTION_ASSEMBLY	3/766	17/15927	0.045536639700266	0.304045524223158	0.270530126074	704449/714344/704386	3	monkey	AT1 cells
GOBP	GAS_TRANSPORT	3/766	17/15927	0.045536639700266	0.304045524223158	0.270530126074	703773/711804/574263	3	monkey	AT1 cells
GOBP	KERATAN_SULFATE_METABOLIC_PROCESS	3/766	17/15927	0.045536639700266	0.304045524223158	0.270530126074	693396/717792/709355	3	monkey	AT1 cells
GOBP	LATE_ENDOSOME_TO_VACUOLE_TRANSPORT_VIA_MULTIVESICULAR_BODY_SORTING_PATHWAY	3/766	17/15927	0.045536639700266	0.304045524223158	0.270530126074	703191/106994051/699352	3	monkey	AT1 cells
GOBP	MITOCHONDRIAL_ATP_SYNTHESIS_COUPLED_PROTON_TRANSPORT	3/766	17/15927	0.045536639700266	0.304045524223158	0.270530126074	2846629/2846623/701389	3	monkey	AT1 cells
GOBP	NEGATIVE_REGULATION_OF_GLYCOPROTEIN_METABOLIC_PROCESS	3/766	17/15927	0.045536639700266	0.304045524223158	0.270530126074	574313/714942/709896	3	monkey	AT1 cells
GOBP	PARAXIAL_MESODERM_DEVELOPMENT	3/766	17/15927	0.045536639700266	0.304045524223158	0.270530126074	700409/704382/696898	3	monkey	AT1 cells
GOBP	TAIL_ANCHORED_MEMBRANE_PROTEIN_INSERTION_INTO_ER_MEMBRANE	3/766	17/15927	0.045536639700266	0.304045524223158	0.270530126074	695440/699481/719285	3	monkey	AT1 cells
GOBP	TRANSPORT_OF_VIRUS	3/766	17/15927	0.045536639700266	0.304045524223158	0.270530126074	704449/706980/706925	3	monkey	AT1 cells
GOMF	LIPASE_INHIBITOR_ACTIVITY	3/766	17/15927	0.045536639700266	0.304045524223158	0.270530126074	697239/706240/706941	3	monkey	AT1 cells
GOMF	P_TYPE_TRANSMEMBRANE_TRANSPORTER_ACTIVITY	3/766	17/15927	0.045536639700266	0.304045524223158	0.270530126074	700443/710368/719281	3	monkey	AT1 cells
GOBP	CELLULAR_RESPONSE_TO_AMYLOID_BETA	5/766	41/15927	0.0455532365904262	0.304045524223158	0.270530126074	717296/714344/712280/698806/100427716	5	monkey	AT1 cells
GOBP	POSITIVE_REGULATION_OF_ATP_DEPENDENT_ACTIVITY	5/766	41/15927	0.0455532365904262	0.304045524223158	0.270530126074	700443/715701/714413/703644/713558	5	monkey	AT1 cells
GOBP	POSITIVE_REGULATION_OF_BONE_MINERALIZATION	5/766	41/15927	0.0455532365904262	0.304045524223158	0.270530126074	714970/709496/694618/696898/701540	5	monkey	AT1 cells
GOBP	FOCAL_ADHESION_ASSEMBLY	8/766	83/15927	0.0458510550093091	0.305235315355322	0.271588764729538	703572/709353/693958/700409/708291/705824/574374/707777	8	monkey	AT1 cells
GOBP	REGULATION_OF_PROTEIN_DEPOLYMERIZATION	8/766	83/15927	0.0458510550093091	0.305235315355322	0.271588764729538	716794/699884/709018/693875/722610/699705/695969/694478	8	monkey	AT1 cells
GOBP	ORGANIC_HYDROXY_COMPOUND_BIOSYNTHETIC_PROCESS	17/766	227/15927	0.0473525302316657	0.314350566356205	0.279699227821424	712147/707540/702988/715888/717022/714639/714969/100425255/709188/707625/708377/714763/704717/717580/714706/717014/695591	17	monkey	AT1 cells
GOBP	REGULATION_OF_GLUCOSE_TRANSMEMBRANE_TRANSPORT	7/766	69/15927	0.0474112567298733	0.314350566356205	0.279699227821424	696712/719807/700504/715326/100425255/696952/698996	7	monkey	AT1 cells
GOBP	GLYCEROLIPID_METABOLIC_PROCESS	26/766	382/15927	0.0475937853518508	0.314350566356205	0.279699227821424	704449/696712/701758/721394/703047/714639/700538/710564/699258/700824/699887/707177/696056/698996/695641/713999/706143/713104/708651/696549/712545/714844/698020/706050/714107/695591	26	monkey	AT1 cells
GOBP	ANTERIOR_POSTERIOR_AXIS_SPECIFICATION	6/766	55/15927	0.0476990958521151	0.314350566356205	0.279699227821424	716553/694618/701531/700409/701411/641450	6	monkey	AT1 cells
GOBP	NECROTIC_CELL_DEATH	6/766	55/15927	0.0476990958521151	0.314350566356205	0.279699227821424	704449/100426120/702833/695102/2846628/698788	6	monkey	AT1 cells
GOBP	REGULATION_OF_POTASSIUM_ION_TRANSMEMBRANE_TRANSPORTER_ACTIVITY	6/766	55/15927	0.0476990958521151	0.314350566356205	0.279699227821424	704449/700443/700282/574312/703644/713558	6	monkey	AT1 cells
GOMF	MOLECULAR_FUNCTION_INHIBITOR_ACTIVITY	6/766	55/15927	0.0476990958521151	0.314350566356205	0.279699227821424	704449/705825/713160/710290/700282/716870	6	monkey	AT1 cells
GOBP	PROTEIN_LOCALIZATION_TO_NUCLEUS	20/766	278/15927	0.0477128258766273	0.314350566356205	0.279699227821424	716628/693958/716553/694618/707769/708786/704382/712474/705221/720205/722061/698996/703930/708377/698806/711982/722013/694823/706925/703644	20	monkey	AT1 cells
GOBP	NEGATIVE_REGULATION_OF_ESTABLISHMENT_OF_PROTEIN_LOCALIZATION	10/766	114/15927	0.0478604630777617	0.314916912983313	0.280203145202956	712474/705716/708377/697449/699718/698884/703644/700825/716460/715555	10	monkey	AT1 cells
GOBP	GLAND_DEVELOPMENT	28/766	418/15927	0.0484393067051624	0.316388243919359	0.281512289103831	704449/714344/696339/703572/709496/705825/707242/693867/712628/613027/716553/707540/694618/696771/106994738/574320/701411/696898/712752/695983/705053/698639/2846628/100430157/705804/698863/695842/703088	28	monkey	AT1 cells
GOBP	AMYLOID_FIBRIL_FORMATION	4/766	29/15927	0.0485178211885738	0.316388243919359	0.281512289103831	677866/710747/699705/100427716	4	monkey	AT1 cells
GOBP	CELLULAR_RESPONSE_TO_GAMMA_RADIATION	4/766	29/15927	0.0485178211885738	0.316388243919359	0.281512289103831	710747/704382/698274/695517	4	monkey	AT1 cells
GOBP	REGULATION_OF_OXIDATIVE_STRESS_INDUCED_INTRINSIC_APOPTOTIC_SIGNALING_PATHWAY	4/766	29/15927	0.0485178211885738	0.316388243919359	0.281512289103831	708377/698806/699170/574102	4	monkey	AT1 cells
GOCC	PODOSOME	4/766	29/15927	0.0485178211885738	0.316388243919359	0.281512289103831	720550/708291/699705/719428	4	monkey	AT1 cells
GOMF	LIPOPROTEIN_PARTICLE_RECEPTOR_BINDING	4/766	29/15927	0.0485178211885738	0.316388243919359	0.281512289103831	677866/707213/699677/703554	4	monkey	AT1 cells
GOMF	MHC_PROTEIN_BINDING	4/766	29/15927	0.0485178211885738	0.316388243919359	0.281512289103831	704961/696663/574113/701389	4	monkey	AT1 cells
GOMF	PROTEIN_TYROSINE_KINASE_BINDING	9/766	99/15927	0.0486410011696803	0.316786928536208	0.281867026112164	714344/705824/716066/699359/574312/698996/702016/706873/694013	9	monkey	AT1 cells
GOCC	EARLY_ENDOSOME_MEMBRANE	13/766	162/15927	0.0489490974423803	0.318387377758973	0.28329105539566	704449/613027/701411/712289/708447/715070/722036/695851/701083/717907/709667/694472/716049	13	monkey	AT1 cells
GOBP	NEGATIVE_REGULATION_OF_ACTIN_FILAMENT_DEPOLYMERIZATION	5/766	42/15927	0.0497474628887357	0.321532336088461	0.286089340210237	716794/709018/722610/699705/694478	5	monkey	AT1 cells
GOBP	NEGATIVE_REGULATION_OF_REACTIVE_OXYGEN_SPECIES_METABOLIC_PROCESS	5/766	42/15927	0.0497474628887357	0.321532336088461	0.286089340210237	710747/100426120/699236/708377/710379	5	monkey	AT1 cells
GOBP	POSITIVE_REGULATION_OF_G1_S_TRANSITION_OF_MITOTIC_CELL_CYCLE	5/766	42/15927	0.0497474628887357	0.321532336088461	0.286089340210237	613027/574320/709018/704923/710379	5	monkey	AT1 cells
GOBP	POSITIVE_REGULATION_OF_NOTCH_SIGNALING_PATHWAY	5/766	42/15927	0.0497474628887357	0.321532336088461	0.286089340210237	705207/707540/702600/704382/695111	5	monkey	AT1 cells
GOMF	PEPTIDASE_ACTIVATOR_ACTIVITY	5/766	42/15927	0.0497474628887357	0.321532336088461	0.286089340210237	704449/106996614/709595/100427716/706483	5	monkey	AT1 cells
GOCC	CELL_CELL_JUNCTION	76/737	491/15932	6.5903729821475e-21	3.38020230254345e-17	2.885195919237e-17	315953/83785/317391/292949/304733/305230/305679/363058/24660/366205/171577/25522/245903/500261/301455/54226/115769/289992/83502/362734/301112/54321/114108/81918/308417/288124/361303/362279/316539/307035/300519/29616/307505/500464/65132/89843/362993/114489/65157/292771/65034/24392/116479/117542/315795/292994/81521/257646/140581/294853/64355/25252/170538/290354/117273/302934/304282/83841/81679/2467…	76	rat	AT1 cells
GOCC	ADHERENS_JUNCTION	40/737	171/15932	8.35573164519105e-18	2.14282738040925e-14	1.82902567959735e-14	83785/317391/304733/305230/305679/500261/301455/115769/289992/83502/362734/54321/114108/81918/308417/288124/316539/307035/300519/29616/307505/89843/362993/114489/117542/292994/81521/294853/25252/290354/304282/83841/81679/116683/26955/311163/56611/29650/25484/117287	40	rat	AT1 cells
GOCC	CELL_SUBSTRATE_JUNCTION	63/737	430/15932	2.76204674681007e-16	4.72217925479628e-13	4.03064997192388e-13	361084/317391/25404/25464/29276/304733/305679/366205/25246/363425/311061/362789/25407/289992/54321/308417/58834/361303/307505/116504/291044/360606/114489/79559/25673/64315/315686/24392/24771/310838/685611/24936/60465/81521/498011/25614/24907/57341/117273/25151/24884/25621/63836/29154/83841/81679/295588/191572/83720/81768/124461/299940/310635/689421/304740/29650/301509/117282/50689/29699/289181/31…	63	rat	AT1 cells
GOMF	CADHERIN_BINDING	53/737	321/15932	4.38002443000824e-16	5.61628632537806e-13	4.79382147484323e-13	94167/312790/305679/25246/171577/310839/117057/115769/83502/362734/54321/60443/361674/307035/29616/307505/50567/116504/64159/116479/117542/685611/292994/60465/361503/294853/293692/57341/25252/291464/363720/117254/302934/304282/81679/191572/311193/25687/362587/26955/124461/81922/679886/311163/56611/24189/192126/297995/117282/29666/299488/361029/117287	53	rat	AT1 cells
GOCC	APICAL_JUNCTION_COMPLEX	35/737	148/15932	6.76746677422454e-16	6.94206741699953e-13	5.92545143452629e-13	315953/317391/305230/24660/171577/25522/245903/500261/301455/115769/83502/301112/81918/308417/288124/362279/307035/300519/307505/500464/65132/89843/65157/116479/315795/292994/257646/140581/25252/117273/81679/83497/310533/310635/311163	35	rat	AT1 cells
GOCC	ACTIN_CYTOSKELETON	66/737	480/15932	1.30602307401594e-15	1.11643205777129e-12	9.52938590321455e-13	94272/25420/305332/317391/305230/305679/502674/25522/498834/81748/117057/307189/289992/83502/54321/306941/114108/58834/24851/313866/501203/25485/307395/307505/305497/308572/116504/360661/362993/64159/315686/292771/306400/25600/360564/117542/315795/310178/292994/60465/315820/171296/25614/25132/24907/366624/57341/363091/290354/304282/24884/63836/312108/29154/363197/81679/191572/25687/362587/310760/…	66	rat	AT1 cells
GOCC	CELL_CORTEX	49/737	306/15932	2.00387362899537e-14	1.46826683473104e-11	1.25324968766793e-11	94272/317391/338401/25404/305230/502674/301100/25522/310839/301455/289992/83502/362734/81918/58834/313866/362279/307035/501203/25485/305497/291044/360661/192362/362993/64159/64830/25600/685611/310178/25489/60465/25614/25132/24907/363091/117273/63836/29154/59077/295588/25687/294804/116561/311163/304740/25484/304244/369016	49	rat	AT1 cells
GOBP	CELL_SUBSTRATE_ADHESION	52/737	351/15932	7.86943302189528e-14	5.04529024616261e-11	4.30644367606085e-11	296789/54320/360468/83785/305332/78958/304733/305679/494343/25522/311061/94268/289992/306941/58834/363228/361303/305078/29158/317470/312566/291044/360606/114489/315686/25473/25600/24771/685611/316638/192177/60465/140433/25614/360840/57341/686753/117273/117036/63836/85243/81679/116683/362587/311494/306860/25513/304740/84027/84013/369016/25506	52	rat	AT1 cells
GOBP	REGULATION_OF_CELL_SUBSTRATE_ADHESION	38/737	207/15932	2.33579331517677e-13	1.33114265706019e-10	1.13620636231815e-10	296789/54320/360468/83785/305332/304733/305679/494343/25522/289992/306941/58834/361303/317470/291044/360606/114489/315686/25600/24771/685611/192177/25614/686753/117273/63836/85243/81679/116683/362587/311494/306860/25513/304740/84027/84013/369016/25506	38	rat	AT1 cells
GOCC	TIGHT_JUNCTION	29/737	132/15932	1.57526417589756e-12	8.07952995817858e-10	6.89634074479784e-10	315953/24660/171577/25522/245903/500261/301455/115769/301112/81918/362279/307035/300519/500464/65132/89843/65157/292771/24392/116479/315795/292994/140581/64355/25252/83497/26955/310533/310635	29	rat	AT1 cells
GOBP	WOUND_HEALING	54/737	415/15932	5.25085800648344e-12	2.44833188320487e-09	2.08979123913537e-09	54320/83785/306283/25404/29276/305679/25266/114851/311061/25407/289992/171048/303181/363228/112400/24851/501203/25216/81809/25433/500464/309499/114489/308909/25673/64315/24914/306400/116479/24771/303701/685611/25099/24936/25614/361916/282581/302965/170538/363720/117273/302934/85243/299907/24674/83497/362587/302499/679886/304740/297995/114095/365057/500282	54	rat	AT1 cells
GOMF	ACTIN_BINDING	55/737	430/15932	6.58754391270924e-12	2.81562606069047e-09	2.4032978186805e-09	306283/305332/317391/305230/305679/502674/498834/81748/117057/307189/289992/54321/114108/24851/313866/361674/25485/304580/307395/307505/305497/308572/116504/64159/114489/25600/310178/60465/81521/361503/315820/682920/171296/25614/25132/24907/366624/57341/290354/304282/63836/312108/25576/25687/294804/308291/362587/26955/299940/689421/24189/306203/301509/25484/25506	55	rat	AT1 cells
GOBP	REGULATION_OF_CELL_MORPHOGENESIS	44/737	298/15932	7.68815887400006e-12	3.03327437421125e-09	2.58907309773006e-09	296789/54320/83785/305230/494343/24791/298024/289992/306941/58834/24851/100362725/361303/316539/501203/291553/308572/291044/362993/114489/306400/170673/116479/117542/116639/310178/192177/81521/171296/25614/57341/25252/303823/117273/63836/307403/313598/295171/295588/116683/362587/24189/369016/25506	44	rat	AT1 cells
GOBP	CELL_CELL_JUNCTION_ORGANIZATION	35/737	203/15932	1.35137958110418e-11	4.95087562248809e-09	4.22585539685134e-09	315953/83785/25404/292949/305679/115769/289992/83502/81918/361303/362279/316539/307035/300519/81809/307505/65132/89843/680717/24392/116479/292994/24936/140581/64355/25252/117273/299907/307403/81679/83497/26955/311163/29650/369016	35	rat	AT1 cells
GOBP	CELL_JUNCTION_ASSEMBLY	52/737	411/15932	3.8137490585707e-11	1.30404792809394e-08	1.11307946207688e-08	315953/83785/305332/25404/304733/305679/366205/54226/289992/83502/301112/303181/81918/306183/58834/112400/24225/362279/307035/300519/317322/307505/65132/25592/59323/315686/680717/24392/116479/24771/685611/313717/292994/24936/60465/171296/140581/64355/25614/25252/117273/117036/312108/83841/81679/83497/116683/362587/26955/310533/311163/304740	52	rat	AT1 cells
GOCC	CELL_LEADING_EDGE	52/737	412/15932	4.17727375565026e-11	1.33907731829564e-08	1.14297904932562e-08	54320/310460/171026/304733/25522/54226/85247/289992/83502/306941/114633/58834/24851/100362725/313866/361674/25485/304580/307395/29616/307505/305497/361659/100362255/291044/303039/114489/117542/685611/310178/303222/60465/361503/682920/498331/360840/57341/291464/117273/83720/83497/65201/362587/124461/310760/310635/311163/362051/302526/309451/369016/25506	52	rat	AT1 cells
GOBP	ACTIN_FILAMENT_ORGANIZATION	53/737	434/15932	9.36861845893742e-11	2.82656729858177e-08	2.4126367907567e-08	360468/305332/317391/305230/494343/502674/301100/498834/81748/117057/307189/289992/306941/58834/363228/24851/313866/300519/25485/304580/307505/305497/116504/291044/362993/64159/306400/116479/24771/117542/685611/315795/117183/292994/60465/315820/25132/366624/25252/170538/294560/117273/304282/295588/83720/25687/301709/25513/310635/304740/24189/25484/369016	53	rat	AT1 cells
GOCC	BASEMENT_MEMBRANE	22/737	93/15932	1.70910866550102e-10	4.87001019186373e-08	4.15683212854896e-08	363265/301562/24791/25358/363457/363228/305078/289486/288016/317470/25592/192362/114489/64315/25473/140433/290905/25252/686753/117036/116683/56611	22	rat	AT1 cells
GOBP	REGULATION_OF_CELL_MATRIX_ADHESION	24/737	115/15932	4.10930597226967e-10	1.10929633325111e-07	9.46847841477539e-08	296789/360468/83785/305332/304733/305679/25522/289992/58834/114489/315686/25600/24771/685611/25614/117273/85243/81679/116683/362587/311494/25513/304740/84027	24	rat	AT1 cells
GOBP	SUBSTRATE_ADHESION_DEPENDENT_CELL_SPREADING	23/737	108/15932	6.23124105742291e-10	1.59800176917611e-07	1.36398587146431e-07	54320/494343/94268/289992/306941/363228/361303/305078/291044/315686/25473/192177/140433/25614/360840/57341/117273/117036/63836/116683/25513/369016/25506	23	rat	AT1 cells
GOBP	REGULATION_OF_EPITHELIAL_CELL_MIGRATION	34/737	225/15932	1.02617169932075e-09	2.50630221229339e-07	2.13927222931078e-07	360468/83785/304733/494343/24791/94268/29751/94202/25425/81809/29616/25433/500464/25291/312566/360606/81527/117183/310632/171374/25614/498130/117273/25296/85243/81679/361632/362587/311494/365037/63995/304740/192126/63865	34	rat	AT1 cells
GOBP	EPITHELIAL_CELL_DEVELOPMENT	32/737	204/15932	1.23042969908717e-09	2.86857905755368e-07	2.44849622894906e-07	83785/310460/25464/304733/305230/305679/115769/315663/304469/25216/292770/25473/292771/24392/116479/292994/81521/257646/310632/84410/25346/25296/83720/83497/79244/26955/310533/310670/26954/25484/84027/369016	32	rat	AT1 cells
GOCC	APICAL_PART_OF_CELL	49/737	414/15932	1.43194517025974e-09	3.19323772967921e-07	2.72561096709851e-07	81722/25241/94272/54320/360468/361084/317391/305230/301100/171577/25522/498834/301455/300051/117057/54226/362911/25122/25550/81918/59324/362279/501203/24768/500464/50567/24767/292771/24392/24176/94199/292994/81521/295455/140581/25132/25252/282581/432367/54231/29484/83720/83497/310533/64529/302526/297566/114095/63865	49	rat	AT1 cells
GOBP	PROTEIN_LOCALIZATION_TO_CELL_PERIPHERY	41/737	334/15932	1.13625663896336e-08	2.42827512551795e-06	2.07267164975816e-06	360468/25404/171026/291948/25246/25522/24686/291352/83502/361512/25550/301112/303181/288124/304469/317322/100196907/360606/114489/170673/116479/313717/303222/294853/140433/293692/362048/116563/25252/25621/81679/362587/26955/310533/25513/65165/83730/29650/113894/369016/59074	41	rat	AT1 cells
GOBP	CELL_MATRIX_ADHESION	32/737	225/15932	1.44496901909127e-08	2.895121928173e-06	2.47115208654021e-06	296789/360468/83785/305332/78958/304733/305679/25522/311061/289992/58834/29158/312566/360606/114489/315686/25600/24771/685611/316638/60465/25614/686753/117273/85243/81679/116683/362587/311494/25513/304740/84027	32	rat	AT1 cells
GOCC	CORTICAL_ACTIN_CYTOSKELETON	18/737	79/15932	1.48058668415451e-08	2.895121928173e-06	2.47115208654021e-06	317391/305230/502674/83502/58834/313866/305497/360661/64159/25600/60465/24907/363091/63836/29154/25687/25484/369016	18	rat	AT1 cells
GOBP	REGULATION_OF_CELL_SHAPE	25/737	147/15932	1.52404546813553e-08	2.895121928173e-06	2.47115208654021e-06	296789/54320/83785/305230/298024/289992/58834/24851/501203/308572/362993/114489/306400/170673/116479/117542/310178/81521/25614/57341/25252/117273/307403/295588/24189	25	rat	AT1 cells
GOCC	COLLAGEN_CONTAINING_EXTRACELLULAR_MATRIX	46/737	406/15932	1.81556522136577e-08	3.32572643585179e-06	2.83869765250384e-06	305494/306283/78958/25464/289560/363265/301562/24791/171563/85247/25358/363457/65164/25683/363228/305078/289486/288016/296358/94174/29158/25425/79124/29345/317322/81809/317470/25592/312566/361241/25277/192362/114489/29543/25673/64315/25473/140433/290905/25252/686753/117036/116683/310670/64529/56611	46	rat	AT1 cells
GOCC	MEMBRANE_MICRODOMAIN	40/737	327/15932	1.89734263832051e-08	3.35567944549858e-06	2.86426425872051e-06	54320/360468/316384/25404/25464/171026/25246/363425/25522/24686/54226/362911/83502/361512/25550/58834/29345/307505/287710/89843/309499/114489/24392/24771/313210/24907/25252/25718/29154/83841/191572/116683/124461/56611/50689/29699/117287/83529/304496/369016	40	rat	AT1 cells
GOBP	AMEBOIDAL_TYPE_CELL_MIGRATION	46/737	411/15932	2.64566919404698e-08	4.39951040637355e-06	3.75523366206762e-06	296789/360468/83785/304733/494343/24791/94268/29751/94202/25425/311384/81809/29616/25433/500464/25291/312566/59323/360606/81527/100361376/65157/24392/24771/117183/682920/310632/140433/171374/25614/60664/360840/498130/117273/25296/85243/81679/361632/362587/311494/365037/63995/304740/59117/192126/63865	46	rat	AT1 cells
GOBP	ESTABLISHMENT_OR_MAINTENANCE_OF_CELL_POLARITY	31/737	219/15932	2.71772146946366e-08	4.39951040637355e-06	3.75523366206762e-06	301100/25522/301455/81918/362279/307035/307505/292770/29577/360661/362993/303039/65157/292771/306400/24392/81521/171296/140581/25614/57341/25252/25718/117273/312108/295588/83720/304740/309451/313388/84027	31	rat	AT1 cells
GOBP	MAINTENANCE_OF_BLOOD_BRAIN_BARRIER	12/737	35/15932	2.74486903887607e-08	4.39951040637355e-06	3.75523366206762e-06	83785/305679/115769/25550/300519/24392/116479/292994/64355/24907/117036/83497	12	rat	AT1 cells
GOBP	SYNAPSE_ORGANIZATION	45/737	406/15932	5.02892988275724e-08	7.81617617232178e-06	6.67155323202149e-06	296789/291948/366205/24686/94268/54226/83502/25550/303181/363457/306183/112400/100362725/24225/316539/64158/317322/311055/25592/59323/360606/81527/114489/64830/25473/170673/117542/313717/25489/303222/60465/290905/25252/25718/360406/361601/117273/308918/312108/83841/116683/29650/192126/63865/295217	45	rat	AT1 cells
GOBP	PROTEIN_LOCALIZATION_TO_PLASMA_MEMBRANE	35/737	280/15932	8.62045319589373e-08	1.30042071887467e-05	1.10998343163226e-05	360468/171026/291948/25246/25522/24686/291352/83502/361512/301112/303181/288124/304469/100196907/360606/170673/116479/303222/294853/140433/293692/362048/116563/25252/25621/81679/362587/26955/310533/25513/65165/83730/113894/369016/59074	35	rat	AT1 cells
GOBP	SMALL_GTPASE_MEDIATED_SIGNAL_TRANSDUCTION	50/737	486/15932	9.84548272669763e-08	1.44278516872092e-05	1.23149962888227e-05	54320/361882/114851/114633/58834/252857/112400/361674/310833/81809/252916/360606/362993/100361376/299012/292771/306400/116479/360564/310838/315795/303222/313210/361503/682920/171296/360840/498130/117273/84589/312108/85243/83841/54260/295588/311193/84014/301709/311913/311494/310533/26954/315055/310635/367072/192126/309451/113894/313388/117287	50	rat	AT1 cells
GOBP	TISSUE_MIGRATION	36/737	298/15932	1.3432007840656e-07	1.91368800596458e-05	1.63344212307861e-05	360468/83785/304733/494343/24791/94268/29751/94202/25425/81809/29616/25433/500464/25291/312566/360606/81527/100361376/117183/310632/171374/25614/60664/498130/117273/25296/85243/81679/361632/362587/311494/365037/63995/304740/192126/63865	36	rat	AT1 cells
GOBP	REGULATION_OF_ACTIN_FILAMENT_BASED_PROCESS	42/737	379/15932	1.41984938913492e-07	1.96821824780352e-05	1.67998680210872e-05	296789/54320/305332/25404/494343/502674/25266/289992/306941/58834/363228/24851/313866/300519/304580/362993/64159/306400/116479/24771/117542/685611/315795/117183/292994/303222/60465/257646/366624/25252/170538/117273/304282/307403/81679/295588/116683/301709/296571/25513/304740/369016	42	rat	AT1 cells
GOBP	POSITIVE_REGULATION_OF_CELL_SUBSTRATE_ADHESION	21/737	121/15932	1.5048344819154e-07	2.03113054151161e-05	1.73368604163052e-05	360468/83785/304733/25522/289992/306941/361303/317470/291044/360606/114489/25600/24771/192177/686753/81679/311494/84027/84013/369016/25506	21	rat	AT1 cells
GOMF	INTEGRIN_BINDING	24/737	154/15932	1.64164731837375e-07	2.1589766912664e-05	1.84281003970754e-05	360468/25464/363265/311061/289992/171048/112400/29158/317470/89843/25277/360606/64315/25473/25600/116479/24936/140433/25614/686753/25621/63836/29650/25506	24	rat	AT1 cells
GOCC	LATE_ENDOSOME	33/737	269/15932	3.12877247160421e-07	4.01186850171449e-05	3.42435913405313e-05	306283/362245/25550/25425/300052/291553/100196907/286970/298875/315047/192177/25350/361916/363720/25151/84589/310533/679886/363675/56611/83730/297995/50689/287044/100910823/94197/681578/113894/362912/63865/59074/500282/303554	33	rat	AT1 cells
GOBP	RAS_PROTEIN_SIGNAL_TRANSDUCTION	38/737	336/15932	3.35064150873686e-07	4.09074149158852e-05	3.49168174026262e-05	54320/361882/114851/114633/58834/252857/112400/361674/310833/81809/360606/100361376/299012/306400/116479/360564/303222/313210/361503/682920/498130/117273/84589/312108/85243/83841/54260/311193/84014/311913/310533/315055/310635/367072/192126/309451/113894/117287	38	rat	AT1 cells
GOCC	APICAL_PLASMA_MEMBRANE	39/737	350/15932	3.45158474349109e-07	4.09074149158852e-05	3.49168174026262e-05	81722/25241/94272/54320/360468/361084/317391/305230/171577/25522/301455/300051/362911/25122/25550/81918/59324/362279/24768/50567/24767/292771/24392/24176/94199/81521/295455/140581/25252/282581/432367/29484/83720/83497/310533/64529/302526/297566/114095	39	rat	AT1 cells
GOCC	CORTICAL_CYTOSKELETON	19/737	106/15932	3.48146093453996e-07	4.09074149158852e-05	3.49168174026262e-05	317391/305230/502674/83502/58834/313866/305497/360661/64159/25600/60465/24907/363091/63836/29154/25687/304740/25484/369016	19	rat	AT1 cells
GOBP	ACTIN_FILAMENT_BASED_MOVEMENT	21/737	127/15932	3.50931225638321e-07	4.09074149158852e-05	3.49168174026262e-05	54320/360468/305332/25404/304733/498834/310839/117057/24851/25485/291553/308572/24392/315820/257646/25132/57341/25252/63836/81679/25484	21	rat	AT1 cells
GOBP	REGULATION_OF_CELL_SUBSTRATE_JUNCTION_ORGANIZATION	15/737	68/15932	3.70508709681048e-07	4.22297593767577e-05	3.60455140014849e-05	83785/305332/304733/305679/289992/58834/315686/24771/685611/25614/117273/116683/362587/25513/304740	15	rat	AT1 cells
GOBP	REGULATION_OF_CELL_JUNCTION_ASSEMBLY	27/737	197/15932	4.14152502969759e-07	4.546375084774e-05	3.88059106167716e-05	83785/305332/25404/304733/305679/366205/54226/289992/301112/303181/306183/58834/24225/317322/25592/315686/116479/24771/685611/313717/292994/25614/117273/116683/362587/310533/304740	27	rat	AT1 cells
GOBP	MESENCHYMAL_CELL_DIFFERENTIATION	30/737	234/15932	4.16610701860748e-07	4.546375084774e-05	3.88059106167716e-05	296789/54320/304733/25628/94268/289992/112400/316539/29751/311384/81809/29577/59323/81527/114489/680717/685611/117183/25099/682920/140433/295062/25296/299907/83841/306860/304740/192126/50689/84027	30	rat	AT1 cells
GOCC	ACTIN_FILAMENT_BUNDLE	16/737	78/15932	4.38097102583337e-07	4.68125008156237e-05	3.99571458255285e-05	25420/305332/317391/25522/81748/307189/289992/114108/24851/501203/307395/308572/292771/25614/290354/63836	16	rat	AT1 cells
GOCC	GLUTAMATERGIC_SYNAPSE	36/737	315/15932	5.30056749622535e-07	5.54828789553873e-05	4.7357809273472e-05	29130/366205/25522/362911/83502/303181/306183/112400/100362725/316539/317322/307395/59323/81527/114489/117542/313717/303222/116563/362900/25252/361601/286930/117273/171378/312108/312166/24674/81768/124461/81922/64039/311163/29650/84027/140734	36	rat	AT1 cells
GOBP	ESTABLISHMENT_OF_CELL_POLARITY	22/737	143/15932	6.71232687341396e-07	6.88550490674804e-05	5.87717209821656e-05	25522/301455/81918/307035/29577/360661/303039/65157/292771/24392/81521/171296/140581/25614/25718/117273/312108/83720/304740/309451/313388/84027	22	rat	AT1 cells
GOBP	BASEMENT_MEMBRANE_ORGANIZATION	10/737	31/15932	7.72834019506604e-07	7.62281862701803e-05	6.50651151240479e-05	25404/363425/305078/292770/114489/25473/685611/290905/299907/304740	10	rat	AT1 cells
GOBP	NEGATIVE_REGULATION_OF_ACTIN_FILAMENT_BUNDLE_ASSEMBLY	10/737	31/15932	7.72834019506604e-07	7.62281862701803e-05	6.50651151240479e-05	494343/58834/363228/116479/685611/315795/292994/301709/25513/304740	10	rat	AT1 cells
GOBP	ACTOMYOSIN_STRUCTURE_ORGANIZATION	26/737	193/15932	9.46530674887494e-07	9.1599166632037e-05	7.8185125657539e-05	305332/29276/304733/494343/307189/289992/27064/54321/306941/58834/363228/24851/500464/308572/116479/24771/685611/315795/117183/292994/257646/366624/117273/301709/25513/304740	26	rat	AT1 cells
GOBP	RHO_PROTEIN_SIGNAL_TRANSDUCTION	21/737	135/15932	9.96260937821057e-07	9.46263398163741e-05	8.07689910408923e-05	54320/361882/58834/361674/310833/360606/100361376/299012/306400/116479/360564/313210/361503/682920/498130/117273/312108/311193/84014/310635/367072	21	rat	AT1 cells
GOBP	REGULATION_OF_EPITHELIAL_TO_MESENCHYMAL_TRANSITION	17/737	93/15932	1.07668357075233e-06	9.94208639427114e-05	8.48613914968008e-05	54320/25628/94268/289992/316539/81809/114489/680717/685611/117183/25099/295062/25296/83841/306860/304740/192126	17	rat	AT1 cells
GOBP	POSITIVE_REGULATION_OF_CELL_ADHESION	43/737	423/15932	1.08550758057942e-06	9.94208639427114e-05	8.48613914968008e-05	81722/54320/360468/83785/25404/304733/25522/500261/289992/306941/303181/24851/361303/316539/81809/500464/317470/29577/291044/360606/114489/25600/116479/24771/310178/192177/25099/292994/686753/117273/24884/25621/54260/81679/24674/26955/311494/63995/306860/84027/84013/369016/25506	43	rat	AT1 cells
GOBP	ACTIN_FILAMENT_BUNDLE_ORGANIZATION	23/737	159/15932	1.14429896068076e-06	0.00010251181613494	8.74996959097833e-05	305332/494343/81748/117057/289992/306941/58834/363228/24851/291044/116479/24771/117542/685611/315795/117183/292994/117273/304282/25687/301709/25513/304740	23	rat	AT1 cells
GOBP	BIOLOGICAL_PROCESS_INVOLVED_IN_INTERACTION_WITH_HOST	25/737	183/15932	1.1752593961951e-06	0.00010251181613494	8.74996959097833e-05	25404/25464/25246/363425/311061/308417/50567/89843/114489/308909/156435/116479/292485/361916/363720/25621/64470/64529/679886/361055/83730/297995/305714/25506/500282	25	rat	AT1 cells
GOBP	NEGATIVE_REGULATION_OF_LOCOMOTION	35/737	312/15932	1.17921566620422e-06	0.00010251181613494	8.74996959097833e-05	296789/305332/305679/494343/25628/83502/303181/50594/58834/363228/112400/24851/316539/29751/94202/311384/502020/29616/307505/292770/312566/114489/310667/24392/94199/685611/117183/360840/498130/117273/81679/26955/63995/304740/192126	35	rat	AT1 cells
GOBP	CELL_CELL_JUNCTION_ASSEMBLY	22/737	148/15932	1.22108002783082e-06	0.000104381991045738	8.90959971183923e-05	315953/25404/305679/81918/362279/307035/300519/307505/65132/680717/24392/116479/292994/24936/140581/64355/25252/117273/81679/83497/26955/311163	22	rat	AT1 cells
GOBP	AXON_DEVELOPMENT	46/737	470/15932	1.32369511558132e-06	0.000111298889308469	9.49999652407717e-05	296789/83785/305679/291948/366205/25246/94268/54226/85247/303181/81918/100362725/24225/362279/316539/29751/311384/29616/307505/305497/65196/81527/192362/114489/79559/25473/310667/306400/66025/117542/60465/140433/25614/304286/303823/25718/360406/64521/312108/299907/307403/29227/116683/362587/313388/84027	46	rat	AT1 cells
GOBP	REGULATION_OF_ACTOMYOSIN_STRUCTURE_ORGANIZATION	17/737	95/15932	1.46804823720077e-06	0.000120575150612257	0.000102917784608957	305332/494343/289992/306941/58834/363228/24851/116479/24771/685611/315795/117183/292994/117273/301709/25513/304740	17	rat	AT1 cells
GOBP	ATP_SYNTHESIS_COUPLED_ELECTRON_TRANSPORT	16/737	85/15932	1.48103616466605e-06	0.000120575150612257	0.000102917784608957	366448/362588/288088/293130/691001/681024/100188937/25309/300047/315167/499529/681418/117287/157074/289217/362897	16	rat	AT1 cells
GOBP	EXTERNAL_ENCAPSULATING_STRUCTURE_ORGANIZATION	34/737	303/15932	1.66307564167301e-06	0.000133279921345951	0.000113762032791415	54320/305494/25404/363265/301562/363425/54226/303181/363457/25683/305078/29158/29345/81809/292770/317470/312566/25307/114489/25473/311331/24914/685611/117183/295455/290905/686753/117036/299907/310670/304740/29650/25484/84013	34	rat	AT1 cells
GOCC	LAMELLIPODIUM	26/737	199/15932	1.70533937036625e-06	0.000134564394317054	0.000114858403908554	54320/54226/289992/83502/306941/114633/313866/304580/307395/29616/307505/291044/114489/117542/310178/60465/682920/498331/360840/57341/291464/117273/83720/310760/311163/25506	26	rat	AT1 cells
GOBP	REGULATION_OF_SUPRAMOLECULAR_FIBER_ORGANIZATION	38/737	359/15932	1.74132345867377e-06	0.000135321939689966	0.000115505012194964	25420/305494/305332/494343/502674/54226/289992/306941/58834/363228/24851/313866/300519/304580/64159/306400/116479/24771/117542/685611/315795/117183/292994/60465/366624/25252/170538/117273/304282/83497/65201/301709/25513/310635/304740/192360/117287/369016	38	rat	AT1 cells
GOMF	ACTIN_FILAMENT_BINDING	27/737	212/15932	1.78620207512178e-06	0.000136737767810442	0.000116713502441972	306283/317391/305230/502674/498834/81748/117057/307189/289992/24851/25485/307395/307505/308572/116504/64159/25600/310178/60465/315820/25132/24907/366624/63836/362587/26955/25484	27	rat	AT1 cells
GOBP	CELL_SUBSTRATE_JUNCTION_ORGANIZATION	17/737	97/15932	1.98364112816529e-06	0.00014745065719362	0.000125857566011281	83785/305332/304733/305679/289992/58834/315686/24771/685611/60465/25614/117273/117036/116683/362587/25513/304740	17	rat	AT1 cells
GOBP	PROTEIN_LOCALIZATION_TO_CELL_JUNCTION	17/737	97/15932	1.98364112816529e-06	0.00014745065719362	0.000125857566011281	305679/25522/115769/289992/288124/307035/317322/114489/116479/117542/315795/313717/292994/303222/64355/25252/29650	17	rat	AT1 cells
GOBP	REGULATION_OF_SMALL_GTPASE_MEDIATED_SIGNAL_TRANSDUCTION	33/737	292/15932	2.01721021556427e-06	0.000147803874223273	0.000126159056940328	361882/114633/58834/112400/361674/310833/81809/360606/100361376/299012/292771/306400/116479/315795/303222/313210/361503/171296/360840/498130/312108/85243/54260/311193/84014/301709/311913/315055/310635/367072/192126/309451/113894	33	rat	AT1 cells
GOBP	ACTIN_FILAMENT_BASED_TRANSPORT	8/737	21/15932	2.40146554228676e-06	0.000173480517836462	0.000148075540257534	498834/310839/117057/25485/315820/25132/63836/25484	8	rat	AT1 cells
GOBP	BIOLOGICAL_PROCESS_INVOLVED_IN_SYMBIOTIC_INTERACTION	31/737	268/15932	2.52053721734434e-06	0.000179553269274432	0.000153258980803145	25404/25464/25246/363425/311061/308417/50567/89843/24767/114489/308909/156435/116479/292485/25350/361916/363720/25151/84589/25621/307403/64470/64529/679886/361055/83730/297995/297893/305714/25506/500282	31	rat	AT1 cells
GOBP	POSITIVE_REGULATION_OF_CELLULAR_COMPONENT_BIOGENESIS	46/737	484/15932	2.95089192609788e-06	0.000207330475191179	0.000176968414140463	83785/305332/25404/304733/366205/310839/289992/301112/306941/114633/112400/24851/24225/361674/307035/25216/305497/25592/114489/64830/306400/170673/24771/117542/685611/313717/117183/313210/60465/81521/361503/291966/25252/117273/304282/83841/83497/116683/65201/25513/304740/595134/192126/360953/117287/84027	46	rat	AT1 cells
GOCC	MYOSIN_COMPLEX	12/737	52/15932	3.28850634549435e-06	0.000227929041162709	0.000194550467865021	498834/117057/501203/25485/308572/315795/310178/315820/171296/25132/25484/140734	12	rat	AT1 cells
GOBP	VESICLE_ORGANIZATION	33/737	299/15932	3.39216236079036e-06	0.000231978676646583	0.000198007063277573	306283/25404/363425/310839/362734/308417/300052/25216/292483/252916/315047/64830/24771/192177/313210/116563/361916/363720/362699/83841/679886/56611/65165/83730/312654/297995/94197/309451/113894/59074/295217/500282/64194	33	rat	AT1 cells
GOBP	REGULATION_OF_ACTIN_FILAMENT_BUNDLE_ASSEMBLY	17/737	101/15932	3.53033753541124e-06	0.000236430195427393	0.000201806689060662	305332/494343/289992/306941/58834/363228/24851/116479/24771/685611/315795/117183/292994/117273/301709/25513/304740	17	rat	AT1 cells
GOBP	REGULATION_OF_ACTIN_FILAMENT_ORGANIZATION	30/737	259/15932	3.54944921971325e-06	0.000236430195427393	0.000201806689060662	305332/494343/502674/289992/306941/58834/363228/24851/313866/300519/304580/64159/306400/116479/24771/117542/685611/315795/117183/292994/60465/366624/25252/170538/117273/304282/301709/25513/304740/369016	30	rat	AT1 cells
GOBP	REGULATION_OF_RAS_PROTEIN_SIGNAL_TRANSDUCTION	24/737	183/15932	3.9699093409852e-06	0.000261046987306578	0.00022281852832871	361882/114633/58834/112400/361674/81809/360606/100361376/306400/116479/303222/313210/361503/498130/312108/85243/54260/84014/311913/315055/310635/192126/309451/113894	24	rat	AT1 cells
GOBP	PLASMA_MEMBRANE_ORGANIZATION	21/737	148/15932	4.53499952326548e-06	0.0002919943718582	0.00024923389037737	360468/316384/25404/363425/310839/361512/363228/81809/309499/308909/117542/24936/311187/361916/170538/363720/304282/124461/679886/297995/500282	21	rat	AT1 cells
GOBP	FOCAL_ADHESION_ASSEMBLY	15/737	82/15932	4.55440626801638e-06	0.0002919943718582	0.00024923389037737	83785/305332/304733/305679/289992/58834/315686/24771/685611/60465/25614/117273/116683/362587/304740	15	rat	AT1 cells
GOBP	NEGATIVE_REGULATION_OF_CELL_ADHESION	31/737	277/15932	5.02331710163117e-06	0.000318081400176127	0.000271500660502717	296789/83785/304733/494343/171577/24686/83502/58834/316539/292770/362993/680717/24771/303701/685611/117183/24936/171374/25614/25350/25252/170538/117273/25296/63836/116477/116683/306860/25513/29650/369016	31	rat	AT1 cells
GOBP	STRESS_FIBER_ASSEMBLY	17/737	104/15932	5.32721016724097e-06	0.000333210499363158	0.000284414211624585	305332/494343/289992/306941/58834/363228/24851/116479/24771/685611/315795/117183/292994/117273/301709/25513/304740	17	rat	AT1 cells
GOBP	RESPIRATORY_ELECTRON_TRANSPORT_CHAIN	17/737	105/15932	6.08735556222426e-06	0.000376169237092147	0.000321081950327086	366448/362588/288088/293130/691001/681024/100188937/25309/300047/315167/499529/681418/303612/117287/157074/289217/362897	17	rat	AT1 cells
GOBP	REGULATION_OF_CELL_MORPHOGENESIS_INVOLVED_IN_DIFFERENTIATION	16/737	95/15932	6.74676115718663e-06	0.000411954023514408	0.000351626311437835	54320/494343/289992/306941/100362725/361303/316539/291044/117542/116639/192177/25614/63836/116683/369016/25506	16	rat	AT1 cells
GOMF	CADHERIN_BINDING_INVOLVED_IN_CELL_CELL_ADHESION	7/737	18/15932	8.96095996879584e-06	0.000536248967447268	0.000457719152315151	171577/362734/54321/117542/294853/304282/56611	7	rat	AT1 cells
GOBP	MESENCHYME_DEVELOPMENT	31/737	285/15932	8.99150150135798e-06	0.000536248967447268	0.000457719152315151	296789/54320/304733/25628/94268/289992/303181/112400/316539/29751/311384/81809/29577/59323/81527/114489/680717/685611/117183/25099/682920/140433/295062/25296/299907/83841/306860/304740/192126/50689/84027	31	rat	AT1 cells
GOBP	OXIDATIVE_PHOSPHORYLATION	19/737	131/15932	9.26817418818533e-06	0.000546396154151754	0.00046638035630566	366448/171374/362588/117273/288088/293130/691001/681024/100188937/25309/300047/315167/192241/499529/681418/117287/157074/289217/362897	19	rat	AT1 cells
GOBP	ANATOMICAL_STRUCTURE_HOMEOSTASIS	32/737	300/15932	9.69995892339005e-06	0.000565353287705313	0.000482561353616976	315953/83785/305679/361368/311061/115769/25550/25425/300519/100362255/89843/24914/24392/116479/24176/292994/295455/64355/25350/24907/366624/295062/363720/117254/117036/299907/307403/361467/83497/679886/306860/24189	32	rat	AT1 cells
GOCC	ACTOMYOSIN	14/737	77/15932	1.01496257524686e-05	0.00058491494926305	0.000499258350142128	305332/317391/25522/307189/289992/114108/24851/501203/307395/308572/292771/25614/290354/63836	14	rat	AT1 cells
GOBP	MORPHOGENESIS_OF_AN_EPITHELIAL_SHEET	12/737	58/15932	1.10113380395844e-05	0.000616360263048169	0.000526098723259348	54320/366205/289992/363228/25433/114489/64315/306400/685611/682920/117273/304740	12	rat	AT1 cells
GOBP	REGULATION_OF_SUBSTRATE_ADHESION_DEPENDENT_CELL_SPREADING	12/737	58/15932	1.10113380395844e-05	0.000616360263048169	0.000526098723259348	54320/494343/289992/306941/361303/291044/192177/25614/63836/116683/369016/25506	12	rat	AT1 cells
GOBP	POSITIVE_REGULATION_OF_KINASE_ACTIVITY	43/737	463/15932	1.1055789471716e-05	0.000616360263048169	0.000526098723259348	81722/360468/312790/83785/25522/25266/114851/24686/94268/289992/25550/303181/112400/316539/81809/25433/291044/59323/114489/24771/24176/117183/25614/304286/25346/25252/303823/25718/170538/117273/25621/307403/116477/116683/310533/365037/25579/365493/362051/192126/25520/117287/365057	43	rat	AT1 cells
GOBP	ENDOSOMAL_TRANSPORT	26/737	222/15932	1.28677695646601e-05	0.000704213255814572	0.000601086275345107	306283/171026/361512/94174/300052/363123/315047/303222/313210/293692/304286/25132/361916/291464/363720/84589/311193/311913/679886/312654/297995/287044/94197/309451/113894/500282	26	rat	AT1 cells
GOBP	HOMOTYPIC_CELL_CELL_ADHESION	15/737	89/15932	1.29062285136615e-05	0.000704213255814572	0.000601086275345107	54320/29276/305679/115769/303181/501203/89843/680717/116479/303701/24936/170538/85243/81679/114095	15	rat	AT1 cells
GOBP	ESTABLISHMENT_OF_EPITHELIAL_CELL_POLARITY	9/737	33/15932	1.30847338400105e-05	0.000706437893320147	0.000602985130643809	81918/29577/292771/81521/171296/117273/312108/83720/304740	9	rat	AT1 cells
GOCC	ACTIN_BASED_CELL_PROJECTION	25/737	210/15932	1.41678149611104e-05	0.00075694503057849	0.000646095859904145	25241/54320/25266/498834/117057/54226/306183/361674/316539/25485/100362255/89843/360606/114489/170673/25600/117542/94199/310178/81521/24907/83720/310806/297566/25484	25	rat	AT1 cells
GOBP	CELL_GROWTH	43/737	468/15932	1.439457600629e-05	0.00076113175604393	0.000649669469453716	296789/25420/83785/289560/304733/305679/366205/25522/114851/54226/361630/303181/114633/100362725/24225/29158/29751/311384/81809/291553/305497/25433/81527/79559/25473/24392/66025/64634/313717/60465/25346/303823/117273/497961/299907/83841/497942/116683/362587/499420/29650/100910823/84027	43	rat	AT1 cells
GOCC	INNER_MITOCHONDRIAL_MEMBRANE_PROTEIN_COMPLEX	20/737	148/15932	1.59608289133174e-05	0.000835337668330662	0.00071300845811479	365567/366448/171374/362588/294560/288088/293130/691001/681024/100188937/300047/315167/192241/297436/499529/681418/691145/157074/289217/362897	20	rat	AT1 cells
GOBP	CELLULAR_RESPONSE_TO_AMYLOID_BETA	10/737	42/15932	1.61502533713696e-05	0.000836713631734897	0.000714182921547329	81722/25464/24686/54226/316539/24392/24176/25718/63865/84027	10	rat	AT1 cells
GOBP	SKELETAL_MUSCLE_TISSUE_REGENERATION	9/737	34/15932	1.70702321829099e-05	0.000875532208661448	0.000747316796302339	171160/361368/114489/24392/24936/84410/25621/24674/595134	9	rat	AT1 cells
GOCC	PLASMA_MEMBRANE_RAFT	17/737	114/15932	1.87145268278788e-05	0.000950364436635546	0.000811190381210503	360468/316384/25404/363425/83502/361512/58834/307505/287710/309499/114489/25718/116683/124461/50689/29699/304496	17	rat	AT1 cells
GOCC	ENDOCYTIC_VESICLE	33/737	325/15932	1.97381203487471e-05	0.000992517835967881	0.000847170717548392	25404/24791/498650/361512/303181/60443/25433/25291/252916/50522/24176/313210/24936/293692/94170/116563/360840/25350/25151/84589/171140/362065/83497/192255/116561/311494/310533/83730/192126/114095/25484/94197/59074	33	rat	AT1 cells
GOBP	POSITIVE_REGULATION_OF_PROTEIN_KINASE_ACTIVITY	37/737	384/15932	2.03447387121111e-05	0.0010130889791691	0.000864729364370668	81722/360468/312790/83785/25522/25266/114851/24686/94268/289992/25550/303181/112400/316539/81809/25433/291044/114489/24771/24176/117183/25614/25252/303823/170538/117273/307403/116477/116683/310533/365037/25579/365493/192126/25520/117287/365057	37	rat	AT1 cells
GOBP	POSITIVE_REGULATION_OF_MAPK_CASCADE	42/737	463/15932	2.45056581988364e-05	0.0011874819167679	0.00101358370706051	81722/83785/25464/363425/25522/25266/94268/54226/289992/114633/112400/316539/29751/81809/59323/303039/171386/303701/66025/24176/310838/500430/362740/303823/25718/686753/25296/25621/308776/83841/307403/299626/310533/365037/114486/306860/25579/192126/305835/50689/297604/365057	42	rat	AT1 cells
GOCC	CAVEOLA	14/737	83/15932	2.47188654561237e-05	0.0011874819167679	0.00101358370706051	360468/316384/25404/363425/83502/361512/58834/307505/287710/309499/25718/116683/124461/50689	14	rat	AT1 cells
GOBP	ESTABLISHMENT_OF_ENDOTHELIAL_BARRIER	11/737	53/15932	2.47632352966697e-05	0.0011874819167679	0.00101358370706051	83785/25464/305679/115769/116479/292994/81521/83497/26955/310533/369016	11	rat	AT1 cells
GOBP	STRESS_ACTIVATED_PROTEIN_KINASE_SIGNALING_CASCADE	27/737	244/15932	2.47729703829528e-05	0.0011874819167679	0.00101358370706051	81722/25420/83785/245903/54226/29751/81809/500430/362740/25252/303823/25718/117273/117254/25296/83841/299626/365037/63995/25579/192126/50689/297604/681578/365057/294924/303554	27	rat	AT1 cells
GOBP	AEROBIC_RESPIRATION	22/737	178/15932	2.55661581185181e-05	0.00121415578694333	0.00103635138026235	361602/366448/171374/362588/117273/288088/293130/691001/361596/298549/681024/100188937/25309/300047/315167/192241/499529/681418/117287/157074/289217/362897	22	rat	AT1 cells
GOBP	REGULATION_OF_ENDOTHELIAL_CELL_MIGRATION	21/737	166/15932	2.73187554155823e-05	0.00128176942349942	0.00109406348469161	360468/83785/24791/94268/29616/25291/312566/81527/117183/171374/25614/498130/117273/25296/85243/81679/361632/311494/365037/192126/63865	21	rat	AT1 cells
GOBP	CELL_CELL_ADHESION_MEDIATED_BY_CADHERIN	8/737	28/15932	2.74896932316117e-05	0.00128176942349942	0.00109406348469161	83785/171577/303181/117183/25099/292994/26955/311163	8	rat	AT1 cells
GOBP	EPIBOLY	9/737	36/15932	2.81948269702481e-05	0.00130280421198561	0.00111201787927228	54320/289992/363228/25433/64315/306400/685611/117273/304740	9	rat	AT1 cells
GOBP	PROTEIN_LOCALIZATION_TO_CELL_CELL_JUNCTION	7/737	21/15932	2.89857508011858e-05	0.00131564527309099	0.00112297845907901	305679/115769/307035/116479/315795/292994/64355	7	rat	AT1 cells
GOBP	REGULATION_OF_CELL_CELL_ADHESION_MEDIATED_BY_CADHERIN	7/737	21/15932	2.89857508011858e-05	0.00131564527309099	0.00112297845907901	83785/171577/303181/117183/25099/292994/26955	7	rat	AT1 cells
GOBP	POSITIVE_REGULATION_OF_CELL_MATRIX_ADHESION	11/737	54/15932	2.98138554722708e-05	0.00132969795406328	0.00113497322571327	360468/83785/304733/25522/289992/114489/25600/24771/81679/311494/84027	11	rat	AT1 cells
GOMF	CELL_CELL_ADHESION_MEDIATOR_ACTIVITY	11/737	54/15932	2.98138554722708e-05	0.00132969795406328	0.00113497322571327	25246/171577/362734/54321/300519/89843/117542/294853/304282/81679/56611	11	rat	AT1 cells
GOBP	NEURON_PROJECTION_GUIDANCE	26/737	233/15932	3.01379392988733e-05	0.00133256457468898	0.00113742005030866	296789/83785/291948/366205/25246/94268/54226/303181/24225/316539/29751/311384/29616/81527/192362/114489/79559/25473/306400/140433/25614/312108/299907/307403/29227/116683	26	rat	AT1 cells
GOMF	CELL_ADHESION_MEDIATOR_ACTIVITY	12/737	64/15932	3.143706946903e-05	0.00137812589150987	0.00117630923906159	78958/25246/171577/362734/54321/300519/89843/117542/294853/304282/81679/56611	12	rat	AT1 cells
GOCC	CONTRACTILE_FIBER	26/737	234/15932	3.24548906538276e-05	0.00141068757765663	0.00120410249981507	25420/29276/305679/307189/289992/27064/114108/24851/501203/114489/24392/24771/24907/366624/57341/363091/686753/290354/63836/81679/24674/191572/25687/24189/113894/303554	26	rat	AT1 cells
GOCC	RESPIRASOME	15/737	96/15932	3.27566943311152e-05	0.00141184105230496	0.00120508705637424	366448/362588/288088/293130/691001/681024/100188937/25309/300047/315167/499529/681418/157074/289217/362897	15	rat	AT1 cells
GOMF	PHOSPHOLIPID_BINDING	41/737	454/15932	3.38768310699092e-05	0.00144795222131304	0.00123591000368204	306283/316384/301455/117057/362245/289992/362734/81918/60443/361238/79124/25291/309499/25277/25673/315047/64830/306400/94199/310178/303222/313210/311187/291464/312108/361954/83841/25262/361632/311913/124461/689142/310533/361328/56611/306203/192126/25484/309451/299488/83529	41	rat	AT1 cells
GOBP	APICAL_JUNCTION_ASSEMBLY	13/737	75/15932	3.55709446758736e-05	0.00150721406230403	0.00128649337310494	315953/305679/81918/307035/300519/307505/65132/116479/292994/25252/117273/83497/26955	13	rat	AT1 cells
GOBP	REGULATION_OF_STRESS_ACTIVATED_PROTEIN_KINASE_SIGNALING_CASCADE	23/737	195/15932	3.58510656270407e-05	0.00150721406230403	0.00128649337310494	81722/83785/245903/54226/29751/81809/500430/362740/25252/25718/117254/25296/83841/299626/365037/63995/192126/50689/297604/681578/365057/294924/303554	23	rat	AT1 cells
GOCC	ENDOPLASMIC_RETICULUM_LUMEN	31/737	306/15932	3.65636886794692e-05	0.0015246760913577	0.001301398213247	308807/289560/363265/301562/25266/54226/303181/363457/25683/288016/29345/25307/25277/114489/29218/25473/292485/290905/362048/117036/25296/362401/310670/113922/29650/116598/50689/286906/361676/361029/25506	31	rat	AT1 cells
GOBP	TISSUE_REGENERATION	12/737	65/15932	3.69548463987776e-05	0.00152855973531718	0.00130471312540336	171160/361368/114851/59323/114489/24392/24936/84410/25621/24674/63995/595134	12	rat	AT1 cells
GOMF	CALMODULIN_BINDING	23/737	196/15932	3.888553980637e-05	0.00159555146933497	0.00136189440046057	305494/171026/117057/54321/25485/308572/300799/64159/64830/310178/292994/315820/25132/171378/54260/171140/24674/25687/299940/303394/689421/25484/304496	23	rat	AT1 cells
GOBP	RUFFLE_ORGANIZATION	11/737	56/15932	4.26278762155972e-05	0.00173522521515713	0.00148111392799222	25404/310460/25464/494343/306941/24851/361674/305497/361659/361503/307403	11	rat	AT1 cells
GOBP	MEMBRANE_RAFT_ASSEMBLY	5/737	10/15932	4.33652818267591e-05	0.00173766039444881	0.00148319249274253	360468/25404/363425/124461/56611	5	rat	AT1 cells
GOMF	INSULIN_RECEPTOR_SUBSTRATE_BINDING	5/737	10/15932	4.33652818267591e-05	0.00173766039444881	0.00148319249274253	25522/25718/170538/85243/25513	5	rat	AT1 cells
GOBP	POSITIVE_REGULATION_OF_EPITHELIAL_CELL_MIGRATION	19/737	146/15932	4.39743723576894e-05	0.00174840740947743	0.00149236568450127	83785/304733/24791/25425/81809/25433/500464/25291/360606/81527/310632/171374/25296/85243/361632/311494/365037/304740/63865	19	rat	AT1 cells
[truncated: 59,954 more rows]
