# Supplementary material for: Cross-species comparison of airway epithelium transcriptomics
Source: Heliyon. 2024 Sep 22;10(19):e38259. doi: 10.1016/j.heliyon.2024.e38259 (PMC11466595; doi:10.1016/j.heliyon.2024.e38259)
Supplement: Multimedia component 7 [file mmc7.csv]

TF	highConfAnnot	lowConfAnnot	species
ATF3	ARC, ATF3, BAG3, BTG2, CDKN1A, DNAJB1, DUSP1, FOS, FOSB, HBEGF, HSPA1A, JUN, JUNB, JUND, MAFF, MMP28, PPP1R15A, SERTAD1, TNFRSF1A, UBC, ZFP36, GADD45B, EGR1, IER2, NR4A1, STAT3, TRA2B, VAMP3, CDC42EP4, CFL2, FOXP1, FSCN1, GEM, HEG1, KLF6, MAF, MEG3, SASH1, TPM4, VPS37B, NFKBIZ, SERPINH1, TMEM255B, YBX3, CDC37, DNAJB4	BCAR1, SULT1A1, ADRB2, HSPB1, KLF4, RRBP1, CCNL1, LPAR6, HSP90AB1, CXCL2, HSP90AA1, HNRNPU, KLF2, HES1, HOXA5, IER3, ERRFI1, SOCS3, KCNQ1OT1, SEC63, C11orf96, ANKRD37, CEBPD, RASD1, IER5, SHE, NFKBIA, PTMS, RHOB, TMEM140, SOCS2, ADM, AFF4, ANGPTL1, ARHGEF12, ARL4D, ATAD2, BHLHE40, BNIP3L, C1orf21, CASKIN2, CDC42BPA, CEBPB, CLSTN1, CLTB, CREB5, CSRP2, CYCS, DDX3X, DRAM1, EFNA5, EGFL7, EIF1, ENAH, …	human
ATF4	CDC42EP1, TNFRSF12A, YY1, ABL2, AIG1, AMOTL2, ARPP19, BACE2, BCAR1, BCLAF1, BRD2, BTG1, BTG3, BUD31, C19orf48, C6orf48, C7orf50, CBX3, CCNL1, CD151, CD63, CLDN7, CSRP2, CXCL16, DHCR7, EEF1D, EGR1, EIF1, ELOVL5, EMC10, EPHB4, FAM177A1, FAM210B, FDFT1, FOSB, FSCN1, GABARAPL1, GJA1, GLTSCR2, GOLGA8B, GPRC5A, HECA, HHIP-AS1, HNRNPU, HSP90AB1, HSPA9, IL6, INHBA, INSIG1, ISCU, JUN, JUND, KRAS, LPP, MMA…	MCL1, FAM213A, GADD45G, MMP7, BHLHE40, EHD1, HACD1, HNRNPA3, INPP1, ITPR3, LLGL2, SRRM1, TOP1, UBB, CACNB2, CHMP3, CNKSR3, FGF7, GADD45A, KMT2E, PAWR, PET100, PFDN1, PLD3, PPA1, USP12, C3orf14, CDC42EP4, CNDP2, CNN3, CPQ, CUTA, DYNC1I2, ENDOD1, FRMD6, GNG12, GOLT1A, HSPA1A, IER5, MIDN, MYC, PEG10, RPS20, SET, SFN, SPG21, SRGAP2B, SSFA2, SUN2, ZNF267, CLDN15, SOCS3, ARID5A, EIF2S2, PDXK, RPL23, SU…	human
ATF6	BRAF, CDK6, MAPK1IP1L, NR3C2, UBE2H, USP9X, UST, SPRED2, KLC1, SH3PXD2A, SMG6	MYO1E, CMTM4, PPP1R12B, XPR1, SRGAP2, CAB39	human
ATOH8	-	ATOH8, GALNT5, GOLPH3L, HPCAL1, KANK2, LURAP1L, PHLDB2, PRG4, SPOCK2, TANC1, WFS1	human
BACH1	-	BACH1, LPP, LRRFIP2, PHACTR1, ABR, ASAP1, BACH2, CD109, FNDC3A, PACSIN2, S100A8, SSH2, TCF7L2, TGFBI, ZSWIM6, FRMD4A, STAG1, TFEC, USP12	human
BACH2	-	ARID5B, ATP9B, BACH2, BRAF, CMSS1, DLEU2, EBF1, GPBP1, GPM6B, HIVEP2, KMT2E, MBNL2, MYH10, NUP98, PDE4A, PRKCE, PVT1, TRAK1, USP9X	human
BCL11A	BANK1, CCR7, PAN3, POU2F2, ZEB1, ANKRD44, ARHGAP15, BCL11A, BCL2, C11orf49, IL5RA, IQGAP2, PDE4D, SNX9, SSH2, TOX	ARID5B, LRCH3, NCALD, RASGRP3, RHOH, TNFRSF13C, BORCS5, DNMBP, DTNA, PRDM2, ADAM28, LY9, PLCG2, ABI1, ABR, ADD3, ADGB, AKAP13, ALOX5, ANKUB1, APPL2, ARL6, ATF7IP, ATXN1, BACH1, BCL2A1, BTK, C6, CAMK1D, CAPZA1, CD83, CFAP73, CLVS1, DOCK11, EIF4G3, ELMO1, EP300, EPB41L4B, EVI2B, EXOC6, FAM49A, FBXO11, FCGR2B, FGF14, FMN1, FOXP1, GAS7, GNAI3, GNAS, HIPK3, HIVEP2, IL13RA1, IL1B, INHBA, JMJD1C, KANSL1…	human
BCL3	ACVRL1, ADD3, AHCYL1, ARC, ARHGEF12, ATP1A1, BAG3, BCL3, BHLHE40, BMP1, CD4, CDKN1A, CPPED1, CSF1R, CSRP2, DOCK9, EPHB4, FAM46A, FXYD6, GABARAPL1, HBEGF, HEG1, HOMER3, INF2, INPP1, ITGA2, ITGB5, KLK10, LHX6, LILRB2, LRCH3, LRRC10B, LYVE1, MAGI2, MAST4, MBNL2, MPEG1, MTSS1, NDRG1, NOSTRIN, NREP, PCDH17, PCDH9, PDE2A, PIK3C2B, PLAT, PLCB1, PLEC, PPFIBP1, PPP2R5C, PRSS23, PTGS1, RAPGEF4, S100A2, SEL…	CD36, TNS1, HMGCS1, CDH5, PKP4, NR2F2, PLVAP, CASKIN2, CHI3L2, LCN2, MAP3K11, MEGF6, NFKBID, STAP2, STEAP4, XIST, FAM167B, HIPK3, LAYN, MARCKS, VKORC1, EHD4, YES1, ADCY4, CD82, CD93, KCNQ1OT1, KHDRBS1, LMAN2	human
BCLAF1	-	AHNAK, ASH1L, ATF4, ATRX, BCLAF1, CCNL1, CIB1, CNDP2, DDOST, DDX17, DDX3X, DDX5, DDX6, DGKH, DHX36, EFNB2, EIF4G2, EMC4, EP300, EPHX1, FARP1, FOXF1, FUZ, GDI1, GNAI3, HOMER3, HRH1, KLF3, MAN1A1, MDM4, NFE2L1, PCM1, PNISR, PRKACB, PTK2B, RALGAPA2, RSRC2, SMAD6, SNRK, SRSF5, SSBP1, TNRC6B, TOB1, TXNIP, ZFP36L2, ZKSCAN1, ZNF503, AAK1, AKAP9, AKT3, ARL2, ASXL1, ATF7IP, BRD2, C7orf50, CCDC125, CDC42BP…	human
BHLHE40	BCAR1, BCL3, BHLHE40, HHIP-AS1, PFKFB2, SLC6A14	C2, CAMTA1, ELMSAN1, FAXDC2, GABPB1-AS1, IER5, IKZF3, KIAA1324L, KLF10, MAT2A, NIPBL, NR4A3, PIGR, PIM3, SPRY1, SYNPO, TNFAIP3, TNS1, TRPM7, TSKU, ZMYND12	human
BHLHE41	-	CAMK1, CCL18, CREG1, FRMD4A, GAA, GPNMB, GRN, HEXA, IL18, LIMS1, MCOLN1, MSRA, OSBPL1A, PRUNE2, RREB1, SIRPA, SNX10, TFEC, VWA5A, ABR, ADD3, ADGRE5, AFF1, AGTRAP, APBB1IP, APLP2, ATF3, ATF7IP, ATP6V0B, ATP6V0D1, BACH1, BAX, BHLHE40, BLOC1S1, C19orf70, C1orf43, C1QTNF3, CAMSAP2, CCDC153, CCR7, CHD2, CLIP1, CLIP4, CTSK, CUTA, CYTH1, DEGS2, DNAJC8, EIF4G3, FKBP5, FNDC3A, GABARAP, GNS, GPRIN3, IDS, I…	human
CEBPB	ACSL1, ACTN1, AGFG1, AQP9, ATP6V1B2, BCAT1, CD44, CTSB, DUSP1, EPB41L3, EREG, FOSL2, G0S2, GLIPR2, HEXB, IL1B, LITAF, NFIL3, NLRP3, PPARG, SAMSN1, SPI1, TFRC, TNFAIP3, ACP5, ADM, AGRP, ANPEP, BASP1, CAPG, CEBPB, DMXL2, F13A1, GK, GLUL, GPR183, H2AFY, HCK, INHBA, KCNMA1, KYNU, MIR3945HG, MMP19, MXD1, PAG1, PDE4B, PHC2, RIN3, SKIL, SLC1A3, SLCO2B1, SNTB1, SOD2, SPHK1, THBS1, TLR2, TNFAIP2, UBALD2, …	RAB31, REL, CD53, YTHDF3, FKBP5, KCNAB2, NINJ1, SMIM3, THBD, LGALS1, MRC1, TYROBP, GRN, PDE4A, CCL4L2, WTAP, ATP6V1F, LAPTM5, CTSL, GLDN, APOE, EVI2B, GABARAPL1, PGD, VOPP1, CYBA, FAM89A, ALOX5, DOCK11, FPR2, SPN, CTNNB1, LGALS3, ARL4A, PIK3R5, AREG, CD163L1, CXCL1, EMP3, MYO9B, SLC16A10, TBXAS1, MSR1, ABHD5, ABR, ACSL4, ADGRE5, AKIRIN2, AMBRA1, ANKHD1, ANKRD28, ANTXR1, ANXA2, ANXA5, ATF3, ATXN1,…	human
CEBPD	ABHD11, ATF3, BTG1, C1S, C4BPA, CAST, CCND2, CD63, CFP, CLU, CREB5, CSRP1, CYBB, DCN, DDR2, DRAM1, DUSP23, DUSP6, EHF, ELMSAN1, ELOVL5, EVA1A, FILIP1L, FLNA, FLOT1, FN1, FOSB, FOSL2, GAPDH, GPC3, HDGF, HERPUD1, HIPK3, HNRNPH1, HOXA5, HSD11B1, HSPB8, IL6, ILF2, JUN, LOXL1, LTBP1, LTBR, MAGED2, MCAM, MIER1, MRC2, NDRG1, NDUFS7, NEAT1, NFIC, NFIL3, NFKBIZ, NKX2-1, OSMR, PALMD, PBX1, PDAP1, PDGFRA, P…	C10orf10, C7, S100A12, C10orf54, NAMPT, ARF1, EPHX1, MYH10, ADAMTS9, ADAMTSL4, AKR1B1, AKT3, ATP6V0C, BCL3, CCNL1, CD14, CDC42EP1, CERS2, COL8A1, CRIM1, CXCL2, DCAF12, DNAJB4, EMC4, EPHB6, FBLN5, GFOD1, HELZ, HES4, IFNGR1, IGFBP6, ITGA5, KIF5B, MID1, NGLY1, NINJ1, PDE2A, PDPN, PHACTR2, PHLDB1, PLPP1, PPP1R14A, PRDX5, PTPRE, RNF10, SERPINE2, SLC6A4, SRRM1, ST3GAL4, STEAP2, STXBP6, TMEM50B, TSHZ2, …	human
CERS4	ACYP1, DMD, DUSP14, EHF, FAM81B, FOXP2, IL5RA, MAPRE3, MIR99AHG, MYEF2, NEK1, PLCH1, PPP1R14C, RNASE4, STK33, UBXN10, VEPH1, ZNF273	-	human
CREB3L1	ETV1, KIAA1324L, LPCAT1, MID1, SCD, TMEM263, CACNA2D2, PARM1, ZNF385B	IRX3, AHCYL1, ARFGEF3, ARHGAP24, ARL4D, BNIP3L, C11orf96, CHPF, CLDN3, CLTC, CREB3L2, CYR61, DNAJC10, DUSP4, EGR1, ELOVL5, EPHA2, ERC1, ESYT2, FAM184A, FGF18, FOXA2, FOXP1, FOXP2, GAS5, GEM, GOLGB1, GPM6B, HDLBP, HHIP, HHIP-AS1, JUND, KDELR3, KDM6A, KIAA1217, KLK11, LDLR, LRRC59, MAOA, MAPK10, NDEL1, NDUFB2, NF1, PPP6R3, PRKAR1A, PTPRK, PTPRM, PTPRS, PTRH1, RAB25, RCAN1, SEC63, SIVA1, SMIM14, SSR…	human
CREB5	-	CREB5, EBF1, PER2, SLC16A1, SRGAP2B, TNFAIP6, DLEU2, EFNA5, BACH2, BRAF, C3orf14, CMSS1, FILIP1L, MIR181A1HG, PCDH12, RCAN1, SAMD4A, TRAK1, USP9X, CTTNBP2NL, FRMD4A, GMPR, HTRA3, NCK2, SRGAP2, SRGAP2C, NRP1, ARHGAP6, BDNF-AS, CLVS1, ELMO1, FER, FNDC3A, FOXN3, KANK1, KCNE1, KCNMA1, LPAR6, PALM2-AKAP2, RASAL2, SCARA3, SGK1, SIK2, SMG6, UST	human
CREM	CREM, CYTIP, FBXO34, NR4A3, PPP2R5C, RUNX3, TNFRSF1B, DUSP2, INSIG1, RGS1, ACAP1, AREG, ARL4C, BTG1, CMSS1, CYCS, FYN, HES4, HN1, INHBA, MAFF, MSI2, MXD1, NCALD, NR4A2, NUP98, PVT1, SLC38A1, SMCHD1, CD69, CDK19, CNOT6L, GPR183, STK4, AKNA, CCNH, GZMB, IQGAP2, LDLRAD4, PIP4K2A, PITPNC1, REL, RGS2, SELK, SYTL3, TLE1, ATP6V1B2, DUSP4, EREG, GNA13, NGLY1, SRGN, ZFP36L2, AOAH, CCL4, CD3G, ETF1, FAM46C…	RHOH, SORL1, CCR7, CDC42SE2, PPIF, CDC42SE1, ADGRL3-AS1, PDE4B, PLEKHA2, CD300E, ZHX2, BCL2, ADAM28, BASP1, CD247, CD83, CD86, CD8A, CHMP1B, CST7, DUSP14, GATAD2A, GATAD2B, GNG2, IKZF1, LITAF, NINJ1, OAZ2, PABPC4, PARP8, PIK3R1, PMAIP1, PTPRC, PTPRE, SARAF, SH2D1A, TNFRSF13C, TTBK2, WIPF1, ELL, IRF8, MCTP2, PRDM2, PTPN4, CXCR4, PRKCB, BTK, LY86, RILPL2, VOPP1, ELF1, SNCA, HBEGF, PCSK7, BLOC1S1	human
CUX1	ATXN1, AUTS2, CUX1, ERBB4, FGF18, KIF1B, KIZ-AS1, LINC00486, NAV2, RBFOX2, RBM47, RNF24, SNTB1	ABCA1, ABR, ACSL3, ACSL4, ADCY3, AEBP2, AGAP1, AGTPBP1, ALDH1A2, AMBRA1, ANK3, ANKRD17, ANKRD28, APBB2, APLP2, APPL2, ARAP2, ARHGAP21, ARHGAP24, ARHGAP26, ARHGEF26, ARID1B, ARIH1, ASH1L, ATP11A, ATP11B, ATP2A2, ATP2C2, ATP9B, B4GALT1, BACH1, BAIAP2L1, BNC2, BRAF, C1orf116, CAB39, CACNA1C, CADM1, CADPS2, CAMSAP2, CCSER1, CDH1, CDK14, CDK17, CDK19, CDK6, CELF2, CELSR1, CEP112, CGN, CHN2, CHST11, CH…	human
EBF1	ABCC1, ACKR3, AFF3, AUTS2, BCL11A, BCL2, CCDC80, COL1A1, COL5A2, CREB5, DLEU2, DNMBP, EBF1, FGFR1, FOXO1, FOXP2, IGFBP5, KMT2E, LAMA4, LINC-PINT, LRP1, MEG3, MIR99AHG, MYC, PBX1, PRELP, PRRX1, PTPRG, RBFOX2, RERE, RORA, SETBP1, SOX5, ST6GAL1, TNFAIP8, TSHZ2, UBASH3B, ZFHX3, ZHX2	-	human
EGR1	ARID5B, BGN, CDKN1A, EFEMP2, EGR1, FKBP10, FOSB, FXYD1, GSE1, HIF3A, JUN, JUNB, KLF9, NBL1, NDRG2, NFIC, NR2F1, NR3C2, NR4A1, PRELP, SOCS3, TAGLN, THY1, TSC22D1, TSPYL2, ZBTB16, ZFP36, AASS, ADAMTS1, ARC, ATF3, BAG2, BTG2, CCNL1, CDC42EP4, CRYAB, CSRNP1, CSRP1, CTGF, CYR61, DIO3OS, DUSP1, ELMSAN1, EMP1, ENAH, EVA1C, FILIP1L, GADD45A, GEM, HSPB1, KLF10, LTBP2, MAFF, NCOA7, NFIB, NFKBIA, NFKBIZ, OL…	CRACR2B, FAM114A1, FOS, HSD11B1, IER2, PLAC9, RHOB, CD151, CD320, DNAJB1, HSPA1B, MAOA, PLPP1, PLTP, PPP1R14A, S100A13, STAT3, WSB1, SPRY1	human
ELF1	CHN2, DYRK1A, GK, INPP5D, JARID2, LDLRAD4, LINC-PINT, MANBA, MED13L, PRKAR2B, STK4, USP34, ZEB2, ACTR2, ADAMTSL4-AS1, ADGRE5, AFF4, AKAP13, AKNA, ANKRD11, ANKRD17, ANKRD44, ARF6, ARHGAP15, ARHGEF3, ARL10, ARMC9, ATG10, ATXN1, BCL2, CAB39, CAMK1D, CAPZA1, CD109, CELF2, CHST11, CIITA, CNOT6L, CORO1C, CSGALNACT2, CTTNBP2NL, CXCR4, CYTH1, DENND4C, DIAPH1, DNAJB6, DNMBP, DPYD, EIF4G3, ELL2, ELMO1, ELM…	ABI3, ACER3, ADD3, ADGRE2, ALOX5AP, ARID5A, ARL6, ATP6V0E1, BACH2, BDNF-AS, BNIP3L, C5orf56, CBLB, CBX3, CD300A, CD36, CD44, CD52, CD53, CD83, CORIN, CYTIP, DENND4A, DGKG, DUSP2, ELF1, EP300, EXOC4, FGR, FNDC3A, FOXO3, GAS7, GPRIN3, HIPK2, INPP4B, IQGAP1, IRAK1, JMJD1C, LGALS9, MAN1A1, MAP2K1, MEF2A, MGST2, MIR4435-2HG, MOB3B, MRC1, NCOR2, NFE2L2, NLRP3, OSTF1, PDLIM7, PGS1, PICALM, PIP5K1B, PLSC…	human
ELF2	ABCA1, ELF2, FOXO3, GNAQ, MCTP1, NUMB, PDE4B, PGS1, PLEKHA6, PRKAG2, RIN3, SMG6, ZFAND3, PICALM, FMN1, PIK3R5, RAB7A, DPYD, OXR1, RAB20, RIN2, SSBP2	USP8, LRRC25, ABI3, ABR, ACTR2, ADAMTSL4, ADAMTSL4-AS1, ADD3, ADGRE2, ADGRE5, ADGRG6, ADGRL2, AFF1, AHCYL1, AHNAK, AIF1, ALDH1A2, ALOX5, ALOX5AP, ANAPC16, ANKRD11, ANKRD44, ANKUB1, ANP32A, AP1S2, APBB2, APH1A, AQP9, ARAP2, ARHGAP15, ARHGAP24, ARHGAP30, ARHGAP6, ARHGDIB, ARHGEF12, ARHGEF2, ARID1B, ARID5A, ARID5B, ARL4A, ARMC2, ARPC2, ARRB2, ASPH, ATOH8, ATP2B4, ATP6V0D1, ATXN1, AXL, B9D2, BACH1, B…	human
ELK3	ADGRF5, ADGRL2, AQP1, ARHGAP31, BTNL9, CASKIN2, CDH5, CLDN5, CPD, DPYSL2, ECSCR, ERG, FCN3, FILIP1L, FNIP2, FOXP1, GNG11, HDAC7, HECW2, ITM2A, LIFR, LMO2, MDK, MMRN2, MYCT1, NRP1, PBX1, PKIG, PLXNB1, PODXL, PTPRB, RAPGEF4, RBMS3, RCAN1, RERE, SOCS2, SORBS2, TCF4, TIE1, TMTC1, VWF, YAP1, ZKSCAN1, ACVRL1, ADAM15, AFF3, ARHGAP23, ARHGEF12, ARHGEF2, ARHGEF3, ATP2B4, BATF, CCDC157, CD82, CDH11, CFLAR,…	ACE, ACTN1, AKT3, APOL1, ARHGAP18, BCO2, BMP2, C2CD4B, CACNA1C, CAMSAP2, CCDC50, CCDC68, CD164L2, CD4, CD93, CFAP221, CRBN, CSPP1, CTNNAL1, CTNND1, CTTNBP2NL, DDX3X, DIXDC1, DPYSL3, DYNC1I2, EDN1, EPAS1, EPB41L2, ETS1, FAM110D, FERMT2, FGD5, FNBP1L, FOXN3, FYN, GIMAP7, GJA1, HES1, HIPK1, HOXA5, HSPA12B, IGFBP7, IL13RA1, IL33, IL5RA, INTS6, JAM2, KCNMB4, KCTD12, LAMB1, LDB2, MATN2, MEIS1, MPDZ, MY…	human
EP300	C11orf49, EZH2, GSE1, KANSL1, KCTD20, NWD1, PXN, STIM2, STOX2, USP54, AFF3, ARHGAP30, ATAD2, ATXN1, BCL2L14, CCL4, CCL4L2, DLG2, ERBB4, ERBIN, GADD45G, GPC6, GPM6B, HM13, IQGAP2, LIMD1, N4BP1, PARD3B, PTPRD, RUNX3, SELL, SH3KBP1, SHANK2, TAGAP, UBALD2, UST	ADGRD1, AKT3, ARMC4, CREB3L1, EHF, ELK3, ELL, EP300, EXPH5, FAM107B, FCRL6, GNA14, KAZN, KIAA1217, KIAA1324, KIF2A, KIZ-AS1, MAPK10, NCK2, NFATC3, OSBPL6, RDX, SMYD2, SORL1, STK3, SYT1, UBXN10, EPB41L4B, TNFRSF19, ABL1, AFF4, ARID1B, ARIH1, ATF7IP, ATP13A4, BBX, CD247, CDK6, CNOT6L, DNAI1, EGLN3, FAM155A, GZMK, IQCD, KANSL1L, KIAA0556, KIAA1551, LDLRAD4, LRCH1, OCEL1, PMAIP1, RABGAP1L, RPH3AL, SA…	human
ERG	ACVRL1, ADAM15, ADCY4, ARHGAP31, ASS1, BCAR1, C2CD4B, CLDN5, CLEC14A, CRBN, CXorf36, DAAM1, ECE1, ECSCR, EGFL7, EMCN, ENG, EPAS1, EPHB4, ERG, ESAM, EXOC6, F2R, FGD5, FOXP1, FXYD6, FZD4, GFOD1, GJA5, GNG11, GPIHBP1, GPR146, GRB10, GRK5, HHEX, HYAL2, IL33, ITGA5, LAMA5, LHX6, LTC4S, LUZP1, MAP3K11, MEF2C, MGAT4A, MMRN1, MMRN2, PIK3C2B, PTGS1, PTPRB, RASIP1, RGS5, RHOJ, SH2D3C, SHROOM4, SNCG, SPNS2,…	CXCL12, PRAF2, LYVE1, CRIP2, NRN1, GJA4, CCDC50, TLE4, ARHGAP29, ACE, ACKR1, ACTN1, APP, ARC, ARHGEF3, ARID5A, BMX, CA4, CD34, CDH11, COL4A2, CX3CL1, DENND1A, DLL4, DOCK9, ELK3, FAM43A, FCN3, FLNB, HIF3A, HOTAIRM1, HSPA12B, IGFBP4, IGFBP7, INF2, KALRN, KCNN3, LAMA4, LAYN, LRRC32, MAP2, MAPK3, MARCKSL1, MECOM, MEGF6, MMP28, MPZL2, MYO1C, NEDD9, NES, PCDH12, PEA15, PIK3C2A, PIK3R3, PLEKHG1, PLVAP, …	human
ETS1	ADGRF5, ADGRL2, AKNA, AKT3, APOLD1, ARHGDIB, ARHGEF3, ATP2B4, BORCS5, BTNL9, C12orf75, CALCRL, CASP8, CBLB, CD247, CD93, CD96, CLDN5, CSK, CST7, CXorf36, DEF6, ECE1, EGFL7, ERBIN, EXOC4, EXOC6, FAM167B, FLI1, FMNL1, FRMD6, FXYD6, GIMAP1, GIMAP4, GNG11, GZMB, HMBOX1, ICAM3, IFI16, IFITM1, IFITM2, IKZF1, IL2RB, IL2RG, IL7R, IQGAP2, ITGA1, ITGAL, LAT, LCK, LDB2, LMO2, LRRC32, LTB, MAP3K11, MAPRE2, M…	PXDN, CCNB1, NOLC1, PALM, ARHGAP5, BMPR2, IGF1R, MATK, PPP1R14B, SSH1, STIM2, TCEAL9, TLE1, CD27, S1PR1, TMOD3, DBN1, PLSCR1, CD2, FOXF1, HMGB2, HOXA5, TEK, MDM1, CLEC3B, GATA2, GIMAP6, PMAIP1, ACKR1, ADCY4, AGTRAP, ARL6IP5, ATF7IP, BMX, C2CD4B, CAV1, CELF2, CEP68, CGNL1, COL8A1, CRY2, DAAM1, DDX3X, DENND4A, DIP2C, DIXDC1, DNAJB1, DST, EDNRB, F2R, FBXL7, GATAD2B, GCC2, GCH1, GLRX3, GLS, GNB1, GRB…	human
ETS2	ABR, ACVRL1, ADGRL2, APH1A, APLP2, AQP1, ARHGAP31, BTNL9, CCL20, CD300E, CD63, CD74, CDH5, CHD2, CLDN5, CLEC14A, CLEC7A, CRADD, CSRNP1, DPYSL2, ECE1, ECSCR, EMCN, ERG, EXOC6, FBXL7, FCGR1A, FCN3, FILIP1L, FNIP2, FOXP1, GNG11, HDAC7, HDAC9, HHIP-AS1, ICAM1, LIFR, LIMS1, LMO2, MAFF, MAP3K11, MGAT1, MMRN2, MYCT1, N4BP1, NAV1, NFIC, NFKBIA, NLRP3, NR3C1, NRP1, PHACTR2, PICALM, PODXL, PTPRB, RAB13, RA…	C7, CEBPD, CHMP1B, F8, FAXDC2, IFITM3, IL7R, LDB2, MRC1, NFKBIZ, RAC1, RNF144B, SPI1, ABL2, ALPL, APOL1, ARHGAP18, BMP2, BMPR2, CCDC50, CCDC68, CDKN1A, CEP68, CRACR2B, CXCL2, DNAJC15, EIF5, ENTPD1, EPB41L2, EPS8, ETS1, FAM3C, GIMAP7, HLA-DQB1, HOXA5, IL13RA1, INTS6, ITPR3, JARID2, KCNMB4, KIF1C, LPAR6, MAML3, MARCH3, MATN2, MCTP1, MET, MYH11, NR4A3, PALM, PRDX4, RASA2, RASGEF1B, REL, RNF145, SCAR…	human
ETV5	-	BAG2, CACNA2D2, CNOT6L, DLG2, ETV5, GRHL2, KIAA1324L, NAV3, PARM1, PTK2, SGPP2	human
ETV6	ABR, CD86, COLEC11, EIF3C, ETV6, HAVCR2, LINC00486, PIK3R5, PITPNC1, RPL17-C18orf32, TRPS1	ASAP1, JMJD1C, LDLRAD4, MAMLD1, TXNRD1, ABHD2, ACTB, ACTR2, ADAMTSL4-AS1, ADD3, ADGRE2, ADGRE5, ADGRG6, AFF1, AHCYL1, AHNAK, AIF1, ALDH1A2, ALOX5, ALOX5AP, ANAPC16, ANKRD11, ANKRD44, ANKUB1, ANP32A, AP1S2, APBB2, AQP9, ARAP2, ARHGAP15, ARHGAP24, ARHGAP30, ARHGAP6, ARHGDIB, ARHGEF12, ARHGEF2, ARID1B, ARID5A, ARID5B, ARL4A, ARMC2, ARPC2, ARRB2, ASPH, ATP2B4, ATP6V0D1, ATXN1, AXL, B9D2, BACH1, BCAS4…	human
EZH2	CD27, EZH2, RRM2, SH2D1A	CDKN3, KIAA0101, RRM1, TYMS, CDK1, TOP2A, ABI2, ABL2, ABTB2, AKIRIN2, AKT3, ANKHD1, ANP32A, ARF6, ARID1B, ARID4B, ARMC4, ASH1L, ASXL1, ATAD2, ATF6, ATF7IP, ATXN1, ATXN2, AUTS2, AZIN1, B4GALT1, BAZ1A, BBX, BCL2, C1orf21, CALM3, CAMK1D, CAMSAP2, CBLB, CCDC6, CCND2, CDK14, CDK17, CDK6, CELF1, CELF2, CEP112, CEP170, CHD1, CHN2, CLSTN1, CNOT2, CNOT6L, CSK, DAPK1, DCAF12, DIAPH1, DIAPH2, DIP2C, DLEU2, …	human
FLI1	ABLIM1, ACVRL1, ADAM15, ADGRG1, ADGRL2, APOLD1, ARHGDIB, ARHGEF1, ARHGEF3, ARPC5L, BAZ1A, C10orf54, CASKIN2, CD300A, CD93, CDH5, CLDN5, CTSW, CX3CR1, DEF6, DOCK9, EFNB1, ELF2, EMCN, ENG, EPAS1, EPHB4, ESAM, EXOC6, FAM107A, FAM65B, FBLIM1, FGF18, FLI1, FLT1, FXYD6, FYN, FZD4, GNAI2, GPIHBP1, GPR65, HHEX, HLA-E, HYAL2, ITGA5, KCTD12, KLF3, MMRN1, MYH9, NFATC2, NOTCH1, PCAT19, PPP1R18, PRDM1, PRKCH,…	B3GALNT1, CD6, TMX4, LINC00861, HBA2, CD27, IL32, ERICH1, GIMAP6, TLE4, BHLHE41, BIN2, PAK2, TSPAN4, GZMM, ITK, S1PR5, LRRC25, MAPKAPK5-AS1, TMOD1, POSTN, FCMR, FOXF1, APH1A, ARL4C, BNIP3L, CD14, GBP4, MPZL1, MYEF2, SHOC2, SRP9, CYB5R3, IER5, ZFAND3, HOXA5, APOL3, CD34, GCC2, LMCD1, MAML2, PPP1R14B, RNF10, SRSF2, SSB, ST3GAL5, STIM2, HLA-B, SPCS3, ARHGAP26, CD8A, CMC1, CWC15, EIF3M, FAM110D, FSCN…	human
FOS	ATF3, BHLHE40, FOSB, ITGBL1, JUNB, SLC38A2, TNFRSF1A, TNS1, ZFP36, DUSP1, ANXA1, CDKN1A, CSF1R, FOSL2, HBEGF, MAPRE2, NFIL3, RAB13, RTN4, SERTAD1, SSH2, TMEM14A, UBC, VIM, KLF6, BTG2, JUN, PPP1R15A, TRA2B, CCNL1, FOS, IER2, MBNL2, NR4A1, PER1, PNRC1, SAT1	COPS8, EGR1, TSC22D3, KLF4, AFF4, HNRNPU, ATP6V0C, HECA, HSPB8, IFNGR1, JUND, KLF9, MAFF, MAPKAPK5-AS1, NAMPT, STAT3, TUBB2A, XRN2, CITED2, HERPUD1, HSPA1A, MAFB, NFKBIZ, PLPP1, FHL1, ZYX, ADAMTSL4, CYR61, LMO4, ADD3, FMO2, GABARAP, KMT2E, MYADM, NR3C2, SBDS, TNFAIP3, USP32, BPIFB1, LTF, ZBTB16, C19orf48, PLTP, BCLAF1, DPT, SOD2, PDK4, VWA5A, GADD45B, HSPA5, CLK1, DDIT4, GLUD1, GNAI3, RHOB, SLC2A…	human
FOSB	ATF3, BTG2, DUSP1, FOSB, JUN, JUND, KLF6, KRT17, PPP1R15A, TRA2A, ARHGEF12, BRD2, CCNL1, FOS, IER5, NEAT1, NR4A1, PTPRE, WWTR1, TRA2B	EGR1, RRBP1, SRSF3, USP54, ENDOD1, NFKBIZ, FNIP2, KCNQ1OT1, LMO4, ATF4, CLK1, JUNB, RSRP1, SOCS2, TLE1, SOX4, STEAP4, HNRNPH1, MIDN, POLR2A, ARHGAP42, INTS6, NKTR, YME1L1, HERC2, ARC, CLDN15, EIF5, F2R, FOSL2, FOXP1, GSE1, HEG1, ITGA6, KIAA1217, KLF10, KLF2, KLF3, KLK10, LMNA, MAFF, MARCKSL1, MECOM, MET, NAV3, NFIL3, NR3C2, PABPC4, PHIP, PTPRK, RAB13, RBMS3, RORA, TRIB1, TSC22D4, YAP1, BHLHE40, C…	human
FOSL1	-	COL12A1, DCLK1, DIP2C, GEM, HTRA3, IGFBP6, PCOLCE2, RORA, EBF1, ABTB2, ANKRD17, C9orf3, CCND2, CDC42EP1, CDK6, DLEU2, ELMSAN1, ENAH, EPB41L3, ESYT2, FOXO3, GAS5, GGT1, HECTD2, HSPB8, INHBA, KLF9, LBH, LPAR1, MARCKSL1, MBNL2, MEG3, MIR181A1HG, MYH10, NAMPT, PDE4B, PER2, PHLDB2, PLEKHA4, PPP2CA, PRICKLE2, PRKAG2, RCAN1, RND3, SFRP2, SPAG9, TEAD1, TNXB, UBE2H, ZFHX3, ZHX2, ABL2, CREB5, DCN, EMILIN2,…	human
FOSL2	C5AR1, IRAK1, ITPRIP, KIF13B, MAP3K8, PITPNC1, S100A9, TNFAIP3, ACKR1, ARIH1, BNC2, CHD1, CHST11, EMILIN2, EPB41L3, EREG, FOSL2, GK, GPR183, IRS2, KMO, LST1, NFIL3, NSMAF, PELI1, PLAUR, PRKAG2, RBP7, SELE, SLC16A10, SLC43A2, SYAP1, USP36, ZFAND5, ADAMTS9, MXD1, NAMPT, SRGN	CCNY, RGPD5, USP32, AREG, ATP1B3, CLTC, CMIP, DLEU2, ELL2, FGD4, FOS, GAS5, GPCPD1, HECA, IL1R2, JARID2, MAFF, NDEL1, NR4A2, NR4A3, OXSR1, PDE4A, RAP2B, VPS37B, YTHDF3, ZNF438, ABL1, ACSL3, AKAP13, AQP9, ARHGAP26, ARL4A, ARL8B, ATG7, ATP11B, BACH1, CCL20, CD300E, CDK19, CELF2, CFP, CH25H, CRADD, CSGALNACT2, CXCL2, DENND5A, DOCK4, DUSP23, ELF2, ELMO1, FAM155A, FCN1, FGL2, FNDC3A, FNIP2, FOXO3, GCH…	human
FOXA1	EPB41L4B, KIAA1522, TJP3, TTC29, UBXN10, AGR2, C11orf74, C6orf132, CADM1, CRNDE, DEGS2, DHCR24, ERBB2, EXPH5, FAM179A, FOXP2, FRMPD2, INHBB, JUP, LLGL2, LMO3, MAPK10, MS4A15, MYO5C, NEDD4L, NFATC3, PCDH9, PCM1, PHIP, PLXNB1, PTP4A1, RALGPS2, RAMP1, RFX3, SAXO2, SLC34A2, STMND1, TMEM190, TNFRSF19, CCP110, LZTFL1, SLC22A23, FAM184A, NEBL, BAIAP2, IFT22, DDX6, KIAA0556, MID1, EZR, ALCAM, CFAP20, DNA…	GCLC, RABL2B, CKB, FANK1, IRF6, ST6GALNAC2, CFAP46, SPAG16, IGFBP2, TRIM2, ABCA5, ADIPOR1, AKAP9, ARMC4, BCAS3, BCL2L1, BMP2, CDKN1C, CLIC6, CRBN, CREB3L2, CROCC, CTNNBIP1, DBNDD2, DHRS3, EMP2, EPB41L5, EXT1, FAM129B, FBXO32, GNB2, HSBP1, IGF1R, KAZN, MBP, PIK3IP1, PIP5K1B, PRMT2, RIN2, SNED1, TRAK1, TUBB4B, APBB1, B9D2, BASP1, C11orf96, CAT, CD55, CDC42EP1, CDC42EP3, CHD2, CTGF, FMN1, GAREM1, IT…	human
FOXA2	C4BPA, CLDN18, CTSE, EXPH5, FOXA2, GKN2, ID4, LLGL2, LMO7, NKX2-1, PGC, PLA2G1B, SESN3, SFTA3, SFTPA1, SFTPA2, TSPAN13, VSIG2, AQP4, KLK11, LMO3, NFIX, SLC39A8, SUSD2, SELENBP1, SFTPC, KRT19, SPOCK2, SYNPO, TACC2, ADGRD1, AGER, ANOS1, APBB1, ASAH1, ATOH8, BAIAP2, BTG3, C16orf89, CACNA2D2, CADM1, CCP110, CD47, CD9, CDH1, CDK6, CEACAM6, CLDN4, CLIC5, CMTM8, COL12A1, CPM, CRBN, CREB3L1, CRNDE, CYSTM…	SEMA3B, SFTPD, CCND2, CD55, CHI3L2, COBLL1, LAMC2, NECAB1, STEAP4, TSC22D1, ARHGEF26, CCDC141, RNASE1, ABCA5, ABLIM1, AGR2, AHCYL1, AHNAK, APBB2, ARHGEF2, ARL5A, B9D1, BACE2, C11orf74, C11orf96, C6orf132, CCDC68, CD63, CHMP4B, CSF3R, DDX6, DECR1, DMD, DOCK5, DTNA, EP300, EPB41L3, EPB41L4B, EPHX1, ERRFI1, EXT1, EZR, FAM107B, FAM46C, FAT1, FAXDC2, FGF7, FHIT, FMO5, FOXP2, GCNT2, HDGF, HES1, HMGN3, …	human
FOXF1	-	ACVRL1, ADAM10, ADGRF5, ADGRG1, ADIPOR1, AEBP1, AFF1, AKT3, ANP32A, AP1S2, APBB2, ARHGAP6, ARHGEF12, ARHGEF2, ARL2, ASAP1, ASXL1, ATF3, ATP2B4, BEX3, BTG1, BTNL9, C1orf21, C5orf56, CDC42EP4, CDKN1A, CDKN1B, CFLAR, CHN1, CLK1, CREB5, CSPP1, CSRP2, CTNNBIP1, CTNND1, CYSTM1, DCAKD, DDIT4, DIXDC1, DLL4, DPYSL3, DUSP1, DUSP6, ECSCR, EFNA1, ELK3, ELMSAN1, EMC4, ENAH, EP300, EPAS1, EPB41L2, EPHB4, ERBIN…	human
FOXJ1	C6, SPATA18	FOXJ1	human
FOXK1	ARHGAP24, FLNB, FRY, LURAP1L, CRADD, LYST, P3H2, PDLIM5	BNC2, EVA1A, FAM43A, FRMD4A, KLF9, PDE4B, PELI1, PLS3, TRIOBP, TXNRD1, YPEL2, ABCC1, ABHD2, ACSL1, ADCY3, AHCYL1, AKAP12, AKAP13, AKT3, ANKHD1, ANKRD11, ANKUB1, ANP32A, APOLD1, ARAP2, ARHGAP6, ARHGEF2, ASAP1, ATP6V1E1, ATXN1, BBX, BCL11A, BCL2, BCL2L1, BTG3, C1orf116, C1orf21, C5orf56, C9orf3, CADM1, CADPS2, CCDC141, CD46, CDK17, CFL2, CGNL1, CHMP4B, CITED2, CLIC5, CLIP4, CLTC, CNKSR3, CREB5, CTN…	human
FOXK2	ADAMTSL4-AS1, AKAP13, APBB2, ARHGAP24, ARIH1, CAB39, CELF2, CEP170, CRADD, CYTIP, DENND4A, EDIL3, EIF2AK3, FAM49A, FBXW7, FGD4, FOSL2, FOXN3, FOXO3, FOXP1, GLUD1, GPATCH8, GPHN, HDAC9, HIPK3, IRAK3, KANSL1, KDM6A, LIMS1, LINC-PINT, MAML2, MAML3, MEGF9, MKLN1, MPP6, NAALADL2, NR4A2, PDE4B, PER2, PLEKHA6, PPP1CB, PPP3CA, RASGRP3, RBM47, RNF111, RNF145, RPH3AL, RPL17-C18orf32, SESTD1, SH3D19, SNX9, …	-	human
FOXN3	-	ABR, CD109, CHN2, F13A1, FOXN3, FOXP1, MED13L, MKLN1, STAG2, ZMIZ1, CREB5, ITGB5, C9, MANBA, MB21D2, PDE4A, RREB1, TET2, UST, ZFYVE16, ARHGAP6, FRMD4A, AKAP13, AKT3, ANKRD11, ARID1B, ATXN1, BACH2, BCL2, BNC2, CNOT6L, DLL4, DYRK1A, EPB41L3, FAM49A, FARP1, FMNL2, FNDC3B, FOXO3, FYN, GNB1, HELZ, KANSL1, KCNMA1, MAML3, MBNL1, NR3C1, PAN3, PER2, POLR2A, PPM1D, PRKCE, RBFOX2, RERE, SCARB1, SMG6, SPRED2…	human
FOXO1	AKT3, CNOT6L, CREB5, FGFR1, HIVEP2, IL6ST, KDM6A, NEK7, PITPNC1, EBF1, FOXO1, PIK3C2B, TNRC6B, ZHX2, CYTH1, FOSL1, MAF, MB21D2, C16orf45, COL4A3BP, USP9X, CDK17, ANKRD28, BACH2, CACNB2, CD109, DDR2, FOXP2, HECA, JMJD1C, KANSL1, KDM2A, LINC-PINT, PHLDB2, RBFOX2, RORA, SLIT2, SMG6, SRGAP2, SRGAP2B, ZEB1, ZFYVE16, SERINC5, DCLK1, SYN3	DENND4A, EXT1, SCARA5, ETV6, ABCA1, ABI1, ACKR3, ATP2C1, AUTS2, BAIAP2L1, BATF, C9, CEP112, CHSY1, COLEC11, DIAPH1, DOCK4, DYRK1A, ERBIN, FBN1, FBXL7, FNDC3A, FRMD4A, FRMD4B, GALNT2, GAS7, HDAC9, IQGAP2, KANSL1L, MMP14, NAV1, NIPBL, OPHN1, PHTF1, PLA2G2A, RCOR1, REV3L, RFX2, RNF111, SDK1, SELP, SH3D19, SH3KBP1, SIPA1L1, SYNPO2, SYTL3, TCF12, TRAK1, UAP1, XPR1, ZFHX3, ZNF385D, ZSWIM6, CMIP, CPD, A…	human
FOXO3	ABR, ADAMTSL4-AS1, FOXO3, LINC-PINT, PAN3, PRKAG2, RBFOX2, RNF144B, RSF1, SBF2, SRGAP2B, TRPS1, ZSWIM6, ABCA1, DLEU2, PLCB1, PPP1CB, RCOR1, RBM47	AMBRA1, ARIH1, MIR1244-2, RREB1, DOCK4, FGD4, AKAP13, BAIAP2L1, CELF2, CHSY1, MMP14, NEK7, PIAS1, SPRED2, TCF12, UBE2H, CTNNBL1, HIF1A, MANBA, KYNU, LINC00486, LINC01619, MAP2K1, PTPN12, RIN2, TXNRD1, NME1-NME2, FAM49A, GAB2, MS4A6E, PIK3R5, ADD3, ATXN1, CRADD, CTSB, EXOC4, EXT1, FBXO11, FMNL2, FOSL2, GNAQ, LPP, MAML2, MAML3, MED13L, MKLN1, PDE4B, PIP5K1B, PLCL1, PPP3CA, PRG4, RPL17-C18orf32, SES…	human
FOXP1	-	AFF1, AFF4, AKT3, ARHGEF12, ASH1L, CAMSAP2, CSNK1A1, DHRS3, DUSP6, EFNA5, ENAH, ERG, EXOC6, FAM155A, FAM168A, FOXN3, FOXO1, FOXP1, FRMD4A, GFOD1, GIPC2, GPR146, GRK5, HELZ, HIPK3, IGF1R, KANK1, KIAA1841, LUZP1, MAP4, MAST4, MECOM, MED13, MEF2C, MKLN1, MYO1E, NFIA, NFIB, NR3C1, PIK3C2A, PKP4, PTK2, RERE, REV3L, RSF1, SH3D19, SKIL, SLC44A2, SMAD1, SPATS2, STIM2, TCF7L2, TEAD1, TLE1, TNRC6B, TRIOBP,…	human
FOXP2	-	ANKFN1, ARMC3, FOXP2, MUC15, POU2AF1, SLC7A2, WDR49, AGAP1, CASC1, CFAP61, KIAA0825, MIR99AHG, MOK, SDK1, RAMP1, ANKRD65, CCDC125, GLIS3, HECTD2, LINC01091, NFIA, RNASE4, WDPCP, AASS, ABCA5, ABCC5, ABLIM1, ADD3, AKAP6, ANK3, ANKHD1, ANXA4, APBB2, ARHGAP24, ARHGEF2, ARID5B, ARL3, ARL6, ASXL1, ATPIF1, BNC2, C12orf75, C20orf85, C5orf56, CA2, CACNB2, CALU, CAPSL, CCDC80, CCP110, CD38, CEP112, CHD9, C…	human
GATA2	ADGRF5, ADGRL2, ADRB2, ARHGAP31, ARHGEF3, CAV1, CAV2, CCDC68, CD82, CDC25B, CDH5, CTTNBP2NL, CX3CL1, DLL4, DOCK9, DPYSL3, ECE1, EDNRB, ELK3, EMCN, ENAH, ENG, EPAS1, EPHB4, ERG, ESAM, FLI1, FRMD4A, FXYD6, FYN, FZD4, GATA2, GJA5, GNG11, GPIHBP1, GPR146, HDAC7, HECW2, HHEX, IL33, INPP1, ITGA1, ITPR3, JAM2, KCTD12, KDR, KIAA1217, LDB2, LIFR, LMCD1, LMO2, LPAR6, LRRC8A, LTC4S, MEF2C, MEIS2, MMRN2, MPD…	ADAM15, ARHGAP18, BCL3, CCDC50, CEP68, CLDN10, HSPA12B, ITM2B, KCNMB4, PALMD, SLC44A2, TFPI, TMEM173, TNFSF10, CALCRL, CLDN5, FCN3, GALNT18, GDI1, STOM, TCEAL9, TMEM255B, NOTCH1, TNS2, TUBA1B, ADCY4, NDEL1, RALA, CXCL12, HBA2, MYLK, SLC27A3, VAT1, FAM167B, RHOC, TSPAN15, FKBP1A, GIMAP5, GPX3, NDUFC1, HLA-E, ABCC4, ABLIM1, ADD3, AHNAK, ARC, ARHGDIA, ARIH1, BMX, CDK4, CDV3, CFB, CFL2, CFP, CHST12, …	human
GATA6	ARHGEF12, COL8A1, EMP2, GALNT5, GATA6, GPC6, PHLDB2, PROS1, SLC39A14, SLIT2, ABCC4, ABL1, ABLIM1, ABTB2, ACE, ACKR3, ACVRL1, ADAM17, ADAM9, ADAMTSL3, AGRN, AHNAK, AIF1L, AMOTL2, ANKRD12, APLP2, APOLD1, ARC, ARFGEF3, ARHGAP21, ARHGAP5, ARHGEF17, ARID1B, ARL8B, ASXL1, ATF4, ATF7IP, ATOH8, ATP1A1, ATP1B1, ATP2C1, AUTS2, AZIN1, BBX, BCAR1, BCL2L1, BCLAF1, BGN, BMP1, BMP2, BZW1, C11orf96, CA2, CADM1, …	ADGRD1, AKAP12, ADGRF5, ATP2B4, COL4A4, DDR2, ENPP2, FGFR1, FZD4, SAMD4A, ZFPM2	human
GRHL2	ANK3, ATP13A4, CGN, DLG2, GPHN, GRHL2, KANK1, MAGI1, MAPK10, PDE4D, VPS37B, DMD, PPL, SOX5	EFCAB6, NBEA	human
GTF2I	AGRN, JUP, MYRF, NBEAL2, NFIX, SEMA3B	-	human
HES1	DIXDC1, HES1, MEIS2, NR2F2, SOX4, RNF19A, FLT1, FSCN1, LYL1, TRIB2, ZBTB20	ERG, FENDRR, HDAC7, MAGI1, NPR3, PIM3, PLCB1, RRAS, MAFF	human
HIVEP2	HIVEP2, KIAA1217, NFAT5, SETBP1, SGPP2, SOX5	-	human
HMBOX1	-	ABCC4, ABI2, ABL1, ABL2, ACE, ACOT7, ACSL3, ACSS2, ACVRL1, ADAMTS9, ADCY3, ADGRD1, ADM, AGTPBP1, AKR1B1, ALDH1A2, ANKRD28, AP2M1, AP3B1, APBB2, APOLD1, AQP1, ARAP2, ARF1, ARHGAP18, ARHGAP21, ARHGAP6, ARHGEF17, ARHGEF3, ARID1B, ARID4B, ARID5A, ARL4D, ARL5A, ASAP1, ASXL1, ATF6, ATP11B, ATP1B3, ATP2A2, ATP2B4, ATXN1, AUTS2, AXL, AZIN1, B3GALNT1, BACH1, BACH2, BCAP31, BCL3, BNC2, C11orf96, C1R, CA2, …	human
HMGB1	ARHGAP18, CALM1, CDC25B, HMGB1, VAMP2, H3F3A, GNAS, H2AFZ, HMGN2, MTDH, RAD21, ABL1, ACE, ACSL3, ACTB, ACTG1, ADAMTS1, ADAMTS9, AHNAK, AIF1L, AK1, ALDH3B1, ALDOA, ALPL, AMOTL2, ANAPC11, ANK3, ANKRD28, ANPEP, ANXA2, APLP2, AQP1, AQP3, AREG, ARHGAP5, ARHGAP6, ARID1B, ARL4C, ARL8B, ATF3, ATF7IP, ATOH8, ATP11B, ATP1B1, ATP2A2, ATP5G3, ATRAID, ATXN1, AZIN1, BAIAP2, BBX, BCL2L1, BCL3, BIN1, BMP2, BNC2,…	-	human
HOXA5	GATA2, SULF1, TMEM47, TSPAN18, ZNF503	ARHGEF17, HOXA5, NPR3, TMTC1, CDKN1C, HEG1, LIMS2, DLL4, ECE1, F2R, KANK3, LEPR, PTPRB, TJP1, ACE, ACTA2, ACTG1, ACTR2, ACVRL1, ADAMTS1, ADGRG1, AHNAK, AIF1L, AKR1B1, AMOTL2, APBB1, ARHGAP5, ARHGAP6, ARID1B, ARL15, ARL4D, ATF3, ATOH8, ATRAID, AZIN1, BBX, BGN, BTG1, C1QTNF3, CA4, CADM1, CALM1, CALR, CARHSP1, CCDC88A, CCND1, CCPG1, CCT7, CD81, CDC42EP3, CDK14, CDK17, CDKN1B, CEBPD, CHN1, CHRDL1, CH…	human
ID4	-	AGR3, ATP2C2, BCL2L1, C1orf116, CADPS2, CAV1, CDH1, CGN, CLIC5, CMTM8, CNN3, COBLL1, CRB3, DCDC2, DDAH1, DDR1, DST, EHF, EPS8L2, FOXA2, GLCCI1, GRHL2, HSD11B1, IGF2R, ITGA3, ITGB6, ITPR3, JUP, KANK2, KCNJ15, KRT18, KRT8, LAMA3, LAMB3, LIMD1, LMO3, LMO7, LSR, LURAP1L, MAGI1, MAL2, MUC1, MUC15, NCKAP5, NEDD4L, NKX2-1, NPNT, OCLN, PARD6B, PERP, PIAS1, PIGR, PLCE1, PLXNA1, PPL, PRKCZ, RAB11FIP1, RAB2…	human
IKZF1	AAK1, ARHGAP15, ARHGAP30, ARHGDIB, ARHGEF3, BID, BORCS5, C12orf75, CASP8, CCL4, CCL4L2, CCL5, CCNB1, CCND2, CCR7, CD2, CD48, CD53, CD6, CDK19, CDK6, CELF2, CLEC7A, CMC1, CREM, CST7, DDX6, DEF6, DENND2D, DOCK10, DOCK8, DOK2, ELMO1, EMILIN2, ERBIN, EVI2B, FAM129A, FAM96A, FCGR2B, FCMR, FCRL6, FGR, FUS, FYB, GMFG, GNA13, GPR183, GPR65, GPSM3, HCLS1, HCST, HIST1H1C, IKZF1, IL1R2, IL2RB, IRAK1, ITGAL,…	GLRX, HELZ, REL, ACTR3, CD8B, CDC42EP3, MB21D2, NUP214, PPP1R2, PSIP1, SORL1, ARHGEF1, CD37, ICAM3, CD8A, PRC1, RBM39, SP140, APBB1IP, RGS1, S100A4, DUSP2, H2AFX, HAVCR2, HNRNPU, IFITM1, IL1RAP, ISG20, KDM5A, LTB, MAP4K5, PPP2R5C, PRKCH, SMCHD1, UPF2, YWHAZ, GCC2, R3HDM4, ADGRE5, BAZ1A, BIN1, CBX1, FAM46C, NOTCH1, POLR2A, ST3GAL1, SUN2, TCIRG1, TNFRSF1B, ZFP36L2, ZNF267, CCND3, FCGR3A, SLAMF7, EM…	human
IRF1	COL4A1, ELMSAN1, GNAI2, IRF1, ISG15, MARCKSL1, OPTN, PSMB9, SHISA5, TAP1, TAPBP, ARID4B, GBP1, GIMAP7, HLA-A, HLA-B, KLF2, LAP3, MEG3, NOSTRIN, PPFIBP1, PSMB8, RAPGEF4, RNF213, SSTR1, TCF4, TNFSF10, XAF1, ACE, ANKRD12, CCDC102B, ETS1, FLI1, HLA-F, HP1BP3, HSPA8, IER2, INTS6, KIAA0040, KLF3, LMO2, MAP4, MKL2, NR3C1, PLK2, PPP1R12A, PRRC2C, SH2B3, SH3GLB1, SOCS2, SPTAN1, TBX2, TIE1, VCL, ZNF503, BT…	MARCKS, JUNB, TSPAN18, RAPGEF5, SHE, PMAIP1, ITM2A, SYNE2, BCL7C, BRD2, LRRC32, MLF1, NCOR1, SERBP1, SORBS1, SPTLC2, TAF7, TEK, VCP, GPIHBP1, HSPA1B, PIK3IP1, ADD3, SASH1, ACVRL1, ARHGAP29, ARID5A, ARL4D, BCL3, CSRP2, EGFL7, FENDRR, FLT1, FOSB, GALNT18, HES1, ITGA1, KANK3, KDR, PALMD, RAMP2, SLTM, TINAGL1, TJP1, TMEM109, TPST2, AAK1, BBIP1, HIPK3, ATRX, HSPH1, LYVE1, FUS, SEPT4, TMEM204, ATXN2, D…	human
IRF6	EPHA2, LCA5L, MYO5C, NPHP1, RUVBL1, SMYD2, ANKRD37, C6orf132, CFAP69, CRNDE, DCDC2, FBXW9, HMGB3, IRF6, IRX3, NAV2, NFIX, PARD6B, RAB36, TACSTD2	AHCYL1, AQP3, AQP5, ARHGEF12, ARHGEF17, ATF3, ATOH8, ATP2C1, BACE2, BCL2L1, CDS1, CGN, CKAP4, CNKSR3, DMD, DSP, DTNA, ELK3, EP300, EPB41L5, ERRFI1, EZR, FAM46A, FARP1, GALNT3, GATA6, GLIS3, GLS, GSE1, HIPK3, HIVEP2, IMMP2L, KIAA1217, KIAA1324L, KLF5, KRAS, MAGI1, MAL2, MAOA, MAP3K13, MECOM, MYO1B, NCK2, NCKAP1, NDNF, OCLN, OSBPL1A, OSBPL6, PARD3B, PCBP1-AS1, PIGR, PRKCZ, PRR29, PTPRF, RBMS3, RHOB…	human
IRF8	ACP5, AIF1, ALOX5AP, ARHGAP15, ARHGAP30, ARHGDIB, ASXL1, C1QA, C1QB, CCDC88A, CCR7, CD53, CD68, CD74, CDK19, CFP, CIITA, CLEC7A, CORO1C, CREM, CSF1R, CSGALNACT2, CYBB, CYTIP, DEF6, DOK2, EBF1, EFHD2, EIF3C, ELMO1, ETV6, FAM49B, GLDN, GMFG, GNA13, GPR183, GPR65, GPRIN3, GRB2, H2AFY, HAVCR2, HCLS1, HDAC9, HLA-DRB5, IDO1, IFI16, IKZF3, IQGAP2, ITGAL, LAPTM5, LILRA2, LILRB2, LILRB3, LRRC25, LSP1, LST…	ABHD5, ALOX5, ANO6, ANPEP, ARRB2, C1QC, CD79B, CTSS, CYBA, DMXL2, EIF2AK3, EVI2B, FLNA, GPSM3, HCK, HLA-DQA1, HLA-DQA2, HNRNPH1, ITGAM, KIZ-AS1, LCP1, LILRB1, LIPA, LPCAT2, MCOLN1, NAAA, PILRA, PIM3, PKD2, PLBD1, REL, SLC43A2, SND1, SPI1, TBXAS1, TNFRSF13C, TREM1, TYROBP, USP36, VASP, ACOT7, APBB1IP, C1orf162, DOCK2, FCHSD2, HVCN1, LGALS9, LY96, PRPF40A, RNASE6, SNX8, THEMIS2, C5AR1, IGSF6, ADIPO…	human
JUN	ARC, ATF3, BAG3, DUSP1, EIF5, FOSB, GADD45B, HBEGF, JUNB, KLF6, MEF2C, MMP28, NDRG1, PLEC, RAB13, SERTAD1, UBC, AHNAK, ANXA1, BCL3, CALM1, CDKN1A, CIRBP, CTNNAL1, H3F3B, HEG1, IL7R, ITGA5, LMCD1, PCDH17, SPATS2, SPATS2L, TNFRSF1A, ZFP36, FOXP1, GATA2, HRH1, LIFR, MET, NCOA7, NDRG4, NFIC, TRIM47, TCF4, ITGA6, ADGRG6, ALDH2, CCDC50, CDC42EP3, CRBN, DNAJB1, EPAS1, ETS2, GADD45A, IGFBP4, IKBIP, KLF10…	BRD2, DHX36, FXYD6, TJP1, GIPC2, NSRP1, ARHGEF2, LEPR, TGFBR2, CLK1, DNAJA1, HSD17B12, HSPA8, KLF2, DDX3X, ITGB1, TMTC1, ADAMTS1, C1orf21, SLC3A2, GMPR, MEIS2, AAK1, IER3, TACC1, TBX3, STAT3, LPAR6, CAMSAP2, FKBP8, IL33, LEPROT, LYST, PDLIM1, PRSS23, TRIM2, MECOM, ADAR, BCLAF1, CCDC68, CD82, CHURC1, DAB2, GRASP, HDAC7, ITGB4, MAF, PIM3, PLXND1, RRBP1, SORBS3, STARD3, SULT1A1, TSPAN14, UBB, RHOB, …	human
JUNB	ALDH2, ARC, ATF3, CDKN1A, DNAJB1, DUSP1, FAM3C, GADD45A, GADD45B, GSN, H3F3B, HSP90AA1, JUNB, KLF10, KLF4, KLF9, MMP28, MSRB3, MT2A, NFKBIZ, NR4A2, PTRF, RBP1, SERTAD1, TIMP2, UBC, YBX3, ZFP36, CSRNP1, FAM46A, HBEGF, NCOA7, OSBPL8, RAB13, SLC38A2, SULF2, TUBB2A, BMX, SOD2, CCDC50, CSRP1, EMP1, FOSB, ITGA5, ITGBL1, LRRC49, NDRG1, PGRMC2, PIM1, RGCC, SPATS2, SSH1, TMEM14A, TNFRSF1A, VIM, IER3, IL6,…	IKBIP, PRKCDBP, PFDN1, HSPA1A, TNFAIP3, HERPUD1, CALD1, CCR7, CFP, CHN1, DNAJB6, EIF5, ITPRIP, PTMA, SOCS3, SQSTM1, SRSF5, TNFAIP6, TNKS1BP1, CHMP1B, DDX5, RCAN1, SKIL, TLE1, TPM4, ID3, TRA2A, TSC22D3, DDX3X, NDRG2, PIM3, UBE2J1, DNAJA1, BIRC3, USP53, F2R, IFI16, PLVAP, RHOB, GOLGA4, QSOX1, CD151, CPNE8, HSP90AB1, IGFBP6, MAP1LC3B, PIR, PSMA1, RHOC, TINAGL1, CEBPD	human
JUND	BRD2, DHX36, FOSB, GNAS, HNRNPU, HSPH1, JUN, JUND, KLF6	ATF3, BTG2, C19orf48, DDX3X, DYNC1I2, HSPA1A, ITGB1, NEAT1, SET, SMAD1, DNAJB4, EGR1, HSP90AB1, TRA2B, NSRP1, AAK1, ACTG1, ACTR2, ADAMTSL4, ADAR, ADD1, ADGRG6, ADGRL2, ADIPOR2, ADRM1, AGRN, AHNAK, AIG1, AKAP9, ALDOA, ANAPC11, ANKRD12, ANKRD28, ANP32A, AP2M1, APLP2, APOLD1, ARHGAP21, ARHGAP23, ARHGEF12, ARHGEF17, ARID1B, ARID4B, ARL4A, ARL4C, ARL6IP5, ATF7IP, ATP1A1, ATP1B1, BAG3, BAIAP2L1, BHLHE4…	human
KDM5A	-	CAMLG, EPC1, HP1BP3, KMT2E, MTMR3, NFE2L1, NR2F2, NR3C1, PCYOX1, PPP4R3B, PTPN14, PTPN4, RACK1, RAP1B, SLC38A1, SLMAP, AAK1, ABCA1, ABHD17A, ABL2, ABR, ABTB2, ACSL1, ACTG1, ADAM10, ADAMTS9, ADAMTSL3, ADD1, ADD3, ADGRG1, ADGRL2, ADIPOR2, ADM, AFF1, AFF4, AGFG1, AGPAT2, AHCYL1, AKAP13, AKAP9, AKIRIN2, AKT3, ALCAM, AMBRA1, AMD1, ANAPC16, ANKHD1, ANKRD11, ANKRD12, ANKRD17, ANP32A, ANPEP, ANXA4, AP1S2…	human
KLF10	-	CDK17, HSD11B1, IL6, KDR, KLF10, PROCR, PTRF, VCL, SYT1, ADM, CDC42EP2, CRISPLD2, CRYAB, CSRP1, EPHB6, GADD45B, MT2A, SERPINE1, ZFP36, IMMP2L	human
KLF2	-	AAK1, ACTN4, ACTR2, ACVRL1, ADAMTS1, ADAMTSL4, ADAR, ADGRG1, AES, AGRN, ANP32A, AQP1, ARC, ARHGEF2, ARL4D, ATF3, BCL3, CALM1, CASKIN2, CCND3, CDC37, CDH5, CDKN1B, CDV3, CFAP20, CSK, CTSW, CX3CR1, DDIT4, DNAJA1, DNAJB1, EFNB2, EGFL7, ELMSAN1, EPAS1, EPC1, EPHB4, ERG, ERICH1, ETS1, FAM107A, FCMR, FENDRR, FILIP1L, FLI1, FLOT1, FOXF1, FXYD6, GATA2, GJA4, GNAI2, GPIHBP1, GRASP, GSDMD, HBEGF, HDAC7, HE…	human
KLF3	-	ABCC4, ADRB2, ARHGEF2, CARHSP1, CDC37, FAM110D, FENDRR, FOXK1, FRY, GSDMD, IRF1, ITGA6, KLF3, LINC00551, LPAR6, MEF2A, PMAIP1, SORBS3, THSD7A, TSPAN18, VWA1, YWHAZ	human
KLF5	ERBB2, GSE1, JUP, TJP2, AGR3, SFN, SMARCA1, TACC2	ITPR3, KIF1C, MSLN, MYRF, PPL, TRIM2, ABCA5, ABHD11, ABLIM1, ACAT2, ACSS2, ACTN4, ADD1, ADIPOR1, ADK, ADRB2, AFF4, AGBL2, AGBL4, AGPAT2, AHNAK, AHR, AIG1, AK7, AK8, AKAP13, AKAP9, AKR7A2, ALCAM, ALDH3A1, ALOX15, ALOX15B, ANAPC11, ANAPC4, ANKRD10, ANKRD42, ANP32A, ANXA11, ANXA2, APLP2, APOLD1, AQP3, ARF5, ARHGEF26, ARL2BP, ARL6IP1, ARPC5L, ASPH, ATF7IP, ATP1B1, ATP2A2, ATP2C1, ATP2C2, ATP6V0C, ATP…	human
KLF7	-	ACER3, CLVS1, CMIP, EPB41L2, KLF7, MARCH3, MED13, NXN, PCDH9, PCSK5, PRKCE, SH2B3, SRPK2, SYT1, TBC1D2, TBX2, UBE2E1, ZMIZ1, ZSWIM6, RALA	human
KLF9	GATA6, IGFBP5, ITPRIP, KLF9, MMP14, SCARA5, TRIP10	FAXDC2, IL6, ABTB2, ADAMTS2, ANGPTL4, ANTXR1, BNC2, CSRP2, DDR2, GFPT2, PGRMC2, PRRX1, PTPRS, SNTB2, SPSB1, CRISPLD2, ELMSAN1, ADAMTSL3, PTX3, C5orf56, COL12A1, GGT5, LHFP, UAP1, AKAP12, EMP1, IGFBP6, PIM1, PRX, PI16, HOTAIRM1, OSMR, ADGRL2, APOLD1, BMPR2, CDC42EP4, CDK17, CFD, DPYSL3, ERBB2, FBLN1, FBLN2, FGFR1, FXYD1, GSN, LPAR1, MEG3, MKLN1, NDRG1, NTAN1, PTRF, S100A13, SLC6A4, SORBS1, TNKS1BP…	human
LHX6	-	EPHB4, HEG1, LHX6, LRRC32, NR2F2, NREP, PIEZO1, SNTB2, SOX7, ZBTB20	human
LMO2	-	ACE, ACVRL1, ADAR, ARHGEF10, CA4, CD81, CDH5, CDKN1C, DAAM1, DLL4, DPYSL3, EFNB2, EGFL7, ELK3, EPAS1, EPB41L2, EPHB4, ERG, ETS1, FBLIM1, FERMT2, FLI1, FLT1, GADD45A, GATA2, GJA1, GNAI2, GRASP, HDAC7, HES1, HHEX, HLA-F, HMBOX1, HOXA5, HSPA12B, HYAL2, IGFBP4, IKBIP, IRF1, KANK3, KCTD12, KLF2, KLF3, LDB2, LEPR, LHX6, LMCD1, LMO2, LRRC32, MARCKSL1, MDK, MEIS2, MYLK, NES, NFIB, NOTCH1, PCDH17, PECAM1,…	human
LTF	ADAM15, BIRC3, DENND2D, DUSP4, FOXN3, GAREM1, GRAMD3, HDAC9, IFT22, KYNU, MDK, MET, MYO6, NANS, NFKBIZ, NRP1, PAN3, PLEKHS1, RFX3, RHOBTB2, RIIAD1, SLC43A2, TFPI2	-	human
MAF	LOX, LYVE1, MAF	PLA2G2A, FOXO1, ISLR, MPP6, PARP15, ABCA1, ABL1, ABTB2, ACE, ACKR3, ACOT7, ACVRL1, ADAMTS1, ADAMTSL3, ALDOA, ANAPC11, ANKRD28, ANP32A, ANXA4, APBB1, ARFGEF3, ARHGAP6, ARHGEF17, ARID1B, ARL4C, ASAP1, ASXL1, ATF3, ATF7IP, ATOH8, ATP11B, ATP2C1, ATP6V0C, ATRAID, AZIN1, BBX, BCL3, BGN, BHLHE41, BNC2, C11orf96, C1QTNF3, CADPS2, CARHSP1, CBLB, CCL2, CCND2, CD81, CDC42EP3, CDK17, CDK2AP2, CDKN1B, CDKN1C…	human
MAFB	CLEC10A, CSF1R, DAB2, FAM26F, LRP1, ACSL1, BIN1, BTK, CAPG, CD68, CLDN15, EIF4E, FHL1, GLIPR1, GLRX, GPR183, GSTO1, HN1, HOMER3, ITGAX, KCNMA1, LYVE1, MMP19, MSRA, MYADM, PER1, PHACTR1, PICALM, PLEC, PSAP, PTPN6, RBP4, RHOG, ROCK2, SEPT4, SHC1, SKAP2, SLC7A7, SPHK1, SPINT1, STAC, TGIF1, YWHAG, ABL2, CD14, CD4, CFP, CXCL5, DMXL2, FYB, LILRB1, LILRB2, LST1, PILRA, PLAU, TREM2	ANPEP, BID, HMOX1, SLC11A1, CTSD, MAFB, DSE, HAVCR2, HCK, LAIR1, NCF2, AQP9, C19orf38, FAM46A, TNFRSF1B, CECR1	human
MAFF	-	BIRC3, CDH11, CEP112, LMNA, MAFF, SMAD1, SNCA, SOCS3, ST3GAL4, TTBK2, ZFP36, AREG, ATF3, BTG1, CREM, DDX3X, EGR1, FILIP1L, FOSB, FOSL2, GEM, IL6, INSIG1, NR4A2, PPP1R15A, REL, SKIL, TUBB2A, HOOK2, CRADD, DIXDC1, PLAT, HSPB8, IER3, RGS5, SOD2	human
MECOM	DLG2, NEDD4L, PATJ, PDE4D, RAPGEF5, STOX2, TNS1, ZNF385B, AGBL1, BMP1, DOCK5, GAREM1, TOX	ABTB2, EXT1, GPHN, ITPR3, MAST4, MECOM, SNED1, MAGI1, THSD7A, ARHGEF12, DOCK9, EPS8, SMYD3	human
MECP2	ELL, EP300, IQGAP2, KANSL1, KDM6A, MAP4K4, PITPNC1, RIN3, TLE1, LCOR	-	human
MEF2A	DLGAP4, MEF2A, NREP, ROCK1, TSPAN14	QKI, RREB1	human
MEF2C	-	ELMSAN1, FCHSD2, KLF7, MEF2C, MYO1E, SAMD4A, ADK, AFF3, CCDC141, PLEKHG1, SMAD3, TACC1, TPD52, BCL11A, DDAH1, DUSP6, EML4, FNIP2, FOXP1, HHIP, HHIP-AS1, HOXA5, KIAA1217, MYH11, POU2F2, PTP4A3, RERE, SORBS2, TTN, ZBTB20, ERBB4, MECOM, MED13L, TLE4, ABL1, BACE2, ELL, INTS6, L3MBTL4, ST6GAL1, TM4SF1, BANK1	human
MEIS1	MEIS1, PALLD, SVEP1, NAV3, SH3D19, PLA2G2A, BNC2, FBN1, FBXL7, IGF1, LINC01091, MAP6, NEGR1, NFIB, PRRX1, RFX3, RP1, SPOCK1, SULF1, TGFBR3, TTC12, UACA, WDR49	BCAS3, CCDC80, TSHZ2, COL6A3, COL5A2, LBH, SLC16A7, ABCA1, ABL1, ABTB2, ACE, ACKR3, ACOT7, ACTA2, ACTN4, ACVRL1, ADAMTS1, ADAMTS9, ADAMTSL3, ADCY3, ADD3, ADGRF5, ADGRL2, ADM, AGRN, AK7, AKR1B1, ANGPTL4, APBB1, ARHGAP10, ARHGAP21, ARHGAP5, ARHGAP6, ARHGEF17, ARL15, ARL4D, ARL5A, ARMC2, ASXL1, ATAD2, ATOH8, ATP2A2, AUTS2, AZIN1, BAIAP3, BCL3, BGN, BIN1, C11orf96, C1QTNF3, CAPSL, CASC2, CASKIN2, CBL…	human
MSRA	AMBRA1, ANKRD11, ANKRD17, ARL10, B4GALT1, BCL2, BHLHE41, BIRC6, CCDC88A, CLIP4, CMSS1, DDAH2, DENND1A, DOCK4, DOCK5, FAM129A, FAM49B, FBXW7, FMNL2, FNDC3A, GK, GNA13, HDAC9, KCNMA1, LDLRAD3, MOB3B, MSRA, PARD3B, PER2, PHC2, PHTF1, PTPRJ, RBFOX2, RBM47, REEP3, TNS3, USP32, ZFAND3	-	human
MXD1	CREM, CYTH1, IL1R2, ITGAX, MAP2K1, MAP3K8, NFKBID, NR4A2, PRKAG2, RNF144B, SNCA, TNFAIP3, VCAN	-	human
MYC	ADD3, ANGPTL1, APOD, ARHGEF17, C1S, C3, CALD1, DCN, DDR2, DUSP6, FMO2, HP, IL6, ITGA5, LOXL1, MEIS1, MMP2, PDGFRA, PLEKHG1, PYCR1, RBMS3, RHOBTB3, SERPINF1, SLC16A7, TRIB1, TWIST2	DCLK1, OLFML3, PIM1, SPSB1, TPBG, C1R, CFD, ELMSAN1, FOSL1, PODN, PTX3, RARRES1, CDC42EP4, FBLN2, HTRA3, OAF, SLC39A14, TRIP10, CHRDL1, SOX17, FGF7, IGF1, IGFBP6, KRT10, LAMC1, MEG3, NFIA, PGRMC2, PTPRS, SFRP2, LSM14A, ADAMTS9, CD248, CYP1B1, FBLN1, FGFR1, MARCKSL1, MEDAG, MEST, MT2A, RSPO3, SERPINE2, BMX, ABCA1, ABCA5, ABCC5, ABHD11, ABI1, ABTB2, ACKR3, ACTB, ACTG1, ACTR3, ACVRL1, ADAMTS1, ADAMT…	human
MYEF2	-	C1orf198, DUSP14, FSD1L	human
MYLK	ANGPT1, ATP2B4, BCL2L1, CALD1, COL6A3, FXYD6, GALNT18, JAG1, NR2F1, PALLD, TNXB	-	human
NELFE	-	AGBL2, AHSA1, ANXA11, ARPC1A, ATP5H, ATP5I, AURKAIP1, AZIN1, BAIAP2, BANF1, BBIP1, BCL2L1, BIN1, BUD31, C18orf32, C21orf59, C4orf22, CCDC39, CCP110, CCT2, CCT7, CD9, CDC42EP3, CDK6, CFDP1, CHMP5, CIB1, CLEC11A, COQ4, COX17, COX6A1, CYB561, CYSTM1, DALRD3, DCTN3, DEGS2, DLEC1, DNAI1, DNAJC7, DNMT1, DYNC1I2, DYNLRB1, DZIP3, EMC4, EPB41L4A-AS1, ERLEC1, FAM96A, FAM96B, FXYD3, GABARAPL2, HNRNPD, HSPBP…	human
NF1	-	ANKFN1, DLG2, EGLN3, EIF4G3, FGF14, FOXP2, GCNT2, GLIS3, GNAQ, JAG1, MIR99AHG, MPDZ, OMG, PKIB, RAPGEF2, RERE, TNRC6B, WDPCP, XPR1	human
NFAT5	FNDC3B, IL6ST, KANSL1, PLOD2, PTPRD, SOX5, ARHGAP21, CNKSR3, EDN1, EFNA5, FBXO11, FNBP1L, HIVEP2, KALRN, NR3C2, PELI1, PLCL1, PLEKHA5, RAPGEF5, RBFOX2, TRAF3	-	human
NFATC2	ANXA6, BNC2, ETS1, FRMD6, KMT2A, NFATC2, PRRX1, PTPN6, RORA, SLC4A7, TBX21, VWA5A, CACNA1C, CCDC80, CD69, IKZF1, IKZF3, LPAR1, PREX1, PRKCH, PRKD1, RASSF5, SPON1, THSD4, CD8A, COL6A3, FYN, PVT1, RUNX3, STEAP2, TRAF3IP3, TSHZ2, CCND3, SEPT6	GPC6, ITK, PDLIM3, PTPN22, CCL5, CD3E, TGFB1, LAMA2, ABHD17A, BAZ1A, BICC1, C12orf75, CCDC88C, CCL3, CD247, CD3D, CD3G, CD8B, DENND2D, LCK, LINC00861, LSP1, MRC2, SMIM3, TSPAN5, ZFPM2	human
NFE2L1	ABHD2, CRIM1, DPYSL3, EHBP1, FHDC1, GNA14, GOLGA8A, H1FX, MYEF2, NR2F2, WDR34	CAPNS1, CLU, CTNNA1, DLC1, EHD4, ENKUR, EPHB4, HOMER3, IFT74, ITGB4, LAMA3, LHX6, MET, MMP7, NDRG4, NUCKS1, RPH3AL, SEPT9, TCTEX1D4, TRIOBP, WRAP53, ZKSCAN1, DDR1, IL1R1, LARP6, SYNGAP1	human
NFE2L2	CLIC2, EIF5, MBNL2, NFE2L2, SQSTM1, GCLM, NTM, RANBP1, SOD2, STX11, TFG, ARAP2, CDK6, CREB3L2, DDX6, DHRS3, TAGLN, UBL3, UBE2K	AFF1, ANXA1, CAPN2, CDKN1A, CIRBP, CSRNP1, DDR2, GSN, H3F3B, JUNB, LAMA3, LMNA, LPP, OXR1, PDE2A, PTPN14, RBP1, RTN4, SSBP3, TNFRSF12A, ZFP36, ADGRG1, ALCAM, BACH1, BMP1, CCND2, CCNY, COL12A1, DDR1, DIAPH2, DNMBP, GEM, GPBP1, HSPA5, IGF1, IL18, LGALS3, LRRFIP1, NDRG1, NR4A2, NUMB, PGRMC2, PHACTR1, PIM1, PPP2CA, PRDX1, RABGAP1L, ROCK2, SDCBP, SELE, SH3PXD2A, SLC1A5, SLC20A2, SMG6, SSFA2, SSH1, TAG…	human
NFIB	ABL1, ADGRL2, ANK3, ANTXR1, APBB2, APP, ARID5B, ARL6IP5, AUTS2, BCAP31, BCAS3, C8orf34, CALD1, CALM2, CD93, CELSR1, CITED2, CLIC4, CLIP1, CNOT8, COBLL1, COL4A5, CRISP2, CTNNA1, CYP1B1, DDX3X, DDX6, DKK2, DLC1, DLG2, DMD, DUSP6, EBF1, ECH1, EDN1, EFNA1, EIF3K, EIF4G2, EIF4G3, ELMO1, EP300, ERBB4, ERI2, ETF1, EXPH5, FAF1, FBXL7, FLI1, FN1, FNDC3A, FRMD4B, FRYL, GRK5, H1F0, HAT1, HIGD1A, HIST1H1C, H…	-	human
NFIC	ADAMTSL3, ADGRF5, AK1, ASPH, ASS1, ATP2B4, C11orf96, C2CD4B, CD9, CHD9, COL18A1, CRYAB, DLC1, EHF, FMO2, GGT5, HSD11B1, IGFBP5, IL1R1, ISLR, ITPR3, KIAA1522, KRT17, LIMCH1, LOX, MALL, NAV1, NID1, NTM, OBSL1, PAM, PDZK1IP1, PER1, PGC, PHYHD1, PODN, PRG4, PTGS1, RBMS3, RCN1, RHOBTB2, ROCK2, RPH3AL, RRAS, S100A13, SCARA3, SDR16C5, SELENBP1, SERPING1, SFN, SFTPC, SH2D3C, SLC27A3, ST5, SULT1A1, TGFB1I…	ACKR3, BGN, COL5A1, COL6A3, DUSP4, HRCT1, KANK2, LTBP1, MMP2, OSBPL9, PNPLA2, SFTPD, TP53I3, CMTM8, CREB3L1, EPHX1, FOXA2, PLOD2, STARD10, CPE, CSRP1, FAM174B, HMCN1, HMGCS1, MFSD2A, PBX1, C1QTNF3, BACE2, BAG3, CYBRD1, F3, OMD, PALM, SEPP1, SMAD1, SMAGP, TTN, HSPB1, LTBP4, F11R, LAYN, TGFBR3, ADGRL2, AHCYL1, AHNAK, ARHGEF2, BAIAP2, C16orf89, CAMK2N1, CAST, CCBE1, CLDN10, CLDN18, CNKSR3, CRNDE, CR…	human
NFIL3	-	EP300, ETV5, FOSL2, NFIL3, PREX1, PRRX1, SLC16A7, SPOCK1, CLIC4, GPC6, MITF, NUMB, PTPRS, C5orf56, CDC42EP4, DENND5A, DUSP1, EBF1, EPB41L3, GRB2, KCNMA1, KLF9, RHOQ, SAMD4A, SLC25A37, TUBB2A, UBASH3B, ABI1, ABL1, ACSL1, ALDH1A2, ANPEP, BNC2, CDK17, CLEC12A, CLMN, DEFB1, ELMSAN1, EMILIN2, EXT1, FGR, FNDC3B, FOSL1, GM2A, HIST2H2AA4, IL1R2, IL1RAP, IL6, IRAK3, KAZN, LDLRAD3, LST1, MMP19, OSMR, PFKFB…	human
NFIX	-	AQP5, ATOH8, BGN, CAV1, INF2, IRF6, ITGA3, LAMB3, MMP28, MYL9, P3H2, PDPN, PLOD2, PPL, PRELP, RNF10, SCEL, SESTD1, SFTA2, SLC1A1, SMARCA1, ST3GAL4, THSD4, TRIOBP, AHNAK, CGN, CLIC3, EHD2, ISLR, JUP, LAMA5, LTBP2, MYH14, NFIC, PLXNB1, SCNN1A, SDC1, SEMA3B, SPNS2, TMBIM1, VEGFA, WWC1	human
NFKB1	CCL20, CD83, CXCL8, DENND4A, DMXL2, IL1B, NFKB1, PDE4D, REL, RIPK2, SGPP2, TANK, TNFAIP3, ARIH1, ERBB4, PAN3, PVT1, ABTB2, ADAMTSL4-AS1, N4BP1, TNFRSF1B, WWC1, ETV6, LINC-PINT, TRAF3, BCL2L14, CHD1, EML4, PDE8A, SVIL, MBNL1, PTPN1, AGBL1, PACSIN2, PFKFB3, SYTL3, ABL2, C9orf3, FBXO11	LRCH1, LRRFIP2, NFAT5, ADAM9, ETV5, ACOXL, BACH1, BAIAP2L1, FBXW7, G0S2, GBE1, GNG2, NOTCH2, NR4A3, PELI1, PTPRD, RAPGEF2, SNX30, SRGAP2B, STAT4, USP12, VMP1, ANKRD28, SOD2, ADGRE5, GCH1, IRAK2, EFCAB6	human
NKX2-1	CACNA2D2, CGN, CRTAC1, PEBP4, RHOBTB2, SFTA2	-	human
NR2F2	-	DPYSL3, ETV1, FHL1, LMCD1, MYH10, NFE2L1, NR2F1, NR2F2, PBX1, RSPO3, SPRY1, SSPN, ABI2, ABL1, ACE, ACTA2, ACTN1, ADAM9, ADAMTSL3, ADIPOR1, AGRN, AHNAK, AK1, AKAP9, ALDH3B1, AMOTL2, ANAPC11, ANP32A, ANTXR1, ANXA7, AOC3, APBB2, APLP2, APPL2, ARFGEF3, ARHGAP21, ARHGAP5, ARHGAP6, ARID1B, ARL4D, ASXL1, ATF3, ATF4, ATF7IP, ATOH8, ATP2C1, AZIN1, BBX, BCAR1, BCL3, BGN, BMP1, BMP2, BNC2, C11orf96, C9orf24…	human
NR3C1	AKT3, ARHGAP6, CXCL5, GJA5, GPATCH8, PRKCH, TXNIP	ANKRD17, PPM1D, STAG2, STARD3, STRADB, TMOD1, IFT74, RBM39, MYH9, ELF1, HRH1, NR3C1, FOXN3, KLF2, RASAL2, HP1BP3, PCMTD1	human
NR3C2	-	ARHGAP6, DCAF12, HERC4, LPP, NREP, PLXNA2, SNED1, SOX4, TANC1, TSKU, DGKH, FAM126A, MAGI2, MET, MYH11, PIP5K1B, SMG1P2, STOX2, ANTXR1, FAM184A, MBNL2, NRP1, PPP3CA, PRKCA, TSPAN12	human
PBX1	ADAMTSL3, ADGRD1, C1R, COL6A3, DIP2C, EXT1, FBN1, FBXL7, IGFBP7, IL1R1, MMP2, MYO10, OSMR, PBX1, PRRX1, PTPRG, SDK1, SLIT2, SNED1, UAP1, CCDC80, LAMA4, SAMD4A, AKAP12, BNC2, CARHSP1, DCLK1, DST, EHBP1, FKBP10, MLLT3, MTUS1, NAV1, NFIB, PEAK1, PLPP3, RBMS3, RORA, ZBTB20, ZNF385D	COL5A2, DDR2, DHRS3, DPYSL3, PHACTR2, REV3L, THBS2	human
PHLDA2	AK1, COBLL1, CXADR, DRAM1, FAM213A, FGGY, FHDC1, GOLT1A, LDLR, LMO3, MET, PLA2G4F, SDC4, SGPP2, SLC6A14, STEAP4, TRIB1, ZNF385B	-	human
POLE4	-	ACAT2, ARL6IP1, ATF4, C12orf49, CALU, CAMTA1, CDV3, CLTA, CNN3, EHD4, FDPS, GLO1, H2AFX, HIGD1A, HINT2, HMGCS1, KPNB1, MSMO1, NDUFS8, REC8, RHEB, RNF181, SESN3, TLE4, TMEM97, ABL1, DNAJC7, DUSP6, EAF2, EIF5, FAM213A, GCA, IER5, LPL, MCM7, MPZL1, MRPL41, MRPL51, NDUFB11, NOP56, PRSS23, RALY, RGS16, SPCS3, SRM, TMEM50B, TRIB1, WARS, YPEL2	human
POLR2A	ARAP2, AZIN1, BBX, CCND2, CDKN1B, CRYM, DBNDD2, EP300, EZH2, FAM107B, FAM161A, FBXO11, GSE1, IKZF1, JAK1, KANSL1, KIAA1551, MAPK10, MPDZ, PLOD1, POLR2A, PPP1R12B, PRDM2, PRRC2C, RAP1B, RORA, SLC38A2, SRSF5, SRSF7, SSBP2, STIM2, TP53BP1, ABCA5, ARPP19, ASH1L, BSCL2, CARS, CCNL1, CDC42SE2, CDK17, CELF1, CFAP20, EML4, ETV5, FBXO32, FBXW7, GABPB1-AS1, GNB1, GOLGA8B, GPBP1, H1F0, IFT140, JUP, LEKR1, L…	DBN1, ERBB2, LCN2, PHF20, SLC44A2, SOAT1, WDR35, FAM129A, GOLM1, KNDC1, MAP6, MYO1E, PCSK7, PPP1CB, PTPRA, R3HDM4, SERTAD4-AS1, SLC7A2, SNX30, TSPAN12, UBAC1, ABCC1, ABHD17A, ALDH3A2, BORCS5, ENPP2, FBXO21, HADH, KIF13B, NCR3, PREX1, PTPN22, SKAP1, XAF1, ARHGEF1, GOLPH3L, RRAD, ABI2, ADAM10, AGTPBP1, AHCYL1, ANXA8L1, AQP9, ARIH1, ATAD2, ATP2B4, ATP5L, BIRC3, BNIP2, C9orf3, CANX, CD8A, CKLF, CLU, …	human
POU2F2	AKNA, EMB, RFTN1	-	human
PPARD	ANKHD1, CLVS1, FMN1, FOXN3, LINC-PINT, PAG1, RASA2, RPL17-C18orf32, SLC35F1, SNHG6, TCF12, UBR5	BCL2L14, SIK3, TAOK3, ATP11B, CDKAL1, KDM6A, PPARD, UBASH3B, DGKI, IFITM10, AGFG1, CRADD, GAB2, MCTP1, OXSR1	human
PPARG	-	APOE, ATP2B1, DOCK11, EPB41L3, GPRIN3, HCK, INHBA, KCNMA1, MAN1A1, MED13, MGAT1, MITF, MME, NCEH1, NRP1, OPN3, PLXDC2, RHOQ, SLCO2B1, TBXAS1, TCF7L2, UBE2R2	human
PRDM1	ATF7IP, FBXW7, HELZ, IKZF1, PIK3R1, SUN2	AAK1, ABR, ALOX5AP, AMD1, APH1A, AREG, ARHGAP30, ARHGDIB, ATP2C1, BID, BIRC3, C12orf75, C5AR1, CASP8, CCDC180, CCL3, CCL4, CCL4L2, CCNB1, CCND2, CD163L1, CD2, CD53, CDK19, CFP, CHD2, CHMP1B, CLEC4E, CORO1B, CORO1C, CREM, CSF1R, CSGALNACT2, CST7, DEF6, DENND4C, DHRS7, DHX36, DNAJB9, DOCK10, DOCK8, DOK2, DSE, EFHD2, ELF1, ELMO1, EMILIN2, ERBIN, EVI2B, FAM129A, FAM49B, FBXO11, FCMR, FCRL6, FGR, FKBP…	human
RAD21	ADAR, ATRX, BATF, BDH2, CCND2, CX3CR1, HMGB1, HSH2D, LCK, PNRC2, PPP1R12A, PRPF38B, RAD21, RBM25, TBX21, CTNNBIP1, EPC1, SERINC1, AHNAK, MYCBP2	ATP2B4, BUB3, CARHSP1, EZH2, FOXA2, FUS, HNRNPA2B1, IKZF3, KIAA0101, LMO4, NOLC1, NR3C1, PCNA, RHOF, RRM1, ST3GAL4, SYNE2, TYMS, U2SURP, UCP2, CCDC40, CCND3, CDK2AP2, DYNC1H1, HHIP-AS1, HP1BP3, HPCAL1, IFT140, ITGA6, ITGB1, KMT2E, LIMD2, NCK2, NDRG1, PIAS1, PXN, SARAF, SF1, SLC40A1, SLC44A1, SSFA2, SUN2, TRAM1, UBE2I, WNK1, ZFP36L2, ADAM9, SERINC3, CFB, ETV1, ITGA2, RRM2, USP8, CDC42SE2, CDKN3, D…	human
RBM3	ACTB, ACTG1, TMSB10, TMSB4X, ZYX	-	human
RBPJ	IL1B, RBPJ, RIPK2, USP15, KCNE1, CIITA, CLEC10A, DDX3X, EML4, RB1	CEP170, SIRPA	human
RCOR1	-	ANKHD1, BRAF, CMIP, DENND5A, DLEU2, ELL2, ETV6, FGD4, FOXO3, GAB2, IGF2R, JARID2, MAMLD1, MSI2, OXSR1, PPP6R3, RAPGEF1, RCOR1, RGPD8, SLC8A1, SNTB1, STK10, TAOK3, USP36, AREG, KDM6A, RREB1, ZNF438, ABCA1, ABR, ACSL1, ADCY3, AMBRA1, ANKRD28, AQP5, ASH1L, ATP11B, ATP1B3, ATXN1, BCL2L1, BIRC6, BMP1, CDK14, CELF2, CHN2, CHST11, CHSY1, CSGALNACT2, DAPK1, DENND1A, DENND4C, DNM2, ERC1, FBXO11, FBXO34, F…	human
REL	CELF2, HNRNPC, JMJD1C, LIMS1, MAP3K8, NCOA3, NFKB1, NFKBID, REL, UVRAG, CDK19, DUSP2, FAM49A, HIPK2, KMT2E, LAPTM5, NR4A3, RILPL2, SEPT9, SMAP2, TNFAIP3, ACSL4, ARHGAP24, CXCR4, CYTH1, FGR, G0S2, GPR132, HIF1A, IRF8, LYN, PDE4B, PVT1, RGS2, ANKRD44, CCR7, CD44, MS4A1, CD83, HLA-DQA1, PTX3, RGS1, ZHX2, NR4A2, AMD1, ASAP1, BCL2, BIRC3, CD74, CD86, CSRP2, DENND4A, DLEU2, DOCK10, EBF1, ELMSAN1, GNAI3…	TNFRSF13C, CD300A, KIF3B, LILRA2, ARID5A, BCL2A1, CDC42SE1, DDX6, FOSL2, KYNU, LAT2, NBPF14, PIM3, PIP4K2A, PLEKHA2, PLSCR1, RASA3, SCHLAP1, SEPT6, SLC4A7, SLC9A9, STEAP1B, CTSS	human
RFX2	DAGLB, SLFN13, CD4, CLIP1, DTWD2, GRAMD3, IFT172, NCF1, RABL2A, SMOX, SPIDR, STX3, ALOX15, BAIAP2L1, CUX1, DYRK1A, EPB41L4B, EPB42, FAM81B, IFT88, MCF2L2, PCYT2, SRGAP2B, ERC1, MGST2, LINC00174, LRRC23, NDST1, ATG7, DZIP3, GPX8, LIPH, RCOR1, SLMAP, ATP13A4, CRY1, CYP4Z2P, PPP1R16A, SYT8, ZFHX3, ACSL4, AMBRA1, CHST9, CMIP, CMTM4, CTNNB1, DCDC2, DNAJC3, DPYD, DYX1C1, ETV6, EXOC4, FAM227A, GAB2, GRH…	PSME4, HACD4, FGF18, MIR181A1HG, NPC2, CPB2, SNHG5, DNAJB13, RGPD5, PRKCA, ARL10, CES4A, SLC22A23, RANBP2, RGPD8, LUZP1, TMEM68, LDLRAD3, EIF3C, MIR1244-2, SMC5, U2AF1L5, ETNK1, KIF2A, PPP2CB, TSPAN19, DNALI1, C9orf72, SNX29, DYDC2, DIP2C, MDN1, CXCL1, CCDC88C, HS3ST4, ATXN2, UBE3D, COLEC11, TXNDC5, CFAP70, ALCAM, GAS5, URGCP-MRPS24	human
RFX3	AHI1, AKAP6, ALDH3A1, ANKMY1, ANKRD37, APBB1, APPL2, ARHGAP6, ATP2C2, BAIAP3, BCO2, C10orf95, C1orf158, C1orf189, C21orf59, C9orf135, C9orf3, CBLB, CCDC151, CCDC180, CCDC181, CCDC34, CCDC65, CCDC74B, CCDC80, CDH1, CEP112, CEP126, CFAP161, CFAP20, CFAP36, CFAP65, CLDN3, CLSTN1, CLUAP1, COLCA1, CRNDE, CTXN1, CYSTM1, DDAH1, DNAL1, DNAL4, DRC1, DYNLL1, DZIP1L, ELK3, ERICH6-AS1, FAM27C, FER, FHAD1, FH…	SERTAD4-AS1, MAP6, SEMA3C, TACSTD2, TMEM98, SLC35A2, C6, CASC4, CCDC157, CCDC189, CGN, COBL, COPS8, DCDC2, DUSP14, EXOC4, EXT1, FDXR, HSD11B1L, IFT57, ITGA2, ITGB4, KANSL1L, KCNN3, KIF9, MAP1LC3A, METRN, MYH14, MYO1D, NXN, PFN2, PLAC8, PPL, PRICKLE2, PRSS12, RAPGEF2, RUVBL2, SLC7A2, SYNGAP1, TUBA1A, AGR2, BTBD9, DUOX1, DYX1C1, EPB41L4B, GSTA1, IGF2BP2, LRRC61, MPP7, OSBPL9, RALGPS2, SRI, TSHZ2, T…	human
RLF	DIAPH2, GRHL2, IMMP2L, KANSL1L, MED13L, MEGF9, RNF24, RPL13AP20, SIPA1L1, SPATS2	-	human
RREB1	-	ABCA1, ABR, ACSL1, ALDH1A2, ANKRD28, ASAP1, ATP1B3, ATXN1, AXL, BAIAP2L1, CAMSAP2, CCSER1, CDK14, CHST11, CMIP, CPQ, CSGALNACT2, CUX1, CYTH1, DENND1A, DMXL2, DNM2, DSE, DYRK1A, EEPD1, EMILIN2, ERBIN, ERC1, ETV6, FBXO34, FGF18, FMNL2, FNDC3A, FNDC3B, FNIP2, FOXN3, FOXO1, FOXO3, GAB2, GALNT2, GATAD2A, GNAQ, GPCPD1, GPRIN3, HDAC9, HECA, HIF1A, HIP1, HS3ST4, IGF2BP2, JARID2, KANSL1L, KCNMA1, KDM2A, K…	human
RUNX1	AGBL1, CHN2, ELMO1, RBM47, RUNX1, SMG6, STX3, ADGRE3, AUTS2, CDK14, EEPD1, ETV6, FAM107B, LDLRAD4, MKLN1, MSI2, SSBP2, STAG1, UBAC2, ZFAND6, EXOC4	CD44, DIP2C, FHIT, KMT2C, MYO1D, TET2, TRAK1, ZEB2, ANKRD28, BACH1, FNDC3A, MAP4K3, RREB1, SNED1, MANBA, ALCAM	human
RUNX3	AKNA, CCL4, CD48, CD7, CD96, CST7, GNLY, GZMA, GZMB, IKZF1, IL2RB, KLRB1, KLRD1, NKG7, PRF1, PTPN22, RUNX3, SAMD3, SLC38A1, TXK, XCL2, CD247, ITGAL, ACAP1, ARHGAP30, ARHGAP9, CASP8, CCL3, CD2, CD6, CD69, CTSW, CX3CR1, CXCR4, DEF6, DUSP2, EP300, ETS1, FCRL6, FMNL1, GZMK, H2AFX, HCST, LAT, MECP2, MYO1G, NCR3, PPP2R5C, PRDM1, RASSF5, S1PR5, SH2D2A, SLAMF7, STK4, YES1, AOAH, APOLD1, FGFBP2, LCK, PTPN…	BATF, CCL4L2, CYTIP, FCMR, GABPB1-AS1, GZMH, LY9, POU2F2, RGS1, RORA, SLA, SLC1A5, TNRC6B, TRAF3IP3, BORCS5, PMAIP1, RNF125, AUTS2, BCLAF1, CCND2, CD300A, DLGAP4, EZH2, GPRIN3, IL2RG, JARID2, PHTF1, RAC2, SELL, SFPQ, SPN, SYTL1, TSC22D4, GNG2, IL10RA, PARP8, SKAP1, SORL1, TNFRSF1B	human
SFPQ	CDV3, HMGB2, HNRNPU, JUND, MIDN, PSIP1, RNASEH2A, SFPQ, SLC16A1, XRCC5	-	human
SMAD1	ABI3BP, ACKR3, ANKRD42, ARHGAP23, C16orf45, CDH11, DPYSL3, ECM2, EDIL3, FAM167B, FAM171A1, FBLN2, FBN1, HDAC9, HERC2, HOMER3, IL15RA, ISLR, LEPR, LHX6, LOX, LTBP1, MATN2, MGP, NAV1, NR2F2, OAF, PALM, PLEC, PTGIS, RGS5, RUNX1T1, SESN3, SH3D19, SLC16A1, SMAD1, STXBP6, SULF1, SULF2, SYT1, TGFBR3, TM9SF2, TMEM50B, WRAP53, ZNF385D, ABCA6	PLAT	human
SMAD3	GPR132, PLCB1, SMAD3, TMEM154	-	human
SMAD6	-	AQP1, DOCK9, EDN1, ENG, LIMS2, PIK3R3, RHOJ, SMAD6, SPARC, TIE1, TMEM100, TMEM204	human
SOX17	GJA5, PPM1D, SOX17, TINAGL1, TOX2, ARHGAP31, CDC42EP4, CLDN5, CSRNP1, DKK2, GFOD1, MAST4, MID1, NT5E, PIK3R3, BMX, CLEC14A, DBN1, EPB41L4A, FBLIM1, MYC, PDE2A, SERTAD4-AS1, TEK, THSD7A	CHN1, SERPINE2, SOX18	human
SOX18	ADGRL2, CAV1, CDH5, CTTNBP2NL, DOCK9, GPIHBP1, GRASP, LMO2, LRRC8A, NOTCH4, PECAM1, PIK3R3, PREX2, PTPRB, TCF4, THSD7A, TIE1, CLDN5	ABL1, ABR, ACE, AIF1L, ARFGEF3, ARHGEF17, ARID1B, ASXL1, ATOH8, ATRX, BAIAP2, BMX, CARHSP1, CASKIN2, CCDC88A, CD109, CDC42EP3, CDKN1B, CDKN1C, CLMN, CSRP1, CYR61, DDX3X, DDX6, DKK2, DOCK4, DPYSL3, EDN1, ELK3, ELL, EP300, EPAS1, EPB41L2, EPC1, EPHB4, ERBIN, ERG, FENDRR, FERMT2, FGF18, FGFR1, FILIP1L, FLI1, FOXN3, FOXP1, FSCN1, H1FX, H3F3A, HDAC7, HDAC9, HERPUD1, HEY1, HMBOX1, HOXA5, IGF1R, IGFBP4,…	human
SOX2	-	CCDC170, DUSP14, SOX2, SSBP3, VGLL4, EHF, PRSS12	human
SOX4	AFF3, ANTXR1, HMGB3, MARCKS, MDK, PLCL1, GMNN, HES1, L3MBTL4, TMEM45A	AKAP9, CRYM, LCN2, PHACTR2, CREB3L1, ADGRL2, AGR3, ATOH8, ATP2B4, CNN3, CTNND1, ENKUR, FAXDC2, FNIP2, GDF15, ITGA3, KANSL1, LMO2, MAGI1, MIR99AHG, NEDD9, NFIX, NR2F2, NREP, NUDT4, PIN4, RBMS3, RERE, RNASE1, S100A13, SDC1, STMN1, TPBG, TPD52, USP54, VEPH1, YAP1, ZNF106, FBXW7, HSPB1, KIAA0355, BCL3, ADGRF5, AMOTL2, ARHGAP24, CCND1, CP, CTTNBP2NL, DST, DTNA, EHF, FAM13A, FARP1, FBLIM1, FILIP1L, FNB…	human
SOX5	GNG12, PDE4D, SESTD1, SOX5, VGLL4	DLG2, HIVEP2, MAGI1, KANSL1L, KCNE1, PRKD1, NBEA	human
SOX7	ADGRL2, APOLD1, AQP1, CALCRL, CDH5, CLDN5, CSRP2, CTNND1, CTTNBP2NL, DUSP6, ERG, FBLIM1, FGF18, FSCN1, GPIHBP1, GRASP, HMCN1, HSPG2, ITPRIP, LHX6, LIFR, LIMS2, LMO2, MYCT1, NEDD9, NOTCH4, PCDH12, PDE2A, PECAM1, PIK3R3, PODXL, PREX2, PTPRB, SHROOM4, SORBS2, TCF4, TEK, TINAGL1, TOX2, VWF, CARHSP1, CASKIN2, CAV1, CNN3, CYR61, DAAM1, DDX17, DOCK9, EDN1, FGFR1, HDAC7, IGF1R, LRRC8A, MARCKS, MEIS2, MPG…	ACVRL1, ADGRL4, SELP, NRN1, RAPGEF4, SNTB2, FAM167B, NPR3	human
SP100	ABCA1, ABCA7, ABHD11, ABHD2, ABHD5, ABI2, ABL1, ABL2, ABR, ABRACL, ABTB2, ACADVL, ACE, ACOT7, ACP5, ACSL3, ACTB, ACTG1, ACTN1, ACTN4, ADAM10, ADAM17, ADAM9, ADAMTS1, ADAMTS9, ADD1, ADD3, ADGRL2, ADH5, ADIPOR1, ADRB2, ADRM1, AEBP2, AES, AFF1, AGPAT2, AGRN, AHNAK, AIF1L, AK1, AKAP9, AKIRIN2, AKR1B1, ALDOA, AMD1, AMOTL2, ANAPC11, ANAPC16, ANKRD28, ANKRD42, ANKRD44, ANO6, ANP32A, ANPEP, ANTXR1, ANXA2…	-	human
SPI1	CREG1, F13A1, UNC93B1, OLR1, PPT1, SLC8A1, CSTA, IL1RN, LAMTOR2, SLC1A3, UBE2D1, FTL, RETN, ACTN1, RND3, AGRP, ARHGAP18, KYNU, CXCL5, FERMT3, SH3BGRL3, STXBP2, ACSL1, ACTR2, AGTRAP, AP1S2, B3GNT5, BAZ1A, BRI3, CD302, CES1, CTSC, CTSS, GLIPR2, GM2A, HLA-DMB, HLA-DQA1, ITGAX, LIPA, PHLDA3, PLBD1, RAP2B, RIPK2, RNF13, TNS3, YWHAG, BASP1, CD44, GLIPR1, HMOX1, SKAP2, TGFBI, ZNF267, ADAMTSL4, BAX, CD52…	HLA-DRB1, COTL1, MS4A6A, MIS18BP1, TALDO1, ABRACL, OASL, RBP4, SLC11A1, ARPC5, STAC, LDLRAD3, TREM1, C9orf72, PFN1, GCHFR, CARD16, IFI6, ATP2B1, EREG, GABARAPL1, RNASET2, TLR2, AOAH, ARPC2, ATP6V0B, ATP6V1F, BLVRA, CBX1, CD48, CD83, CITED2, CPVL, EEPD1, GNA13, ITGAL, LIMS1, LSAMP, MANBA, PCOLCE2, PDE4A, PPP1R18, PRCP, PRDM2, PSEN1, RCOR1, REEP5, RFK, RNF111, ROCK1, SELT, SEPT11, SORT1, SPATS2L, S…	human
STAT3	ATF3, DLG2, ERBB4, FBXL7, FOXP1, GALNT2, GPHN, GRHL2, IL1R1, IMMP2L, ITGAV, KANK1, MBNL2, MECOM, MET, MYADM, NUP153, REV3L, TEAD1, TNS1, WWC1, ZBTB20	ANKRD17, EFNA5, LRRFIP2, NUMB, P3H2, PIEZO1, ARID4B, MTUS1, RNF19A, SMAD3, SPAG9, SPATS2, VPS37B, BCAR1, ETV5, NDST1, OSMR, DLC1, FOSB, NFKBIZ, SGPP2, TOP1, EXT1, YAP1, ZNF385B, ABHD5, AFF4, ARAP2, ARC, ARFGEF3, CCR7, F3, FGF18, GNAS, ID4, ITGA6, JMJD1C, JUND, KANSL1, KLF10, KMT2E, LHX6, MAGI1, MIR181A1HG, MTSS1L, NAV3, NFIL3, NR4A1, PDE4D, PEAK1, PLXNA2, PTPRK, SNED1, SNTB2, SOCS3, SPRED2, SVIL,…	human
STAT4	AKT3, ARHGEF3, BCL2, CD6, CD69, CD96, FAM129A, IKZF3, MCTP2, MTMR3, NCALD, NFATC2, PPP2R5C, PTPRC, RFTN1	-	human
STUB1	DSP, H3F3A, NDUFC1, NFIX, HIST1H1C, NUCKS1, TRIOBP	-	human
TAF7	APOLD1, CPE, CSRP2, CYP1B1, FBLIM1, GADD45G, PTGS1, VCAM1, CCND2, SOX5, TLE1, GMPR, PGM5, ABL2, ACE, ACTB, ADAMTSL3, ALDOA, ALPL, ANK3, ANKRD44, APP, AQP1, ARC, AREG, ARHGDIB, ARHGEF17, ARID1B, ATF4, ATP2A2, ATP2C1, ATP5G2, ATXN1, AZIN1, BAG3, BAIAP2, BBX, BCL11A, BIN1, BMP2, BNC2, C11orf96, C12orf75, C14orf166, CA2, CA4, CADM1, CALM1, CALR, CARHSP1, CBLB, CD63, CD9, CDK14, CDK17, CDKN1C, CEBPD, …	FLNB, SNCA	human
TBX2	ARHGAP6, EMILIN1, LTBP1, MAPKAPK5-AS1, MMP14, PDGFRB, PRICKLE2, ROBO4, SEPT4, SVEP1	COPZ2, EPB41L2, HSD11B1, LBH, PTPRD, STEAP2, TNXB, TRIP10, ROBO2, TBX2, BGN, NR2F1, PRELP	human
TBX21	CD247, CD3E, CST7, CX3CR1, FCRL6, GNLY, GZMB, GZMH, GZMM, LAT, NKG7, PRF1, S1PR5, TBC1D10C, ADGRG1, NFATC2, SAMD3, TBX21, ABI3, ARHGEF1, ARL4C, CCL3, CCL4, CCL4L2, CD69, CORO1A, DEF6, DUSP2, EFHD2, GPR65, HCST, IKZF1, IKZF3, IL2RB, IL2RG, INPP5D, LCP1, LNPEP, PTPN7, PTPRC, PYHIN1, RASAL3, RHOF, RUNX3, SASH3, TPST2, ZAP70, KLRG1, ARHGAP9, CSK, DIAPH1, ETS1, EZH2, FAM65B, FLI1, GABPB1-AS1, GPR132, …	HSH2D, TXK, IL32, PLEK, CTSW, DHRS7, RASSF1, SH2D1B, ACAP1	human
TCF12	AMBRA1, ANKHD1, BCAS4, DGKI, FAF1, FOXK2, GAREM1, IL6ST, KMT2C, PDE8A, RNF111, SNHG5, TAOK3, TCF12, WWOX, BTBD9	CLVS1, RBFOX2, ABR, AFF1, ATXN1, BACH1, DPYD, ELMO1, OXR1, SEPT9, ADCY3, ADGRL3-AS1, ATG10, RPL17-C18orf32, STEAP1B, STX3, TNS3, UST, CLIP4, HOOK2, SLMAP, AXL, FBXW7, PACSIN2, RNASEK, SH3PXD2B, SMG1P1, SNX30, SPPL3, STAG1, DHRS3, SMYD3, KDM6A, MPP6, PLEKHA6	human
TCF21	FIBIN, GPM6B, LTBP4, NBL1, PPP1R14A, FHL1, MYH10, PDGFRA, SPON1	CDH11, GPC3, SCN7A, CHRDL1, COL1A2, DKK3, FMO2, PRELP, VGLL3, FBLN5, ISLR, BGN, PALLD, PTPRD, SLIT2, LMCD1, SEPT4, MAMDC2, SVEP1	human
TCF4	-	ABCA1, ABI2, ABL1, ABL2, ABLIM1, ABR, ABTB2, ACE, ACKR3, ACSL3, ACTA2, ACTG1, ACTR2, ACVRL1, ADAM17, ADAMTS1, ADAMTS9, ADAMTSL3, ADD3, ADGRF5, ADGRL2, ADRM1, AFF1, AGRN, AHNAK, AIF1L, AIMP1, AKAP9, AKR1B1, AMOTL2, ANAPC11, ANGPTL4, ANKFN1, ANO6, ANP32A, ANPEP, ANTXR1, ANXA7, AOC3, APH1A, APLP2, APOLD1, APP, APPL2, AQP1, ARC, ARFGEF3, ARHGAP26, ARHGAP6, ARHGDIA, ARHGEF17, ARID1B, ARID4B, ARID5A, A…	human
TCF7L2	DNAJA4, FHIT, FLVCR2, HRH1, KANSL1L, LSAMP, PITPNA, SPATS2L, SVIL, ABCG1, ABR, C19orf38, C1QA, CD300E, CDK14, CHD2, CXCL5, DLEU2, DMD, EVI2B, FCGR1A, FCGR2A, FRMD4A, FRYL, IL7, KALRN, LDLRAD4, LPXN, LST1, LY96, LYVE1, MAP4K5, MBNL2, MECOM, MSRA, NCF1, NCOA7, NREP, PARP8, PICALM, PLSCR1, PRUNE2, RAPGEF2, RASGEF1B, RASGRP3, RBP4, RERE, RND3, SCARA3, SLC7A7, TANK, TCF12, TFEC, UBASH3B, UBR5, UST, ZB…	ASXL1, ITGBL1, PPARG, DENND4C, PCOLCE2, PSD3, RSF1, TREM1, ABHD5, PHLDA3, PSME4, SAMD4A, STAC, ADAM17, ARHGAP10, FABP4, GALNT2, INHBA, MAML2, MITF, PAG1, STOX2, TCF7L2, CLVS1, PPP1R12B, STX12, AKT3, ATXN1, BACH1, CREB5, FGF7, HMOX1, RBPJ, SEPT9, RPH3AL, BCAR1, DHRS3, GAREM1, IL1B, KAZN, KLF7, LRRFIP2, MET, NR3C2, PACSIN2, PTPRJ, SERPINA1, SLMAP, SMYD3, STRN3	human
TEAD1	APBB2, ARHGAP5, COL12A1, DHRS3, DMD, EXT1, GCNT2, LIMCH1, MAGI1, NEBL, NEDD4L, PAWR, PLCL1, PTPN14, PTPRK, SMIM5, ST5, TEAD1, USP54, WWTR1, YAP1, ZBTB20, ARHGAP24, SYNE1, ABLIM1, GLIS3, CLIC6, NAV2, PSD3, MPP7, RNF145, CEP112, DMKN, TOB1, ERBB4, SLC20A2, ABI2, MAP6, TJP2, UBL3, ARHGAP32, ARHGEF12, ATP1B1, CADM1, CCDC80, CDC42EP1, CHD2, DDAH1, DDR1, DNAL1, EFHB, ELF3, EPB41L4B, FAM129B, FAT1, HDGF…	BCLAF1, CALM2, CFLAR, CLDN15, ERBIN, FNIP2, HNRNPA0, MAFF, MCAM, NTN4, PDZK1IP1, PHACTR1, PHACTR2, PLEKHA1, PRDM2, UPK3B, GPC3, PLPP5, COBLL1, DIP2C, GPC6, IGFBP2, NPNT, PACSIN2, PPP1R16A, KIAA2012, ALDH3B1, ARHGAP23, ASRGL1, ATF3, BNC2, C1orf21, CC2D2A, CLDN4, CSPP1, FGF18, FRY, GJA1, GSE1, ID4, KANK3, KANSL1L, KLF7, LRRC49, LRRFIP1, MAGED2, MAPKAPK2, MPDZ, NCALD, PALMD, PEAK1, PLAC9, PLEKHG1, P…	human
TFDP2	ABTB2, CBLB, EZH2, NIPBL, NOLC1, OSMR, PIBF1, RNASEH2A, STK3, TCF12, TFDP2, UBAP1, MLLT3, OPHN1, PPP3CC, TNRC6B	C1orf21, C8orf34, EXOC4, FOXN3, NEGR1, MFHAS1, SIK2, SPSB1, SLIT3	human
TFEC	-	BHLHE41, CCL18, CTSB, GLRX, GM2A, GPNMB, GRN, KMO, SIRPA, TNFAIP2, ABR, ATP6V0B, ATP6V0D1, BACH1, COLEC11, CORO1C, CPM, DENND2D, FRMD4A, GAA, GNA13, H2AFY, HRH1, IFITM10, KCNE1, MCOLN1, MGAT1, NLRP3, PALM2-AKAP2, PDE4DIP, PILRA, RAD9A, SH3PXD2B, SLC16A3, SLC19A2, SLC7A7, SMCO4, SNX10, TGIF1, VAT1, ACSL1, ATP6V1B2, C1QA, CLIP4, CYTIP, EIF4E, EIF4EBP1, FAM129A, FCN1, FHL1, GK, GPRIN3, HLA-DPA1, HMO…	human
TFF3	CYP2F1, GALNT3, INHBB, IRF6, PIGR, PLPP2, ZSCAN18	BAIAP3, PLEKHB1, PLEKHS1, AGR2, CXCL17, CYP4X1, GRAMD3, KRT17, LCN2, LTF, SAA1, TSPAN1, WFDC2	human
TGIF1	CREM, DCLK1, DUSP1, EPB41L3, INHBA, INSIG1, MAFF, RAB1A, ZFHX3	-	human
TRPS1	ETV6, FOXO3, JARID2, MAML3, PDE4A	-	human
TWIST2	-	ANGPTL1, APOD, C1R, COL3A1, EMILIN1, IGF1, MMP2, MMP23B, FHL1, MXRA8, PDGFRA, PRELP, SVEP1, TSKU, ADAMTSL3, ADD3, AEBP1, ANGPT1, ARHGAP21, BCHE, BGN, CALD1, CD248, CD34, CHN1, CHRDL1, COL5A1, COL6A1, COPZ2, CYBRD1, DCLK1, DCN, DPYSL3, ECM2, FAM114A1, FAM3C, FBLN2, FBN1, FBXL7, FIBIN, FILIP1L, FMO2, GADD45A, GPC3, GPM6B, GPX7, IGSF10, LPAR1, LTBP4, MCTP2, MEDAG, MFAP5, MIR99AHG, NFIX, PALLD, PDLIM…	human
XBP1	AGR2, GALNT3, GOLT1A, GSTA1, HMGCS1, HMGN1, MEGF9, MID1, MORF4L2, P4HB, TMEM45A, ZNF385B, ARF4, CACNA2D2, CCNI, CD38, CHPF, CRTAC1, FAM184A, FAT1, FKBP11, GALE, IL1R1, IRX3, KDELR2, LMAN1, MAL2, MLLT3, MYDGF, NFIC, NR2F1, PAWR, PER2, PLCE1, RAMP1, RHEB, ROS1, RPS3, RRAD, SCAMP2, SDF4, SEC63, SGMS2, SLITRK6, SNHG18, SRGAP3, SSR3, STARD10, TMEM125, TMEM258, ZFP36L1, ARL1, CD63, CLDN3, DAD1, EIF3A, …	AMOTL2, ATP5D, BTG3, C3orf14, C8orf4, CDS1, CLDN7, EPHA2, FOXP2, HES4, HHIP, HHIP-AS1, KCNJ15, LMO3, MAP3K13, MMAB, ABCA3, ACADVL, ACSL4, AGPAT2, ASL, ATP1B1, ATP2C2, ATP5G1, BPIFB1, C14orf1, C6orf132, CD300A, CDK2AP2, CLEC11A, CP, DHCR7, DRAM1, EHF, ESD, EVA1A, FLRT3, FMO2, HOOK2, IFT81, IRF6, KIAA1324, KRT17, MLPH, MSLN, MSMO1, MUC1, PCNA, PIGR, PIM3, PTPN13, RDH10, RFTN1, RGS3, SCARA3, SFN, SH…	human
YY1	BBX, COX20, HNRNPD, MYEF2, SRRM1, ACTR3, ADK, ANP32A, AP2M1, ARF1, ARF6, ASH1L, ATF4, ATF7IP, ATP1B1, ATP5A1, ATP5G1, ATP6V0C, ATRX, BAX, BEX2, BEX3, BRD2, BSCL2, CACYBP, CALR, CAP1, CCDC167, CCDC6, CCND1, CCNL1, CD4, CDC42BPA, CELF1, CEP126, CFL2, CGN, CHD2, CIRBP, CSDE1, CSNK1A1, DDX17, DDX3X, DDX5, DDX6, DEK, DNAJB4, DOCK8, DYNC1H1, ECH1, EDN1, EEF1A1, EIF1B, EIF4A1, EIF4G2, ENAH, ENG, ENSA, E…	ABCA1, ABCC5, ABL1, ACE, ACTB, ACTG1, ADAMTS1, ADD3, AHNAK, AKIRIN2, AKR1B1, ALDOA, ALPL, AMD1, AMOTL2, ANAPC11, ANXA2, AP1M2, APLP2, APOLD1, APP, AQP1, AQP3, ARC, AREG, ARFGEF3, ARGLU1, ARL4C, ATOH8, ATP2A2, ATP5E, ATP5G2, ATXN1, AUTS2, AZIN1, B2M, BAG3, BAIAP2, BCAP31, BCAR1, BCL2L1, BIN1, BMP2, BTG1, BTG2, BZW1, C11orf96, C15orf48, C16orf13, C19orf48, C1orf21, C2, C5orf38, C6orf48, CA2, CA4, C…	human
ZEB1	ADGRL2, BCL11A, MAF, PODXL, RUNX1T1, SLC6A4, TCF4	CD34, FBLIM1, LTBP3, MMRN2, TIE1, ZEB1, ACKR3, ACVRL1, AFF4, AKT3, ARHGAP23, ARHGAP6, ARID5B, BACH2, BCL3, BMPR2, CACNA1C, CAMSAP2, COL1A1, CPE, CREB5, CSRP2, EFNB2, EGFL7, ELK3, EPAS1, ERG, FAM89A, FENDRR, FERMT2, FGFR1, FOXF1, FOXO1, FOXP1, FRYL, FXYD6, GATA2, GFPT2, HDAC9, HECA, HES1, HEY1, HP1BP3, ID2, ITGB1, ITPRIP, JUN, JUNB, KANK1, LHX6, LIMS2, LMCD1, LMO2, LTBP1, LTC4S, LUZP1, MARCKS, MCA…	human
ZMIZ1	-	AAK1, ABCA1, ABCA5, ABCG1, ABHD2, ABL2, ABR, ACKR3, ACTR3, ADAM10, ADAMTS1, ADAMTS2, ADAMTS9, ADCY3, ADD1, ADD3, ADGRL2, ADIPOR2, ADRM1, AFF1, AFF3, AGFG1, AHNAK, AHR, AKAP12, AKAP13, AKIRIN2, AKT3, ALCAM, AMBRA1, ANAPC16, ANKHD1, ANKRD11, ANKRD28, ANP32A, AP1S2, AP2S1, APBB2, APP, AQP3, ARF1, ARF6, ARHGAP21, ARHGAP5, ARHGAP6, ARHGEF3, ARID1B, ARID4B, ARID5A, ARIH1, ARL4C, ARL5A, ARL6IP5, ASAP1, …	human
ZNF267	ABL2, GPRIN3, HBEGF, MIR3945HG, PHACTR1, SEPT6	-	human
ZNF664	ALDH3A1, APBB1, BAIAP3, FUZ	-	human
ARID5B	ACTG1, AQP5, ARHGAP21, BAIAP2, CADM1, CCND1, DUSP6, FERMT2, FLNA, FYN, IRX1, LMO4, NFIC, POP5, PTP4A1, SCN1B, TBX1, TLE1, TRIM8, UAP1	-	monkey
ATF4	ANAPC10, ANP32B, ARL5B, BTG1, BTG2, DDX3X, FOS, FOSB, GPCPD1, IQGAP2, KLF6, MXD1, NR4A2, PPP1R15A, REL, SEC61B, SLC3A2, TPT1, ZFAND5, CCDC12, EMC10, PPP2R1A, SREBF2, ARHGEF28, ASAH1, BRD2, CD44, EIF3H, GNB2, KMT2E, RPL38, SBSPON, STK17B, DDIT4, KLF4, SMAP2, ATF4, CACYBP, EML4, GNAI2, LAP3, MCL1, NR4A1, RACK1, RAP1B, RSL24D1, STX7, TGIF1, THRAP3, TRA2B, UBE2S	AP1S2, ARMCX1, CYTIP, FAM107B, LUC7L2, MMAB, PPP1R10, PRKAG2, PRRC2C, SGMS1, YWHAZ, ANXA7, APMAP, CCDC50, DNAJB6, EGR2, EIF3A, FAM120A, IFT20, JMJD1C, MTDH, NCOA7, PPARG, PRNP, RPL22L1, TFRC, WDR74, LBR, ZFP36, CCNL1, TMBIM1, CNPY3, MRPL19, PLEKHG2, NKPD1, RILPL2, SLC38A2, TKT, ADD3, ANXA1, APBB1IP, BUD31, CAPRIN1, CAST, CCDC47, CCND3, CD63, CD83, COTL1, CSTA, CYB5A, DDIT3, DNM2, DRAM1, DUSP23, D…	monkey
BCL6	-	BMP3, JAKMIP2, NKX2-1, RABGAP1L, SFTA2, SFTPD	monkey
BHLHE40	BHLHE40, EIF4A1, ETV3, G0S2, GPR183, ITGA6, KLF10, NET1, NR4A3, PRKAR2B, RAB31, RPL14	CDC42, FOXN2, JAK1, WTAP, YPEL5, CREG1, NPR3, CDKN1A	monkey
BHLHE41	-	ABCA1, ACAP2, AHR, ANKRD12, AP1S2, ARMCX1, ATF4, ATP6V0D1, ATP6V1C1, ATXN2, AZI2, BEX2, BHLHE40, BHLHE41, BSG, CANX, CCDC126, CD164, CITED2, CLTC, CPEB4, CSTB, DDX5, DGAT2, DIABLO, DNAI2, EIF3A, EIF4A1, ELOVL5, FAM13A, FLVCR2, GAPDH, GGA2, GNB2, GNS, GPD2, HIF1A, HNRNPA3, HNRNPD, HPS5, IGF2R, INSIG1, JUN, LAMP1, LAMTOR1, LAMTOR4, LONRF3, LTA4H, LYAR, M6PR, MACROD1, NAA50, NOP10, NPTN, OSBPL8, PCM…	monkey
CBX3	CALD1, CCDC80, CTNNA1, DST, ELOVL5, PEG3, PRELP, PRKAR1A, SRGN, UBASH3B	-	monkey
CEBPB	ABCG1, ABHD5, ABRACL, AHR, ALDOA, ALOX5AP, APOC1, ATP6V1B2, C11orf58, C3AR1, C5AR1, CCDC88A, CD36, CD4, CD44, CDC42EP3, CEBPB, CELSR1, CHIT1, CLEC4E, CLEC5A, CLEC7A, CORO1C, CTNNA1, CTSB, EREG, FAM111A, FNDC3B, G0S2, GPR34, GPRIN3, GSAP, HCK, HVCN1, KYNU, MMP19, PABPC1, PRKAR2B, RAB1A, RMDN3, SERPINA1, SLCO2B1, TCF7L2, TECR, THBS1, TMBIM6, TMEM139, TMEM14A, TUBA1A, UBASH3B, VCAN, WIPF1, CD14, CDH…	RAB13, ADGRE5, AKAP13, ARHGEF28, ATP2A2, CD164, CDA, CEPT1, CPM, DENND4C, DNAL1, DOCK2, DPCD, DST, EGR2, EPHX1, FOXN2, GLUL, GPCPD1, GTF2I, HADHB, HEXB, HMBOX1, HMOX2, HSD17B12, HSPA8, IL2RG, IL6ST, ITGAM, KIF3B, LCP1, LHFPL2, LPP, LYN, MATN2, MITF, NACA, PCYOX1, PDZD8, PRELP, PTAFR, PTPRC, RGS10, RNF13, RPL3, RTN3, SCYL2, SDC2, SDCBP, SEC31A, SEMA3D, TM6SF1, VPS26A, YWHAG, C1QB, ADAM17, ENG, MS4…	monkey
CERS4	DNALI1, MAPRE3, NEK1, ST3GAL6	-	monkey
CREB3	ABHD2, ALCAM, ANXA5, AP1S2, ARMCX3, BRD2, CD2AP, CLTC, COPB1, DAAM1, DOCK4, DUSP1, DUSP2, ELF1, FAM184A, GBF1, GNAI2, GOLGB1, GOLIM4, GPAM, GRB2, HDLBP, HMOX2, HOOK1, IVNS1ABP, KDELR1, KDELR2, KDELR3, KDM5B, KIAA1217, KRTCAP2, LMO4, LZTFL1, MAP1A, MCFD2, MEF2C, MIA3, MORF4L2, NEDD4L, NLRP3, NR4A3, NUFIP2, OSBP, PIP5K1B, PMVK, PNKD, PPIB, PRDX4, PRNP, PRRC2C, PTAFR, RAB1A, REEP5, RHEB, RPN1, RRBP1…	DNAJC10, IDH2, JAK1, PLD3, RHOG, RSU1, SEC61B, UBXN6, UFL1, VCP, ACAP2, ANKRD12, ANXA2, ARFIP1, ARHGAP12, ARL1, ARL3, ARL5B, ARMCX1, ASPH, ATG3, ATP6V1C1, BIRC2, CACYBP, CALU, CANX, CC2D2A, CCDC47, CD164, CD63, CDK5RAP3, CLINT1, COPE, CPE, CUTA, DDX5, DERL3, DIAPH1, DNAJB4, EHD1, EIF1B, EIF3A, EIF3F, FAM167B, FAM3C, FKBP9, GFPT1, GGA2, GPX1, HM13, HNRNPD, HNRNPF, IGF2R, IRX1, LAMP1, LAPTM4A, LMO7…	monkey
CREBL2	-	ANAPC10, ARID5B, EGFR, MTURN, MXI1, MYL6, PHLDB2, PLEKHA1, SEMA3B, SPOCK2, TES, TRAK1, UBE2H	monkey
CREM	AHR, ANAPC10, ARMCX3, ATP6V0D1, BIRC2, CACYBP, CD63, CLCN3, CREM, DUSP1, EGR2, EML4, ENSA, ETNK1, GLTP, GMDS, GPAM, GPBP1, GTF3C1, HPS5, ID3, INSIG1, IP6K1, ISCA1, ISG20, JAK1, JUN, LRRFIP1, LUZP1, MAFF, MAP3K11, MED30, MITF, MORF4L2, MTURN, NBEAL1, NCBP2, NDUFB2, NEK1, NR4A1, NR4A2, NR4A3, OSBP, OSBPL8, PET100, PMVK, PPP2R5A, PRRC2C, RAD23A, RALGAPA1, RANBP2, RMDN3, RNF19A, RPL9, RPLP2, RTN4, SC…	AGAP3, ARHGDIB, ARL13B, CDKN1B, COPB1, DBNL, DDX3X, DENND3, FOS, GNAI2, GOLGB1, KRTCAP2, LMO4, PRKAG2, PTS, REEP5, RGS2, RPL38, RPN1, SP110, SRRM2, SSR1, THBS1, TTLL7, AHI1, ARID5B, CCNL1, CD83, CDKL5, FYN, GPR65, GRB2, HEBP1, KLF6, MBNL1, METRNL, SEC16A, SF3B6, SKAP1, STK16, TLE1, TNFRSF1B, ACAA2, ACO1, ADAM9, AP1S2, AZI2, BAIAP2, BAZ1A, BCL9L, CD164, CDKN1A, CHD1, COPE, COX4I1, EIF4G3, ELF1, FS…	monkey
DDIT3	-	DDIT3, FOSB, GZMA, PRKACB, ZNF711	monkey
EGR1	ARID5B, CNN2, DENND4C, EGR1, ETV3, PPP1R9A, SERPINA3, IRX3, NKX2-1, ACVR1, RNF145, ABL1, ACADVL, ACSL3, ACSL4, ADGRE5, ARHGEF1, ARL15, ATP8B1, BCAS1, BCL6, BCL9L, BEX2, BEX4, BRD2, CAPRIN1, CCND1, CD82, CDC42EP4, CDK17, CHD3, CHKA, CHL1, CSRP1, CTSH, CUEDC1, CUTA, DDAH1, DHRS3, DKK2, DLG3, DUSP6, ELF5, EPC1, EPHA2, ERRFI1, EXPH5, FAM107A, FBLN2, FBP1, FGFR3, FOSB, GALNT3, GGA2, GOLPH3L, GPR65, HE…	CLDND1, DRAM1, F5, LMNB1, RASSF9, SLC11A1, TF, TRIB1, A4GALT, ABCA1, ABCD3, ACAA1, ACAA2, ACAP2, ACER3, ACO1, ACSS2, ACTG1, ADAM10, ADAM15, ADAM9, ADD3, AIP, AK7, AK8, AKAP1, ALCAM, ANAPC16, ANKRD31, ANKRD37, ANXA7, AP2M1, APLP2, APMAP, APOO, APP, ARF5, ARF6, ARGLU1, ARHGAP12, ARHGAP5, ARL13B, ARL4D, ARMCX3, ARPC2, ASPH, ATG12, ATOX1, ATP1A1, ATP1B1, ATP2A2, ATP2B4, ATP6V1C1, ATP6V1G1, ATRAID, B3…	monkey
EGR2	ACER3, ACSL4, BHLHE41, BMP3, CADM1, IL2RB, IL2RG, NCKAP1L, SDC2, SLC11A1, SLC39A4, SMAD7, SOX9, TINAGL1, TRIB1, VMP1, C3AR1, CD44, FLNA, HSD17B12, PTGER4	ABRACL, AKAP9, APOC1, ARID5B, ATP6V1C1, C6orf62, CALCOCO1, CELSR1, CTSB, DENND4C, EGR1, EGR2, EIF4G3, ERRFI1, GPRIN3, GRB2, GSE1, HECW2, HOMER2, HUWE1, IDH1, ITPK1, LMO4, LRP1, LRRFIP2, MAN1A1, MAOA, MBNL1, MME, MSN, MX1, MYADM, NFKBID, NKX2-1, NSG1, PALLD, PDE4D, PLXDC2, PTPN13, RALGPS2, RASSF9, RBFOX2, SCPEP1, SERPINA1, SGMS1, SLC22A3, SLC7A7, SMAD5, TEX9, TRPV2, WASF2, ABCA1, ABCG1, ACAA2, ACA…	monkey
EHF	ADGRF1, AHSA1, AK3, ARFIP1, ARHGAP12, ARPC5L, ARRB2, ATP6V1D, BAG6, BCAS1, BCL9L, CCDC157, CCDC39, CD9, CHMP2A, CHMP5, CLINT1, CLTC, COX5B, CPEB4, CRB3, CRYBG3, CUEDC1, CUTA, DALRD3, DEGS2, DHX30, DNAI1, DNAJB4, DOCK4, DPH2, EGR1, EIF4G1, ERBB2, FAM107B, FAM120B, FAT1, GABARAPL2, GALNT7, GAS6, GPD2, HNRNPD, HSP90B1, HSPBP1, ING2, IQCK, JUN, JUP, KIAA0825, KIAA1217, KIF9, LMAN2, MET, MME, MRPL52, …	ACTG1, AGAP3, ALOX12B, ARRDC3, ATP1A1, BCAP31, CALR, CCNL1, CDC42EP4, CHST9, CLCN3, CSNK1A1, CTTN, DCTN3, DDX47, DISP1, DNAH7, DNM2, DZIP3, EFCAB6, EXPH5, FRY, FSIP1, GALK2, GNPTG, HMGXB3, KIAA0319L, LRIF1, LRRC49, LSM4, LSR, LUC7L2, MAGED1, MAGEH1, MAPRE3, MDH1, MECOM, MED31, MORF4L2, MRPL48, MRPL53, MRPS21, NDUFAF3, NEDD4L, NUDC, PELI1, PPP1R9A, PSMB7, RAB27A, RAB7A, RER1, RNASE4, SCGB3A1, SLC3…	monkey
ELF1	ALOX5AP, ARHGDIB, ARID5B, ATP6V1E1, BANK1, BCL2A1, C3AR1, CACYBP, CASP12, CD300LF, CD37, CD4, CD53, CD84, CITED2, CLEC5A, CMTM6, CREM, CST7, DNASE2B, DOCK10, DOCK8, EVI2B, EVL, EXOC6, FYN, GPR183, GZMA, HCST, HNRNPD, HSPA8, IGSF6, IL2RG, ISG20, JAK1, KIAA0040, KLRD1, LAPTM5, LCP1, LTB, MEF2C, MS4A7, MYADM, NCF2, NCKAP1L, NUDT5, PIK3R1, POMP, PRKACB, PSMA6, PTPRC, PTPRE, PYHIN1, RAB13, RASGRP2, RN…	CD83, RAB8B, BIRC3, CLEC2D, CLEC4A, CNN2, HIPK2, IDH2, NAMPT, PDIA3, FGL2, GLB1, TLR2, EIF4A3, MXI1, EZR, TC2N, PON3, GRK3, PADI2, BIN2, CDA, CHD1, EFCAB10, ETNK1, CALCOCO1, PTPN12, RTN3, SLK, SRI, TMEM123, LY86, CD163, DNAH2, S100A6, CCDC146, EIF3E, LPL, PSENEN, FLNA, GNS, IDS, NFKBIA, ETS2, CCDC50, TUSC3, ARMCX3, TRPV2, ACAA1, ALCAM, ARF5, ARL4C, BSG, BUD31, CCDC65, CYB5A, DENND4C, DHCR24, F11R…	monkey
ELF3	-	ACBD3, ACTG1, ADGRF1, AGAP3, AGFG1, AGL, AK3, ALOX12B, AMD1, APP, ARFIP1, ARHGAP12, ARPC5L, ARRB2, ARRDC3, ATP1A1, ATP6V1C1, ATP6V1D, ATP8B1, ATXN2, AZI2, B3GNT2, BAG6, BCAP31, BCAS1, BCL9L, CA8, CALR, CALU, CAST, CCDC157, CCDC39, CCNL1, CD63, CD9, CDC42EP4, CDK17, CHCHD5, CHMP2A, CHMP5, CHST9, CIB1, CLCN3, CLINT1, CLTC, CLUAP1, CORO1B, COX5B, CPEB4, CRB3, CSNK1A1, CSRP1, CTDSP2, CTTN, CUEDC1, CU…	monkey
ELF5	AGAP3, ARRB2, BCAS1, BCL9L, BMPR1A, CHMP2A, CHMP5, CLINT1, CPEB4, CRB3, CREB3, CTTN, CTTNBP2NL, DALRD3, DAZAP2, DIABLO, ETV3, EXOC6, F11R, FAM107B, FAM120B, FAM174B, FAT1, FSIP1, GALNT7, HBEGF, JMJD1C, JUP, KIAA0319L, KIAA1217, KIAA1522, KNOP1, LIMK2, LPP, LUC7L2, MECOM, NME7, NUFIP2, NUMB, ORC4, OSBPL3, PEX2, PRSS22, PTAFR, RAD9A, SCGB3A1, SCYL2, SEC31A, SF3B2, SLC39A13, SLIRP, ST14, ST3GAL4, SY…	-	monkey
ELK3	ACVRL1, CDH5, EDIL3, GNG11, LIFR, NRP1, PODXL, PTPRB, VWF, ADAMTS1, ARHGEF12, BHLHE40, COL4A2, CTNNA1, DLL4, DOCK9, ELK3, EMP2, ENG, ESAM, FBLN2, FLT1, FZD4, GJA5, HEG1, HMCN1, HYAL2, IGFBP4, ITGA5, KDR, LRRC32, LTC4S, LUZP1, MAP3K11, MMP28, NFIB, PCDH17, PLVAP, PRKCH, PRX, RALB, RAMP2, RCSD1, RGS5, TCF4, TMEM204, TNS2, TRIM44, VIPR1, WFDC1, ACKR3, ADGRF5, ADGRL2, ARRDC3, BTBD3, COL4A1, CTTNBP2NL…	ACKR1, CTNNAL1, NCKAP5, PTPRJ, SKIL, ACE, EMP1, HSPA12B, IGF2, IGFBP7, IL6ST, JAM2, MACF1, PREX2, PTPRG, SELP, TLE1, TM4SF1, VAT1, MYRIP, ATP2B4, CALCRL, CASKIN2, EMCN, FAM107A, FCHO2, ITGB1, MSN, PECAM1, RAB13, RPS19, TFPI, THBD, TJP1, ZEB1, CAV2, CLIC4, F2R, GATA2, ITGA1, LDB2, LMCD1, MCTP1, RGL2, SH3BP5, CD34, CXCL12, MYLK, ST3GAL6, YBX3, ARHGAP18, CLEC14A, FRY, PRSS23, S1PR1, MATN2, CPQ, HMBO…	monkey
ERG	BMX, CALCRL, CASKIN2, EGFL7, ERG, GJA5, PCDH17, PECAM1, PTPRB, RGS5, RNASE1, TIE1, TMEM100, VWF, LDB2, LRRC32, RAMP2, CDH5, CLEC14A, DKK2, LIFR, PHACTR2, BMP4, CSGALNACT1, CTNNAL1, EFNB2, EPAS1, HEG1, HEY1, HMCN1, IGF2, ITGA6, MACF1, MMP16, NCKAP5, NFIB, PALMD, PRSS23, PTGIS, PTPRG, PTPRM, RNF144B, TEK, THSD7A, UACA, ACVRL1, DLL4, DOCK9, EPB41L2, ESAM, FERMT2, FZD4, IGFBP4, IL33, LTC4S, MYH9, PLV…	PREX2, ACKR1, CD34, CD93, CLIC4, DYNC1I2, HSPA12B, IFI16, JAM2, MGP, OAS3, TNFSF10, FAM107A, FCN3, NFIA, NOTCH1, PODXL, SGMS1, ELN, NRP1, MYRIP, BTBD3, DPYSL2, FOXO1, GNG11, IL7R, MAFF, NREP, RAC1, ZEB1, EDIL3, EMP1, GAS6, JAK1, MBNL2, MYZAP, PXDC1, SPARC, PER1, SELP	monkey
ETS1	ARHGDIB, ARHGEF1, CASKIN2, CASP3, CD247, CD48, CD53, CORO1A, CORO1B, CST7, DOCK10, DOCK9, EGFL7, ESAM, FGFR1OP2, FYN, GIMAP4, GJA5, HCST, IL2RB, ITGA4, KIAA0040, LIMD2, LTB, MCAM, MFNG, MMP28, NOTCH1, OPTN, PDE4D, PIK3R1, PRKCH, PRX, PTGER4, RAB8B, RASSF5, RGCC, RHOF, SAMSN1, SLC9A3R1, TESC, THY1, TMEM100, TMEM204, TMEM243, TRAF3IP3, TXNIP, AMD1, B9D2, CD69, ETS1, GIMAP8, GZMA, GZMB, ICAM2, IL7R,…	SLC2A3, RSBN1L, STK17B, A4GALT, ANKRD12, CASP12, COL4A1, DDIT4, GATA2, GIMAP6, ITCH, N4BP2L2, MPZL1, NCOA3, EPSTI1, TEC, ATL2, EIF3K, PLIN2, MATK, PTGIS, RGS9, CCT8, LAT2, F5, RRAS, SCAF11, CLDND1, SON, IL10RA, TEK, AP2M1, CALR, CDC42EP4, DDX5, DKK2, EPHB4, HMGCS1, HSP90AB1, MPDU1, MYL12A, REL, SLC3A2, STUB1, ZFP36, ZNHIT1, AIMP1, FOXF1, ISCA1, ATG3, BIRC2, EIF4G3, ENPP4, IRF8, KMT2E, MEF2A, MYC,…	monkey
ETS2	CCND3, HBEGF, HYAL2, IL1B, KDR, MYH9, PDE4B, PDGFB, RAP1B, TNFAIP2, VIPR1, CXCL8, FGR, NINJ1, RALB, GNAI2, ABL1, ACE, ACVRL1, ADAM17, ADGRF5, AIF1, ANO6, ARF6, ATP2B4, BIRC3, C1QC, C5AR1, CALCRL, CASKIN2, CCDC88A, CD93, CLEC5A, CRIM1, CSTA, DISP1, DOCK10, EMP3, EPB41L2, FERMT2, FKBP1A, FLT1, FOXN2, FZD6, GALNT18, GIMAP4, GIMAP8, HECW2, IFI16, IGSF6, ITGA4, ITGAM, ITGB2, JAK1, JUNB, KLF10, LAMA4, …	G0S2, FRZB, S100A2, FGFR1OP2, F2R, LAP3, THSD7A, ALDOA, BCL2A1, DAPP1, GPR65, ITGA5, ITGB1, LAPTM5, LPP, MEF2C, MRC1, MSN, MTPN, NCF2, PECAM1, PPP1R12A, PRKCH, PTPN6, RAC1, RNF144B, SERPINA1, SH3BGRL, TF, TRIM44, VPS26A, WIPF1, XRN2, ZNF608, CD4, CD68, CYBB, DOCK8, FAM167B, IMP3, LSP1, ACTR2, AHNAK, BAG6, CAPZA1, CD86, CHMP5, DAB2, DAZAP2, EPHB4, FAM107B, FAT1, FLVCR2, GNB2, GPD2, HUWE1, LIMK2, M…	monkey
ETV3	-	BCL2A1, CD300LF, CREB3, DOCK10, ETV3, FERMT3, GPR65, GPSM3, NACA, RHOG, RNASE6, SPNS3, SUPT4H1, ABCA1, ABL1, AIF1, ARL5B, CCSER2, CD14, CD4, CDKN1A, CFP, CLEC7A, CREM, DAZAP2, DUSP2, DUSP5, FOXN2, GALK2, GJA5, HVCN1, ITGA4, KIAA0040, LSP1, LYN, LYZ, NCOA7, PDE4B, PTPN6, PYCARD, RALA, RASSF5, RSL24D1, SNX10, TF, TLN1, TNNI2, UGDH, VCAN, WTAP, MEF2C, YWHAB, BHLHE40, BIRC2, CD86, HMGN3, IL1B, MARCKS…	monkey
FOS	CD69, RGS2, TAGAP	BTG1, BTG2, DDX3X, DUSP1, FOS, JUN, NR4A1, RPL18, RPS21, SMAP2, SMCHD1, TPT1, TSC22D3, ARL5B, NABP1, RPL13, STK17B, DDIT4, KLF6, RASSF1, APBB1IP, A4GALT, ABCA1, ACAA1, ACAA2, ACAP2, ACER3, ACO1, ACSF2, ACSL3, ACSS2, ACTG1, ACTR2, ACTR3, ACVR1, ADAM10, ADAM15, ADAM9, ADD3, AIG1, AIP, AK7, AK8, AKAP1, AKAP13, AKAP9, AKR7A2, ALAS1, ALCAM, ALDH3A1, ANKRD12, ANKRD31, ANKZF1, ANXA2, ANXA7, AP2M1, APLP2…	monkey
FOSB	EREG, FOSB, LONRF3, OSM, AMD1, ARHGDIB, BHLHE40, BLCAP, CD14, CD68, CREM, CXCL8, DDIT3, EIF5, ELF1, ELF5, EZR, GALNT3, GAS7, GPR183, GTF2B, HMBOX1, IL1B, JMJD1C, KCNA3, KLF6, MAL2, MYADM, NACA, NLRP3, NR4A1, NR4A3, OCIAD2, ORC4, PELI1, PLAUR, PPARG, PTAFR, RHOG, S100A2, STK4, TIMP1, TLR4, TNFAIP3, TRIB1, UBASH3B, UBE2D3, USP36, VAV3, WASF2, YPEL5, ZFP36, ATF4, BCL2A1, BCL6, C3AR1, CELF2, DNAJA4, …	DUSP6, KLRD1, PTPRE, WIPF1, ZC3H13, ARHGAP18, BIRC3, CSF1R, DDX3X, GPR171, LST1, NCF2, PPP1R9A, PRKACB, RNF19A, SRSF5, TLN1, ZNF331, FGR, VCAN, CCNL1, NFKBID, PPP1R15A, MX2, PTX3, SNX5, TUSC3, PTPN6, SLC7A7, NCKAP1L, CEP162, GPR65, BTG1, RAB1A, REL, SHISA5, SPI1, UBE2H, LCA5, PEX2, ARPC3, CDKN1A, EMP3, FTH1, HBEGF, INSIG1, JUNB, PABPC1, RAB8B, SMAP2, ZNF655, C1orf162, CASP7, GPT2, HMGXB3, TMEM154…	monkey
FOXF1	ACVRL1, ADGRF5, ARHGAP18, ARHGEF12, BTBD3, CAV1, CD109, CRIM1, DST, EDIL3, EDNRB, ELK3, EMCN, EMP1, ENG, EPAS1, ERG, FOXO1, FRZB, GNG11, HECW2, HMBOX1, HPGD, ITGA1, ITGA6, KDR, KLF2, KLF7, LDB2, LIFR, MEF2A, NCKAP5, NFIC, NREP, OAS1, PECAM1, PGM5, PHACTR2, PLCB4, PODXL, PREX2, PTPRB, RGS5, RNASE1, RTN4, SELP, SNRK, SRGN, SULT1C4, TBX3, TCF4, TEK, THSD7A, TIE1, TMTC1, WWTR1, ZEB1, BMPR2, ADGRL2, F…	ADGRG6, EFNB2, NOSTRIN, VIPR1, MYZAP, NRP1, THBD, COL4A1, FZD4, HEG1, TMEM100	monkey
FOXN2	CDKN1B, FOXN2, ID2, MYZAP	-	monkey
FOXO1	ADGRG6, CEPT1, CRIM1, ENG, JAK2, MYRIP, PGAP1, SORBS2, TMTC1, ABCA1, CD109, ELK3, ERG, LIFR, MEF2C, S1PR1, TEK, CD93, FOXO1, LOX, NMNAT3, SELP, SLCO2A1	ADGRL2, CD36, CITED2, FCHO2, FOXF1, HMCN1, LGALS8, NFIL3, NOSTRIN, PER3, PLCB4, RBFOX2, STK4, TJP1, TPD52, UBE2H, UGCG, ABL1, ACKR3, ARHGAP18, ARHGAP21, C1QTNF3, CFL2, CPE, CTNNA1, DIXDC1, ECM2, FNDC3B, GALK2, GATA2, HEG1, IL1R1, INSIG1, IP6K1, KLF2, LDB2, MARCKSL1, MMP16, NR2F2, PCOLCE, PGM5, PTPN12, RB1, REV3L, RGS10, SKAP2, ST3GAL6, SWAP70, TFPI, THSD7A, TIE1, WWTR1, YAP1, ZEB1, PTPRB, VCAN, F…	monkey
GATA2	GATA2, HEG1, ITGA6, KLF2, TLE1, TMTC1, ELK3, EPB41L2, WWTR1, CALD1, CD93, FAM167B, MACF1, PCDH17, PHACTR2, TIE1, TMEM100, VWF, HYAL2, ADGRL2, ARHGEF12, CALCRL, CASKIN2, CD109, CD300LG, CD36, CFL2, CLEC14A, DOCK9, DST, EDIL3, EMCN, FLT1, FOXF1, IFI44L, LMCD1, MMP28, NET1, NOSTRIN, NPR1, NRP1, PROCR, PTPRB, RNASE1, ROCK2, THBD, TMEM204, TNFSF10, UACA, ZEB1, ATP8B1, EMP1, EPAS1, ACVRL1, CDH5, CTNNA1…	EFNB2, MCAM, MYRIP, ACE, ACKR1, ACKR3, ADAMTS1, ADGRE5, ARFIP1, ARHGEF9, BMPR2, BMX, CD38, CDC42EP3, CDK17, CLIC4, COL4A2, CTNNAL1, CTNND1, DLL4, DPYSL2, EMP2, EPHB4, EPN2, ERG, ESAM, EXOC5, FCHO2, FZD4, GNA13, HSPA12B, IDS, IGFBP4, IGFBP7, IL33, ITGA5, JAM2, LIFR, LPGAT1, LUZP1, MATN2, MCTP1, MEF2C, MYZAP, NCKAP5, PALMD, PIK3R3, PLCB4, PODXL, PREX2, QKI, RAMP2, RCSD1, RGS5, SCARB2, SLC44A2, SLCO…	monkey
GTF2B	-	ACTB, ANP32B, CD47, DDX5, DUSP5, EHD1, GADD45B, HNRNPD, HSP90AB1, IRF8, KLF6, KMT2E, LHX6, LSP1, MAPRE1, MARCKSL1, MEF2C, NFKBIA, NR4A1, NR4A2, NR4A3, PLP2, POP5, PPP1R10, RASGEF1B, RGS2, WTAP	monkey
HES1	HES1, LGALS8, NUMB, OCLN, PPA1, SFTPC, SOX4, TSPAN4	BLCAP, ERLIN1, IER3, IP6K1, LTBR, PARD6B, PELI1, RAPGEF2, SNRK, TES, TSC22D1, USP36, WFDC1, ZNF331, AHR, ATXN2, C16orf89, EDIL3, PER1, TBCB, ADGRL2, FZD6	monkey
HEY1	ATL2, ENG, ERG, GJA5, NFIA, PTPRJ, TMEM100, LIFR	-	monkey
HMGN3	-	CAPSL, CTSH, NRP2, PERP, PKIB, SLC34A2	monkey
HSF1	-	CCDC65, NUDT7, USP2, WASF3, CPE, MAP3K6, TMEM204	monkey
IRF3	ADAR, ARL6IP5, B3GNT2, BCL2L14, BMPR1A, CADPS2, CAPG, CCND1, CD47, CDC42EP3, CPEB4, CUEDC1, DENND4C, DOCK10, DUSP5, EPSTI1, ETS1, EVA1A, FYN, GNA13, GSE1, HOPX, JUP, KIAA0040, LAP3, LMO4, LSM6, MARCKSL1, MCL1, MPC2, MXI1, NABP1, NAMPT, NEDD9, NFIL3, PER3, PIP5K1B, PLEKHA1, PLIN2, PSMA5, PSMB9, PSME1, PYCARD, RAP1B, RBM25, RNF213, S100A10, SAMSN1, SCML4, SGMS1, SH3KBP1, SHISA5, SOX9, SP100, SPINK1…	ABL1, ACBD3, ACSL4, ACTB, ACTL6A, AKAP12, AKR1A1, AMD1, ANAPC16, ANXA1, AP1M2, AP2S1, ARFGAP3, ARHGEF28, ARID4B, ARL2, ARL4D, ARPC3, ARPC5L, ASAH1, ASPSCR1, ATP6V1C1, BAD, BCAM, BCAT1, BLVRB, BTG1, CA8, CALR, CAPZA2, CBR3, CCDC107, CCDC12, CCDC47, CCND3, CCNO, CD19, CD63, CDC26, CDH1, CDK2AP1, CDK5RAP3, CERS2, CFAP36, CGNL1, CIB1, COG7, COQ4, CORO1A, COX5A, COX8A, CREBL2, CSNK1A1, DCXR, DDIT4, DE…	monkey
IRF8	ARL5B, BANK1, CCDC88A, CD38, CD53, CD74, CFP, CREM, CYBB, DAPP1, EXOC6, GPR183, GPR65, GZMA, JCHAIN, LAPTM5, LSP1, M6PR, MPEG1, MS4A1, MS4A7, MX1, NCF1, NCOA7, PKIB, PLEK, PTPRE, RASGRP2, RGS10, RGS18, RPL36AL, RPL39, SELL, SLC9A9, SUPT4H1, TCF4, TIPARP, TNFSF13B, TNNI2, WDR74, CD37, CD4, CD86, ITM2C, LYN, SRSF7, SULF2, TLE1, UGCG, NR4A3, SNX10, ALOX5AP, ARHGDIB, ARL4D, BHLHE40, BIRC3, CASP12, CD…	CCDC50, EIF4A3, PLAUR, AIF1, ARPC2, BEX2, CD300LF, CD300LG, CD84, DOCK8, DUSP2, FAU, FCER1G, HVCN1, MARCO, MCEMP1, NACA, PLVAP, PTBP3, RAB13, RAC2, RPL23, RPL37, TMEM234, VAMP8, GZMB, CCL18, CHIT1, CNPY3, EIF3L, MMP19, PRNP, YIPF4, AKR1A1, CAPZA1, CD52, CLTA, GGA2, METRNL, NAAA, PFN1, PROS1, PTPN1, SNX3, ZFYVE16, ECM1, FMNL2, IER3, LIMD2, PTPN22, SERPINB9, TMEM139, TRPV2, CDC42, FERMT3, MTDH, ACE…	monkey
IRF9	CCSER2, CD8A, CLSTN1, DNAJC1, FAT1, FBXO16, FILIP1, GCA, IRF9, MSN, PDLIM3, PIR, PLEKHS1, PRR14L, PTGER4, SHISA5, SMAD9, TP53BP1, TTBK2, TTLL7, ZC2HC1A, ZC3HAV1, ZNF655, BTG1, CC2D2A, CYSTM1, GBP3, IFIT1, IFIT3, PIK3R3, PSMB9, PXK, RNF19A, SNRK, TDRD7, GIMAP7	ACTB, CCDC107, KLF10, TEX26, TIMP4, UBE2E3, PDGFRB, RAPGEF2, XPO6, ADAR, ADGRL2, B2M, BMP4, CASP12, CD47, DDX3X, ELK3, EPSTI1, GTF2I, IDH2, IFIT2, MAP3K11, MX1, NMI, NSMCE4A, NUFIP2, OAS2, OPTN, OSM, PARP14, PDE4D, PHACTR2, PPP2R5A, PRDX4, PSMA2, PSMA5, PTPRZ1, RBM43, SAMSN1, SCARB2, STAT1, STX11, TRA2B, TSPAN2, WLS, AKAP9, AKR1B1, AMD1, ANKRD12, ARF3, ARHGAP12, ARID5B, ATL3, B3GNT2, BEX4, BIRC2,…	monkey
IRX1	CLIP4, IRX1, LMO7	-	monkey
IRX5	ARRDC3, DDAH1, EIF4G1, GPD1L, HDGF, LMO7, RHOV, SPRY1, SYTL2	-	monkey
JUN	ADAM9, ANAPC10, ARID5B, CDK2AP2, CRELD1, DDX17, DUSP1, EIF5, FOS, HNRNPA2B1, HOMER2, JAK1, LBR, MAFF, MBIP, MCL1, MET, NR4A1, PDE4D, PER3, PPP1R10, PRRC2C, PTP4A1, RALGAPA1, RANBP2, RPL9, RTN4, SERTAD3, SLC3A2, THRAP3, TPT1, TRA2A, TSC22D3, TSPAN31, UBB, UBE2H, UBR1, BRD2, BTG2, JUN, KLF6, ACTG1, CCND1, DDIT4, ETS2, FAM117A, FLNA, GNB2, HNRNPDL, HSP90AB1, NAMPT, NUFIP2, RND3, TGFBR3, TRAF4, ZC3HA…	ABHD2, ACADVL, ACO1, AGL, AMD1, ANXA7, ARID4B, ARL1, ARL8B, ATF4, ATL3, ATP6V0D1, BCL6, BTG1, BUD31, CACYBP, CALU, CCDC126, CCPG1, CCSER2, CD164, CD63, CEPT1, CHMP2A, CLCN3, CLK1, CMTM6, COPE, COX8A, CRB3, CRY2, CSNK1A1, CUTA, DALRD3, DCTN3, DDX3X, DHRS3, DNAJA1, DNAJB1, DNAJB6, EFR3A, EGR1, EGR2, EIF3K, EIF4G1, ENSA, EPHA2, ERGIC1, ETV3, FAM177A1, FOSB, GPAA1, GPAM, GPBP1, GTF3C1, HDLBP, HM13, H…	monkey
JUNB	AHNAK, CALM1, COL6A1, CSF1R, EREG, FGF7, FTH1, JUNB, MMP2, TMEM14A	RBM39, C1S, DST, G0S2, PABPC1, THBS1, ISG20, ANTXR1, COL5A1, DYNLL1, LAMB1, ADAMTS1, DKK3, LTBP1, PDCD10, CDKN1A, COL3A1, DKK2, FOSB, MMP19, CELF2, ITIH5, CTNNA1, COL6A3, IGSF10, MPEG1, PHEX, ABCG1, AHR, ALDOA, ARHGEF28, BCL6, C3AR1, CCDC50, CFP, CXCL8, DCN, ELF1, EMP1, EPS15, FN1, GPNMB, IGF2BP2, ITGAX, KCNA3, KLF7, LONRF3, LPP, LRRFIP2, MAFF, NFIC, NLRP3, OLR1, PDGFRB, PTAFR, PTGS2, PTP4A1, RAB…	monkey
KLF10	-	ABCA1, ACAA2, ACAP2, ACER3, ACO1, ACSF2, ACSS2, ACVRL1, ADAM15, ADAM9, ADD3, ADGRF5, AHNAK, AHR, AIP, AK7, AK8, AKAP1, AKAP13, AKAP9, ALCAM, ANAPC16, ANKRD31, APLP2, APOE, ARF5, ARF6, ARHGAP12, ARHGAP18, ARHGAP5, ARHGEF26, ARL4C, ARL4D, ARMC2, ARMCX3, ASPH, ASPSCR1, ATG12, ATOX1, ATP1A1, ATP1B1, ATP2A2, ATP2C1, ATP6AP1, ATP6AP2, ATP6V1G1, ATRAID, BAG6, BAIAP2, BAIAP2L1, BCAM, BCAP31, BEX4, BLVRB,…	monkey
KLF2	-	EMP2, HMBOX1, JUNB, NR2F2, PCDH17, TCEAL9, VCL	monkey
KLF4	-	A4GALT, ABCA1, ABCG1, ACAA1, ACAA2, ACADVL, ACAP2, ACBD3, ACE, ACER3, ACO1, ACSF2, ACSS2, ACTR2, ACVRL1, ADAM10, ADAM15, ADAM9, ADAR, ADD3, AGL, AHR, AIP, AK8, AKAP13, AKR7A2, ALCAM, ALDH9A1, ANAPC16, ANKRD12, ANKZF1, ANXA2, ANXA7, AP2M1, APLP2, APOO, ARF5, ARF6, ARFGAP3, ARHGAP18, ARHGAP21, ARHGAP29, ARHGAP5, ARL13B, ARL4C, ARL4D, ARPC2, ASPH, ASPSCR1, ATF4, ATG12, ATL3, ATOX1, ATP1B1, ATP2B4, A…	monkey
KLF6	-	A4GALT, ABCG1, ACAA1, ACAA2, ACAP2, ACER3, ACO1, ACSF2, ACSS2, ACTG1, ACTR2, ACVR1, ADAM10, ADAM15, ADAM17, ADAM9, AIG1, AIP, AK7, AK8, AKAP1, AKAP13, AKAP9, AKR7A2, ALAS1, ALCAM, ALDH3A1, ALOX5, ANKRD31, ANKZF1, ANXA2, ANXA7, AP2M1, APLP2, APOE, APP, AQP3, ARF5, ARF6, ARHGAP12, ARHGAP18, ARL4D, ARL8A, ARPC2, ARPC5L, ASPH, ASPSCR1, ATG12, ATL2, ATL3, ATOX1, ATP1B1, ATP2A2, ATP2B4, ATP2C1, ATP6AP1…	monkey
KLF7	-	ADGRL2, ARHGEF12, ATP2B4, CD34, EMP2, HECW2, HMBOX1, ITGA5, KLF7, MFNG, OPTN, PDGFB, S1PR1, SKAP2, TBX3, TNS1, VCL	monkey
LHX6	-	AGAP3, ARMC2, CTSV, FARP1, GAS7, GSE1, LMCD1, NBEA, PLPP1, PTS, KDM5B, TGFBR3, SSBP3, YAP1, PSMB7, LHX6, PIAS1, SPTLC2	monkey
MAFF	-	BRD2, CTTNBP2NL, DKK2, LUZP1, MAFF, MMAB, MXD1, NECTIN2, PIK3R3, RAB1A, SPOCK2, TSC22D1, AKAP12, DDR1, EDIL3, EXOC6, GFRA3, PALMD, RGS10, RNF144B, SLPI, SOD1, STRBP, TIE1	monkey
MBNL2	ADGRF5, ADGRG6, ADGRL2, AMOTL2, APP, BMP3, BPIFB1, BTBD3, CCND1, CDK2AP1, CNN3, COL3A1, COL5A2, CTNND1, CTTNBP2NL, DPYSL2, DYNLT3, ECM2, EDIL3, EMP2, ENAH, FAM13A, FNBP1L, FRY, FRZB, GNG11, HAUS4, HECW2, HHIP, IL6ST, IRX3, ITGB6, JAKMIP2, JUP, KIAA1217, LAMB2, LAPTM4A, LPP, LTBP1, MBNL1, MECOM, MET, MME, MMP2, NFIB, NKX2-1, NMNAT3, NR2F2, NREP, OMD, PCDH18, PDGFB, PLA2G1B, PLPP3, PMP22, PREX2, RB…	-	monkey
MEF2A	BTBD3, CD109, CPE, HECW2, LRRC8C, MEF2A, PGM5, VIPR1, LIMS2, PRX, TCF4, ABL1, ACE, ADGRL2, CLIC5, COMMD2, EPAS1, ERG, HIF1A, HYAL2, ICAM1, ID1, IL1R1, NCKAP5, OPTN, PDGFB, PIAS1, PRSS23, PTX3, RNF144B, SULF2, VCAM1, SLCO2A1, SPTAN1, ARHGAP18, FLT1, NFIC, NTN4, RCSD1	ADGRF5, EDIL3, ESAM, EVA1C, ITCH, ITGA3, KMT2E, MBD2, PLEKHA1, QKI, S1PR1, SGK1, TGFBR3, ADGRE5, CAPN2, CCDC88A, CDC42EP3, COL12A1, COTL1, CTNNAL1, DISP1, ECE1, EREG, ETS1, ICAM2, ITGA5, JUP, LIFR, LNPEP, LONRF3, MMP28, MYRF, NDRG1, NEDD4L, PCDH17, PDE4B, RAB13, RASSF9, RGS5, ROCK2, RTN4, SSBP3, STX11, TCF7L2, TFPI, VAV3, VCL, VEZF1, ZBTB38, ZNF655, MSN, ELK3, ITGA1, LRRFIP2, MYZAP, PECAM1, RELL1…	monkey
MEF2C	CDKN1B, EXOC6, RB1, RHEB, SELL, TNNI2, BANK1, MEF2C, PDE4B, TAP1, AP1S2, ARL4C, GAPDH, GATA2, KLF7, LIMS2, MATR3, MCAM, MEF2A, NOTCH1, NR4A1, NR4A2, NR4A3, PRX, PTPN6, SPI1, ADGRL2, APOD, ARHGDIB, C1QC, CCDC88A, CD36, CFP, CLEC3B, CLEC7A, CREM, CYBB, DAPP1, ETV3, EVI2B, FCMR, FGR, GPSM3, HYAL2, IL2RG, LAPTM5, LIFR, LRRC32, LYN, LYZ, MPEG1, NCKAP1L, PCDH17, PLEK, PLVAP, PROCR, PTPRB, RGS18, RNASE6…	CD38, DOCK8, LEPR, KTN1, PIK3R3, WFDC1, ABCB4, ACSS2, CD4, CD40, CD53, CPE, DAAM1, EPB41L2, GGA2, MTHFD2, PRKACB, RASSF5, S1PR1, VCAN, JCHAIN, ABL1, ADAMTS1, AGFG1, ATP2B1, BTBD3, CALCRL, CD83, CSGALNACT1, DBNL, DLL4, DUSP5, GPR183, HEG1, IL1R1, LPGAT1, NABP1, NCOA7, PARP1, PELI1, PPFIBP1, PRSS23, RALGPS2, RPL39, SH3BGRL, TGFBI, TIPARP, TNFAIP3, SH3KBP1, CBX3, HCK, LSP1, MAPRE1, RHOA, RPL3, TMTC1…	monkey
MIOS	-	ARHGAP12, CPEB4, EIF4A1, EIF4G1, FLVCR2, HPS5, INSIG1, KIAA1217, LAMP1, LONRF3, MACROD1, MAFF, NAA50, SLC33A1, SSR1, USP36, ACTN1, ARL8B, BMP4, MGLL, NBEA, SEC24D, DIAPH1, PPP1R9A, AKAP1, CCL18, NRP2, RBFOX2	monkey
MITF	ACTN1, ANKRD12, ARHGEF28, ARL8B, ARMCX3, ATG3, ATP6V0D1, BHLHE40, CCL18, CD63, CELF2, CEP162, EGR2, EIF3A, FAM117A, GNS, GPNMB, GRN, HPS5, IGF2R, ITGA6, JAK1, M6PR, MRC1, NAA50, NPTN, NR2F2, PCM1, RAB24, RAB7A, RTN4, SERPINE2, SLC25A31, SNX2, SSR1, STK4, TCEAL4, TCEAL9, TGIF1, TPP1, UBE2D3, VPS26A, WIPF1	BHLHE41, COL5A1, ATP6V1C1, CLTC, PRRC2C, ABCA1, ADH1B, AK8, APOC1, APOE, ARMCX1, ATP6V1B2, ATP6V1E1, BSG, C1QB, CACYBP, CAPZA2, CD68, CDKN1B, CLTA, CPEB4, CTSB, DIAPH1, DNAJA4, DNASE2, DNASE2B, DUSP22, EIF3F, ELOVL5, EML4, FAM107B, FERMT3, FLVCR2, GGA2, GNA13, GPX1, HDLBP, HVCN1, IFI30, KLC4, KLF10, KNOP1, LTA4H, LYAR, LYST, MAGED1, MFSD14A, MLPH, MORF4L2, MOSPD2, MYDGF, NCK1, NFE2L2, NOP10, PALL…	monkey
MXI1	ABI2, AHI1, AK1, AK7, AK8, AKAP9, ANAPC10, ANKRD26, ANKRD54, APP, ARF3, ARFIP1, ATP1A1, ATP2B4, B9D2, BAG6, BBOF1, BBS4, BSCL2, CALY, CAPS2, CATIP, CCDC12, CCDC138, CCDC146, CCDC148, CCDC153, CCDC180, CCDC181, CCDC191, CCDC33, CCDC34, CCDC78, CCDC81, CCND1, CCNO, CDC14A, CDH26, CDK2AP2, CEP104, CEP126, CEP162, CERKL, CETN2, CFAP100, CFAP157, CFAP20, CFAP206, CFAP221, CFAP44, CFAP45, CFAP52, CFAP5…	AK3, CCDC50, CP, GABARAPL2, MOSPD2, MPC2, PDLIM2, PSMB6, RBX1, RIBC1, SLCO1A2, SNTN, SORT1, TES, TRAF4, VAMP8, WRAP53, ANKRD66, ADGRF5, AKAP12, ANKRD46, BCAT1, C16orf46, CCDC30, CD82, CDH1, DSP, FAM189A2, FRY, IFT57, MUC15, N4BP2L2, NCK1, NCKAP1, PKIG, PPP2R1A, PTN, SPAG1, SYS1, FXR1, GTF3C1, HTRA1, JMJD1C, OAZ2, PEBP4, TRIM37, ACTL6A, CCPG1, CEPT1, EFHC1, ENSA, HMOX2, MYL12A, NME7, NSMCE1, ORC4,…	monkey
MYC	-	ETV3, MYC, SMAD7, UGDH, XPO6, ACAP2, ACSL3, ACVR1, ARHGEF1, ATP6V1B2, CDC42BPB, CDC42EP3, CDH26, EVL, FKBP9, GALNT7, HIPK2, IL2RB, ING2, MAL2, PSD3, TAF7, TRAF3IP3, UAP1, WTAP, ACO1, ACSS2, ADAM15, AIP, ARL4D, ASPH, BAIAP2L1, BPIFB1, CCNO, CD82, CHL1, CORO1B, DIAPH1, DLG3, EGR1, EPS15, ERLIN1, GPRIN3, HES1, IL13RA1, ITGAM, KLF4, LAP3, LPP, MFNG, MYH9, NABP1, NAMPT, NDFIP1, NUCKS1, OAT, ODF2L, OSB…	monkey
MYLK	CDH13, CLEC11A, CLIC4, COL6A3, FKBP9, LAMA4, LOX, NFIB, SRPX, SVEP1	-	monkey
NFE2L2	-	ANAPC10, CLTC, MDM2, PERP, TACC2, TRIB1, ARMCX3, BCL6, C11orf1, CDS1, CLCN3, DNTTIP1, EGR1, FAM117A, FAM174A, FN1, HIPK1, IFT74, INSIG1, MED30, MYCBPAP, PET100, PTPRU, TTC16, VAMP3, WSB1, XRN2, YWHAZ, PIK3R3, MAPRE3, PKIG, LYZ, GCLM, GPD2, NFE2L2, PGRMC1, PSAP, RTN4, SQSTM1, SSR1, TPM3, UQCC2, CHD3, LZTFL1, RANBP2	monkey
NFIA	ACKR3, AKAP12, ATP8B1, BMX, COL3A1, COL5A1, COL8A1, DAAM1, DKK3, ELN, EPB41L2, FBLN2, FGF7, IL33, ITM2A, LRRC17, LTBP1, MMP2, NFIA, NFIB, OAT, PCDH18, PDGFRA, PHEX, PI15, PLXDC2, ROCK2, SCARA5, SMAD5, SRPX, DCN, ITIH5, SVEP1, TGFB2, SPARC, ABI2, C1QTNF3, COL1A1, COL6A3, GSN, MDK, NID1, PMP22, ZEB1, IGF2, IGFBP5, SULF2, BICC1, C7, CCDC80, LOX, PRELP, EMP1, ENAH, HEY1, PALMD, RBMS3, TEK, ACVRL1, AN…	MGP, EPHX1	monkey
NFIB	ADD3, DCN, EMP1, ENAH, IL1R1, LAMB1, NFIB, SRPX	COL1A1, COL6A3, GPC3, LRRC17, MFAP5, MGP, MMP2, SCARA5, LOX, COL3A1	monkey
NFIC	ADGRF5, ANTXR1, ARHGEF12, ARMC2, ATP6V0D1, ATP8B1, BICC1, BTBD3, C6orf62, C7, CALU, CCDC80, CHST9, COL14A1, COL1A2, COL3A1, COL4A1, COL6A3, CXCL12, DAB2, DCN, DDX1, DOCK4, DPT, EMP1, ENAH, EPB41L2, EPHX1, FOXO1, IL6ST, ITGA2, ITIH5, LAMA4, LAMB1, MYLK, MYO1D, MYZAP, NAPEPLD, NCKAP5, NFIA, NFIC, PDGFRB, PEG3, PGC, PLEKHS1, PLPP3, PRELP, RGS5, SGMS1, SRPX, SVEP1, TAGLN, TM4SF1, ANGPTL1, GPC3, LRRC1…	GBF1, NREP, SERPINH1, DKK3, SFTPB, RRBP1, CALCOCO1, PTK7	monkey
NFIL3	CDKN1A, NCOA7, NFIL3, OSM, PER1, VCAN, G0S2, RIPK2, TNFAIP3, CDADC1, LMNB1, LONRF3, MCL1, NR4A3, SCYL2, PTGS2, USP36, NR4A2, PDE4B, INSIG1, SELL	CFP, COTL1, CYTIP, EREG, EVI2B, IL1B, LSP1, MIS18BP1, PGC, PILRA, RGS19, S100A9, SFTPC, SLC34A2, THBS1, TIPARP, TNFSF13B, CPVL, SULF2, DENND3, S100A8, LNPEP, BCL2A1, ARL5B, C5AR1, OSBPL11, RGS10, TPGS2, EPB41L5, JAK2, MAL2, NAMPT, NLRP3, PLBD1, SLC7A7, SORL1, RNF130, DUSP5, CSF1R, IFNG, CLEC5A, LAMP3, LRRK2, SAMSN1, CXCL8, DUSP2, ETV3, FAM3A, LYN, NABP1, SH3BGRL, SOD2, USP15, C15orf48, CCSER1, HB…	monkey
NKX2-1	CYLD, SEMA3B, SFTA2, SLC34A2, XPA	GPRC5A, HHIP, RABGAP1L, CA8, CLIP4, COL4A4, EXPH5, FGD6, GJA1, IL13RA1, ITGAV, LPCAT3, MAL2, NPC2, PDZD8, PLA2G1B, PTPN3, RNF128, TRAM1	monkey
NR2F2	ENG, FZD4, SMAD5	NR2F2, TGFB2, CRIM1, IL1R1, CTNNAL1, KLF2, CTNNB1, DAAM1, NMNAT3, PDGFRA, PGM5, PI16, PLCB4, PRSS23, SERPINA3, SRPX, ACKR1, SPRY1, PCDH17, ADD3, COL14A1, EIF4A1, HYAL2, NFIA, PLVAP, PTPRB, SERPINF1, VWF, LAMA4	monkey
NUAK2	ARMC2, BICDL2, CASP3, CD19, DDX47, DGKD, DHCR24, ERBB2, GALK2, GDI2, GPR171, HUWE1, PDGFRB, RCAN3, RGS9, SCAND1, TAGAP, TAX1BP3, TMEM19	-	monkey
POLD2	DUSP22, NDNF, PSMA6, PTH1R, TDRD7	CLIC5, TPM2, UNC13D	monkey
PPARG	ABCG1, ALOX5, ALOX5AP, CHI3L1, CHIT1, DOCK2, NCEH1, MMP14, MMP19, NRP2, PEG3, PPARG, APOE, ABHD5, CSTA, MARCO, TM6SF1	LRP1, SERPINE1, SLC7A7, SLCO2B1, UBASH3B, AKR1A1, CD4, GALNT1, HBEGF, APOC4, CCL18, CYBB, HK3, MRC1, SGMS1	monkey
PRDX5	AIG1, ANAPC10, ANAPC16, AP1M2, ARID4B, ARL1, HNRNPF, LHX6, LSM6, MRPS21, NDFIP1, NDUFS4, PRKAG2, SLC25A3, TGIF1, TOPORS, ZFAND5	-	monkey
RB1	ARL4C, CDKN1A, CDKN1B, GJA5, GPR183, IGFBP3, JUNB, MEF2C, NR4A3, PRNP, SRSF7, ZEB2	CCDC82, DKK2, MRPS15, RGS1	monkey
REL	AGAP3, BIRC2, CD40, CD83, DGKD, DOCK10, DUSP2, EPSTI1, ETV3, FNBP1, HMGN3, LAT2, LYST, MARCKSL1, NFKBID, RASGRP2, REL, SAMSN1, SYK, TRAF3IP3, AGFG1, AKAP13, APBB1IP, ARL5B, BCL2A1, CD69, CD86, CLEC2D, COTL1, CST7, CTSH, CYLD, DAPP1, DOCK11, FOXO1, G0S2, IL2RB, IL7R, IRF8, KIF3B, LAPTM5, LTB, LYN, MATK, METRNL, NCF1, NCKAP5, NFKBIA, NR4A1, NR4A2, NR4A3, PRKACB, PTPRE, RAB8B, RABGAP1L, RAP1B, RCSD1…	GZMA, TIPARP, ITGAM, OSBPL11, ARL8B, DOCK8, KLRD1, YWHAG, PTPN22, ACTB, BTG2, CCDC82, CTBS, CXCL8, F5, SELL, SH3BP5, SHTN1, SNRPB, SRI, TESC, TRIM44, BIN2, IL10RA	monkey
RFX2	LRRC34, MDM2, PI16, TNFRSF10A, ARHGAP5, RGS18, TMEM9B, TWF1, GALM, PROM1, TMCO3, ADGRE5, AK9, DUSP14, IQCK, PGAP1, RTN3, TMEM255B, CCDC157, KIF9, PWWP2B, ST6GALNAC2, TSNAXIP1, UGCG, NEK1, IFT172, TSPAN1, PPIL6, ARHGAP21, CFAP70, GPAM, DIDO1, KYNU, SYTL4, CBY1, IFIT2, CDADC1, ECI2, GALNT7, ADGB, AK8, ANKRD26, ARMC3, BBOF1, CAPS2, CATIP, CCDC103, CCDC121, CCDC146, CCDC180, CCDC30, CCDC65, CCDC78, C…	ATP6AP1, ITM2A, TMEM143, SPNS3, NCF1, SLC22A16, DNALI1, JMJD6, SLC25A31, RNFT1, DALRD3, BAG5	monkey
SIX4	CFAP52, DNALI1, PLEKHH2, PLXNB1, SIX4, STRBP, TP53INP1, ZDHHC1	MLF1	monkey
SOX4	CTNNA1, MDK, NREP, PGC, PSD3, SH3KBP1, GJA1, WWTR1, CDH5, COL6A3, CP, DST, EMCN, ERG, EXOC6, FBN1, GNG11, LIFR, NPTN, NRP1, PODXL, PTPRB, RAB13, RBMS3, SCARA3, SORBS2, SORT1, SVEP1, THBD, TMTC1, TSC22D1, UBE2D3, YAP1, EMP1, NFIB, OPTN, RBFOX2, SFTPC, SLIT3	-	monkey
SOX9	ARRDC3, CP, DDR1, TF, IL13RA1, KDM5B	CCNO, PIGR, S100P, SCGB3A2, SCIN, SYTL2, AQP5, ERRFI1, SLCO1A2, SOX9, PLA1A, SCGB1A1, SERPINA3, BMP3, SLC22A3	monkey
SP100	ABCD3, ABI2, ABL1, ADAM10, ADAM17, ADD3, AIP, AK1, AKAP9, AMD1, ANAPC10, ANP32B, ANXA4, AQP3, ARF5, ARHGAP5, ARHGEF1, ARL5B, ASPSCR1, ATF4, BTG1, C15orf48, CA8, CADM1, CALR, CAPZB, CASKIN2, CCDC88A, CCND1, CCND3, CDKL5, CDKN1B, CLK1, COQ4, CORO1A, CPE, CREM, CTNNB1, CXCR4, CYLD, DDX3X, DENND3, DUSP5, DUSP6, EFNB2, EIF4G1, EIF4G3, EIF5, EML4, EMP3, EPAS1, EPB41L2, EPHB4, EPN2, EPS15, EPSTI1, ETS1,…	-	monkey
SPI1	AIF1, BHLHE40, C1orf162, C1QB, C1QC, CD163, CD37, CFD, CFP, CSTA, DNASE2B, FAU, GABARAP, GAPDH, GMFG, IGSF6, LST1, MPEG1, MS4A7, NCKAP1L, PABPC1, PCDH18, PILRA, PLEK, PTPN6, RNASE6, SGK1, SPI1, SRGN, SVEP1, UBE2D3, CDKN1A, JUNB, C3AR1, CLEC4E, FCER1G, GPR183, KCTD12, RAB1A, SAT1, CLEC4A, ITGAM, P2RY13, SNX10, ALDOA, C5AR1, CD4, CLEC7A, OSBPL11, PLXDC2, KYNU, RASGEF1B, TIMD4, FGL2, MAN2B1, TCF7L2,…	AKR1B1, AP1S2, GGA2, KLF6, LPGAT1, NPC2, NUCKS1, TKT, TM9SF2, TMEM14A, TMEM234, USP36, CD300LG, CMAS, EXOC5, FABP4, NCEH1, YWHAE, CAB39L, CNN2, IFI30, OSBPL6, PDGFRA, SCPEP1, SERPINB1, SLC18B1, SRSF5, ATRAID, BSG, C11orf1, CBX3, CCDC88A, CD109, CDH1, DDX24, EIF5, FNDC3B, FTH1, GRK3, HMGCS1, ITPK1, NDFIP2, PCOLCE, PPP1CA, RPL24, RPS20, RSRP1, STXBP2, COLEC12, LAMTOR4, LRRFIP1, MSMO1, TM6SF1, IFI6,…	monkey
SREBF2	HPS5, LZTFL1, NPHP1, SREBF2, USP2, ADAM17, ANAPC10, CFI, CLEC4E, COL4A5, EFR3A, ELF5, GAS7, MIOS, SHTN1, SIL1, SQLE, UBXN6	ACAA2, ACADVL, ACSL3, ACTN1, ALAS1, ANKRD46, ANXA4, APOE, APP, ARHGAP12, ARHGAP18, ARHGEF9, ATP2C1, ATXN2, B3GNT2, BCAM, BMPR1A, C1GALT1C1, C6orf62, CADM1, CAPRIN1, CAST, CCDC33, CCT2, CD47, CD55, CD9, CDKL5, CDKN1A, CEBPB, CELSR1, CERS2, CFAP20, CFAP221, CHD3, CHD6, CHID1, CHKA, CLEC11A, CPEB4, CRACR2B, CUEDC1, CXADR, CYB561, CYSTM1, DDAH1, DDIT3, DDR1, DENND4C, DLG3, DNAI1, DNAJA1, DNAJB1, DZIP…	monkey
STAT1	BAIAP2L1, EXOC6, IFI6, LAP3, MEF2C, MX1, OAS2, PAK2, RNF213, SP110, STAT1, ANKRD26, APOBEC3H, ARHGEF9, ARL5B, ATP2B1, B2M, CLEC2B, CSF1R, DBNL, DLL4, DYNLT1, EFCAB6, EPC1, EPN2, ERG, EVA1C, FKBP9, GBP3, GNA13, HEATR9, IDO1, IFI16, IFI44, IFI44L, IFIT3, IFT122, JAK2, KLF7, LMNB1, LRRK2, LSP1, LYZ, MAP3K11, MDH1B, MX2, NCKAP1L, NCOA7, NLRP3, NME7, OAS3, ORC4, OSBPL6, PARP14, PDE4B, PDLIM3, PIAS1, P…	CYLD, AIM2, APOD, CASP12, RNASEH2A, TMEM100, TNNI2, AKAP13, IL1B, RILPL2, SERPINB1, SLC7A2, TLR4, WDR19, RBM23, TRIM22, CLEC4A, DHX30, FNDC3B, LAPTM5, RAB7A, SORL1, SPNS3, TIE1, YWHAB, FUZ, IL7R, BIN2, CAPZA2, CCND3, CDK17, CFAP52, CSF3R, CTTNBP2NL, DUSP14, IVNS1ABP, KIAA0825, KTN1, LEPR, LGALS8, LTBR, MNS1, MSN, NCOA3, NFE2L2, NFIL3, NOSTRIN, PSMB9, RALGPS2, REV3L, SCAF11, TIPARP, TTBK2, TTC30A,…	monkey
TAF7	ACBD3, ACSL3, ACSS2, ACTR3, AGL, AMD1, ARF3, ARF6, ARID4B, ARRDC3, BTG1, BUD31, CACYBP, CALCOCO1, CAPZB, CCDC121, CCDC191, CCSER1, CDK2AP2, CEPT1, CETN3, CHD6, CREM, CYB561A3, DDIT3, DDX17, DDX3X, DENND6B, DERL3, DESI2, DLL4, DOCK8, DTD2, DYNC1I2, EIF3F, EIF4G1, EIF4G3, EIF5, EML4, EPC1, EPHB4, EPN2, ERGIC1, ETS2, FCHO2, FKTN, FOS, FOXO1, FYN, GALK2, GLG1, GMPR2, GNB2, GPBP1, GPR155, GRB2, GTF2I,…	ARFIP1, ARPC3, AZI2, BAG6, BRD2, CD19, CHMP5, CIB1, COX5B, DBNL, DIDO1, DNAJA1, DOCK10, EIF3K, ELK3, EXOC5, FAM120B, FSIP1, GSE1, HIPK1, IQGAP1, LMAN2, NAPEPLD, PKIG, PLEKHG2, PRKAG2, RAN, RAP1B, RCSD1, RER1, RNMT, RPS21, SBDS, SF3B6, SLC38A2, SLC7A7, SLC9A3R1, SPTLC2, SQSTM1, SRSF5, SRSF9, TAX1BP1, TMEM234, TRMT112, UCP2, VASP, VPS25, VWA3B, WRAP53, ADAR, ARGLU1, DENND4C, HSF1, KIAA0319L, LMNB1,…	monkey
TBX3	-	ADGRL2, BTBD3, ITGA1, TBX3, ACE, EDIL3, EDNRB, FRZB, TSPAN12, S1PR1, TMEM100	monkey
TCF7L2	ARHGAP12, BAZ1A, CASP3, CD4, CITED2, DUSP6, EIF4G2, ETS2, FMNL2, GATA2, KCTD12, NUCKS1, PABPC1, PRDX1, RASSF5, TCF7L2, TUBA1A, VCAN, ZEB2, AKAP12, ARHGEF28, CCDC88A, CLEC7A, CYBB, IDO1, IFIT2, LRRFIP2, MPEG1, MRC1, MX1, PRELP, PRKAR1A, SLC11A1, SP100, TIMD4, ALDOA, KLF4, PCDH18, USP8, GPNMB, LONRF3, MMP19, PTAFR	C3AR1, YWHAG, C11orf58, C1QC, EREG, GAPDH, HK3, ROCK2, TFRC, AHNAK, AHR, ARL8B, ARRB2, CD14, CD68, DST, ECM1, ELF1, EPHB4, EPS15, FGL2, HSPB6, ISG20, ITGAX, LBR, LPP, OLR1, RAB13, RTN4, SERPINA1, TRIB1, TRIOBP, TSPAN31, UBASH3B, LST1, APOC1, CD36, CTTNBP2NL, DPT, FTH1, ITGA6, MYH9, NPTN, NUMB, PSAP, VASP, CAPNS1, CCSER2, GAS7, NCF2, PREX2, UBE2D3, EFR3A, FABP4, PPARG, ARHGAP18, LNPEP, RBM39, SULF…	monkey
TEF	ABCA1, ARID5B, ARMCX3, BMX, CCDC47, CLU, COL12A1, COL3A1, EPS15, FERMT2, GLG1, GSN, LRRC32, MXI1, NCKAP1, PDLIM3, PEBP4, PHEX, TEF, ZNF711	DENND3, LOX, NFIA, GJA4, ADAM9, AGAP3, ANKRD29, ANO6, ATP2B4, BEX2, CPQ, DSP, ECE1, EFNB2, FBLN5, FBN1, FKBP9, FSTL1, GAS6, GCNT2, IGF2, LHPP, LTBP1, MFGE8, NID1, NTN4, NUMB, PHLDB2, PLXNB1, PMP22, PTPRJ, SERPING1, SORL1, SPARC, SPOCK2, SVEP1, TACC2, WWC2	monkey
TGIF1	-	ATP1B1, C11orf1, CCDC148, CDS1, FAM117A, FOS, IFT27, IFT43, IFT81, MAFF, MTURN, PDLIM3, PLEKHG2, PMVK, PTPRU, PWWP2B, RAB25, RPL18, SIVA1, SOX9, TACC2, TRAF4, CTSV, FAM107B, HIPK1, RASSF1, RIN2, SLC31A1, ST3GAL4, TGIF1, TOB1, ZFAND5, CD9, GPRC5C, WDR73	monkey
TPI1	C6orf62, GAPDH, HNRNPA3, HSPA8, RPS19, TMBIM6, ALDOA, ANTXR1, CCDC80, CITED2, COL1A1, CTNNA1, EIF4G3, ELOVL5, FMNL2, LOX, LPP, LRP1, NACA, PALLD, PDGFRA, PLPP3, PLXDC2, PRELP, PRKAR2B, TCEAL9	-	monkey
TRAF4	-	BICDL2, CA8, EPHA2, ERGIC1, GPRC5C, TBX1, RHOF	monkey
TRIM28	BCL6, BCL9L, ERRFI1, ARHGAP21, EGR1, ERBB2, GOLPH3L, ITGAV, ITM2C, PER3, RABGAP1L	ACADVL, ANAPC10, ARL8B, CAPN2, CLCN3, CLTC, DDAH1, DDIT3, DHRS3, DIXDC1, DKK2, EIF4G1, EPHB4, ERBB3, KRT16, ME1, MET, NEDD4L, NQO1, PALLD, PDE4D, PRKCH, PTP4A1, RBM25, SFTPD, SYTL2, TRIB1, UBXN6, C11orf1, MBNL1, RALB, ABHD2, ATF4, CELF2, DOCK4, IFT74, JAK2, KIAA1217, LBR, LMNA, NFIC, PRSS22, RTN4, SH3KBP1, SQSTM1, SVIL, TACC2, WASF2, YAP1	monkey
VEZF1	-	ABCG1, ACAA2, ACAP2, ACER3, ACO1, ACSF2, ACSS2, ACVRL1, ADAM15, ADAM9, ADD3, ADGRF5, AIP, AK7, AK8, AKAP1, AKAP13, AKAP9, ALCAM, ANAPC16, ANKRD31, APLP2, APOE, ARF5, ARF6, ARFGAP3, ARHGAP12, ARHGAP18, ARHGAP5, ARL13B, ARL4D, ARL5B, ARMC2, ARMCX3, ASPH, ASPSCR1, ATG12, ATOX1, ATP1A1, ATP1B1, ATP2A2, ATP2C1, ATP6AP1, ATP6AP2, ATP6V1G1, ATRAID, BAG6, BAIAP2, BAIAP2L1, BCAM, BCAP31, BCL9L, BEX4, BLVR…	monkey
ZEB1	ADGRL2, DKK2, EPB41L2, ERG, FCGR1A, GNG11, IL7R, LTBP1, MYLK, NFIA, NREP, PTPRB, RGS5, TCF4, VIPR1, ZEB1	ADAMTS1, BMPR2, EPAS1, FLT1, FOXF1, GATA2, HEY1, IVNS1ABP, PODXL, TBX3, PDGFB, PREX2, MCAM, EFNB2, DOCK9, HMCN1, IL6ST, ITGA1, LIFR	monkey
ARNT	-	ANKHD1, ITGBL1, KDM6A, SLC25A36, ADARB1, BCAR3, CELF2, FAM214A, LPP, MORC2, STAG1, STARD13, NCKAP5, PTPN14, DDB1, IGF1R, PLAC9, GCNT2	rat
ATF3	ATF3, BTG2, DDIT3, FOSB, JUN, JUND, KLF6, PPP1R15A, FOS, IER5, IFRD1, ABHD17A, ACOT9, ADRB2, ALDOA, ANKRD1, ARL4A, ATP6V0A1, BCL11A, BDNF, C1orf198, CACNB2, CALR, CCDC125, CDC5L, CDKN1B, CDKN2B, CHCHD3, CLSTN1, CLTB, CRB3, CTSB, CUTA, CXCL16, CYC1, DDX50, DDX6, DERL1, DHRS7, DIP2B, DLGAP4, DNAJB4, DNAJB9, DNAJC8, DPM1, EFCAB14, EGR1, ELOVL5, EMC7, EML4, ENY2, ERBB4, ERRFI1, ESF1, FAM107B, FBXO10,…	SAT1, CCRL2, IFIT2, ABLIM3, DGKD, ETS2, MYO1E, TINAGL1, MPRIP, ZFP36, HSPA5, SLC35B1, PRKCG, NUDT4, RTN2, FXR2, ABCA5, ACSL5, ANO1, CLDN4, COPZ2, CSF1R, FADS3, GADD45B, GNB4, HBEGF, ITGB4, KRT8, LAMC2, LMNA, PARD6B, PSAP, PTGS1, SERTAD1, STXBP6, SURF4, TNFRSF12A, TNS1, UBC, IER3, KIAA0930, NRG1, PRDM16, RND1, SCNN1B, ABCA1, ALAD, ANXA1, ANXA4, ASAH1, B3GNT2, B9D2, BNIP3L, C1GALT1, CANX, CCNG2, CD…	rat
ATF4	ASNS, DDIT3, EIF4EBP1, LMO2, RASSF1, ZNRF2, FBLN5, GJA5, ID4, SOCS2, N4BP1	AKIRIN1, ARL5B, ATP6V0A1, BTG1, BTG2, CCDC124, CCNI, CCT4, CDC42, CDK2AP2, CHMP2A, CLTB, DAAM1, DKK2, EEF2, EFCAB14, EHD4, EIF3H, EIF4A1, FN1, FOS, FOSB, GUK1, HNRNPA2B1, ID3, IMPDH2, INPP5A, JAK1, JUN, JUND, KCNJ15, KLF6, LMTK2, LRRFIP1, MAFF, MLF2, MLXIP, MXRA8, NBR1, NR4A2, PLK3, PMAIP1, PPIG, PPP1R15A, RAB1A, RAB25, RANBP2, RBMS2, RPS29, RTN4, SH2D3C, SIK1, SLC3A2, SMDT1, SNX5, SRSF3, SRSF7, …	rat
ATF6	-	APPBP2, BCL11A, SIK1, SLC25A36, AFF4, AGPAT4, AHDC1, AIG1, AKAP9, ATF6, AZIN1, BAIAP2, DDX17, DIAPH1, DNMT3A, ERBB4, ERRFI1, EXT1, EYA4, FAM117B, FBXW7, FOSL2, HDAC9, IFRD1, IRF2, JARID2, JUND, KANSL1, MAPRE1, MED13, MYLIP, NFATC1, NR4A2, NR4A3, PHF20, PIAS1, PMAIP1, POC1B, PPP1R12A, PTPRJ, RFX3, RIMS2, RIN3, SLC25A5, SMAD3, STAMBPL1, TAB2, TBC1D32, THRAP3, TNFAIP8, TRAM1, UAP1	rat
BCL11A	ACIN1, ADCY2, AFF1, AFF3, AGPAT4, AKAP13, ALOX5AP, ANP32E, ANXA2, ARFGEF2, ARHGAP17, ARHGAP22, ARHGAP25, ARHGAP30, ARID1B, ARMC8, ASAP1, ATF3, ATG16L1, ATP2A3, ATP2B4, B3GNT2, BANK1, BAZ1A, BBX, BCL11A, BLNK, BLOC1S2, BTG1, CAPG, CAPZB, CBFA2T3, CBFB, CCL18, CCL3, CD37, CD53, CD68, CD86, CDC42BPA, CDH22, CDK12, CDYL, CELF2, CFP, CHD4, CHD6, CIITA, CNKSR3, CNPY3, CORO1B, CREBBP, CREM, CSK, CTSS, C…	ACER3, ADCY6, AMD1, ANTXR2, AP1S2, APAF1, ARHGAP15, BACH2, BCL3, BIRC3, C5, CAMK1D, CBL, CCL17, CD14, CD48, CD79B, CD83, CDON, CEACAM6, CLEC4A, CORO1A, CREBRF, CYTH4, DENND1B, DENND4A, DMXL1, DOCK11, EBF1, EPSTI1, EVI2A, FCRLA, FERMT3, FUT8, GLIPR1, GPBP1, GRK6, GSAP, HAVCR2, IDH2, IKZF3, INPP5D, KDM6A, KPNA4, LBH, LRRC25, LRRK1, MAN1A1, MATK, NCKAP1L, NUP210, PHF3, PIM1, PLAC8, PLBD1, PLCL2, PLD…	rat
BCL11B	BCL11B, CAMK4, LEF1, SATB1, TRIM5	-	rat
BCL3	ABL2, C1QTNF7, EGR1, ENG, HECW2, LUM, SHANK3, SMAD3, TAL1, ZFPM2, BCL3, BIRC3, CDK17, CNKSR3, CPLX2, GPR182, HDAC9, LMO2, LRRC32, MSRB3, NFKBIZ, RUNX2, TAGLN, ADAMTSL4, ADGRL1, ADORA2A, ANKRD6, ARAP3, ARHGAP10, ARHGAP23, ARID5A, BICC1, C3orf70, CBFA2T3, CHN1, CLIC2, COL6A2, GHR, INPP5A, KLHL6, MAFF, MAGED2, MORC2, NDE1, NR4A1, PLXNA4, PLXND1, PRTFDC1, PTPN14, RASGRP3, RNF114, RTP4, SH3PXD2A, UAP1…	BCL11A, ADCY2, CDK19, MCTP1, PAX5, TES, ADAMTS1, TIE1, MEDAG, PCSK5, PREX2, CSMD2, S1PR4	rat
BCLAF1	ARF1, C17orf49, CA8, COX6B1, CTNNB1, EIF3I, GNAS, PARP4, PARVG, PCBP1, POMP, PRRC2C, PURB, RACK1, RPL38, RPS27A, SRP14, TCP1, TIMM8B, TM9SF3	ARMCX3, ATRX, BCLAF1, CSDE1, EIF3H, EIF4G2, GAPDH, HNRNPAB, HNRNPD, HSP90AA1, LAMTOR4, LCOR, MCL1, PRKAR1A, PSEN1, RAB1B, TMED4, TPRKB, ZC3H15, COX6A1, TMEM238, TUSC2, HNRNPA2B1, MRPL36, PRR15L, RPS29, ARRDC3, RPS4X, SUN2, B3GALT4, TAF9, CHD4, ABCA7, ACTG1, AKIP1, C22orf23, CHD3, IL6ST, STAMBPL1, SYNE2, TBCB, ATP1A1, FOXA1, SAR1A, UBE2M, ZNF106, CALM2, CCDC34, DAZAP2, GPX4, PPIL1, PSME1, RAB29, S…	rat
BHLHE40	AMZ1, BHLHE40, GFOD1, PTPRS, CHSY1, DGKG, PRDM1, RABEP1, SETD7, GPR182, PPRC1, RBM38	ZFPM2, LBH, NRGN, RNF157, SYTL3, ARHGAP10, ATP2A3, BICC1, BRD3, CBL, ETV6, EXT1, FNIP2, GRB2, MED13, PIM1, PLCL2, PLEKHO2, RTN2, SLC16A1, SLC16A6, SNX18, TRPS1, MEDAG, LRRK1, ADAP2, DPT, HAVCR2, MMP2, NCALD, NR4A1, SLC1A4, SMAD1, TBC1D1, ZC3H12D, ABCD3, ACACA, ACTR3, ACVRL1, ADAM23, ADAMTS10, ADAMTS2, ADARB1, ADCY6, ADGRG6, ADGRL1, ADIPOR1, ADORA2A, AFF4, AKAP13, AKT3, ANP32A, ANXA6, AP1S2, AP3D1…	rat
BHLHE41	AGTRAP, ATP6V0D1, BHLHE41, CAMK1, CTSA, DAZAP2, FRMD4A, IL18, PLEC, PMEPA1, PNP, RARA, RGL1, RTN4, TNFAIP2, TRAPPC2L, ABCF1, ACAP2, ACP5, ALDH3B1, ANKRD12, AP1B1, ARHGDIA, ARL8B, ARMC9, ARMCX3, ATG3, ATP6AP1, ATP6V0C, ATP6V1A, AXL, B2M, BATF3, BAX, BHLHE40, BMP2K, BNIP3L, C12orf43, CCDC88C, CCNG2, CD164, CD63, CD68, CDC5L, CDK4, CFL2, CITED2, CLTC, CNDP1, COMMD4, COMMD9, CSTB, CTCF, CTSB, CUTA, C…	CD36, DST, MYO5A, NDRG1, PCSK1, PPT1, RXRA, SGMS2, APBB1IP, ATP6V1B2, IGF1, MYH9, QKI, RGCC, TUBA1C, YBX3, CDC42EP3, HCK, AMZ1, NRROS, EPB41L2, NCF2, PARVG, SESTD1, PLA2G15, MSL3, CELF2, CYTIP, ETF1, NCK1, NCL, NPC2, OSTM1, SLC15A3, ARL4D, ASAP1, BRD4, DNAJA4, GRINA, LAMP2, MSL1, PCBP1, TAB2, DAB2, ITGB2, RAMP1, SMPDL3A, GLUL, WDFY1, ASAH1, LTA4H, RDH5, SFR1, MAF, REXO2, SVIL, PLET1, TACC1, C5orf…	rat
BPTF	EFNA5, FBXL20, TLE4, B3GNT2, BPTF, EYA2, FOXN3, FSIP1, PLEKHA5, RFTN1, SLC23A2, TTLL9	-	rat
CBFB	ARHGDIB, BCL2, CDC42SE2, CELF2, CHSY1, GZMA, MAN1C1, MCTP2, MYO1F, PTPN22, RUNX2, MLF2, TNRC6B, CCND3, BBX, CNOT1, ASCC3, DENND4A, EFHD2, PDE7A	SNX30, ACAP1, GZMK, IL21R, PRF1, RAP1GAP2, BRD3, ENTPD1, GMDS, RB1CC1, RRAS2, OSCP1	rat
CEBPB	ALOX5AP, CTSB, IGF1, LIPA, NADK, OLR1, PLA2G7, CD63, GADD45A, LRG1, HCK, IFIT3, IL1RN, S100A9, SLC11A1, SLC16A3, TALDO1, AOAH, IGSF6, LST1, MCEMP1, FCER1G, NCF4, TNFSF13, AGAP1, ATP6V1A, BCL2A1, BHLHE41, BRI3, CA5B, CAST, CDYL, CTSD, GLRX, GLUL, GPNMB, IL17RA, LCP1, PLA2G2D, PMEPA1, PPARG, PRDX5, SDCBP, SPIC, SULF2, VNN1, PRG4, TIFA, TTC39B, XBP1, CD68, CLEC4D, SMPDL3A, CYBB, FOS, IL18, MSR1, GRN…	KRT79, SIDT2, AIF1, ASPA, LAIR2, GLIPR1, HACD4, IL20RB, IRF1, LITAF, NRIP1, PIK3R5, PLEK, PNRC2, TMEM229B, TPP1, VASP, WDFY3, WDR1, APOBEC1, CAP1, CD14, GADD45B, LRP1, PPP1R14B, SGPL1, ETFB, PFKP, RABL2A, RHOC, SRP14, LARP4B, ADIPOR2, CD274, CSK, GNG12, NDFIP1, PTPN1, QSOX1, SPTY2D1, ADAM17, BATF3, CD47, CHMP3, EHBP1L1, GDA, MDFIC, MYO1G, PTPRC, RAB7A, RAP1B, TXN, CSTB, FCGRT, ADARB1, AKR1A1, ALD…	rat
CEBPD	ABI3BP, ACKR3, ACSL5, ACTA2, ADAMTS2, AKAP12, ARHGAP23, ARID5A, BICC1, C1QTNF7, CNN3, CSRNP3, CTSV, CTTNBP2NL, DCN, FAM227B, GHR, GRK5, GULP1, HECW2, LAMA4, LRP4, LTBP1, LUM, METTL24, MMP2, MTUS1, NKD1, PCSK5, PLPP3, PREX2, PRTFDC1, PTCH1, QSER1, RASAL2, RCBTB2, SOX13, STIM2, TGFBR3, TMCC2, TMEM47, WWTR1, XDH, YES1	ABI2, ACE, ADAMTS10, ADAMTSL4, ADARB1, ADCY6, ADGRF5, ADGRL2, ADGRL3, AGPAT2, AMBRA1, ARAP3, ARID2, ARL4C, AZIN1, BACH2, BHLHE40, C11orf96, C1QTNF1, CACNB2, CALCRL, CCDC68, CCND1, CCSER1, CD200, CD81, CD9, CDC42EP4, CEBPB, CEP85L, CFLAR, CLU, COQ10B, CPLX2, CREB5, CROT, CSNK1A1, CTCF, CTIF, CTNNA1, CTNND1, DACH1, DDIT4, DKK2, DLGAP4, DLL4, DOCK4, DPYD, EIF4A1, EIF4EBP1, ELMO1, ENG, ENTPD1, EPAS1,…	rat
CEBPZ	-	ABCA1, ABCA5, ABCF1, ABI1, ABR, ACACA, ACAP2, ACBD3, ACER3, ACIN1, ACLY, ACOT7, ACSL4, ACSL5, ACTB, ACTN4, ACTR2, ADAM10, ADAM17, ADAMTSL4, ADAP2, ADARB1, ADCY6, ADCY9, ADD1, ADD3, ADIPOR1, ADIPOR2, ADK, AEBP1, AFF1, AFF4, AGAP3, AGPAT4, AHNAK, AIF1, AK7, AKAP13, AKAP5, AKIRIN1, AKR1A1, ALAS1, ALDOA, ALOX5AP, ALPL, AMBRA1, AMD1, AMZ1, ANAPC16, ANKHD1, ANKRD1, ANKRD11, ANKRD44, ANPEP, ANXA1, ANXA2…	rat
CHD2	-	CHD2, DDX6, FUT8, GATAD2A, KAT6B, KMT2E, MAN1C1, PDE6D, PDIA4, RAB8A, RPS6KA5, SF1, DMXL1, LGI3, MBTPS1, NAPA, SPOP, DDX17, DSG2, FBXL20, FBXW7, GALNT7, LRBA, PKN1, RFC1, STX18, UBL7	rat
CREB1	ARFGEF2, ATP6V0D1, CEP162, DPT, ELL2, FNDC3A, PRKAG2, RAB3IP, SMG6, TGIF1, USP36, ZNF292, ZNF462, ADAM9, AGPAT4, AKAP9, ANKRD17, ANTXR2, APBB1IP, ARIH1, ARL5B, ATF3, AVPI1, BACH2, BRAF, BTG1, C1GALT1, CADM1, CAPZB, CCND2, CD2AP, CLTB, CREM, CRIPT, CSRNP1, DENND4A, DMD, DNAJB2, ELAVL1, FAM117B, FAM50A, FCF1, FKBP3, FOSB, GNAI3, GPBP1, GPR158, HERPUD1, HHIP, ID4, IMPDH2, IRF6, KCNT2, KIAA1217, KLF1…	ALDH3B1, AP1S2, GYG1, IL1R2, KDM4C, LTBP3, NFATC3, PACSIN2, PIM1, SLC16A3, TMIGD3, ABHD5, ACACA, ACOT7, ACTA2, ACTN4, ACTR3, ADAM23, ADAMTS9, ADCY2, ADD1, AGAP3, ANKRD12, ANKRD44, ANKS1A, ANP32B, ANXA2, AP2M1, AP3D1, ARAP2, ARHGAP22, ARHGAP24, ARHGAP26, ARHGAP42, ARHGDIA, ARHGEF26, ARHGEF3, ARID1A, ARID1B, ARL6IP5, ARL8B, ARRDC3, ASAP1, ATAD2B, ATP6V0A1, ATXN1, AURKB, AXL, AZIN1, BATF3, BCAP29, B…	rat
CREB5	-	ARAP3, BEND6, CD83, CREB5, CSRNP3, DENND4B, EDIL3, ELMO1, FILIP1, FN1, GPR183, IGF1, KCNN3, LPAR6, MCAM, MEF2C, MICAL2, PLEKHA1, PPARG, PRICKLE2, PTPRO, QSER1, SAT1, SBSPON, SCN3B, SPAG9, TCF4, TMCC3, TSPAN18, UST, MAFB, PEA15	rat
CREM	BCL11A, ELL2, NR4A3, PDE4B, CWC25	CREM, SLC38A1, CERK, CBFB, ZEB2, ARHGAP15, CLIC2, ADAM23, AFF1, ARID5A, ARID5B, BASP1, CCND2, CCNY, CD7, CD83, CDYL, CMIP, CREB5, CSK, CYFIP2, DAPP1, ERRFI1, EYA4, FGD3, FOXN3, GAB2, GPBP1, IL6R, IRF5, JARID2, KCNAB2, KCNT2, LSP1, MEF2C, MYO1G, NDRG1, NFATC1, NFKBID, NLRP3, NR4A1, PIK3R5, PIM1, PKIB, PLCL2, PRKAG2, PTAFR, PTPN4, RASA3, RASSF4, RFTN1, RUNX1, SIK1, SLC16A3, SSH2, TGIF1, TMTC2, TRPS…	rat
CTCF	-	ABHD17B, NDE1, RHOG, RPS6KA5, SMC4, TUBA1C, TUBB, USP15, ARMCX3, ATP6V0D1, BAX, BPTF, CACUL1, CCDC6, FAXDC2, FNDC3A, GNPTG, HNRNPA3, LRPPRC, MAX, NFATC3, NPTN, ORAI2, PIP5K1A, QPCT, RABEP1, RPS28, SAE1, SMG1, TCEAL8, UBN1, ZNF292, ABI2, CCND2, CCND3, NOL7, ABCA1, ABCA3, ABCA5, ABCD3, ABCG1, ABHD17C, ABL2, ABR, ACAD11, ACKR3, ACTR3, ADAM10, ADAMTS10, ADARB1, ADCY2, ADCY9, ADD1, ADD3, ADGRL2, ADIPO…	rat
CUX1	-	AEBP1, GPR158, OPHN1, PDGFA, RAB38, SEMA3A, USP54, ADCY9, COL12A1, CRLF1, HBEGF, MBNL1, NCKAP5, PRKCZ, SHROOM4, TNS1, ADAM10, AGAP3, AHDC1, ALCAM, APAF1, ARAP2, ARHGAP29, ARHGAP5, ARHGEF28, ARID2, ARIH1, ATAD2B, ATXN1, BCAR3, BNIP3L, BTG3, CAMK2G, CDK14, CERS2, CLASP1, CSGALNACT2, CSNK1D, CSRP1, CTIF, CTNNA1, CTPS1, CTTN, CTTNBP2NL, CUX1, DMD, DPEP1, DUSP10, DUSP7, EFEMP2, EML4, EML6, EPB41L5, ER…	rat
DBP	ACTG1, ANO1, ARHGAP32, BEST3, C4BPA, CC2D2A, CDC42EP4, FAM135A, FAM13A, HDAC7, HDC, KLF9, LIFR, MET, MORF4L2, PBX1, PER3, PKP4, PREX2, PTGFRN, RBP4, RNASE4, SERPINE2, SLIT2, SOX4, STAMBPL1, TEF, TOX3, TXNDC12, ADGRG1, ALDH7A1, ARL4A, ATP1B1, CCDC88C, CHIA, CHST9, CRIM1, DMC1, DPYD, ELOVL5, EPAS1, FCHO2, FMN1, FNDC3A, GAS7, HIBADH, JADE1, KCNJ15, LRRC23, MAP7, MXD1, ODF2L, PLEKHG5, POR, PPP2R5C, R…	DBP, STK32A, IRF6	rat
DDIT3	ATF3, CSF1, CWC25, DDIT3, IL20RB, OSM, PRKCG, SLC16A3, TIPARP, ZC3H4, BDNF, DGKD, IL1B, LRG1, NFE2L3, PLAUR, SLC16A6, SMURF1, WSB1, DGAT2, G0S2	ACER3, ADAMTSL4, ARID5A, ATP6V1B2, BACH2, C1orf198, CCL18, CCNG2, CDKN1A, CERS6, COMMD3, CSRNP3, CTTNBP2NL, DNAJB4, EHD1, ERN1, EXT1, FBLN5, FLRT3, FLT3, HDAC9, HOPX, IER2, IL6R, IRF8, KANK3, KPNA3, MKNK2, MLXIP, NLRC5, NR1H3, NRG1, NUP98, OSBPL8, P2RX7, PAX5, PCGF5, PHACTR2, PIK3C2A, PLD1, RB1CC1, RIN3, RMND5B, S100A8, SLC20A1, STAMBPL1, STX11, TBC1D1, TINAGL1, TRAM2, TXNDC12, USP24, CSRNP1, GJA…	rat
DMC1	ANKRD6, FBXO36	-	rat
DMRTC2	-	FAM3C, TNFAIP8L2, CA5B, CDC42EP3, DAB2, IL18, XRCC5, IGF1, MRC1, PPARG	rat
EGR1	-	ABCA1, ABCA5, ABHD17B, ABHD17C, ABI1, ABI2, ABL2, ACAD11, ACKR3, ACTN1, ADAM9, ADAMTS10, ADAMTS9, ADARB1, ADCY6, ADCY9, ADD3, ADGRF5, ADGRG1, ADGRL1, ADGRL2, ADGRL3, ADIPOR1, AFF1, AFF4, AGAP1, AGPAT4, AHDC1, AKAP13, AKT3, ALCAM, ALDOA, AMBRA1, AMD1, AMIGO2, ANAPC16, ANKHD1, ANKRD12, ANKRD17, ANKRD28, ANKRD44, ANKRD50, ANP32E, ANTXR2, ANXA4, AP2S1, APLP2, APP, ARAP3, ARHGAP17, ARHGAP23, ARHGAP29,…	rat
ELF2	AGPAT4, CCL2, CREBRF, NFAT5, NFKB1, UST, ARL5C, ERBB4, KANSL1, PARP9, RUFY1	BCL3, SLC15A3, BBX, CDYL, CREB5, DGKG, ELF2, GAB2, GABBR1, GALNT7, GDI2, LDLRAD4, LITAF, TEX2, ZC3HAV1, ABR, ACER2, ACER3, ACSL5, ACTR2, ADAMTSL4, ADD3, ADGB, ADGRE5, ADGRG6, ADGRL2, ADGRL3, AHDC1, AHNAK, ALDH1A1, ALOX5, ALOX5AP, ANKRD11, ANKRD44, ANKRD6, ANKUB1, ANO6, AP1S2, APP, ARAP2, ARF1, ARHGAP15, ARHGAP24, ARHGAP25, ARHGAP29, ARHGDIB, ARHGEF2, ARID5A, ARID5B, ARPC1B, ARPC2, ARPC4, ARSB, AT…	rat
ERG	ADGRF5, ADGRL2, AFF3, ARHGAP31, ARHGEF12, B4GALT6, CCDC68, CDH5, CEP85L, CLEC14A, CTTNBP2NL, DGKH, DLL4, DOCK9, ECE1, EGFL7, EMCN, ENG, EPHB4, ERG, ESAM, FAM174B, FLT1, GATA3, GHR, GPIHBP1, GRK5, HDAC7, ITGA1, KDR, LAMC1, LMO2, LRRC32, MYO10, NOSTRIN, PPP1R16B, PRKCE, PTPRB, RARB, RASGRP3, RBFOX2, RGS3, RHOJ, RIPPLY3, SCN3B, SH2D3C, SH3PXD2A, SHANK3, SHE, SMAD7, SMARCA2, SOX17, SPECC1, ST6GALNAC3…	MGMT, N4BP1, SEC14L1, SLC8A1, ZBTB16, PRSS12, TNFSF10, ACER2, RTP4, SIPA1L2, SLCO2A1, FAM81B, RGS12, NELL1, TSPAN7, PAWR, ACE, BMP6, CDC42BPB, KIF26B, MYRIP, NIPAL2, PIP5K1C, SAMD12, SLC44A2, AGPAT2, MCAM, CSMD2, PAFAH2, GIMAP1, IGFBP7, PHF20, PLAT, PREX2, ADRB2, ADGRE5, NECTIN3, RAPGEF5, CCL4L2, GALNT18, NOTCH1, TRIB2, WIF1, CLEC1A, ADAMTS1, AHDC1, ARHGAP23, ARHGEF2, BCAM, C1QTNF1, CBFA2T3, CDC4…	rat
ETS1	ABR, ACOT7, ACSL5, ACVRL1, ADAMTS10, AFF3, AHDC1, ANKRD44, ARHGAP15, ARHGDIB, ARHGEF1, ARHGEF15, ARHGEF3, ARPP21, ATP2B4, CAMK4, CBLB, CD247, CD53, CD79B, CD96, CDIPT, CLASP1, CLNK, CREM, CYTL1, DGKZ, ECSCR, EGFL7, EMCN, FAM107B, FKBP5, FLI1, FMNL1, FRMD6, FRYL, FSTL1, FXYD5, GABPA, GGNBP2, GIMAP1, GMFG, HCLS1, HNRNPF, HPCAL1, HYAL2, IKZF1, IL18RAP, IL2RB, IQGAP2, ITGA1, ITGA4, ITGAL, JAK2, KLRG1…	PTPN18, PHLPP1, DENND4B, FMO1, GBE1, VCAM1, PPM1F, NCOR1, EPC1, MTUS1, PGM5, RPGR, STK17B, FASLG, ARL5A, GNA14, LYSMD2, UNC13D, YWHAH, SMAP1, GSTO2, OSBPL11, ANKRD12, CCNG1, GATA2, MSRB3, N4BP2L2, PDE3A, R3HDM1, TMSB10, CNOT4, SLC4A7, ARGLU1, IL18R1, ASL, CNOT1, FYCO1, NONO, POLA2, RBL2, SUCO, SAMD12, BIRC6, KIF13A, ACTR2, ADGRF5, ADGRL2, ADGRL3, ARAP3, ARHGEF12, ARID5B, ATXN1, B4GALT6, BANK1, BM…	rat
ETS2	CCL23, CDIPT, EPS15, FKBP5, IL11RA, LRG1, NFKB1, PIK3AP1, PLEKHO2, S100A9, SYNE1, FCGR3B, IL1RL1, NFKBIZ, NLRP3, SH3BP2, SYK, ZYX, IL1R2, AP1B1, BLNK, CYTL1, HCLS1, SAMSN1, ADIPOR1, GGNBP2, UBALD2, IL1B, PTAFR, TES, APOBR, ARL5B, CSF1, DLEC1, EMILIN2, FCGR1A, FLOT1, FOSL2, G0S2, GAS7, KDM5A, LPGAT1, MYLK, NEK11, NUP210, SLA, SPSB2, WDR1	EHBP1L1, ANTXR2, CLEC4E, ATF3, CASZ1, CIITA, CORO1C, CSF3R, DOCK11, ETS2, FLNA, GNA15, LBH, LIFR, MSL1, MSL3, MYH9, PARVG, PDLIM7, PLCG2, PLIN2, QSER1, RARA, SELPLG, SH2B3, SRGAP2, SRPRA, TNFRSF1B, ZC3H4, ZFAND6, MPEG1, ABI1, ABR, ADGRG1, AHNAK, ALOX5AP, ANKRD42, ARHGAP30, ARHGAP9, ARHGEF3, ARPC1B, ASAP1, AXL, BCL2A1, CAST, CCDC153, CCND3, CD53, CFP, CHD4, CREB1, CSDE1, CSK, CTIF, CTTNBP2NL, DENN…	rat
ETV5	ANXA8L1, AP1B1, BRD7, CHI3L1, CHSY3, CLPB, CRYBG3, HID1, LGI3, MITF, NECTIN1, SEMA4A, SFTPC, SLC34A2, SOCS2, TMEM163	ETV5, ENPEP	rat
ETV6	-	CMIP, ETV6, PYCARD, SEMA4B, TMIGD3, ABR, ACER2, ACSL4, ACSL5, ACTR2, ADAMTSL4, ADD3, ADGRE5, ADGRF5, ADGRG6, ADGRL2, ADGRL3, ADIPOR1, AFF1, AHDC1, AIF1, AKAP13, ALOX5, ALOX5AP, ALPK1, ALPL, ANAPC16, ANKRD11, ANKRD33B, ANKRD44, ANO6, ANTXR2, AP1S2, APAF1, APOBEC1, ARHGAP15, ARHGAP24, ARHGAP29, ARHGDIB, ARHGEF2, ARHGEF3, ARID1B, ARID5A, ARID5B, ARL4A, ARPC1B, ARPC2, ARPC4, ARSB, ASAH1, ATF3, ATF7, …	rat
FLI1	ADGRF5, ADGRL2, AFF3, AHDC1, AKAP12, APLNR, CDH5, CHN1, CMIP, CSRNP3, CTIF, CTTNBP2, CYYR1, EBF1, EGFL7, ELMO1, EPB41, FILIP1L, FLI1, FOXN3, FOXP1, GATA2, GFOD1, GPR182, HMCN1, LY86, MACF1, MAF, MAP3K3, MEF2C, MEIS2, NOSTRIN, P2RX7, PALMD, PAX5, PDS5B, PGM5, PLCB4, PLCG2, PLEKHG5, PPM1F, PTGFRN, RASGRP3, RIN2, SELPLG, SEMA6A, SHE, SKAP2, SORBS1, ST6GALNAC3, STARD13, STC1, TEK, TES, TGM2, TMCC3, T…	BIRC3, HAVCR2, PODXL, TGFBR2, TRIM33, ACE, ACER2, BHLHE41, CD302, CDC42, CXCR4, DENND4A, DNAJC7, DYNLL1, FUCA1, FUT8, GM2A, GSAP, HERC1, IQGAP1, ITSN2, LIPA, LRRK1, LY75, MPEG1, MSL3, MYLK, N4BP2L2, NCOA1, NFE2L2, PDLIM1, PLBD1, PLEK, PLEKHM3, PLTP, PNP, PRDX1, PTP4A2, SEC11A, SLC1A4, STX7, SYNCRIP, TAOK3, TBC1D23, TIFA, TMEM252, TYROBP, ULK2, USP24, ABL2, AOAH, APBB1IP, C1QA, CD2, CFD, CSNK1D, E…	rat
FOS	ATF3, BTG1, BTG2, FOSB, JUN, JUND, NR4A2, OSM, RPS29	CCNL1, CEBPB, FOS, FOSL2, IER2, NR4A1, PNRC1, SMAP2, ARL5B, CSF2RB, GAS7, GNB4, IFIT2, IL1B, RGS1, RGS2, RIOK3, S100A8, SELPLG, TAF9, TMEM154, DCUN1D4, DDX5, G0S2, HK1, PLA2G7, RAP1B, ZFP36, ANP32A, CHD3, EGR1, FAU, FKBP7, HECA, JAK1, KLF13, MCL1, MYADM, NDUFB2, NFKBID, NFKBIZ, PPP1R15A, PRKAR1A, PRRC2C, PTP4A1, PTPRS, RPS6KA1, SELL, SLC12A6, SSR4, TRA2A, TSC22D3, ZFAND5, ZFP36L2, ZYX, SRGAP2, SR…	rat
FOSB	ARL5B, ATF3, BTG1, BTG2, CLDN4, DDX27, FOS, FOSB, HECA, JUN, JUND, KLF6, MCL1, MYADM, NR4A2, PNRC1, PPP1R15A, RALA, RAP1B, RPS29, RUNX3, SELPLG, TRA2A, BCLAF1, CCNL1, DDX5, IER5, PRPS2, PTP4A1, FAU, HNRNPD, RGS1, TPP1	RGS2, TLN1, ARL5A, EIF3D, FNDC3A, NFIC, POLR2A, SRPRA, TAGAP, TRA2B, CHD3, DUSP2, IER2, EML4, IL2RG, SH3BP2, SLC15A3, UHRF2, GNB4, DENND1B, LTB, ID2, MAPKAPK2, CD274, SLAMF7, GADD45B, FMNL1, CFP, CD69, TAF9, CYTH4, IL18RAP, ITPR2, SMAP2, ACTB	rat
FOSL2	ADGRE5, ARL4D, BCL11A, BCL3, CAPNS1, CCND2, CEP164, FOSL2, GSDMD, ITGAD, JADE1, LCOR, METRNL, NCOA7, NFKB1, PAPPA2, RIN3, SYTL3, TBL1X, YIF1B	ARL5B, EMILIN2, IRF2BPL, MAF, NR4A2, RUNX2, USP22, ZNF462, MYH10, RGS2, TBC1D9, SLC16A1, SERPING1, LOX, MXD1, NR4A3, TNFRSF21, TMEM154, ARRDC3, SLC38A1, CLTC, FOS, OSM, SIK1, SLC16A3, RASGRP2, IL1B, ZC3H12D, ABHD3, ACTG1, AFF4, AHNAK, AIG1, AMOTL2, AMZ1, ANKRD11, APPBP2, ARHGAP26, ARL4C, ATF3, ATP6V0C, AZIN1, BCL9, BEND6, BNIP3L, BRD1, BTG1, C1GALT1, CALM2, CCDC124, CCNL1, CD53, CDK2AP2, CEBPB, C…	rat
FOXA1	BPIFB1, CA8, CCDC30, EHF, FAM184A, GP2, KCNJ15, KNG1, MUC5B, PRR15L, SOX4, VANGL1, FMO3, KLHDC7A, ZNF23, PAPSS2, AGR2, ARL4C, CDHR4, STAMBPL1, AKAP8L, BAIAP2L1, BCL9, BCLAF1, BPIFA1, C6orf132, CAPSL, CLDN10, CROT, CTTNBP2, DSP, ELOVL5, EPHX1, ERICH5, FAM47E, FAXDC2, FOXP2, FSIP1, GALNT3, GNAS, GSDMD, HID1, HNF1B, IL17RE, IL6ST, INPP1, IRF6, KLHL24, LIFR, LPAR3, MAL2, MAP7, MECOM, NR2F2, PACSIN3, …	CP, GDE1, MGST1, PRKAA2, PTPN13, CCND1, ENPP3, HSPB8, LYPD2, RCN1, SOX2, ADAMTS15, GGT1, ISG20, RASEF, TMC5, TTC39A, ATP1B1, C4BPA, CASP6, CHIA, FOXA1, GATA6, MICAL3, ALAS1, ARL3, TTLL7	rat
FOXA2	BAIAP2L1, C6orf132, EXPH5, FGFR2, FOXP2, GRB10, LLGL2, MECOM, MYO5C, PRKAA2, PRNP, RARB, RET, SLC22A23, WFDC2, WWC2, ZFHX4	ATP6V1C2, FOXA2, LMO7, NAV2, CDKL5, KANK2, MYO18A, NEDD4, OLFML2A, PTPN13, RREB1, FAM189A2, SPINT1, SYDE2, C16orf89, CMTM8, OSBPL6, SDC4, CDH1, MGST1, PPP1R14C, ADGRV1, ALCAM, ANK3, ARHGAP5, ARHGEF26, ATP10B, BMP4, CAT, CLPB, CXCL17, DAG1, EGFL6, EIF4A2, EPB41L5, FBXW7, FHOD1, LAMC2, MAL2, MBNL1, MMP15, MOB3B, NEDD4L, NFIA, NKX2-1, NPW, NSUN7, PAQR7, PDGFA, PKP4, PTPRR, RAI14, RMDN1, SCD, SDC1, S…	rat
FOXF1	ACVRL1, ALOXE3, DACH1, EGFL7, FMO1, KIF26B, PLVAP, PRKCE, SLC29A1, SMAD6, TCF4, XPNPEP2	ABL2, ACSL5, ACTA2, ADGRL3, AFF3, AKT3, ANKRD28, APP, ARID2, ARID5B, ARL4A, BACH2, BCL2, BST2, BTBD3, C1GALT1C1, C1QTNF1, C1QTNF7, CASP12, CDC42EP4, CDK17, CFLAR, CLEC9A, CYTH1, DAAM1, DDIT4, DGKH, DLC1, DLL4, DMD, DNM3, DNMT3A, DOCK9, EFNA1, EPB41, ETS1, EXT1, FAM114A1, FAM135A, FARP1, FCHSD2, FILIP1L, FLI1, FNBP1L, FOXF1, FOXP1, FUT8, GALNT18, GHR, GKAP1, GLIS2, GNB1, GULP1, HEG1, HIPK3, HMCN1,…	rat
FOXN3	-	AKT3, ARHGEF3, ASH1L, BACH2, BAIAP2L1, BIN1, BRAF, CDK17, CREBRF, EIF4G3, FLI1, FOXN3, FOXP1, G3BP1, ITGA3, ITPR1, KANK1, MKRN1, NBR1, NUDT3, PPP1CB, PRDM16, PRKAG2, PTPN4, RASGEF1B, RFX3, SLC23A2, SMG6, SPATA6L, STK33, STK38, STRBP, TIAM1, TLE4, TSNAXIP1, AMBRA1, CDKN1C, COBL, DIXDC1, MDM2, NAV2, RNF157, SOX5, BEST3, LDLRAD4, LEKR1, MCTP2, OTUD7B, PHLPP1, RIMS2, ROBO1, RPH3AL, TBL1XR1, CHST9, FB…	rat
FOXO1	BACH2, CBLB, CCND2, CD96, FOXO1, GRAP, IKZF1, IKZF3, NR4A2, RABGAP1L, RORA, SCML4, SLC12A6, SLC16A1, SLC38A1, STAP1, TCF7, TSC22D3, RASA3, CCNG2, CREBRF, CXCR4, FAM214A, GPR137B, JMY, MMP2, PHLPP1, PIM1, RHOH, SH3KBP1, UST, VGLL4, PDE4B, AFF3, AHDC1, ANKRD6, BCL11B, BLNK, CD247, CD53, CREM, DOK2, EBF1, EYA4, GRAMD1B, IL7R, LAT, NIPBL, PDE4D, PIK3CD, PRKCH, S100PBP, S1PR4, SATB1, SLC9A9, TGIF1, TN…	DGKA, EMB, ADAMTS10, PPP1CC, ACP5, ACTA2, ADAMTSL4, ADGRG1, AFF4, AKAP13, AKT3, AMBRA1, ANKRD11, ANKRD33B, ANP32B, ARHGAP25, ARID2, ARL3, ARNT, ARPC5L, ASAP1, ASXL1, AZIN1, BBX, BIN1, BTG1, CAB39, CACNA2D1, CDC42EP4, CDKN1A, CELSR1, CEP112, CFLAR, CHD3, CHN1, CIR1, CITED2, CLASP1, CLK1, COPZ2, CREBBP, CSRP2, CXXC5, CYTH1, DENND4A, DIXDC1, DMD, DTX2, DUSP6, ECSCR, ERICH5, EVA1C, FAM135A, FAM13B, F…	rat
FOXO3	-	BDNF, DUSP10, FOXO3, RREB1, COBLL1, DMTF1	rat
FOXP1	ETV5, FILIP1, FOXP1, GAS6, PDE4D, PIP5K1B, SLC34A2, ACSL4, AKAP13, BACH2, CPD, CREBRF, DCAF8, EXT1, FGFR2, FLI1, FOXN3, FOXO3, FRMD6, KCNAB2, MAPK3, MBNL1, MBNL2, MIR3074, PAFAH1B1, PPP1R12A, PTCH1, RMDN2, ROS1, RPH3AL, SDC4, SH3D19, SLC16A7, SRGAP2B, TBL1XR1, USP24, ZFHX4	BCAR3, CDC14C, FCHSD2, LIFR, PPP3CA, SRSF7, UBE2H, VGLL4, ARID5B, BBX, FOXP2, GBF1, GPATCH8, NAV2, NEDD4L, PLXNA2, SPINT1, SYDE2, AMBRA1, ANK3, ASXL1, BCL11A, CDK19, DDX17, ENPP2, IRF2, KDM6A, MAK, MAX, MME, MTMR3, RB1, SF1, SORBS2, SRPK2, STAG2, TCF12, TGOLN2, TMEM243, UBE4B, YPEL3, BMP4, EBF1, RB1CC1, CREBBP, ENPEP, KANSL1, PIAS1, SLC24A4, CA2, CBFB, FGG, PPP1R14C, RALGAPA1, USP8, VEPH1, GABPB1…	rat
FOXP2	ANK3, FOXP2, IRX1, LLGL2, MAGI1, PLXNA2, PRDM16, TPM1, NEDD4L, RMDN2, ZNF608	ADAMTS9, ARHGEF26, CADM1, CLDN18, ETV5, EXPH5, FGFR2, FOXA2, GATA6, KIAA1217, LRRFIP2, NAV2, NFIA, NKX2-1, PLA2G1B, PLCE1, RIMS2, SEMA3E, SORBS2, TRIM2, C4BPA, CCDC141, ENPEP, PDE4D, PHLDB2, STAG2, YPEL3, ABCA5, ANXA8L1, ATP6V1C2, ATXN1, CBFA2T2, CDKL5, FAM117A, FGG, GTF3C1, IL11RA, KCNK1, LMO7, LOX, MITF, MTUS1, MYOF, OSBPL6, R3HDM1, ROS1, S100G, SFTPC, SH2D4A, SLC16A11, SOX5, SREBF2, SYN3, TMEM…	rat
GABPA	ACVRL1, ADGRF5, ADGRL1, AQP1, C1QTNF5, CDH5, CDK6, CLEC14A, DKK2, ECE1, ECSCR, EIF3C, FGD5, LYZ, MAFF, MEIS2, MLLT3, NAV1, PODXL, RASAL2, RIN2, SLC9A3R2, SULF1, SYNE2, TFPI, THBD, TIE1, TNFSF10, TP53I11, VWF, ZEB1, AMIGO2, DLL4, DNMT3A, EFNA1, EGFL7, ENG, EPHB4, GJA5, GPR182, HYAL2, IGFBP4, MAP7D1, NOS3, PARVB, PCED1B, PLEKHO2, PLXND1, PPFIBP1, PXN, RASIP1, SHANK3, SIPA1, SYNPO, TAL1, UACA, UAP1,…	NRGN, EHD4, GNB1, MYRIP, PPM1F, RTP4, STC1, THSD7A, IL33, TMEM100, INPP1, TM4SF1, USHBP1, CEP19, SOX17, UNC5B, ADARB1, ADCY6, ADGRL4, ATP2A3, CTAGE8, EFNB2, FSTL1, GHR, HSPA12B, INPP5A, MAPK8, NAGLU, NXN, OTUD7B, PDLIM5, PLAT, PRTFDC1, RAB43, RAPGEF1, RND3, RNF144A, SBSPON, SEMA6A, SHANK2, SORBS1, STAT3, TRIM3, USP4, ITGA6, LDB2, P2RX7, SDC3, SH3GLB2, ACE, ACVR2B, CYB561A3, FCGR3A, GIMAP5, RGS12,…	rat
GATA2	ADGRF5, EMCN, ENG, HYAL2, MMRN2, PLVAP, RASGRP3, SCARF1, TCF4, TIE1, ACE, ADGRL2, ADGRL3, AFF3, ARHGAP23, BICC1, BTBD3, CCDC68, CDH5, CDIPT, CTSV, DACH1, DGKH, DPP4, ECE1, EGFL7, EHD4, EPAS1, ERG, ESAM, FAM120B, FLT1, FN1, FSTL1, GATA2, GLP1R, GNAI3, GNG11, GPIHBP1, GPR182, HECW2, HEG1, HMCN1, ICAM2, ID3, IL33, JUP, KDR, KIT, KLF7, LAMA4, MEF2C, MEIS2, METTL24, MYZAP, NAV1, NAV3, NECTIN1, NOSTRIN…	NRP1, CLEC14A, CYTL1, KIF26B, MYRIP, NIPAL2, SAMD12, SOX17, PDE9A, ACER2, SRGAP1, EHBP1, PXDC1, AFAP1L1, CYYR1, ECM1, FPGS, SLC44A1, TNFSF10, DKK2, PDE3A, PRTFDC1	rat
GATA3	-	ARPP21, BCL11B, GATA3, LPIN1, SERPINF1, JMY, TMEM229B	rat
GATA6	DKK2, GATA6, NTN1, SLC4A4, SULF1, SYNPO, ABCC4, ABLIM3, ACIN1, ACKR3, ADAM17, ADAM9, ADAMTS9, ADGRL1, ADIPOR1, AGO2, AGRN, AHDC1, ALPL, AMOTL2, ANK3, ANKRD44, ANXA2, APLP2, ARHGAP10, ARID1A, ARID2, ARMCX3, ATF3, ATP11B, ATP6V1C2, ATXN1, B4GALT6, BAIAP2, BCAR3, BCL9, BDNF, BGN, BMP1, BMP4, BRD3, C11orf58, CA2, CA8, CACNA2D1, CADM1, CADPS2, CAMK2G, CAV1, CBLB, CCDC136, CCNG2, CCPG1, CD81, CDC42BPA,…	NOS3, XRN2, FAM135A, CBFA2T2, FKBP4, TRPM7, ZBTB20	rat
GLIS2	-	BGN, GLIS2, TSPAN4	rat
GPD1	FLNA, HSPA12B, INF2, KCNN3, KRT79, PMEPA1, RGS19, SDC3, TNFAIP2, VAT1	-	rat
HES1	ARHGEF28, KIAA1217, MYZAP, ROBO1, SOX5, STK33	-	rat
HNF1B	FAM184A, HNF1B, KIF5C, PROC, RALGPS2, TRAM2, CFAP77	ANKRD66, ANXA11, ARMC3, CA8, CDKL1, CENPV, CFAP45, DPCD, DRC7, ERICH5, GTF2I, IFT140, IRF6, NME7, PACRG, PLXNB1, RCN1, RP1, SPAG17, TMC5, TTC39A	rat
IKZF1	ACAP1, ANKUB1, ARHGAP15, BIN1, BIRC3, CACNB4, CD53, CD6, CLNK, CTSW, DOK2, FAM107B, FKBP5, FMNL1, GZMA, GZMK, IL21R, IL7R, INPP4B, ITGAD, ITK, LAT, LEF1, MYO1G, NKG7, PTPN22, RNF19B, RUNX3, SCML4, SLC1A5, SPN, SYTL3, TAGAP, TSC22D3, TXK, UBASH3B, ZNRF1, ACBD3, ACIN1, AFF3, AGPAT4, ANKRD17, APOBR, ARAP1, ARHGAP24, ARHGAP30, ARHGDIB, ARHGEF2, ARHGEF3, ARPC3, ARPP21, ASAP1, ATP2A3, ATP6V1A, B2M, BAN…	ANKRD44, ANP32E, ARHGAP25, ARHGAP9, ARPC1B, CBFB, CBLB, CD247, GRAMD1B, IL2RG, ITGB2, LCK, MALT1, MED27, MIB1, PPM1H, PTK2B, RORA, SATB1, SH2D2A, SKAP1, SLC9A9, UBAC2, VPS39, WDR70, ZMYND8, GZMM, PRF1, RAP1GAP2, TBX21, ZAP70, ABI1, ACTR2, ADD3, ADGRE5, AKAP13, ALDH1A1, ALOX5, AP1S2, ARAP2, ARF3, ARID5B, ARPC2, ARPC4, ARSB, AXL, B3GNT2, BAZ1A, BCAR3, BCL11B, CAMK4, CAP1, CAPZA2, CBFA2T3, CBL, CCL1…	rat
IRF1	ADARB1, BIRC3, CACNB2, CCNY, CD274, CDC42EP4, CEP85L, CFLAR, CLNK, CREB1, CSNK1G3, EDIL3, FNDC3A, FYN, GRK5, HECW2, HERC6, HNRNPC, IRF1, ISG15, KIF5C, LCP2, LMO2, MEIS2, MX1, N4BP1, NFKBIZ, NR4A2, PARP9, PDE3A, PIK3R3, PLPP3, PSMB10, PSMB9, RAPGEF4, RASGRP3, RHOF, RNF19B, SH3D19, SPRY1, SSBP2, STAT3, STX11, SYNJ1, TAGAP, TAL1, TBX21, TMEM252, TNFSF10, UPP1, VWF, ZEB2, ZMIZ1, CCL3L3, FOXF1, NOSTRI…	MLEC, TBL1Y, PRTFDC1, COLEC12, ARHGAP23, RAB43, XDH, C1GALT1C1, HMCN1, RALGPS2, AKAP12, AZIN1, HHIP, LRRC32, PRSS12, RNF125, BRD9, EMP3, ENG, IL12RB2, NR4A1, USP25, WIF1, C11orf65, ITGA1, MAOB, PDE6D, PRPF19, PTPRS, S1PR1, SBSPON, SLC43A3, TSPAN18, HACD4, MMP2, PROCR, CNPPD1, NKD1, GIT2, GPIHBP1, THBD, ADAMTS1, AGRN, ARHGAP10, EPN2, KIT, KLF4, MSRB3, NRGN, PPP1R12A, PRKCG, PRKCH, SMPD1, SNX30, SO…	rat
IRF2	CIITA, DENND4B, IRF2, MLLT3, SH2B3, TMCC3, UNC93B1, CASP12, CREB5, CCL2, CHIC2, PKIB, SPIC	ARHGAP22, AXL, BLNK, CAPN5, CAST, CBL, CFP, CNPY3, CPNE3, CXCR4, DGKG, DOCK8, EYA2, FBXW7, FGD2, FILIP1L, FNIP2, HLA-DMB, HS3ST1, IRF5, ITSN2, JDP2, KCNN3, KIAA1109, LPXN, MAP2K1, MCTP1, MSL3, MYH9, MYO1F, NCOA7, NRCAM, NRROS, PIK3AP1, PLEKHG5, PLEKHO2, PTDSS1, PTP4A2, PTPRJ, RARA, RUNX1T1, SEMA4B, SKIL, SOCS2, SPOP, TANK, TIFA, TMEM229B, TSPAN18, TUBA4A, WBP1L, AAMP, ADCY9, ADGRE5, CERS6, CHN2, …	rat
IRF5	BCL2A1, CCDC88A, CIITA, CYBB, DAPP1, ELMO1, GNA13, HDAC9, IRF5, LSP1, LY86, OAF, CD74, GLRX, LCP2, NR4A3, CCL2, GPR137B, IL6R, ACTR3, AGPAT4, ARHGAP22, AXL, BLNK, C21orf91, CCDC6, CREB5, CREM, DENND4A, ELL2, GAB2, GLIPR1, GNAI3, MEF2C, NCF1, NLRP3, PIM1, PKIB, PSMB8, PTPRO, RASGEF1B, RIN3, CD53, EYA4, REL, TBC1D1, CD83, CLEC10A, HAVCR2, P2RY6, PLEKHO1, ST8SIA4, ARIH1, ATF3, BACH2, BTG1, CAMTA1, C…	CD44, CDH22, CTSS, GM2A, HK2, JARID2, PEA15, PLEKHO2, PSAP, PTPRJ, RPS6KA1, SKIL, SMC6, TGFB1, CLEC4A, HLA-DRA, PMAIP1, TNFAIP8L3, ADAM23, BAZ1A, GCH1, MAFB, PID1, SPI1, RGS10, ABI2, BCL11A, CXCL16, GPR183, LBH, LMO2, LY75, MRC1, PIK3R5, PXK, RAB8B, RUNX1, SH3GLB1, SLC4A7, TMTC2, TRPS1, VPS13C, ZFHX3, NINJ1, PRKCB, PAK1, SLAMF7, ACOT7, AFF1, ANP32E, ANTXR2, ARHGAP15, ASPA, ATM, ATOX1, BASP1, BATF…	rat
IRF6	-	ABHD3, ACSM5, C1GALT1, CCND1, CLMN, EHF, FAM184A, GNB4, GTF2I, IRF6, ISG20, ITM2C, MDK, PIGR, PLCH1, PSMG4, TSC22D1, ZFP36L1, CLDN4, HNF1B, IQGAP2, MECOM, MET, TRIM44, ENPP3, PAM, FGFR2, IFT80, KIF4A, MAP7, RAI14, FAM13A, SOX2, DNAJA4, GP2, MRPS6, ADGRG1, AURKB, C6orf132, CDS1, CHI3L1, DGKD, EIF3D, F3, FASN, GKAP1, LRP6, NWD1, PCLO, QSER1, RCN1, SLC12A2, SPA17, ST3GAL1, SWT1, TPRKB, WFDC2, ANKRD6…	rat
IRF7	BDNF, IFIT2, IFIT3, IRF7, ISG15, MX1, OSM, ABLIM3, CCRL2, CLEC4E, G0S2, IFIT1B, IL1RN, LCN2, LRG1, PIM1, RASA3, UPK1B, OSBPL9, TAF13, THEMIS2, IL1R2, PRKCG, OAS1, ANTXR2, SLC16A3, RNF213, SEMA4D, SH3BP2, CALD1, FBN1, HERC6, LOX, PIK3AP1, PJA1, PLEKHH2, PTPRS, TMED3, ZNF462, CAP1, MYO5B, SH3BP4, SPOCK2, TINAGL1, CLEC4D, ARHGAP23, RAB20, CACNB4, CCND2, MYH10, OTUD7B, PLA2G7, SYK	FKBP7, SYTL1, EGFR, GLRX, PRPH, S100A9, SLIT3, PRKCD, PTAFR, STX11	rat
IRF8	ABR, AGPAT4, AKIRIN1, ARAP1, ARHGAP24, ARHGAP30, BANK1, BCL2A1, C1QA, C1QB, CAST, CCL4L2, CCRL2, CD274, CD74, CDKN1C, CFP, CHN1, CIITA, CLEC10A, CPLX2, CREM, CXXC5, DALRD3, DAPP1, DNASE2, EDIL3, ELMO1, EPS15, EPSTI1, ERBB4, ETV6, EVI5, EVL, FGD2, FLI1, FN1, GLRX, GNA13, GPR183, GRB2, GZMA, HDAC9, HNRNPD, IFI35, IL16, IRF5, ITGAL, ITGB7, JARID2, KANSL1, KLHL6, KLRK1, LMO2, LPP, LPXN, LSP1, LY86, M…	ADGRE5, ADGRG6, AGRN, AIF1, AP1S2, APAF1, ARHGAP28, ASL, ATG3, CCDC181, CD164L2, CD44, CD83, CD86, CDC5L, CKB, CORO1A, CUL3, DENND4A, DUSP2, DYRK3, EFCC1, EFHD2, EIF2AK3, ELF2, EVI2A, FBXL20, FCRLA, FERMT3, FOS, FUT8, GIT2, GLIPR1, GNA15, GNB2, GPSM3, GSTO1, HCK, HIPK3, HS3ST1, IFNGR1, IKZF3, IL21R, INPP5D, ITPR2, LPIN1, LRP1, LY6E, MAP2K1, MAP4K1, MYH9, NFE2L2, NIPBL, NLRC5, NMT2, NUDC, OSBPL2, …	rat
IRX1	ASXL1, ATXN1, DMD, FGFR2, FLVCR2, FOXO3, FOXP1, IL11RA, IRX1, KIAA1217, PDE4D, SCARF2, SLC16A11, SOCS2, SORBS2, SUCO, TPM1, UAP1, ZNF462, ACSL4, CERS2, DPEP1, DUSP6, FOXP2, FRMD6, MAGI1, NEDD4L, PLS1, PPM1H, RET, ZFHX4, ANK3, APLP2, BRD3, CDKL5, DLGAP1, FOXA2, GPX2, LLGL2, LMO7, LTBP1, MITF, PRDM16, RAB27A, RASL11B, RBFOX2, RORA, SH3GL1, SLC12A2, SOX5, SREBF2, TGOLN2, TLK2, USP24, VEPH1, VGLL4	-	rat
IRX3	IRX3, LMO4, LMO7, TPM1, ZFHX4, CADPS2, CLDN18, DPEP1, ITGB6, LLGL2	TNKS1BP1	rat
JDP2	IRF8, MTSS1, MYCL, TGFBI, ZC3H12D	ABLIM3, ADGRV1, AHNAK, ANXA7, ARHGAP17, ARIH1, ATF3, BIN1, CD7, CDC42EP4, CIITA, CSF1R, CSNK1D, CTTNBP2NL, CWC25, CYTH1, DAPP1, DENND5A, ENY2, ETS2, FNBP1, GNB2, HMOX1, IFNGR1, IL1A, ITPR2, JMJD1C, KCNT2, LCP1, LIMA1, MAP2K1, MAP3K12, MCCC2, MED27, MYLIP, NDUFS2, NFKBID, NFKBIZ, NLRP3, NR4A3, ODF2L, OXR1, PIM1, PPARG, PPL, PTAFR, PTK2B, PTPRE, PUM2, RB1CC1, RBPJ, RUNX3, SAMSN1, SH3BP2, SIK1, SLC2…	rat
JUN	ARHGEF38, ARL4C, ATF3, ATP11A, ATP6V0C, BTG2, CCNL1, CEBPB, DDX5, FOS, FOSB, HSPB8, ID1, IER2, INSIG1, ITM2B, JUN, JUND, KLF6, LAMP2, PPP1R15A, CCND1, ACAA2, MYH9, SAT1, SRSF5, ETFB, F3, GADD45B, HNRNPA2B1, HSPA5, KLF4, MCL1, PTP4A1, SCGB3A1, TAB2, ZFP36, MYADM, BPIFB1, CHD3, EIF4A1, QSOX1, RPL38, SCD, ATF4, BPIFA1, CD63, CSNK1A1, GMNN, LMNA, NDUFC1, PSMB5, RAB18, SRPRA, SRSF2, TKT, IFT20, SSR4	ANKRD11, C1GALT1, JAK1, PLK2, PNRC1, PPIG, RPN1, SIK2, ZFAND5, LAMP1, SLC31A2, FMO2, CD9, NDUFA1, XBP1, IER3, UBE2E1, AGA, TAF9, YBX3, ARL4A, ANO1, CAPRIN1, CDK14, CTSD, EHF, EPHX1, GABARAPL1, HSP90AB1, ING2, KRT18, LRP1, MGST1, MTUS1, NCL, NFIC, PIR, PITPNA, PTGS1, SHC1, SOD1, SYT7, TMCC2, TXN, UBC, VCP, CSNK2A1, MYO1E, PPP2R5A, ARF1, ATP1B3, B3GNT2, C1orf198, C9, CCDC125, CD164, CD2AP, CD81, CD…	rat
JUND	ATF3, AZIN1, BDNF, BTG2, CACUL1, CDKL5, DUSP10, EFNA5, FOS, FOSB, JDP2, JUN, JUND, MAFF, PLEKHH2, PPP1R15A, SLC3A1, SOX9, SREBF2, TMBIM1, UBAP2L, ZFAND5, MYADM, PTBP2, RBMS2, SLC35B1, SPRY1, STXBP3, EIF1, NFE2L1, RAB1A, PNRC1, TCP11L2, PPP1R2	ARHGAP5, FRAS1, SNED1, USP6, TP53BP2, ABLIM3, SCNN1B, ABCD3, SLC39A1, RNF10, RAB11FIP1, RTN2, RILPL1, KDELR2, CSNK2A1, ABCA1, ABCG1, ABHD17C, ABI2, ABL2, ACAA2, ACACA, ACTG1, ACVR2B, ADAM15, ADAMTS10, ADAMTSL4, ADCY2, ADD1, AGAP1, AGO2, AGPAT2, AHNAK, AIG1, AKAP11, AKAP9, AKIRIN1, ALDOA, ALOX5, ANK3, ANKRD12, ANKRD17, ANKRD33B, ANKS1A, ANTXR1, ANXA4, AP2M1, APLP2, APP, AQP5, ARF1, ARHGAP10, ARHGA…	rat
KDM5A	-	BBX, CD247, CXXC5, FOXO1, KDM5B, SLC38A1, SMC4, TAB2, TAOK3, ABCA1, ABCA3, ABCA5, ABCC5, ABHD17B, ABI1, ABI2, ABL2, ABR, ACIN1, ACKR3, ACLY, ACTG1, ACTN1, ACTN4, ADAM10, ADARB1, ADCY2, ADCY6, ADCY9, ADD1, ADD3, ADGRF5, ADGRL2, ADGRL3, ADIPOR1, AFF1, AFF3, AFF4, AGAP1, AGPAT4, AHDC1, AHNAK, AKAP11, AKAP13, AKAP5, AKAP9, AKR7L, AKT3, ALCAM, ALDH3B1, ALPK1, AMD1, AMIGO2, ANAPC16, ANKHD1, ANKRD11, AN…	rat
KLF12	ABI2, GATAD2B, IL18R1, KLF12, PIK3CD, PRX, SIT1, SMCO4, SPECC1, TMCC2, TNKS, TPST2, TRIOBP, VAV3, ADCY6, BIN1, FMO1, IL21R, KIF5C, RHOF, SCN3B	CCDC68, NAA15, S1PR4, ETS1, PGM5, TRPC7, CSRNP3, DOCK9, INTS8, RASIP1, STAU1, ACAP1, ACVRL1, AHDC1, ANKRD50, ARPP21, ATP2A3, BCL11B, CALM1, CAMTA1, CDK17, CERS4, CLK1, CNOT4, CTNND1, DDX27, DUSP10, ENPP2, FAM117B, FBXL20, GATA2, HMGB2, HSPA12B, HYAL2, KDR, KIF26B, KLF7, LAT, MALT1, MAPT, MEF2C, MEIS2, NECTIN3, NSD1, PDE9A, PLCD1, PLTP, PODXL, POLDIP3, PPP1R13B, PRDM1, PSG3, PSMG4, PTGFRN, PXDC1, …	rat
KLF3	-	ABL2, ADD1, AGAP3, AKAP11, AKT3, ANKRD50, ANP32A, ARHGAP18, ARHGAP23, ARRDC3, BCL11B, BRD1, BTAF1, CANT1, CASD1, CBL, CBLB, CCNG2, CDK6, CDKL5, CDON, CERK, CERS4, CFL2, CHD3, CHD6, CHN2, CHST11, CITED2, CLMN, CNP, CREB1, CTDSPL, DCUN1D4, DDX6, DGKA, DGKH, DOCK11, EFCC1, EFEMP2, EIF3A, EIF4H, EML4, EPB41, EPHA4, EWSR1, EZR, FAM107B, FAM13B, FAR1, FKBP5, FMNL1, FNDC3A, FOXN3, FOXO1, GATA2, GATA3, G…	rat
KLF4	ADAMTS1, CYTL1, DKK2, EVA1B, FN1, HYAL2, ITGA5, PROCR, PRX, SHC1, SULF1, THBD, TMCC2, CREB5, EHD4, IL1A, KLF4, PHLDA3, TRPC7, ZBTB20	-	rat
KLF6	ANXA4, ATF3, CNDP2, FOSB, LMNA, MYADM, S100A10, S100A11, SH2B3, ABI1, AGAP3, AKAP13, ARHGDIA, ATP6V1B2, CCNG2, CNKSR3, CORO1B, CREB5, DNM2, GNG12, JUN, MAFB, MAP7D1, MSL3, MSN, NMT2, NRCAM, NUDT4, ORAI1, PDLIM7, PGAM1, PRKAG2, PTPRE, RAB10, RNF19B, RNH1, RTN4, SAT1, SDCBP, SQSTM1, SRRM1, TAB2, TBL1X, YWHAG, YWHAH, ZFP36, AAMP, ABCA1, ABCG1, ABHD17B, ABHD5, ABLIM3, ABR, ACAA2, ACAP2, ACOT7, ACP5, …	ALOX5, AP2M1, ARPC2, ARPC5L, ATOX1, ATP6V0A1, CAPZA2, CAPZB, CDC42, CH25H, CHMP3, CMPK1, DERL1, DNASE2, GLB1, GON4L, GRB2, HSD17B12, IGSF8, KLF4, MAN2B1, MAP2K1, MKNK2, NDEL1, NUFIP2, OSTF1, PDCD10, PKN2, PSME4, RGL1, SHMT1, SNX2, STK17B, CSNK2A1, CUL3, DNAJC8, ERP29, FMNL2, GCH1, IFNGR1, ITSN2, MAPKAPK2, PNPLA8, PSMB3, RNASET2, ANXA1, KLF6, LGMN, LEPROTL1, ANXA11, BTG1, DDT, GLTP, HNRNPAB, MFF, …	rat
KLF9	-	DLC1, EPB41, FAM135A, FHOD1, MAFF, STARD13, WBP1L, ADAMTS10, ADGRL2, MORF4L2, NECTIN2, NXN, APPBP2, ARHGEF15, DBNDD2, LAMC1, MTFR1L, NRGN, RAB27A, SRC, SYNCRIP, TBC1D8, WWTR1, KALRN, KLF9	rat
LEF1	BCL11B, GATA3, LEF1, SATB1, SELL, SKAP1	SCML4, ARPP21, GIMAP7, INPP4B, TCF7, ADD3, CCR5, CD27, EPB41, S1PR4, SIT1, SRGAP2B	rat
MAF	APOE, C1QA, C1QB, C1QC, CEACAM3, FMOD, GAS7, IL16, MAF, MAFB, PLD4, SLCO2B1, TLR7, PAPPA2, SESTD1	APOBEC1, FOSL2, GPR183, BMP2K, CCL4L2, FAM114A1, FKBP11, ITGBL1, NUCB2, PCSK1N, SERPING1, TACC1, ZFHX3, BTK, FKBP5, FRMD4A, GULP1, HEBP1, HMOX1, HS3ST1, MAP3K1, MVP, NFKBIZ, PDLIM4, PPFIBP1, PTPRS, RARA, RSPO1, SH2B3, STMN2, TBL1X, CSF1R, FERMT3, FIBIN, IGF1, NR4A2, PGRMC2, PTGS1, RBP1	rat
MAFB	ALDH1A1, ARHGAP22, C1QB, C1QC, CCL2, CCL4L2, FILIP1, GAS7, GPR183, GSTM2, HDAC9, HLA-DMB, IL1RL1, MAF, MEF2C, PLEKHO1, PMEPA1, PTAFR, SLAMF9, SLCO2B1, TREM2, AIF1, CEACAM3, MAFB, TBXAS1, ADAP2, CSF1R, CTSS, MPEG1, PID1, PLD4, RGS10, TLR7	APOBEC1, TMEM176B, CYBB, C1QA, RABL2A, BEND6, CD14, GNAI2, KIAA0930, NRROS, PSAP, SH2B3, SHC1, TMEM37, TRPS1, TSC22D3, YWHAG, ACP5, ATP2B1, CD68, DOCK4, ELMO1, EPB41L2, ETV5, HK1, ITGAL, LST1, MRC1, PCSK5, TMCC3, TNFSF13, NUDT4, ANP32A, EPS15, TBL1X, YWHAZ, CCDC134, LPXN, MYO1C, SLC8A1, SPTY2D1, CREB5	rat
MAFF	ADARB1, ADCY6, ADGRG1, ARHGAP23, ARID5A, ARMCX3, ATP8B1, BCL3, C1QC, CACNB2, CDC42EP4, CDH13, CNOT4, DKK2, DLL4, EGR1, EMP1, ENG, EPB41, FLNB, FPGS, GBF1, GJA4, GJA5, GLIS2, HBEGF, HYAL2, IGFBP4, ITGA5, JUND, KCNQ1, KLF9, LRP4, MAFF, MAP3K12, MAPKAPK2, MCF2L, MMRN2, MTSS1, NAV1, NEURL1, NOS3, NOSTRIN, PHF21A, PIK3C2A, PLCD1, PLEKHO1, RAB27A, RHOC, RNF144A, SETBP1, SH3PXD2A, SLAMF9, SLC9A3R2, SQST…	-	rat
MAX	ANKRD12, ARFGEF2, HHIP, IL1R2, NFATC3, S100A8, SLC3A1, TEX2	ACTR3, ADAM17, ANTXR2, CDK13, DENND4B, DGAT2, DNAJB14, OSBPL8, PAFAH1B1, RASGRP2, RPL37, SLC16A3, SS18, TBC1D23, MAX, ARIH1, ATP8B1, CACNA1E, CAMK4, CMIP, CXXC5, DIAPH1, FCF1, FGG, INPP4B, NECTIN1, OSM, PIK3AP1, PIM1, PLET1, ROCK2, RTP4, SEMA4D, SLC35E2B, SPRED2, TIAM1, USP36, ZAP70, AP3D1, FKBP11, FKBP5, FNDC3B, IKZF3, LGI3, MSI2, PDCD4, PTDSS1, RLF, SLC31A2, TMCC1, PTPN2, ACAP1, CBL, CLEC4D, UBB	rat
MBD2	ACKR3, ADGRL2, CSNK1G3, EPB41, INPP5A, RUNX1T1	-	rat
MEF2A	ABI1, ABI2, ADAM17, ADAMTSL4, ADCY2, ADD3, ADGRE5, ADGRL2, AFF4, AGPAT2, AP2S1, ARID1A, ARL11, ARNT, AZIN1, B3GNT2, BCL3, BCR, BHLHE41, BMPR2, CAMK1, CAMTA1, CCDC68, CCNY, CDC42BPA, CDC42EP2, CDC42EP4, CDIPT, CEP85L, CFLAR, CHD9, CLIC4, CNOT4, CORO1C, CTSB, CYTH1, DUSP6, EHBP1L1, EYA3, FNBP1, FUT8, FXR2, GFOD1, GLG1, GLIS2, GNA14, HMCN1, KLF4, KLF7, KLF9, LYN, MAP7D1, MATR3, MCU, MED13, MEF2A, ME…	HMOX1, ITGA5, RALGAPA2, ABR, ADGRF5, CLIP1, CSRNP3, CTTNBP2NL, CYTH4, DDX50, DGKI, ESAM, ISG15, ITGA3, KLF6, LUZP1, NR4A1, RAB7A, RALY, RARA, RCSD1, RUNX1T1, SLC9A3R2, ZFP36, P2RX7, SLC8A1, ABHD17B, ADAM10, ARF4, ARHGAP17, ATAD2B, ATP6V1A, CCAR1, CCPG1, CDK12, CTNNA1, DENND5A, ETV6, FAM13B, IFI35, INPP4A, ITPKB, KIF13A, LPIN2, LY75, MACF1, MAP2K1, MGAT1, MYO6, NAV3, NPLOC4, OSBPL8, PAFAH2, PCSK5,…	rat
MEF2C	AKAP12, ARHGAP22, ASPA, BLNK, C1QC, CACNA2D1, CBFA2T3, CD79A, CLEC10A, CLEC7A, CMIP, CREM, CSK, CYBB, DAPP1, EHBP1L1, ELMO1, EVI2A, FCMR, FES, FGD2, FLI1, GAS7, HDAC9, IL1RL1, KLF12, KLHL6, LMO2, LPXN, LRRC32, LYN, MPEG1, MSR1, MYO1C, MYO1E, NCKAP1L, NFAT5, PRICKLE2, PRKAG2, PTP4A3, PTPRE, RGS10, SCARF1, SH2B3, SIPA1, SRSF7, TBC1D1, TCF4, TNFAIP8, TNFAIP8L2, TNKS, TREM2, UHRF2, ZNF827	EYA3, NUAK1, TEC, TMCC3, UNC119B, CSF1R, EBF1	rat
MEIS1	CALD1, CSMD2, DCN, FXYD1, KIF26B, MEIS1, PCSK5, PREX2, PRICKLE2, SCN7A, SLCO2A1, TAL1, TGFBR3, TLE1, C1QTNF2	FMO1, FLRT2, C1QTNF1, DACH1, GHR, ITGBL1, LMCD1, RGS12, SORBS3, ADGRL3, DDC, DPT, LAMA4, MCAM, RHOJ, TSPAN4, ABCC4, ABI2, ABL2, ABR, ACER2, ACTA2, ACTN4, ACVRL1, ADAM9, ADAMTS1, ADAMTS10, ADAMTS15, ADD3, ADGRF5, ADGRL1, ADGRL2, ADIPOR1, AFAP1L1, AFF1, AGPAT2, AHDC1, AMD1, ANKRD28, ANKRD33B, ANKRD44, ANO2, APLNR, APRT, AQP1, ARHGAP21, ARID1B, ARID2, ARID5A, ARL15, ARL4A, ARL4D, ARMCX3, ASAP1, ATE1…	rat
MITF	ADK, ARHGEF16, ARL8B, ATG3, ATP2B1, ATP6V0C, ATP6V1A, CD63, CSTB, ERP29, GPNMB, GRN, HMOX1, IGF2R, MAPK3, MRC1, NAPA, NPC2, PIGR, PPM1H, RAB7A, RUFY1, SLC15A3, SLC16A1, SOCS2, SPG21, TGIF1, TPP1, VPS35	ABCA3, ADARB1, AFF1, AFF4, AGTRAP, ALDH3B1, ANAPC13, ANKHD1, ANKRD12, APP, ARFGEF2, ARHGAP15, ARHGEF12, ATP6AP1, ATP6V0D1, AZIN1, BAX, BCAR3, BHLHE41, BLNK, BMP4, BNIP3L, CACUL1, CALR, CAMK1, CANX, CBX6, CCAR1, CCDC141, CD164, CHD2, CHMP2B, COMMD3, COMMD4, COMMD9, CPLX2, CRB3, CREBRF, CTSA, CTSD, CUTA, DAAM1, DAZAP2, DDB1, DENND5A, DNAJC8, DST, EEF2, EIF3A, EXPH5, FAM117A, FAM13A, FAM13B, FBXO10,…	rat
MTA3	-	CCL3, CD6, DAPP1, FKBP5, GFOD1, GPR132, GPR171, GZMA, MLLT3, NEDD9, NKG7, NUFIP2, PIM1, PTPN22, RFX3, RNF19B, RUNX2, TBX21, WAS, CORO1B, FOSL2, RABGAP1L, ARMCX3, CD86, KLF12, KLRB1, NSD1, RGS3, SYTL3, TNRC6B, TP53I11, ZC3H12D, AGPAT4, ANP32E, ATP2A3, BTBD3, CCDC180, CCL5, CD2, CDKN1A, CDYL, CIITA, CLNK, CNPPD1, CREM, CST7, DNAJB6, ENKUR, ETV6, FAM166B, FHOD1, GLB1, GNA13, GTF3C1, HERPUD1, HLA-DOA…	rat
MXD1	FGD3, PICALM, RAP1GAP2, SLC16A3	AP1S2, VPS37B, ANKRD12, ARAP1, ATG3, ATP6V0D1, BATF3, BLNK, BPTF, CACNB2, CALR, CAP1, CAPZA2, CBFA2T3, CCNG2, CD68, CEP162, CREBRF, CTSD, CYTIP, DDIT3, EIF3A, ETF1, FNIP2, GFOD1, GIT2, GPR137B, GPR183, GPX1, GRN, HMOX1, HNRNPF, IFI30, INTS6, JADE1, KDM2A, KDM6A, KHDRBS1, KHSRP, KLF3, KLF6, KPNA4, LPIN1, MAFF, MAX, MICU1, MRC1, NADK, NPTN, NRROS, ORAI1, ORAI2, OSBPL8, PLD4, PTPRS, QPCT, RAB7A, RAR…	rat
MXD4	ADAM15, CCDC136, CUTA, DISP1, DNASE2, GGA2, IFRD1, MXD4, SLC38A9, ZNF292	MED13, RAB6B, GPR183, C1QTNF1, TRIM3, LAMC2, CCR5, C1orf198, CDKN2B, DERL1, HDGF, NKAIN4, PDLIM4, PLEC, PLEKHH2, PNRC2	rat
MYB	CAPSL, CCDC113, CCDC153, CFAP161, CFAP69, DNAH12, DNAH5, DRC7, DUSP18, EFCAB10, RFX2, RP1, SPAG17, TMEM107, WDR54, ABHD3, CSRP2, DNAH1, FSD1L, MNS1, MYB, PEX5L, SPATA24, TMEM212, ATP11B, CRACR2B, DNAH2, DYNLL1, ENAH, ENKUR, IFT81, MYC, NAT14, RFX3, SPAG1	B9D2, CCDC180, CFAP45, CSPP1, DEK, FAM13B, GTF2I, HSPA4L, IFT140, IQUB, LZTFL1, RAB3IP, SPAG6, STRBP, TP73, TRIM37, ZC3H6, ACSL3, BCL9, CASZ1, CELSR1, CEP164, CEP70, CPE, DNAH7, DNAI2, DRC1, DYRK3, DZIP1L, ELMOD1, FAM126A, FAXDC2, FSIP1, GPC4, HNF1B, IFT46, IFT57, KIF27, LCA5, LCA5L, MAP1B, MRPS6, NME7, NWD1, OSBPL3, PARM1, PCMTD1, PRR29, RPGRIP1L, RSPH3, SLC23A2, SLC5A3, SOX6, SPA17, SPTBN1, TMC…	rat
MYC	NRARP, SERPINF1, TAL1, CD82, CFL2, DNAJB2, ELMOD1, GALNT3, MYC, PARM1, RASEF, SEC11C, SYT7, TJP3	ABI3BP, ADGRL3, AKR7L, ARL4A, BBOF1, C11orf97, C4orf48, CCDC181, CCDC65, CCNI, CEP162, COMMD3, CRIP2, CXADR, DAW1, DCDC2B, DNAI2, DNAJA1, DNAJA4, DSP, DYNC2H1, FAM13B, FAM229B, FLRT2, FSD1L, GMNN, IFT22, IGFBP2, IQCA1, IQCG, LTBR, MAPK3, MDH1, MECOM, NEDD4, NUTF2, PLA2G12A, PPP1R32, RABAC1, RAP1GAP, RBP4, RFK, ROBO1, RUVBL1, SAMD15, SAXO2, SOX6, SPAG8, SPATA6, SPCS1, STK32A, STPG1, THRA, TMEM67, …	rat
NCOR1	JADE1, KLF3, MAX	-	rat
NFAT5	-	CCL2, CTTNBP2NL, ITGA5, MEF2C, MYCL, SLC8A1, C1QB, GAB2, GPR171, CAMK1D, CSF1R, ELMO1, HDAC9	rat
NFATC1	ANP32E, ARHGAP22, ASPA, BCL9, BLNK, BRD3, CD200R1, CDH13, CREM, CSF1R, CYTL1, DKK2, DNMT3A, FAM126A, FGD3, FN1, FSTL1, GJA5, GPR183, HDAC9, HMCN1, IL18RAP, ITGA5, ITPKB, LDLRAD4, LIMS2, LRRC32, MITF, NFATC1, NFIC, NFKBIZ, PLCL2, PLEKHO2, PRDM1, PTPN22, RASGRP3, RIN3, RNF115, S100PBP, SATB1, SLC38A1, SLC43A3, SORBS3, SSPN, TM4SF1, TRIM5, VCAM1, VPS37B	ANKRD33B, DOCK4, IL21R, LRRC8C, PDE4B, PLAT, SSH2, STX11, JMY, MAP3K5, NINJ1, NTN1, PCDH7, PID1, PTAFR, SMAD3, STK17B, STK38	rat
NFE2L2	-	CANX, CRTC3, RASGEF1B, SLC2A1, TEX2, PLEKHA5, ACTG1, ATF3, ATP1B1, ATP6V0A1, BTG1, BTG2, CREBBP, DEK, DENND5A, DLGAP1, EPB41L2, EPS15, FOS, FOSB, HDAC9, HSP90AB1, JARID2, JUND, KDM6A, KLF12, KLF6, MAP1LC3A, MBIP, MECOM, MITF, NFATC1, NR4A3, PIAS1, PNRC1, PPM1H, PTPRS, RAB1A, RAB25, RBM3, SBDS, SIK1, SLC25A36, SPOP, TBC1D4, UBE2B, WDR1, WFDC2, YWHAZ, ZNF292	rat
NFE2L3	-	ARHGAP31, ATF7, LAMC1, MMP2, ASAP1, LYZ, NFE2L3, SYTL1	rat
NFIA	ANK3, FAM120A, FOXP2, GJA5, LTBP1, MET, NFIA, NFIB, PDE4D, SORBS2, SULF1, SYDE2, ATF7, CGNL1, COBLL1, CRIM1, CTNND1, EVA1C, GDA, MAK, MFSD6, MICAL3, NXN, PHF20, PKD1, PLCH1, SERPINF1	-	rat
NFIB	CAV1, NFIA, NFIB, RBFOX2, TGFB2, TPM1	-	rat
NFIC	-	ADGRL2, ADH7, ALDH1A2, CALML3, CLDN4, COL1A2, COL3A1, COLEC12, COMMD9, CRLS1, DDIT4, ELOVL5, FAM114A1, FAM210B, FNIP2, FRMD4A, GCNT2, GPC3, HMGXB3, IL6ST, INF2, KDELR2, LIMS2, LOX, NFATC1, NT5C3A, PGRMC2, PLA2G2A, PLPP3, PNPLA8, PODXL, PRR15L, PRSS12, RALGPS2, RBP4, RSPO1, SCN7A, SGMS2, SPOCK2, STEAP4, STMN2, TNKS1BP1, UPK1B, VAT1, ALDH6A1, GLP1R, NFIC, NPNT, PAPPA2, PPP2R2B, PRELP, PSD3, FIBIN, …	rat
NFKB1	ADAM23, BIRC3, CCL17, CLIC2, COTL1, DENND4A, LSP1, NFKB1, NFKBID, S100A10, TANK, TNFRSF1B, ZC3H12C, ARHGAP22, CD83, DMXL2, JAK2, RBPJ, TACC1, PTPRO, AGPAT4, ALCAM, ARL5B, B4GALT1, BASP1, BAZ1A, CCL2, CD86, CDH22, CMTM6, CRIP1, DAPP1, DGKG, FGD3, FGR, FKBP5, FMNL1, GLIS2, GPBP1, IER5, ITGA5, KCNN3, KCNT2, MYO1G, NCF4, NEURL3, NR4A3, NRROS, PDLIM5, PKIB, PTGS1, RARA, REL, RHOG, RNF144A, SEMA4A, SH3…	CCDC74A, PIM1, CLMN, SLAMF7, PSTPIP1, TUBB6, ARHGAP25, HLA-DRA, ITGAD, SPECC1, CD274, MFGE8, IL17RA, ALOX5AP, ARID4A, CLEC10A, GLIPR1, GOT2, GPR132, PICALM, RASGEF1B, RGS19, RRAS2, SCIMP, VIM, CLCA2, ME2, VASP, TRPS1, CYFIP1, NMT1, PTPRG, RAB1A, CLEC4E, TGFBI, LMTK2, ABI1, ACTR3, AIF1, CA5B, CD48, CD68, CLEC4A, CLTC, CYBB, CYTH4, CYTIP, GPSM3, ID2, MYLIP, NR1H3, PLEKHO1, PYCARD, SYNJ1, EMILIN2, I…	rat
NKX2-1	-	ACTN4, ANK3, ANKRD1, ATXN1, BMP1, CDKL5, CGNL1, COL12A1, CRLF1, DMD, FGFR2, FOXP2, GPR158, GPX2, HOPX, IRX1, ITPR1, KIAA1217, LAMB3, LIMCH1, LMO4, LMO7, MAGI1, MYO1D, NEDD9, NFIB, NRP2, PIGR, RNF181, SDC4, SEMA3A, TCEAL8, TEAD1, TGFB2, THRA, TMEM243, TNS1, TUFT1, VEPH1, ZFHX4	rat
NONO	RPL26, RPL27, RPL8, RPS15, RPS8, CAPN5, MVP, RPL29	-	rat
NR1H3	CD274, FRMD4A, LPL, ME2, NR1H3, SGK1, SPON2, TUBA1C, ABCD2, ABCG1, S100A4, SLC39A2, TREM1	RGL1, SAMSN1, SGMS2, ADAM17, QKI	rat
NR2F2	ALDH1A2, C1QTNF7, EHF, FXYD1, GSN, NFIB, NR2F2, PBX1, SMAD1, CFAP65, DDC, KRT8, LTBP3, STOX2	IL6ST, KRT18, RHOU, SDC2, TRIM44, CD200R1, S100A14, BCLAF1, CASZ1, CDKL1, CHST9, PON1, PRELP, SYT7, ZNF771, ACSL3, KCNJ15	rat
NR3C1	CALM2, CSDE1, IRF2BPL, PAG1, SRP14, TMEM229B, ZNF23, B3GNT2, SLC7A1, BTK, HCFC1R1, TMEM154, CD36, FBXW7, SAP30L, ZNF106	SESTD1, EPB41L2	rat
NUAK1	BACH2, BCL11A, CALD1, CDH13, CGNL1, COBLL1, DKK2, EBF1, EYA4, FAM135A, FN1, GATA6, HK1, LMO2, MEF2C, MGP, MICAL3, PCDH7, PKHD1L1, PLD1, PTPRR, SBSPON, SLC6A4, SULF1, TM4SF1, VCAM1	-	rat
PAX5	CXXC5, MEF2C, PAX5, SLC38A1, SYK	ACP5, AFF3, ARHGAP15, ARHGAP30, BANK1, BCL3, BIRC3, BTG1, CD37, CHD2, DAPP1, DGKZ, EVI2A, FGD2, FLI1, FMNL1, GLRX, GOLIM4, IKZF1, ITGA4, ITGB7, KLHL6, LPXN, LSP1, LYN, LYZ, MAP3K3, NCKAP1L, NFATC3, PEX5L, PKN1, PPM1G, PTPRC, RGS19, SETD7, SH3BP2, SNX8, SPRED2, STAP1, STK4, STT3B, TBC1D10C, UBALD2, UBE2E1, UNC93B1, WAS, WDFY4, ZEB1, ARHGAP24, BTK, CD74, FCMR, LMO2, ACOT7, ANKRD42, CD69, CD86, CYFI…	rat
PBX1	AGR3, ARHGEF38, CLU, EHF, FKBP7, FMO3, GP2, IL6ST, MDK, MECOM, NR2F2, SMAD7, SOX4, GADD45B	-	rat
POLR2A	AMD1, AP3D1, AZIN1, BTAF1, BTG2, CDK13, CNOT4, CTNNB1, CTTNBP2NL, CXXC5, DDX17, DDX5, DNAJB4, DNAJB9, EEF2, EPB41, FBXW7, FLT3, GATAD2A, GNAI3, GSK3B, HNRNPK, IFT80, JADE1, KDM2A, KMT2E, LMO4, NAA15, NBR1, NONO, NR4A3, PAFAH1B1, PAX5, PFN1, PICALM, PNISR, PNPLA8, POLR2A, PPIG, PPM1B, PPP2R2B, PTBP2, PTP4A2, PTPN4, RBM3, ROCK1, RPL3, RPL37, RSRC2, SEMA6A, SLC38A1, SLC4A4, SMC4, SRRM1, SRSF2, SRSF3…	ACTR3, GRK6, SLC2A1, ABCC5, ABHD17C, ACTN1, ADAMTS9, ADGRG1, ADK, AGAP3, AHDC1, AMOTL2, ANKRD12, ANKRD42, ANKRD50, ANTXR2, ANXA2, AQP5, ARHGDIA, ARHGEF16, ARID4A, ARID5B, ARL4A, ARL4C, ARL6IP5, ARMCX3, ARRDC3, ATE1, ATP1A1, ATP1B1, ATP8A1, ATXN1, ATXN10, B4GALT1, BAALC, BACH2, BAIAP2, BAZ1A, BEND6, BHLHE40, BHLHE41, BMP2K, BMP4, BRAF, C17orf49, CA10, CALM3, CAMK2G, CARHSP1, CBFA2T3, CBLB, CCDC146…	rat
PPARG	CCDC80, ETFB, FABP4, FCRLA, IGF1, PPARG, PRG4, ABCG1, SNX10, ALOX5, CLEC12A, CTSD, LY75, MMD, SLC9A9, TCF7L2, TMCC3, XRCC5, CFD, KRT79, MCEMP1, ABHD5, PLA2G2D	GSTO1, MRC1, SERPINB10, CDC42EP3, ABHD12, AMZ1, APBB1IP, CD63, DHRS3, FGR, GADD45A, HEBP1, PMEPA1, ALOX5AP, MSR1, QKI	rat
PRDM1	BRD3, CDIPT, COL4A4, DENND4B, DGKA, EPC1, FRYL, FYN, GATA3, GFOD1, GPR182, METTL24, MSN, NMT1, PCGF5, POLR2A, PSTPIP1, RBM38, RCSD1, RGS3, S1PR4, SCML4, TAB2, TAL1, TGIF1, TLK2, TMEM243, TRPS1, ZNF710	ACSL5, ARHGAP25, ARHGDIB, ARHGEF15, ARHGEF3, ARPC3, ARPC4, BCL2A1, BTBD3, CAST, CCL3L3, CCND2, CD2, CD200R1, CD300LF, CD53, CDK19, CEACAM7, CLEC1A, CLNK, CREM, CST7, DLG1, DOK2, EFHD2, EIF4A1, ELMO1, ETV6, FHOD1, FLI1, FXYD5, GIMAP4, GMFG, GPIHBP1, GPSM3, HCLS1, IL16, IQGAP2, ITGAL, ITPKB, JAK2, LAPTM5, LPXN, LYZ, MAP3K3, MYO1F, MYO1G, OSBPL11, PICALM, PIK3AP1, PIK3CD, PIK3R5, PKN1, PLEK, PRDM1, …	rat
PRDM16	ATP1A1, CSRP2, DLL4, EHD1, EMP1, FREM2, KDM5B, NEBL, NFIB, PKIG	ACBD3, CBX5, FOXP2, HDC, PLEKHG5, SORBS2, ZBTB20	rat
RAB2A	ADIPOR1, AP3B1, ARHGDIA, ASAP1, ATF6, BAZ1A, CAB39, CAPRIN1, CCNL2, CSNK1G3, CTBS, DDX50, DLGAP4, DNAJA2, DNAJC3, EEF2, EIF2S2, EIF3M, EIF4G3, ELF2, FCHO2, FMNL2, FOSL2, FRY, GMDS, GPBP1, HNRNPF, ITGA5, MAN1C1, MCTS1, ME2, MTDH, NCOA3, NRCAM, PITPNA, PPIG, PPP3CA, PRDX2, PSMA7, PSMD8, PTBP3, PTPRJ, RANBP1, RGL1, RPL3, RPL8, RUFY1, SCAMP2, SDF2L1, SDF4, SH2D3C, SH3GLB1, SKAP2, SLC27A2, SRRM1, SRSF…	-	rat
RARA	ABCG1, CDC42EP3, FRMD4A, LRP1, RARA, SGK1, SH3BP2, AIF1, ALOX5AP, ARHGAP25, ARHGAP9, BTK, CCDC80, CD200R1, FCER1G, FERMT3, FLI1, GPSM3, HCST, JAK2, LAPTM5, LCP2, LRG1, MCEMP1, MEF2A, MGAT1, MYO1F, NCKAP1L, NFKB1, PSTPIP1, RIN3, RTN4, SHC1, SLC16A3, SRSF10	APBB1IP, ASPA, CD36, CD68, EDIL3, EMILIN2, HCLS1, IGF1, KRT79, LPL, PAG1, PRG4, REXO2, TGM1, VIM, ABHD12, ANO10, CA5B, DAB2, EPB41L2, HCK, IL18, INF2, LY75, MRC1, PLA2G15, PPARG, PTPRE, RAP1A, SLC7A2, SLCO2B1, SORT1, SPI1, SPSB2, FABP4, ABCC5, BHLHE41, GPD1, IL1RN, PLIN2, TNFAIP2	rat
RARB	CCDC125, CDK6, EHF, ERG, GHR, GRB10, IRF6, KLF9, MECOM, MET, NCALD, NFIB, ODF2L, OSBPL6, PDS5B, PPP2R2B, RARB, SEMA6A, SH3D19, SOX4, STOX2, TP53I11, UACA, ZFHX4, ZFP36L1	LBP, PLXNB1, RNF19A, RREB1	rat
RBPJ	AXL, C1QC, CCDC88A, RBPJ, REL	-	rat
REL	ADAM23, AXL, BCL2A1, BIRC3, CCL17, CD83, CD86, CIITA, CSF2RB, CST7, DAPP1, DENND4A, GPR171, HDAC9, IRF5, KCNT2, LSP1, MTSS1, NFKBID, NR4A2, NR4A3, OAF, PAK1, PIM1, PKIB, PTAFR, REL, SNX20, TANK, ZC3H12C, BASP1, CD74, HLA-DRA, CEACAM6, RBPJ, CLEC10A, GPR132, HLA-DOA, PMAIP1, ACP5, WDFY4, LY86, ST8SIA4, COTL1, FGD3, CHD4, CLIC2, CMTM6, ELMO1, FKBP5, GPBP1, MED12L, NCOA7, SKIL, SYK, BAZ1A, DEPTOR, E…	HLA-DMA, RASGEF1B, ID2, EVI2A, GLIPR1, LRRC8C, SLC15A3, CCL2, CDH22, CORO1C, CSRNP1, DCUN1D4, FAM107B, FHOD1, IFRD1, IL18R1, IL1B, IL1R2, IL7R, JARID2, LPGAT1, NFATC1, NFE2L2, NRROS, PAX5, RHOG, RUNX3, SLC38A1, SNX9, SPAG9, TMEM229B, CYTH4, SYNJ1, AMZ1, ARHGEF40, BCL3, DDX6, DUSP2, EFHD2, EPSTI1, FCHSD2, FGR, FMNL1, ICAM1, IER5, IL21R, ITGA5, KLF6, LAPTM5, MAML2, PDE4B, PTPN4, RARA, RGS2, S100A10…	rat
RFX2	PHLPP1, PRC1, TPD52, TST, TXNDC15, ZNF771, CCL4L2, NF1, ROBO1, RPAP3, OCIAD1, IFT140, RNASE4, CSRP2, HLA-DQB2, PROM1, ARHGAP44, GALNT3, OSBPL3, ABHD3, AKT3, ANKRD28, ANXA11, ARL3, ATP2A2, ATP8B1, CEP83, CHST9, DBP, DNAH3, DNMT3A, EIF4G3, ENAH, GPR155, HNF1B, HSBP1, LIFR, LPAR6, MATN2, ME2, MOB3B, MYH14, OTUD7B, PEX5L, PPP2R2B, PRICKLE2, SARAF, SLC23A2, SLC5A3, SMAD5, SMURF2, SNX24, TBC1D5, TBC1D9…	PPP1CB, BOLA1, CYP4B1, FBXO15, KCNK1, PTOV1, SRP68, DNAJB13, COBL, LRRIQ4, PPID, SYNGR1, PAPSS1, NAT9, PECR, CASZ1, CDKN1A, CLDN3, HECTD1, KRT18, LGALS3BP, OLFML2A, SIPA1L3, SMAD1, TP73, TSPAN12, MAGT1, PRSS8, SH3GLB2, BCR, CPE, ELF3, ISG20, KLHL24, RNPEP, SDC2, TEAD1, YIF1B, CCDC88C, SGCB, CASP6, ARHGEF16, PI16, SPRED2, SPTBN2, ST3GAL2, TMTC4, KCTD5, KREMEN1, NEK1, NQO1, RASL11B, TM9SF3, TMEM17,…	rat
RFX3	FOLR2, OLFML2A, GCHFR, IFT88, LRRC34, MCCC2, MDM2, ACTN1, BEST3, C11orf54, CELSR1, CEP83, DGKE, DIS3L2, DMC1, ELOF1, ENAH, IFT122, KCNQ1, KREMEN1, METRN, SHANK2, ZMYND12, FAM13A, USP11, ARHGEF28, CDIP1, CHST9, GRAMD1B, TEF, STT3B, IFT80, SLC34A3, ULK2, ANKRD28, CSRP2, FAM227A, FAM229B, GPR155, GSTZ1, LAMA2, MOB3B, MYO5C, NEK1, PEX5L, SDC2, SNX24, SPECC1L, SPTBN2, TMCO3, TUBGCP5, C1orf210, CDKN1C,…	CALML4, RSPH3, LGALS3BP, SGCB, ACSL5, AGR2, ARAP2, ARHGAP18, ARHGAP35, ARHGEF38, ARIH2, ARMC8, ASH1L, ATP8B1, BOC, C11orf71, C12orf56, C1GALT1C1, CAB39, CAMK1, CD59, CDC42EP4, CES1, CFAP44, CLDN7, CLIP1, CMBL, CMTM8, CSPP1, CTCF, CUL3, DBP, DNAH5, DNAL1, EIF4G3, EML6, ENPP3, EXOC4, EYA3, FAM214A, FAXDC2, GALK2, GHR, GLG1, GNE, GTF2I, HIPK1, HNF1B, HSBP1, IFT81, IRF2, IRF6, ITPR2, KRCC1, LRP6, MAP…	rat
RORA	-	CELF2, PIEZO1, RORA, SLC7A1	rat
RREB1	-	AP3D1, BDNF, BOC, CORO1C, FAM13B, P2RX7, PARD6B, RREB1, ZC2HC1A, ACVR2B, HDAC7, TMCC1, ABCA1, ABCA5, ABLIM3, ADAM10, AEBP1, AFF1, AGRN, AHDC1, ALDH3B1, AMBRA1, ARIH1, CACNA1A, CACNB2, CACUL1, CADM1, CADPS2, CAPN5, CAV2, CCNA1, CD164L2, CDKL5, CEP112, CHD6, CLEC16A, CLIP1, CNOT4, COL12A1, CREBBP, CRLF1, CSMD2, CTDSPL, CTTN, CUL1, CUX1, DAB2IP, DLGAP1, DMC1, DMD, DNAH2, DNAI2, DUSP7, EFCAB2, EPB41L…	rat
RUNX1	ARID1B, CD82, CMIP, EZR, IQGAP2, MGAT1, NRROS, PDE4B, PFN1, RIN3, RUNX1, SDF4, SLCO3A1, SNX20, SNX9, ZNF710	AGPAT4, CAMK1D, PLEKHA5, PPP1R12B, SPOP, CCL17, CD86, EIF3M, NFE2L2, SMIM14	rat
RUNX2	ARSB, BLOC1S2, CACNB4, CD2, CD6, DOK2, ETS1, FBXW7, GZMA, IL18RAP, ITK, KLRB1, KLRK1, NKG7, PGAM1, PRDM1, PTPN22, RGS6, RNF19B, RUNX2, SCML4, SYTL3, TBX21, ZC3H12D, GZMK, IL21R, ZNF462, KLRD1, MYO1G, RAP1GAP2, SH2D2A, TNIK, CD7, ITPKB, PIK3R5, POLA2, SIGLEC16, ZAP70, CD96, CTSW, CYFIP2, GZMM, PRF1, RASGRP2, SPN, VAV3, CHST11, CHMP4B, CHSY1, DENND4A, FAM126A, HCST, ITGAL, ITSN1, JADE1, JAK2, MATK,…	CLNK, MTA3, NR4A3, PTDSS1, CCR5, NFAM1, ROS1, HMGB2, TRIT1	rat
RUNX3	APOBR, ARHGAP15, CD96, CST7, CTSW, ETS1, FKBP5, GPR171, GZMA, GZMK, IL18RAP, ITGAD, KLRD1, KLRK1, LTB, NKG7, PRF1, PTPN22, RAC2, RAP1GAP2, RGS1, RUNX3, SCML4, SEMA4A, SLA, SLCO3A1, SPN, STAP1, SYTL3, TXK, BIN1, KLRB1, LCK, TBX21, CLNK, CRLS1, FCGR3B, FLT3, GZMM, ITGB2, ANTXR2, CCR5, CD7, EPSTI1, PLA2G7, ABR, ACAP1, ARHGAP9, BASP1, BIRC3, CCNG2, CD2, CD6, CD69, DAPP1, DUSP2, FAM107B, FCER1G, GAS7,…	HCST, SH2D2A, SNX20, KIF5C, ZAP70, CD247, ITGAL, CD37, LYSMD2, PPIL1, SRC, PTPRC, FASLG, NCOA3, SLC4A7, DENND1B, PIK3CD, FGL2, ORAI2, ACOT7, BLOC1S2, CAMK4, CD3G, CHN2, GFRA3, IL1RL1, MBD2, MYO1G, PLAC8, SLC38A1, SP110, ST8SIA4, STK4, TGFB1, TMSB10, TYROBP, FAM117B, ATP2A3, PYCARD	rat
RXRA	ABCG1, ABR, CDC42EP3, FRMD4A, LTBP3, MITF, RAP1GAP, RB1CC1, RHOC, RILPL2, SGK1, SMPDL3A, SYNE1, YIF1B, ABCC5, AMZ1, ARL4C, BRD7, CA5B, CAPG, CD36, EHF, EPB41L2, FAM3C, FERMT3, GADD45A, GALK2, IFT46, IGF1, KRT79, LAMP2, LARP4B, MIA, MRPS23, NAAA, NCKAP1L, NRCAM, NUCB2, OSBPL3, PLA2G15, PLA2G2D, QKI, RIT1, SERPINF1, SGMS2, SH3BGRL, SLC7A2, SULF2, SYPL1, ZDHHC21, CCL4L2, PRELP, RCN1, SCD, ASPA, EDIL…	CCDC107, GDE1, HSD17B10, NPTN, SAP30L, SIDT2, SLC3A1, SLCO2B1, TXNDC15, PKD1, SMARCD2, BHLHE41, ACVR2B, CALML3, CAMK1, ENPP5, FFAR4, SLC6A6, SRP14, TTC39A, POLR2E, TNFRSF21, IRF2BPL, CFD, TGM1, CYB5A, MAF, MKKS, PLET1, MGST2, SYT7, ARHGAP30, FAM89A, HNRNPA2B1, NDUFV3, SLC27A2, XRCC5, LDHB, SLC2A1, XBP1	rat
SETBP1	ABCC4, ABL2, ABLIM3, ACVRL1, ADAM17, ADAM9, ADAMTS9, ADGRL2, ADGRL3, AGRN, AHDC1, AMOTL2, ANKRD28, ANKRD33B, ANKRD44, ANO1, ANO2, APAF1, ARHGAP10, ARHGAP5, ARHGEF28, ARID1B, ARID2, ASAP1, ATE1, ATF3, ATP1B3, ATP2A2, AZIN1, B4GALT6, BAIAP2, BBX, BCL3, BDNF, BMP6, BOC, BPTF, BRAF, BRD3, C1QTNF5, CA10, CACNA1A, CACNA2D1, CACNB4, CADPS2, CASD1, CAV1, CBLB, CCSER1, CD81, CD9, CDIPT, CDK14, CDK17, CDKN…	-	rat
SETDB1	-	BRD7, FBXW11, MEDAG, SLIT3	rat
SMAD1	ANKRD66, BCL9, C1orf210, CAPS2, FAM166B, PTCH1, DDAH1, FAM184A, NR2F2, SLC7A1	ATP2A2, CD14, ZC3H6	rat
SMAD5	ANKRD42, FBXO42, GALNT3, HIPK1, SMAD1, UGDH, ADD1, AKIP1, AKR7L, ARFGEF2, ARID1A, ARL3, ATP2A2, BCAR3, C1GALT1C1, CCDC170, CCDC24, CDK12, CDK19, CFAP99, CREBRF, CUX1, DDX6, EFHC1, FBXL20, GALNT7, GGNBP2, GLG1, GMDS, HLTF, HSPA4L, IFT122, IGFBP2, INPP4B, KTN1, LBH, MDM1, MYO1E, NEK11, NPHP1, PLXNB1, PNN, POLR2C, PRR29, PRRG4, RAB3IP, RIBC2, RSPH1, RTN1, SHANK2, SLC5A3, SMAP1, SPAG6, SPPL3, SSH2, S…	-	rat
SMAP2	AMZ1, ARPC1B, CERK, CXXC5, GNAI2, INF2, LSP1, RAP1GAP, SH2B3, SH3BP2	-	rat
SMARCA4	ACER3, AGRN, APAF1, ARHGAP21, ARID1B, ATP11B, ATP1B3, ATP2A2, BACH2, C21orf91, CD151, CDC42EP1, CDK12, CDK19, CEP112, CHD6, CLIP1, CUX1, CYFIP2, DDX19B, DGKD, DYRK3, EFNA5, EIF3J, EIF4H, ELF2, EPB41, EPB41L4B, ERRFI1, EYA4, FAM135A, FBXL20, FBXO42, FBXW7, FCHSD2, FOXA2, FOXO1, FOXO3, FOXP1, FRYL, GIT2, GPBP1, GSK3B, HMGB2, IFT80, INHBB, ITFG1, KANK2, KDM1B, KDM6A, LIMS2, LMLN, LSM14A, MAU2, MRAS,…	ATAD2B, DTX2, HSPA4, ITSN1, KPNA1, NPTN, PRKAR2A, TSPAN5, CAB39, CANT1, CBFA2T2, CREB3L2, CTCF, DCAF8, DMXL1, DNAJC1, FOXN3, GOLGA1, INPP5B, KTN1, MAN1A1, MYO5B, PDS5B, PHACTR4, PIP5K1C, PKN2, RGS6, RPS6KA5, TMCO4, TNKS1BP1, TRAPPC6B, WIF1, WNK2, ADAM10, ADD1, AFF4, AFMID, AKAP12, ANKHD1, AP1B1, ARHGEF18, ARHGEF40, ARID1A, ATF6, BCL9, BRD4, C1GALT1C1, CCSER2, CDON, CNOT1, CORO1B, DDX6, DHRS3, EBF…	rat
SOX13	CSRNP3, THSD7A, TIE1	FMO1, MAOB, SHANK3, SOX13, TAL1, TP53I11, ITGA1, PALMD, TET2, ADORA2A, AQP1, ARL15, BMP6, CALCRL, CD93, CDH5, CEP85L, DLGAP4, DOCK9, ECE1, EGFL7, EPHB4, ERG, FGD5, GALNT18, HMCN1, HYAL2, LIMS2, LMCD1, MEIS1, NAV1, NOSTRIN, NRCAM, NRP1, PDIA5, PLEKHG1, PREX2, RAB1A, RAPGEF4, RGS3, RHOJ, RUNX1T1, SH2D3C, TCF4, TEK, TMEM100, TNFSF10, TNS1, TRIB2, YES1	rat
SOX17	ADGRF5, AKAP12, BACH2, CACNB2, CD93, CDC42EP1, CHN1, COL4A1, CPED1, DACH1, EPB41, EPHB4, ERG, FILIP1L, FZD6, GJA5, GPIHBP1, GRK5, HMCN1, HYAL2, ID3, MAP3K3, MCAM, NAV1, NRARP, NRP1, PLSCR4, PODXL, RAB1A, RASGRP3, RUNX1T1, SEMA6A, SEMA6D, SMARCA2, SOX13, SOX17, SPAG9, SRGAP2, SRGAP2B, TEK, THSD7A, TINAGL1, ZNRF1, ADAMTS1, ANXA3, CALU, CDC42EP4, CRIM1, EMP1, FAM13C, GABPA, GHR, GPR182, HDAC7, MEIS2…	FLI1, GATA2, IQCE, KLF7, SORBS1, SULF1, CALCRL, ECE1, STC1, ADGRL4, AQP1, CLEC14A, KIT, MAML2, NOS3, PECAM1, SMAD6, TCF4, TRIOBP, DKK2, MAFF, TIE1	rat
SOX2	CD24, MECOM, RCN1, SOX2	ABHD14A, ACSL3, RP1	rat
SOX4	-	ARHGEF38, ARRDC3, PPP2R2B, RAP1GAP, ALDH7A1, KNG1, NCKAP1, PARP4, CDC42EP1, EHF, PBX1, PLXNB1, PTPRS, SMAD7, STMN2, CTNNB1, KDM5B, LMO4, MECOM, MSL1, PTP4A1, RCN1, SOX5, ZFHX3	rat
SOX5	ABCA5, FSIP1, SOX5, ZFHX4, ZNF608	-	rat
SOX6	EMP1, SMAD7, SOX6, ST3GAL2	BOC, DLGAP1, ROBO1, SULF1, ADGRG1, ALDH1A2, ARID5A, CC2D2A, CCDC170, CCDC80, CCNY, CD93, CDH13, CEP131, CFAP52, CFAP77, CHN1, COBLL1, DNAH5, ELMOD1, FAM126A, FANK1, GALNT3, HDC, HSPA4L, NEK1, NEO1, ODF2L, P4HA2, PROC, PTGFRN, QSER1, RAPH1, RTN1, SLC39A8, SLIT2, SORBS2, SSPN, STC1, STK33, WDR49	rat
SOX9	DIXDC1, SPAG6, TMEM212, AQP4, CCDC78, DNAAF1, ERICH3, FAM166B, FAM47E, ITPR2, KIF21A, MORC2, PHF3, PLCG2, ROPN1L, SLC20A1, SNTN, TEKT1, WDR35, C16orf90, CAPSL, CLMN, DNAH5, EFCAB10, ERICH5, MRPS6, PROM1, SOX9, WDR31	CCDC81, NWD1	rat
SPI1	ADAP2, ASPA, IL1RN, PFN1, SH3GLB1, TMEM151B, CLTC, ANP32A, HCK, LPGAT1, PLEKHO1, MAN2B1, S100A11, ABCG1, ABR, ACTR2, ADD3, ADGRE5, ADIPOR2, AFF1, AGPAT4, AHNAK, ANTXR2, ARHGAP22, ARHGAP25, ASAH1, ATAD2B, ATF3, ATP6V0A1, ATP6V0C, BHLHE41, BIRC3, BRK1, BTK, C1GALT1, C1QC, CAPZA2, CBFA2T3, CCL2, CCL4L2, CCND2, CD274, CDC42EP4, CDON, CERS6, CFLAR, CIITA, CMIP, COLGALT1, CORO1B, CPNE3, CREB5, CREM, CS…	ABI1, CNDP2, GNB1, PSMA3, SGMS2, STIM1, CLEC4D, HEBP1, ANP32B, RNF111, COTL1, PHYHD1, TMEM176A, CARD19, AP1B1, CCR5, CDC42EP3, CLIC2, DNAJA2, ETHE1, EVI5, FAM3C, GPBP1, HNRNPAB, HNRNPU, MAPK14, MOB4, OSM, RPL6, SCAMP2, ZNF106, IGF1, MAN1C1, HIP1, TALDO1, SIDT2, CLIC1, CNPPD1, FES, MFSD1, PDCD6, PYCARD, ABCA1, ACIN1, ACOT7, ANXA1, ANXA4, AP2S1, ARPC5L, ATP13A2, BLVRA, CD69, CDC42, CHMP5, CRYBG3, D…	rat
SPIC	ABCA1, ABR, ACP5, AIF1, ALOX5AP, ARHGAP30, ARHGDIB, ARHGEF1, ARPC2, BCL2A1, BTK, C17orf49, C5orf24, CAST, CCDC88A, CD164, CD36, CD63, CD68, CDC42EP3, CFP, COX6A1, CSF2RB, CSK, CYBB, CYFIP2, EDIL3, EVA1B, FES, FGR, FRMD4A, FXYD5, GNAI2, GPSM3, GRAP, HCLS1, HCST, HSPA12B, IGSF6, IL16, ING2, IRF2, LAPTM5, LPP, LRRC25, LST1, LTA4H, MAP2K1, MCEMP1, MCTS1, MPEG1, MYO1F, NCF1, NCF2, NCKAP1L, NDUFA5, NFA…	METRNL, ETFB, EVL, FCER1G, GRINA, TXN, CMTM7, MGLL, NDRG1, PPP1R14B, LAP3, GON4L, EHBP1L1, GSTO1, TM6SF1, ZYX, MARCKS, CLN8, ANO10, LPL, NDFIP1, PPIL1, SLC39A2, TMEM263, BAX, PDHA1, RMND5B, CSTB, GPNMB, BATF3, DBNDD2, EMC6, MAN2B2, RAMP3, SIDT2, ABCD2, PRCP, TREM1, NPEPL1, FAM89A, GPD1, RABL2A, TRIM3, ACER3, ACTR3, ADD3, ADGRL2, ADIPOR1, AKAP13, ANP32A, AP1B1, APOBR, ARF1, ARHGAP25, ARHGAP9, ARPC…	rat
SREBF2	AGER, IGF2R, JUND, KANK2, SREBF2, CCT6B, FAM117A, NFATC3, PIK3C2A, SH3GL1, SMG1, ANXA8L1, POLDIP3, UNC13D, FOXP2, ABCA1, ABCD3, ABHD17C, ABL2, ABLIM3, ACTN4, ADAM9, ADAMTS9, ADCY9, AEBP1, AGAP3, AGRN, AKAP5, ALPL, ANK3, ANKRD28, ANKRD42, ANKRD50, ANPEP, APAF1, APP, AQP5, ARAP2, ARHGAP10, ARHGAP21, ARHGAP26, ARHGAP29, ARHGEF26, ARHGEF28, ARID1A, ARID1B, ARID2, ARIH1, ASH1L, ATAD2B, ATP6V0A1, ATP8A…	TMTC2, PELI1, ABCA3, ADAM10, AFF1, AHDC1, ALCAM, ANKHD1, ARHGEF12, ARHGEF16, ARMC8, ASXL1, ATF6, ATXN2, AZIN1, B3GNT2, BAALC, BAZ1A, BCAM, BCAR3, BCR, BNIP3L, CACNA1E, CADPS2, CAV1, CCAR1, CCDC57, CCDC6, CCPG1, CDC14C, CHSY3, CLASP1, COL12A1, CTNND1, CTSB, CYBRD1, DGKE, DLEC1, DNAJB6, DRAP1, DUSP10, DUSP6, EIF2S2, EYA3, EZR, FAM126A, FAM168A, FAM189A2, FBXW11, FCHO2, FHDC1, FKBP5, GALNT18, GGA2, …	rat
STAT3	BCL3, C1QTNF5, CDC42EP4, ETV6, HECW2, IRF1, PALMD, STAT3, XDH, ARID5A, CPNE8, DOCK4, NAGLU, PLXNA4, PTPN2, SYNPO, GRB10, GHR, NRARP, ARHGAP23, EGR1, FRYL, P4HA2, SH3PXD2A, SMAD1, SPRY1, UACA, WBP1L, ZBED6, PREX2, ADAM15, GCH1, HERC6, IFIT2, OSBPL11, PARP9, PIAS1, TEX2, TP53I11, ZFHX3, ADAMTS1, ADRB2, AFF4, ARID5B, ATP6AP2, C1QTNF7, CPLX2, CSNK2A1, DOCK9, DYNC1I2, EFNA1, GJA5, GPR182, KLF9, MAFF, …	FAM114A1, GNAI3, PDLIM1, AMIGO2, RECQL5, SETBP1, UBC, CHST11, ADAM17, GABPA, KAT6B, MCTP1, MED13, SETD5, STAU1, ZCCHC7, FUS, MAP3K3, MBNL2, NCALD, NIPAL2, RASGRP3, PROCR, DPF2, MLXIP, AKAP12, CACNB2, CTTNBP2, GIT2, ABI3BP, ACSL5, ADGRF5, ADGRL1, ADGRL3, AGPAT4, AHDC1, CDK19, CLASP1, COL5A2, DCAF6, ECE1, EMCN, ERG, FERMT2, GADD45B, GNG11, ISG15, LMO2, MEIS2, MGAT1, MYC, MYO1F, N4BP1, NFIA, NRCAM, …	rat
TAL1	CSRNP3, ERG, FMO1, KIAA1671, RAPGEF4, SGCD, TAL1, TMBIM1, TP53I11, ADGRF5, C1QTNF1, DGKI, MEIS1, NRP1, TMEM100, ACVRL1, GPIHBP1, MCAM, PRX	PODXL, LMCD1, MSRB3, NOSTRIN, SLC35E2B, TMEM65, XPNPEP2, MX1, KANK3, ECSCR, CYTH3, PAFAH2, NKD1, COL4A1, INPP1, CLDN15, MAP2K6, VAV3, ADGRL3, EGFL7, SH2D3C, TMCC2, TMEM204, MAPT, RHOJ, KIF5C, LBH, LDB2, SLC29A1, SMARCA2, SOX13, THSD1	rat
TBL1XR1	DMTF1, DOCK8, ETV6, PTPRR, TNRC6B, ARID4A, CYTH1, DNAJC7, FHOD1, MAPK14, NCOA7, TBC1D4, ZBED6	USP9X, UTRN, HHIP, ADAM15, ADCY2, ADD3, ADGRL2, ADK, ADRB2, AFF3, AGPAT4, AHDC1, AKAP13, AKAP5, ALOX5AP, ANKRD11, ANKRD44, ARHGAP22, ARHGAP25, ARHGAP29, ARHGEF15, ARHGEF3, ARPC1B, ARPP21, ARSB, ATAD2B, ATF3, ATP6V0A1, ATP6V0C, AXL, BAALC, BANK1, BCL11A, BCL11B, BMPR2, BNIP3L, BRK1, BTG1, CACNB4, CAMK4, CAST, CBL, CCDC146, CCL2, CD53, CD86, CDH22, CERS2, CFLAR, CFP, CHD9, CHIC2, CMIP, CNPY3, CORO1…	rat
TBX21	FASLG, GZMK, LCK, NKG7, TBC1D10C, TXK, ARHGAP25, ARHGAP9, BCL2, CACNB4, CD2, CD247, ETS1, HCST, IL18RAP, ITGAD, LIME1, STK10, PRDM1, TBX21, FRYL, IL2RG, ITGAL, ITPKB, PDE7A, PIK3CD, PIK3R1, SRGAP3, ZAP70, GZMM, KLRG1, GZMA, KLRB1, KLRD1, BRD3, CBLB, CLNK, DOK2, FAM107B, IL2RB, LAT, MCTP2, MYO1F, NCALD, OSBPL11, PRKCH, PTPN22, RAP1GAP2, RUNX3, SIGLEC16, SLA, SYTL3, ATP2A3, CHSY1, DTX2, FAM13B, FCG…	CTSW, CD96, INPP5D, RNF19B, SH2D2A, PREX1	rat
TCF12	-	ARSB, ELF2, MAPK8, SMIM14, STAG1, TCF12	rat
TCF4	-	ADGRF5, ADGRL2, CHN1, EFNB2, PRICKLE2, SMAD6, SMARCA2, TCF4, TMEM100, ABI2, ABL2, ABR, ACE, ACKR3, ACVRL1, ADAM17, ADAMTS1, ADAMTS10, ADAMTS9, ADCY6, ADGRL1, ADGRL3, ADIPOR1, AFF1, AGPAT4, AHDC1, ALAS1, ALDOA, AMD1, AMOTL2, ANKRD33B, ANKRD44, ANO6, APLP2, APP, APRT, ARHGAP26, ARHGDIA, ARID1A, ARID1B, ARID2, ARID5A, ARIH1, ARL15, ARL4A, ARL4D, ARL5B, ARL8B, ARMCX3, ASAP1, ASNS, ATF3, ATF4, ATF7, A…	rat
TCF7	BCL11B, IL7R, LEF1, SKAP1, BCL2, ETS1, GATA3, SATB1, ITK, SELL, TAGAP, TCF7, ARPP21, CAMK4, CCL3L3, CCR5, CD2, CD247, CD27, CD3D, CD3G, CD96, CHD3, CXCR4, DDIT4, DPP4, EIF3H, EPC1, GGNBP2, GIMAP4, GRAP, HECA, HIF1A, IKZF3, IL16, ITGA4, ITM2A, KLRD1, LCP2, MAGED2, ORC2, PDE4D, PIK3CD, PIK3R1, PLCL2, PRKCH, PRKCQ, PTPN22, RAB3IP, RGS10, RGS3, RGS6, RILPL2, SCN7A, SH3KBP1, SIT1, SLC16A6, SPN, SRGAP2…	-	rat
TCF7L1	ACSL5, ANK3, ATP10B, BAALC, BCAR3, BMP4, CDC14C, ETV5, FILIP1, FNDC3A, FOXP1, FOXP2, KIAA1217, LIFR, LTBP1, MET, NAV2, NFIA, PDE4D, PLCH1, PLXNA2, PRSS23, RASL11B, SERPINE2, SERPINH1, SETBP1, SH3D19, SLC24A4, SLC34A2, SORBS2, ST3GAL1, TC2N, TMEM243, TPM1, ZNF385B, ANTXR1, CCDC141, ENPP2, IRX1	EGFL6, NECTIN1, PLPPR5, ANPEP, CSGALNACT2, DUSP6, GADD45G, MITF, ROS1, WWC1	rat
TCF7L2	BTK, CREG1, EDIL3, FRMD4A, GLUL, MCEMP1, MRC1, SNX10, TCF7L2, DAB2, FAM3C, IL18, PPARG	CDC42EP3, CTSD, IGF1, LGALS3, PRG4, TEX264, ABHD5, OLR1, ABR, ADD3, AHNAK, ANXA1, ANXA2, APOBEC1, AXL, BCL9, CAMK1, CAPN2, CAST, CD44, COTL1, DAB2IP, DHRS3, ETFB, FILIP1L, FOSL2, GADD45A, GPX1, HSPA5, KLF6, LMNA, LNPEP, LPP, ME2, NDRG1, NUCB2, NUMB, PAG1, PDCD4, PLD1, PLEC, PLK3, PMEPA1, PPP1R14B, PSAP, PTPRE, RARA, REXO2, RGCC, RTN4, SCAMP2, SGMS2, SH3BP2, SULF2, TAGLN2, TSPO, ZMIZ1, AKAP13, ALO…	rat
TEAD1	AGRN, FAM189A2, GIPC2, PLCE1, TEAD1, WNT3A, CLIC5, AGAP3, AGER, AMOTL2, ATXN1, CAV1, COL12A1, CSGALNACT2, CTNNA1, EPB41L5, FERMT2, JADE1, LIMCH1, LMO7, NAV2, NKX2-1, PHACTR4, PLS3, POPDC2, PPFIBP1, RGS6, SNED1, SSBP2, TSC22D2, WWC2, ZNF462, ARHGEF12, FAM168A, GCNT2, SAMD4A, TJP2, VCL, ARHGAP29, FNBP1L, FRAS1, NCKAP5, PDZD2, SPTAN1, ZNF385B, ABCA5, ACKR4, BCAR3, CASP12, CDKL5, CREB1, CRLF1, DLC1, …	EHD2, P3H2, ABCA1, ADAMTSL4, ADCY9, ANKHD1, ARHGAP1, CALD1, CELF2, CGNL1, CYB5R3, DAG1, DDC, ERBB4, HES1, ICAM1, KANK2, KRT8, LIMS2, MCU, NCOA3, NPEPPS, PCGF5, PDGFA, PDLIM4, PHLDB2, PIEZO2, PLXNA2, PSEN1, RBMS2, RNF19A, SND1, SPTBN1, SULF2, CRYAB, GALNT18, PNKD, S100A16, IGFBP5, ZDHHC14, ARHGEF28, KIF13B, SHROOM4, CACUL1, COL4A4, DNAJC1, FAM174B, FARP1, FBXW4, FRMD6, KCNK1, MICU1, NECTIN3, PARD3…	rat
TEF	BEST3, CTDSPL, SLIT2, TEF, FHOD1, P4HB, RASSF9, DPM1, FERMT2, PSIP1, PPID, TNKS1BP1, WWC2	ARHGAP5, HDC, ADARB1, AVPI1, CCND1, CHMP2A, EFNA5, FAT1, GTF3C1, INPP1, LEKR1, LLGL2, MAP1LC3A, MYO6, OSBPL6, PLS3, POR, RALGAPA1, RBP4, RNPS1, SAMD4A, SEC62, SRPK2, TJP2, VDAC1, ZC3H6, ZMIZ1, KDM5B, RCBTB2, TJP1, TRIM2	rat
TFCP2L1	-	ANTXR1, ASS1, EPS8, ERRFI1, FGFR2, FOXA2, KCNC3, NFIA, PDE4D, PIP5K1B, PLS1, PTPRF, SLC24A4, SLC34A2, TFCP2L1	rat
THRA	ACBD3, AGAP3, ANTXR1, ARHGEF2, ATP2B4, BLNK, BOC, C1R, CAV1, CCDC80, COL1A1, COL3A1, CYB561A3, EBF1, ELOVL1, EPS8L1, FAM107B, FN1, GIPC2, GPX8, GRAP, GUK1, HECW2, IL11RA, LAMB3, MMP2, MMRN2, MRPL14, NAV3, NBR1, NCALD, NEDD9, NKX2-1, PCDH7, PDLIM2, PECAM1, PHACTR4, PLS3, PLXNB1, PRELP, RBP1, RND1, RNF144B, SAMD4A, SCNN1A, SEMA3A, SLC39A8, SLC6A4, UGGT1, USP54, YIPF4, ABLIM3, ADAM15, ANKRD1, BGN, C…	-	rat
TP73	CFAP65, CFAP99, DNAJB13, ERICH3, FBXL13, FGFBP1, HSPH1, RSPH9, SLC23A2, SPAG17, TP73, DNAH11, DNAH5, DYRK3, OSBPL3	EFCAB10, PEX5L, ST3GAL2, ALDH3B1, PROM1, RP1, TSPAN3, DNAH1, MAPK15	rat
XBP1	AMZ1, ANKRD12, ARF1, ATL3, ATP6V0D1, ATRX, BMP2K, C1GALT1, CALM2, CCND1, CCT2, CD63, CDK4, EIF3A, ELOVL5, EML4, FAM50A, FAU, FRMD4A, GAPDH, GKAP1, GNAS, GOT2, HDLBP, HNRNPA2B1, HNRNPA3, HSP90B1, HSPA5, IFRD1, IL6ST, IRF2BPL, JUN, KLHL24, LAMTOR4, MCL1, MFSD1, MIF, MRPL36, MYDGF, NAGK, NDUFA1, NUCKS1, PPP2R2B, PRKAR1A, PRRC2C, PURB, RACK1, SAR1A, SCD, SEC11C, SMAD7, SRPRA, SRSF5, SULF2, TBC1D20, T…	ATG3, FAM3C, SORT1, MUC5B, PPP1R14B, QSOX1, TUBA1C, ZRANB2, ACBD3, AKAP9, BATF3, DERL1, IL16, RTN4, SURF4, UBQLN2, NPM1, C2, RPS29, COMMD3, CUTA, DDX5, HNRNPF, HSPBAP1, RPS8, TMED10, LCP1, TXNIP, NET1, ADIPOR2, CEBPB, KRT79, RPL38, EPS8L1, ETS2, MUC1, RAB24, UBXN1, WFDC2, GMNN, TTC39B, CALR, EIF3H, IFT57, TPP1, VAPA, VPS35, AGA, EEF2, FILIP1L, GALNT3, GDA, ID1, MPZL2, KLF6, MAL2, NEU1, PTPN6, ACA…	rat
ZBTB7A	CHD4, DYRK3, MTA3, NDUFS2, RASGRP2, RUNX2, TRPV2	ARAP2, CTNNB1, SUB1, ZBTB7A, ABCA1, ABCA3, ABCG1, ABHD17A, ABI1, ABL2, ABLIM3, ABR, ACACA, ACKR3, ACSL3, ACTB, ACTG1, ACTN1, ACTR3, ADAM10, ADARB1, ADCY2, ADD3, ADGRG1, ADGRL1, AFF1, AFF4, AGAP1, AGAP3, AGPAT4, AGTRAP, AHDC1, AHNAK, AKAP13, AKAP9, ALDH3B1, ALDOA, AMD1, AMZ1, ANAPC16, ANKRD11, ANKRD28, ANKRD42, ANKRD50, ANO1, ANO6, ANP32A, ANP32B, ANP32E, ANXA11, ANXA2, ANXA5, ANXA6, AP2M1, AP2S1,…	rat
ZEB1	-	DNMT3A, GFOD1, PAN3, SGCD, TP53I11, CBFA2T3, ERG, LEF1, PCDH7, SETD7, TMCC2, TMEM204, XPNPEP2	rat
ZMIZ1	AFF4, BCL3, C3orf70, CTIF, DENND4B, ELAVL1, EMILIN2, EPB41, GADD45B, GATAD2A, GRK5, IFT80, MCTP1, MOB1A, PHACTR2, PRSS12, RASGRP2, SNTB2, TBC1D14, ZMIZ1	ADAM9, ALOXE3, GLUL, LMCD1, PCSK1N, PLCD1, SDHC, TEF, ZFP36, CLDN15, CREB1, JAK1, MGMT, TBL1Y, ACAD11, CLTB, CSNK1G3, DDX19B, DOCK4, LEPROT, MSL3, MYO6, NFATC1, PLD1, PSMA3, TEC, TSPAN5, ABCA1, ABCA3, ABCA5, ABCD3, ABCG1, ABHD17B, ABI2, ABL2, ABR, ACKR3, ACTB, ACTG1, ACTR3, ADAM10, ADAMTS9, ADCY2, ADCY9, ADD1, ADD3, ADGRL2, ADGRL3, ADIPOR1, AFF1, AFF3, AGAP3, AHDC1, AHNAK, AKAP11, AKAP12, AKAP13,…	rat
ZNF23	-	ABCA3, ABHD17A, ACSL3, ADARB1, AGAP3, AGTRAP, AKAP9, ALDH3B1, AMD1, AMZ1, ANKRD11, ANKRD12, ANKRD50, ANO1, ANP32B, ARHGAP21, ARHGAP5, ARHGEF1, ARID4A, ARL4C, ARRDC3, ATAD2B, ATF3, ATP1B1, ATP2A2, ATP8B1, B3GNT2, BATF3, BCAR3, BMP2K, BPTF, BRD1, C2, C22orf23, C6orf132, CACUL1, CALM1, CASZ1, CBL, CBX6, CCDC136, CCDC40, CCDC50, CCND1, CD164L2, CD24, CDC42EP1, CDK6, CDKN1B, CDON, CDS1, CFAP45, CHCHD1…	rat
AHR	APLN, ATP1B3, DENND5B, DGKZ, FAM124A, FLT4, INPP5A, KITLG, PCDH1, PCDH12, RARA, RARG, SCN3B, SLC16A9, TLE1, XIAP, ZNF697	-	mouse
AR	AR, CRISPLD2, CXCL14, PYGM, C1S, C7, GAS1, DCN, NRG2	CLEC3B, ADGRD1, C1QTNF7, COL13A1, MMP2, NR4A2, SLIT2, SOX12, SSPN, TBX2, TMEM204, TMTC1, ABCC9, ADARB1, ADM, AFF3, ANGPT1, ANGPT2, ASTN2, CASP12, CERK, CERS6, CYGB, DACT1, EFCAB2, EFNA5, FBXO30, FHIT, FLRT2, GAB2, GSN, HHIP, HLX, IGSF10, IKZF3, ITGA8, KAZN, NDRG1, NUAK1, RASL12, RBP4, SMARCA2, SPARCL1, SPON1, TCF21, TMCC3, TMEFF2, TMEM86A, TNXB, TSPAN5, ZEB1, ZFPM2, AP4E1, BACH2, CLIP3, EPHA3, FX…	mouse
ATF3	ATF3, BTG2, DUSP1, EGR1, FOS, FOSB, IER2, NR4A1, PPP1R15A, RCAN1, CDKN1A, IER5, JUN, JUNB, ZFP36, CSRNP1, ETV3, SERTAD1, SLC45A3, OSM, CCL3, CFAP100, GADD45G, NFKBIZ, PMAIP1, SLAMF9, TREM1, EIF3C, TGIF1, ANKFN1, IL1B, CEBPD, BPIFB1, LITAF, SLC25A51, SOCS3, ANKH, BTG1, DUSP2, FOSL2, NLRP3, CCDC60, FMO3, CCL17	SDCCAG8, BPIFA1, IER3, CYSLTR1, ADAM28, ALDH3A1, CD83, ESRRG, FFAR4, IL1RN, MCEMP1, PTGS2, RTN4RL1, SLC7A11, TRIB1, NFKBIA, LTF, TNNI2, CFP, ACSL5, ACTG1, ANXA1, APBB2, APOLD1, ARF4, ARHGAP24, ARID2, ARMC2, ATP6V1B2, BAIAP2, BAZ2B, BHLHE40, CCDC170, CD36, CD44, CEBPB, CELSR1, CLEC7A, CLU, CMIP, CP, CSF3R, CYFIP2, DCUN1D3, DENND4A, DMKN, EFCAB10, EHD1, EIF1, EIF4EBP1, EPAS1, FAM107B, FAM110A, FBXO…	mouse
ATF7	-	AHCYL1, CBX5, DUSP11, ESM1, GNAS, IRF2BPL, PIK3R3, RIPK4, UBE2B, CD2AP, GNB2, MAOA, CBX6, COL12A1, ENPP2, GPX8, PER3, PJA1, PNN, SLCO4C1, SPINK5, SREBF1, TNXB, WDR35, YIF1B	mouse
BAD	AOC1, CEP164, ENKUR, FHDC1, KCNRG, LRRC74B, MAP9, RSPH14, SSBP4, SYT5, ASCC1, CAPSL, CD24, CIT, EMC4, JAG1, MIEN1, NR4A2, OSCP1, PDE4A, PHEX, PKIG, SPTSSA, STMND1, TEKT2, TJP3, TMEM50B, TTLL6	-	mouse
BATF3	ANTXR2, ARHGAP6, ATP1A1, B4GALT6, CBFA2T3, CD40, EPB41L2, FLI1, HIVEP2, IKZF1, ITGB2, JAK2, LCP1, LSP1, NFKBIZ, NUCB2, PFKFB3, PIK3R1, PLEKHG3, PLXNC1, PREX1, PTPN9, PTPRE, ST6GAL1, TBC1D1, TBX21, TNFAIP8, TNIP3, TRPS1	DOK2, HTRA3, LIMK1, MYO1G, PAK1, PPFIA4, SPI1, VRK1, CERK, FGR	mouse
BCL11A	AIF1, ARHGAP24, ARHGAP25, ARHGAP30, ATP2A3, BANK1, BLNK, CD22, CD40, CD74, CD86, CIITA, CREB5, CYBB, CYTL1, DAPP1, DOCK10, ECM2, ETV6, FCMR, FCRL1, FGD2, FOXP1, IKZF3, IRF5, LILRA2, LILRA6, LIMK1, LMO2, LSP1, LY86, LYN, MPEG1, MS4A1, MYC, MZB1, NCF1, PLD4, PLSCR1, PRKCD, PTPN6, PTPRCAP, PYGM, RASA4, RASGRP1, SIGLEC12, SLA, SLAMF6, SLAMF9, SLC7A7, SP110, STAP1, STRBP, SVEP1, TIFA, TP53I11, TRAF3IP…	BIRC3, RNASE6, SYK, MAN2A2, P2RY10, CSF2RB, MAN1A1, TCP11L2, TRIM25, UVRAG, RASGRP2, ABI1, ACP5, ADCY7, ARHGAP15, ARHGAP22, ARHGEF1, ASAP1, BCL2A1, BTBD3, C19orf38, CAP1, CCDC8, CCR7, CD2, CD300LF, CD37, CD79A, CHD2, CSK, CUEDC1, CYTH4, DCBLD1, DOCK2, DOK3, EHD3, ELF2, EPS15, EVI2A, FAM32A, GLRX, GMFG, GOLGB1, GPR137B, GPSM3, HM13, IGF1, IKBKB, IKZF1, ITGA4, KLHL6, KMT2E, LAPTM5, LRRC32, MAGEH1, …	mouse
BCL11B	BCL11B, CD2, CST7, GIMAP1, GRAP2, LEF1, LTB, PTPN22, RHOH, SATB1, SLAMF6	-	mouse
BCL6B	ADGRF5, APOLD1, BPGM, CLDN5, CYTL1, EMCN, ERG, FCER2, HYAL2, LMO2, PALD1, PCDH18, S100A16, S1PR1, SOX18, SPRY4, STXBP6, TIE1, TNFSF10, UNC45B, VCAM1, ADAM15, BCL6B, N4BP3, SEMA3G	-	mouse
BCLAF1	-	ACAA2, ATRX, BCL11B, BPTF, CIRBP, CMIP, CREBBP, CSNK1A1, DDX5, DEK, GSK3B, KMT2E, NIPBL, NSA2, PCM1, PCNT, PICALM, PNISR, PTBP2, SLAIN2, SMC4, SRSF3, SUMO2, TRA2B, UBN2, USP9X, XIAP, ZFP36L1, ZFP36L2, ZFP91, AHCYL1, ANKRD11, ANKRD17, BAZ1B, BCLAF1, DDX3X, DNAJA1, EIF4G3, KIF5B, LCLAT1, MORF4L1, RPS21, SLC38A2, STRN3, TRIM44, YES1, KCTD10, PRKACB, RPL27A, TCF7, NCL, PRRC2C, AHSA1, CACNA2D1, IVNS1A…	mouse
BHLHE40	-	ABCG1, ABHD17C, ABI2, ABL1, ABTB1, ACACA, ACSF2, ACTG1, ACTN1, ACTR2, ACTR3, ADAM15, ADAM8, ADAMTS9, ADCY2, ADCY9, ADGRL3, ADIPOR1, ADIPOR2, AEBP2, AFAP1L1, AFAP1L2, AGAP1, AHCYL2, AIG1, AK8, AKAP13, AKT2, ALDH2, AMIGO2, ANKH, ANKRD10, ANKRD12, ANKRD13A, ANKRD17, ANKRD44, ANKS1A, ANPEP, ANXA2, AP1S2, APBB1, APBB2, APLP1, APLP2, APOLD1, AR, ARAP2, ARAP3, ARCN1, ARHGAP10, ARHGAP17, ARHGAP21, ARHGAP…	mouse
BPTF	AKAP13, BPTF, DDX6, DNAJC10, FUS, HIPK2, JMY, LUC7L2, LUC7L3, PXK, RB1CC1, SBNO1, SOGA1, SPECC1L, SRRM2, STK38, UBE3A, VGLL4, ARHGAP17, TOP1, ASH1L, BCL11B, BCL2L1, DENND5A, FAM234A, FOXP1, GIGYF1, IRF2BPL, JUND, LMO4, MYH9, NFAT5, PIK3R1, PPP1R9A, RPS10, SATB1, TAOK1, TNRC18, ZNF503	-	mouse
CEBPA	ABCD3, ACSL5, C3, CD63, CES1, DHRS3, DRAM1, EHF, EPHA7, FAM110A, FGFR2, HERPUD1, HMOX1, IDH1, IDH2, IL33, LCN2, MAP7, MLC1, OSMR, PGAP2, RBP4, RMDN2, SDC1, SFTPD, SGPP2, SOCS2, SPINT1, WFDC2, CHI3L1, CITED2, ENPEP, MGST1, MID1IP1, RBM47, TTC36, ATP1B1, AZIN2, BHLHE40, CELSR1, CHP1, DIXDC1, IRX1, KCNJ13, KCNJ15, LIPG, MET, NKX2-1, PDZK1IP1, SFTPC, TMEM243, ADAM28, ALDH3A1, CCDC47, CCL3, CLU, CYB5A…	PLEKHB1, RPL21, SLC1A5, CREG1, SECISBP2L, ADAMTS1, ARSB, BAMBI, PIP5K1B, SPINT2, TSPAN1, SORT1, ARHGAP10, CIITA, SDC4, MYO1E, NAPSA, RAB27B, CYP2E1, NDUFB2, RPN1, LIPH, ATP2A2, CYSTM1, TAOK1, AKAP11, ALCAM, BRD7, CDS1, CLDN10, CPNE2, EPHX1, FAT1, IFNAR2, KRT18, LARP4B, MIF4GD, MYH14, NDNF, PARD3, PRDX1, RAPGEF5, RNF13, SLC16A1, ST3GAL1, ST6GAL1, TJP3, TMEM245, HS2ST1, RMDN1, DEPTOR, SCGB3A2, BSPR…	mouse
CEBPB	CD44, CEBPB, CLEC4E, CSF3R, EIF4EBP1, FGR, FOSL2, G0S2, GSR, HEBP1, ITGAL, ITGB2, LCP2, MMP9, MSRB1, NLRP3, PAG1, PTK2B, RAP1B, RARA, RNF130, RNF149, SAMSN1, SLC7A11, SPI1, STX11, TIPARP, TNFAIP2, TRIB1, ABCG1, ANXA1, APBB1IP, CCL3, DOK3, HCAR3, IGSF6, IL1RN, IL6R, KRT79, LMNB1, MCEMP1, MMP8, NADK, NFKBIZ, OSM, PLEK, PTGS2, S100A8, S100A9, SEPHS2, SLC15A3, SLPI, SMAP2, TCF21, TNFSF13B, TREM1, VAV…	PGD, TMEM51, ZYX, TTC30A, ADCY7, AKR1B1, ANO1, BMPER, CACNA1D, CCNL1, CDC42, CMIP, COL13A1, CPNE2, CXCL14, EMD, FAM161A, FOS, HHIP, HS6ST2, HSPA4L, IKZF1, ISG15, KRT19, LEPR, LRRFIP1, METTL9, NAB1, NFKB1, NINJ1, PCK2, PTPRD, SBNO1, SLC25A33, TEAD1, TGFBR1, GLIPR1, KLF4, MCTP1, PELI2, RAP2A, GRN, RSPH10B2, RNASE6, LILRA5, DYNLT1, EPB41L4B, CMTM6, PICALM, TRA2A, UNC5C, VWA5A, ACTB, AIMP1, APOE, ARA…	mouse
CEBPD	ATF3, FOSB, IL1B, NFKBIZ, OSM, SLC7A11, SLPI, TREM1, ADGRE1, BMPR1B, C5AR1, CCL3, CFP, CLEC3B, COQ10B, CYP2A6, DUSP23, ENTPD1, ESRRG, GADD45G, GRINA, IL1R2, IL1RN, JUN, LDLR, LMNB1, MCEMP1, NCOA7, PAK1, PDE4D, PITPNC1, PRKCE, PTGS2, S100A9, SH2D3C, TRIB1, UBASH3B, ZEB1, ACVRL1, AGPAT4, AQP1, CSTA, ERG, FAS, FGFR2, FMO1, FOS, GATA2, GNAI1, HCAR3, HSD11B1, LRG1, MAST4, MRAS, NRXN1, PALMD, PNP, PRIC…	JUNB, PPFIA4, CLEC4D, CSRNP1, CYSLTR1, LST1, ARG2, FAM219A, HEY1, KMO, LAIR2, MBD1, MYCT1, PLTP, ADH7, ADIPOR1, ARHGAP21, ARHGAP23, ARMC2, ASAP1, ATRNL1, C6, CD200, CD302, COL23A1, COL4A6, CPNE3, CYBA, DDX5, FMO3, HMCN1, MYOF, NOVA2, OLFM1, OSCP1, PITPNM2, PKIB, PTGR1, RAB11A, SAMD5, SLCO2A1, SQSTM1, TALDO1, TCF7L2, TGFBI, TRIM25, USP2, VIM, WDFY3, ZDHHC14, ADAMTSL5, EGR1, ARL4D, PGLYRP1, PLSCR4,…	mouse
CREB3L1	ADM, BAMBI, CREB3L1, CXCL14, DAP, DPEP1, FMOD, H6PD, RBP4, ACAA2, AKAP12, AKAP7, AKR1A1, ANP32E, ARCN1, ARL3, ASPH, ATRAID, AVPI1, CALU, CBR1, CCDC107, CCDC47, CCDC6, CD63, CDK4, CDR2, CHPF, CRLS1, CTHRC1, DACT3, EEF1G, EIF3K, ESYT1, FAM114A1, FAM174B, FAM3C, FASN, FKBP9, FOSL2, GADD45G, GATA5, GNAI1, GOLIM4, HMGN3, HSPD1, ICA1, IDH1, IL34, JADE1, KANK1, KLF11, KRT23, LDHA, LIMA1, LOX, MAGED1, MA…	ATG3, BLOC1S1, HERPUD1, RPL6, RPS19, TMEM116, ARHGEF38, CERK, ENAH, FAT1, FSCN1, HSPB8, INSIG1, IRF2BPL, KCNC3, KCNJ15, LAMP2, LZTS2, MAP1LC3A, SLIT3, SYNPO	mouse
CREB3L2	-	ANXA5, ANXA6, CAPN2, CASK, CLCN4, COL12A1, CTDSPL, EHD2, EIF4G1, EPHB3, FJX1, FLRT3, GPX7, IGFBP2, KAZN, LMNA, MAGED1, P3H1, PLAGL1, PLCB4, RAB1A, RNF152, RTN4, SCX, SEC24D, SEC31A, SERPINH1, SLC39A13, SPARC, SPOCK2, WIPI1, ZNF697, ABCA5, CALU, DUSP7, FILIP1L, KDELR3, LOX, ADAMTS10, BDNF, COL4A1, DAAM2, FNDC3B, FZD2, SYNPO, VASN	mouse
CREB5	ANGPTL2, CREB5, DUSP10	CNN1, DES, PICALM, PLAT, TAGLN, HTRA3, PTBP2, QPCT, RNF152, TGFBI, THBS2, TMEM45A, BCL11A, DENND2A, SOGA1, DOK1, METTL24, ECM2, LRP1, MEDAG, ROBO1	mouse
CREM	CCL3L3, CCL4, CREM, DUSP5, GEM, HSPA1A, LPIN1, NR4A2, OLFM1, PRF1, PTPN22, RGS1, STAT4, SYTL3, TNFAIP3, VPS37B, ETV3, UGCG, FASLG, DNAJB1, FOSL2, REL	CYFIP2, ARAP2, DUSP2, CEACAM7, CDK19, SIGLEC16, BACH2, FEM1C, FOXC1, PLD3, SATB1, TP53I11, ZBTB7C, RACK1	mouse
CUX1	CUX1, DLG1, RASSF8, SSH2, TMEM108, UBL3, AGPAT3, EPB41L3, PTPRJ, SEMA3A, SEMA3B, SVIL, TEAD1, TMEM63B, TOP2B, VEGFA, WDR45, DUSP7, EPB41L5, ITGB3, AMOTL2, ARHGAP21, ARHGAP22, ARHGEF17, ATP11B, CADM1, CDK14, CHP1, CRLF3, CTNNA1, DEK, EPS15, ERRFI1, F3, FADS3, FGFRL1, FOXA2, FSTL3, FURIN, GADD45B, HDLBP, IGF1R, IGFBP2, KANSL1, LCORL, LIMCH1, LLGL2, LMO7, MAGI1, MECOM, MLF2, NBEAL1, NF1, NKX2-1, NRP…	ABCA1, ABCD3, ABHD17C, ABL1, ACTR3, ADAMTSL5, ADCY5, AGAP3, AGRN, AHNAK, AKAP11, AKAP13, AKAP5, AKAP9, ANKRD17, ANO1, ANXA2, ANXA4, AP4E1, APBB2, APLP1, APOLD1, APP, AQP5, ARFGEF1, ARHGAP5, ARHGDIA, ARHGEF1, ARHGEF26, ARHGEF28, ARHGEF5, ARHGEF6, ARID2, ARIH1, ARL4C, ARRDC3, ATP11A, ATP8A1, ATRAID, ATXN1, B4GAT1, BACH2, BCL11B, BDNF, BICD2, BIRC6, BMPR1A, BPTF, BRD7, BRI3, BTBD3, BTG3, CAMK2G, CAN…	mouse
DBP	ALDH3A1, BSPRY, C6, CRY2, KHDRBS3, NR1D1, PLA2G4A, USP2, WDR31, GSS, SLC23A1, ADAM28, ANP32B, AZIN2, BAZ1B, BCL2L1, CDKN1C, CES1, CLU, CYFIP2, EPS15, ETV5, FAM76A, FBXO32, FOXA2, FOXP2, HSPA2, IDH1, KCNJ13, LDB1, LIPG, MARCKSL1, MED13, MID1IP1, NR1D2, NRARP, OSMR, PBX1, PELI2, PER3, PMEPA1, RARA, RBP4, RMDN2, RNF149, RPL26, SEC14L3, SLC16A11, SLC1A4, SMAP2, SOCS2, SOX2, SPATA18, SSBP2, STRBP, SUM…	ADAMTS5, CBX3, DMKN, HIPK3, KANK4, LZTFL1, MLC1, NADK, PHLDA3, PNKD, PTGS2, TNFSF13B, FHDC1, AP3S1, BTG1, CHI3L1, DOK1, IER2, IFT43, IKZF2, JADE1, KCNC3, LEKR1, MAP1LC3A, PRDM16, PRR15, RNF130, SARNP, SECISBP2L, SGPP2, SLC12A6, TRAF4, ABHD14A, ABHD14B, ABTB1, ACSL3, ADAMTS9, AHCYL2, AK1, AKT2, ALAS1, ALDH3B1, AP4E1, ARHGAP27, ARHGEF17, ARL4A, ATP6V1C2, AZIN1, B4GALNT1, BRD3, C1R, CACYBP, CARHSP1,…	mouse
EBF1	BCL11A, CD79A, CD79B, MS4A1, PAX5, POU2AF1, SPIB, CCR7, CD19, CD22, CD37, DOK3, EBF1, FCER2, FGD2, LY6D, LY86, PTP4A3, RASA4, SIGLEC16, SNN, TNFRSF13B, TNFRSF13C, BANK1, BLK, BLNK, FCMR, FCRLA, LILRA2, RASGRP1, RASGRP2, CD74, POU2F2, PSG9, PTPRCAP, HVCN1, LILRA6, MZB1, CD72	-	mouse
EGR1	EGR1, EPPK1, ESPN, FOS, FXYD6, GAB2, IER2, JUNB, RTN4RL1, SFN, ZFP36, NR4A1, ATF3, BTG2, CACNA2D1, CLEC3B, DCN, FMNL2, FOSB, GPR182, NFKBIZ, OLFM1, PID1, RBPMS2	ASTN2, CDKN1A, MAGI2, ST3GAL4, JUN, FOSL2, GAS7, IER5, NRG2, TNFSF13B, ABCA1, ABCD3, ABCG1, ABI2, ABL1, ABLIM1, ABLIM3, ACAA2, ACACA, ACSF2, ACTG1, ACTN1, ACTR2, ADAM15, ADAM8, ADAMTS2, ADAMTS9, ADAMTSL2, ADAMTSL5, ADCY2, ADCY9, ADGRL2, ADGRL3, ADIPOR1, ADIPOR2, ADM, AEBP1, AEBP2, AFAP1L2, AGAP1, AGAP3, AGBL4, AGO4, AGPAT3, AGRN, AHCYL2, AHNAK, AIG1, AK3, AK8, AKAP11, AKAP12, AKAP13, AKAP9, AKT2,…	mouse
ELF1	AFF3, ARHGAP30, ARHGEF1, ATP2B4, B4GALT1, BLNK, CAMK4, CCND3, CD247, CD300LG, CD3D, CD5, CD6, CDK18, CDK19, CHD2, CIT, CITED2, CXCR3, CYFIP2, DLG1, DUSP5, EIF3H, FKBP1A, FLI1, FRYL, GRAP2, ICOS, IKZF1, IKZF2, IL2RB, ITGA4, KANSL1, KLHL6, LAT, LCK, LCP2, LEF1, LMNB1, LRBA, LRRK2, LUC7L2, MAP3K1, MRPL23, MRPL51, NIPBL, NLK, NME2, NOP10, PIK3R1, PPP1R12A, PRKCH, RALGAPA2, RAPGEF6, RASGRP2, RBBP8, RN…	CNOT6L, DENND4A, DGKA, GATA3, IKZF3, LIMD2, PITPNC1, RERE, RPL27A, RSBN1L, SFXN1, SLC16A7, ST3GAL1, ST6GALNAC3, STIM1, STK24, TMCC1, CD28, CD69, STAT4, ARL2BP, BORCS7, COBLL1, CPEB3, HSPA1A, LILRA6, MLLT3, RPL13A, RPL3, RPL30, SP110, SRPK1, ST8SIA4, KLF3, ACTR3, ARHGEF12, ATP2A3, BCL2A1, CD53, CLIC4, CSRP1, CTSD, CTTNBP2NL, DENND3, DOCK9, DPYSL3, FAM43A, FAM53B, FGD5, FOSL2, GRAMD1A, GRAP, HECW2,…	mouse
ELF2	-	ACAP2, ELF2, SPRED2, TBC1D1, ARHGAP23, JMJD1C, ABI1, ABLIM1, ACTA2, ACTR2, ACTR3, ADARB1, AGAP3, AGRN, ANXA6, APPL2, ARAP3, ARHGAP31, ARHGEF1, ARHGEF12, ARRB2, ATP2A3, BCL6B, CAMK2G, CAP1, CCM2L, CDIPT, CHD2, CIRBP, CITED2, CLIC4, CMIP, CMKLR1, CORO2B, CREB3, CSK, CTSD, CTTNBP2NL, CX3CL1, CYFIP2, DAZAP2, DCHS1, DDX39B, DGKA, DGKZ, DOCK10, DOCK9, DPYSL3, DUSP5, DUSP7, DYSF, ECE1, EFNA5, ELK3, ERG,…	mouse
ELF3	ADAM28, BPIFA1, EPN3, RNF128, SCGB3A1, SMIM22	MBOAT1, SLC45A3, USP2	mouse
ELF5	-	ADGRG1, ATP1B1, CREB3L1, ERBB3, MUC1, RAP1GAP, TST	mouse
ELK3	ABI3, ACVRL1, ADAM15, ADAMTS1, ADGRF5, ADGRL2, AFAP1L2, AGPAT4, AMIGO2, APBB2, APLN, APLNR, AQP1, ARAP3, ARHGAP23, ARHGAP27, ARHGAP31, ARHGEF3, ARHGEF7, ARRB1, ATP13A2, ATP2B4, BCL6B, C1orf54, C4B, CASKIN2, CBFA2T3, CCM2L, CD300A, CDC42EP1, CDH5, CHST1, CKMT1B, CLDN5, CMKLR1, CYTL1, DAAM1, DAB2, DAB2IP, DCHS1, DENND3, DGKZ, DLL4, DMTN, DOCK9, DYSF, ECE1, EFNB1, EGFL7, ELK3, EMC3, EMP1, ENG, EPHB4…	ACE, AMOTL1, ARMCX4, ATP2A3, BACE2, BMPR2, CARD19, CARHSP1, CD34, CD38, CD93, CRACR2B, CYTH1, ENTPD1, EOGT, EPAS1, ESR2, FAM219A, FAM43A, FZD6, GBP6, GIT2, HECW2, HSPA12B, JAM2, KCTD12, LDB2, MCTP1, MICAL3, MRAS, NDRG1, NHSL1, NOSTRIN, PARVB, PDGFD, PLEC, PLSCR3, PREX2, PRSS23, RASAL2, RASIP1, REEP1, SCN3B, SH3BP5, SLC16A9, SLCO2A1, SOX7, SPON1, ST3GAL6, ST6GAL1, STAB1, STC1, TJP1, TSPAN2, ZEB1, …	mouse
ENO1	-	ARPC1B, ITGB2, LFNG, LSP1, METRNL, NCF4, RASA3, SPN, STK24, TRAF3IP3	mouse
EOMES	CCL4, CCL4L2, CD82, CXCR3, EFHD2, GATA3, IKZF2, IKZF3, IRF8, LCP2, S1PR5, SH2D1A, SKAP1, TBX21, TRAF3IP3, VPS37B, CCR5, IFITM10, JAKMIP1, LCK, NKG7, RUNX3, SAMD3, SYTL3, CTSW, IL18RAP, KLRD1, RINL, TXK, EOMES, CCR2, DOK2, GPRIN3, HSD11B1, IKZF1, PLEKHA2, PMF1, STAT4, UGCG, ANKRD44, ARHGAP25, BCL2, CAMK2N1, CCL3L3, CCND3, CD28, CD33, CD53, CORO1A, CSK, CYFIP2, DOCK10, DUSP2, DUSP5, EBPL, EIF5AL1, …	ITGB7, CD300LD, CD7, ITGAM, SIGLEC11, GZMA, KLRK1, SH2D2A, CEACAM7, MT1F, PDE2A, PREX1, CNN1, GZMH	mouse
ERG	ACVRL1, ADAM15, ADCY4, APLNR, AQP1, ATP2A3, BCL6B, CCM2L, CX3CL1, DLL4, EFNA1, EGFL7, EHD4, EPAS1, ERG, ESAM, FLNB, FLT4, FZD4, GJA5, HECW2, IGFBP4, ITGA5, LMO2, MAP3K11, MEGF6, MEIS2, MFNG, MMRN2, MYZAP, NAV1, NOS3, NOVA2, PALD1, PCDH17, PEAR1, PLVAP, PLXND1, PRKCH, RASGRP3, RASIP1, RHOJ, S100A16, SCN3B, SEMA3F, SEMA4C, SH2D3C, SHE, SMAD7, SPNS2, TEAD2, THSD1, TMEM100, ADGRF5, CDH5, SEMA6D, FGD5…	ITPRIPL2, PODXL, SKAP2, WSCD1, CARD10, COL18A1, LYVE1, BACE2, DNAH7, MEST, MFAP2, STOM, TSPAN12, AGAP1, ANKRD33B, LTBP1, PLCB1, TMEM252, ZEB1, HPGD, TSPAN7, DUSP6, EFNB2, BMPR2, FAM43A, TMEFF1, CCDC85B, SCARF1, STAP2, THBD, USHBP1, GIT2, IL4R, SOX18, ABI3BP, BTBD3, CIT, CPXM1, IL2RG, SMAGP, KLF4, NES, NSG1, FAM13C, PTPRR, SIPA1L2, GJA4, SNRK, TMEM44, CEBPD, ABI2, ABLIM1, ACAP2, ADAM10, ADCY6, ADD…	mouse
ESR2	CMKLR1, DLL4, ESR2, IGFBP4, SNCAIP	GJA4, RGS3	mouse
ESRRG	-	CCSER1, CEP128, GRIP1, RARB, STOX2, ELMOD1, HIVEP3, NEK11, PSD3, RIN2, THRB, YJEFN3, KCNIP4, ESRRG	mouse
ETS1	ACP5, ADD3, ANKRD44, ASS1, ATP11B, BTG1, CA4, CBFA2T3, CHD9, CRLF3, EBF1, EMG1, GLUD2, NRIP1, NSA2, RPL27A, RPS27, RPS5, RSBN1L, SERPINE1, TOP2B, TRA2B, BORCS7, CCDC85B, CHD3, DNAJA1, EIF3K, IKZF2, PLEKHA2, RPL4, STK17B, ADGRF5, AFAP1L1, ARHGEF15, BTLA, CALCRL, CARD10, CCL4L2, CD28, CD300LF, CD300LG, CD33, CD37, CD5, CDK19, CLEC1A, CYTIP, DAPL1, DNAH7, DOCK2, EDIL3, EVL, FCRL1, FRYL, GIMAP1, GZMA…	LYSMD2, BPTF, PTPN18, NIPAL3, RSPO3, HSPA1A, ARL4C, ADRB1, HIF1A, SARAF, SELENBP1, EPSTI1, MAN2B1, SSH2, CYYR1, RNASET2, FUS, KANK4, KIT, ADGRA2, CORO1A, GNAI2, HEG1, IMP3, NR1D1, SPACA6, TIMP2, ANP32A, CERS4, CYP2A7, HPGD, KLF2, PNRC1, SOX11, ALDH1A1, BMPR2, AKAP13, BACE2, EHD1, EMP1, JMJD1C, KCTD10, MCAM, NOS3, NRROS, PAK4, PFN1, PPP1CA, TNFAIP8, TPM4, WWC2, FASLG, CDKN2D, AGO1, AMIGO2, AP1G1, …	mouse
ETS2	C1QTNF1, CHST1, CSF3R, IL1R2, MMP9, RARA, S100A9, SH2D3C, TNFAIP2, IL1B, S100A8, ABI3, ABLIM1, ACTB, ACVRL1, ADAM15, ADAMTS1, ADAMTS5, ADCY3, ADCY5, ADGRF5, ADGRL2, AFAP1L2, AGAP3, AGPAT4, ANXA6, APBB2, APLN, APLNR, ARAP1, ARAP3, ARF1, ARHGAP1, ARHGAP31, ARHGEF1, ARHGEF2, ARHGEF3, ARHGEF5, ARHGEF7, ARRB1, ARRB2, ASAP1, BCL6B, BCL9L, CAMKK2, CAP1, CASKIN2, CCM2L, CCND3, CD300A, CD44, CD63, CDC42EP…	ABLIM3, EIF4G2, GNG5, HNRNPF, LY6E, NACA, PTBP3, RASGEF1A, SEC24D, STARD3NL, ZFAND3, ATP6V1E1, BASP1, CCDC68, CLEC1A, CSF2RB, IL1RN, KIT, MCEMP1, PYGL, SGK1, SNAP23, TGM2, GIMAP5, MYO10, PMVK, TTYH2, ANKRD10, CD2AP, CTNND1, ANKRD33B, CTSD, IER3, NCF2, AGFG1, ASPH, MAP9, MGA, MPDZ, NPEPPS, PLEKHA5, PTPN14, SBF2, SNAI1, TMEM59, PHIP, DOCK6, GGA1, KCTD10, MYL12B, TUBA1B, VMP1, ADAMTSL5, ARFGEF1, ARH…	mouse
ETV1	EDNRA, PRDM6, RGS7BP, TENM4	-	mouse
ETV3	-	ABCA1, ABI1, ACAP2, ACTB, ACTR2, ACTR3, ADARB1, ADCY4, ADCY5, ADCY7, ADGRL3, AFF3, AGO1, AGPAT4, AHNAK, AKAP11, APC, APLN, ARHGAP15, ARHGAP18, ARHGAP22, ARHGAP23, ARHGAP25, ARHGEF2, ARHGEF6, ARMCX2, ARPC5L, ASAP1, ATF3, ATP13A2, AXL, BACH2, BAZ1A, BCL2A1, BLNK, BZW2, CAMKK2, CCDC88A, CCM2, CCND2, CD44, CD47, CD86, CDIPT, CDK14, CERS6, CHD2, CHST1, CIRBP, CMIP, CORO1B, COX17, CREB3L1, CREB5, CX3CR…	mouse
ETV5	ABHD2, ACOXL, ACSL4, ANK3, CTSC, EGFL6, ETV5, IL33, KCNC3, LRP2, NAPSA, PPP1R14C, SFTPC, SNX25, TSPAN11, ZDHHC3	ADCY7, CHI3L1, ELOVL1, ENPEP, FABP5, INSIG1, RMDN2, SFTPB	mouse
ETV6	ABLIM1, ACSL5, ACTB, ADAM10, ADGRL3, AFF3, AGPAT4, AHCYL1, AHCYL2, AKAP7, ALOX5AP, ANTXR2, AP4E1, APOLD1, ARHGAP15, ARHGAP31, ARHGAP6, ARHGEF6, ATF3, ATP2B4, BCL11A, BCL2L1, BLNK, BNC2, C19orf38, C1orf54, C6orf62, CCDC186, CD14, CD86, CDK19, CDK6, CEBPD, CFL2, CITED2, CLEC12A, CLEC3B, CLEC7A, CLMP, COL27A1, CPEB3, CPNE2, CRIM1, CSF2RB, DAB2IP, DAPP1, DEGS1, DMTN, DNAH2, DOCK10, DOCK2, DPYSL2, DST…	BHLHE40, CD40, CD83, CERS6, CYTH4, DOCK4, EXT1, FGR, FLT3, IQGAP2, LITAF, MACROD2, MAP4K1, MBTD1, MCTP1, NFKB1, PLBD1, PLCE1, PLXDC2, PRKG1, REL, WDFY4, BIRC3, CAMK1D, NFKBIZ, SHTN1, SIGLEC12, SNX20, ZFAND3, APOBEC1, ARIH1, ATP8B1, BACH2, CCNL1, CHD9, DDAH1, DENND4A, FYN, KLRB1, LRBA, NRROS, P2RY6, PID1, PKIB, PTAFR, PTPN4, RGS1, RNF150, SLAMF7, VAV3, MYO1G, ABCA1, ABI1, ACAP2, ACTR2, ACTR3, ADAR…	mouse
FLI1	ABI1, ABI3, ABLIM1, ACKR3, ACTB, ACTR2, ACTR3, ACVRL1, ADAM15, ADAMTS1, ADGRE5, ADGRL2, ADGRL3, AFF3, AKAP13, AMIGO2, ANKRD44, ANXA6, APLN, APLNR, AQP1, ARAP3, ARF4, ARHGAP15, ARHGAP23, ARHGAP25, ARHGAP27, ARHGAP30, ARHGAP31, ARHGAP6, ARHGDIB, ARHGEF1, ARHGEF2, ARHGEF3, ARHGEF7, ARMCX4, ARRB2, ASAP1, ATP2A3, ATP2B4, B4GALT1, BACH2, BAZ2B, BCAR1, BCL11A, BCL11B, BCL2, BCL2A1, BCL6B, BGN, BHLHE40, …	BZW2, HILPDA, CCL17, SFI1, TSPAN18, ADH1B, ANP32E, CAPG, CGRRF1, CHD9, DGKD, ENO1, FSCN1, HNRNPH1, MNAT1, PXK, RNF130, SH2D1A, TGFBR1, BIRC3, PODXL, POU2AF1, RASGRP1, CD3E, CEACAM7, CLIC1, CSRP2, EVL, FAM189B, FBXO30, GJC1, ITGB4, MAN1A2, MRPS14, PLPP3, SLAMF9, TUBB, UNC93B1, ANKRD10, ANKRD12, CHD6, CR1, CTNNAL1, ENTPD1, FZD6, HMGB2, HOXA5, LPGAT1, MGP, MRAS, PLAC8, PTPRR, RASGEF1B, REEP1, RNF7, …	mouse
FOS	ATF3, CSRNP1, FOSB, JUNB, MMP9, OSM, S100A8, SLC16A3, IL1R2, NFKBIZ, ZFP36, ARG2, BTG2, DUSP1, JUN, PPP1R15A, SPI1, SERTAD1, FOSL2, GADD45A, NFIL3, PIM1, SLC45A3, ANXA1, ARHGAP10, AXL, BARX2, BHLHE40, BLOC1S1, CARD19, CD44, CDKN1A, CIRBP, CLU, COTL1, CSF1R, EMP1, ESRRG, FBXO30, GAB2, GLIS3, HBEGF, HMOX1, IFRD1, KCNMB2, KDM6B, LGALS3, LSP1, PAWR, PKM, PKP3, PLEKHA2, RAB7B, RBP4, SCN1B, SLC38A2, SL…	EGR1, NLRP3, SLC7A11, CCL17, CYP2A6, CD14, SOCS3, TREM1, MT1HL1, ANXA8L1, EMILIN2, LTF, RABL2B, RSPH3, IL1B, S100A9, SLPI, TPD52, BPIFB1, BTG1, IRF1, ITGAM, NCF4, NINJ1, PLA2G7, NDEL1, ALDH2, ARPC3, NR1D1, PFN1, SFN, TMEM212, UBXN10, GFRA1, HEXA, KLF6, LEKR1, MXD1, PPARGC1A, TNFRSF21, ACTG1, AOC1, ASS1, ASTN2, CD82, CFTR, CSK, DAPK1, DNAH2, ELMOD1, EPHX1, ETS2, FAM110A, FAM43A, FILIP1, FUCA2, G0S…	mouse
FOSB	ATF3, CDKN1A, CLEC4E, CSRNP1, DUSP1, FOSB, FOSL2, GADD45B, IFRD1, IL1B, JUNB, KDM6B, LMO1, LTF, NFKBIZ, NLRP3, OLR1, OSM, PIM1, PLEK, RAB3IL1, SLC7A11, SP110, TGIF1, TLR2, TNFAIP3, TRIB1, ZFP36, CPNE2, ANKH, ARG2, ARHGAP25, BTG2, CD83, CD86, CSF2RB, DENND4A, DUSP2, ETV3, FBXO33, FMO3, FOS, HEPACAM2, IER2, IER5, JUN, MARCKSL1, MPP7, MXD1, NFAM1, NFKBID, NR4A1, PAK1, PIGR, PKIB, PLA2G7, PMAIP1, PPP…	BAZ1A, ITGAX, BATF3, CFP, HACD4, PKDCC, FGL2, GADD45G, SLC16A3, CDC42EP1, DOK1, GADD45A, IL21R, NR1D2, PLEKHG2, PMVK, RBBP8, ZBTB7C, ASPRV1, COX6B2, SERINC2, ALDH3A1, CCL17, LITAF, PIM3, PLAUR, SLC15A3, CD14, RGS1, IL1RAP, SLC25A51, CYP2A6, CARD19, SERTAD1, GPR137B, CCNL1, CEBPB, MYO7A, NR4A2, OSMR, PNRC1, S100A8, SFN, SLC3A2, CCR1, OLFM1, SH2B3, STAT3, ARHGAP6, G3BP1, MRC1, BPIFA1, IDI1, MCEMP1,…	mouse
FOSL2	CSRNP1, DUSP5, FOSB, FOSL2, GADD45A, JUNB, KDM6B, LPIN1, PIM1, PTAFR, RAB8B, SLC45A3, TES, TREM1, VPS37B, CPNE2, IL1B, IL1RN, PLEK, ARG2, CREM, MXD1, NR4A2, IL1R2, OLR1, OSM, SLC7A11, CEBPB, NR4A1, GADD45B, NLRP3, LTF, CSF2RB	CCRL2, FASLG, CLEC4E, LITAF, PPP1R18, STK17B, TNFAIP3, FBXO33, CYTH4, PSG11, ATP11B, PTGS2, COQ10B, LMNB1, NDEL1, SNAP23, GDA, SPP1, ATF3, BHLHE40, BTG2, CAPG, CARD19, CD300C, CD44, CDKN1A, CSF3R, CXCR2, DENND4A, DUSP1, DUSP2, EMILIN2, ETS2, FMNL1, HACD4, HEBP1, IFRD1, IL18, IL1RAP, MMP9, NFKBIZ, PDLIM4, PFKP, PRKCD, PTPN12, S100A10, SAMSN1, SERTAD1, SH3KBP1, SLA, SNX18, ST3GAL4, STX11, TNFRSF1B,…	mouse
FOXA1	CDH1, FOXP2, IRX5, PLXNB1, STARD10, TBX1, TSPAN1, WFDC2, ANXA1, C1orf116, CAB39, CELSR1, CMTM8, DHRS3, DIXDC1, ERBB3, EYA2, EZR, KLF5, OSBPL6, PRR15L, PTGR1, RASSF9, RBM47, SDC1, SNX10, TJP3, ABLIM1, ACSF2, ADRB1, AGO4, ANXA11, ARHGAP35, BRD3, CADM1, CHAD, CITED2, CLDN10, COL23A1, CTNNB1, DDR1, EFNA1, EPB41L3, ERRFI1, ETV5, EXPH5, FAM107B, FAM114A1, FRY, GFRA1, GPRC5C, GSN, HSPA2, IRF2BP2, ITGA3,…	ALAS1, LYPD2, MYH14, PRSS8, AKAP9, CALM1, TMEM150A, C11orf16, CBR3, HMGCS2, MDM2, SFN, SH3RF2, CC2D2A, FAM3C, FSD1L, ACACA, AGPAT3, ANKH, ATP8A1, CDKN1C, CIB1, CLIP1, CNN1, DAG1, EMC4, FAM149A, FOXO3, ICAM1, IFT22, IFT46, KANK2, MBNL2, MEGF9, MYO6, PGLYRP1, PORCN, PPP2R3A, PTPN4, RAB27A, RARG, RUSC2, SLC23A2, SLC45A4, SLC6A6, SPOP, SYNE2, TMEM51, TP53I11, TSNAXIP1, WNT4, ZNF503, ARHGAP44, ASCC1, …	mouse
FOXA2	AGAP3, ANKRD1, APBB1, BAIAP2L1, C6orf132, CADM1, CDK18, CMTM8, DNM3, DSP, EPB41L4A, EZR, FGF1, FOXA2, GATA6, GDE1, GPM6A, IRX5, LMO7, LRRC1, LSR, LURAP1L, MAPRE3, NAV2, NKX2-1, OCLN, PPP3CA, PRKCZ, RABGAP1L, SCNN1B, SHH, SLC22A23, SLC44A3, SPRY2, ANXA4, CDH1, CYSTM1, GPRC5A, NPW, ABCA3, ABHD2, AGO4, ALDOA, ANXA1, ARHGEF28, ATXN1, BAIAP2, CALM2, CAP1, CCP110, CD55, CDKL5, CELSR1, CFAP36, CFAP58, C…	ARHGEF26, CLDN18, SLC39A8, TMEM150A, KRT8, ABCA5, BDNF, CPM, EMP2, EPB41L3, MAGI3, MYO5C, PDE8B, PLXNB1, PREP, PRKD1, SEMA3E, SLC43A2, SPOCK2, CRY2, DAG1, MMP11, PXDC1, SCNN1G, SH2D4A, TIPARP, TMEM108, TMEM37, VNN1, TRAF1, NEBL, WFDC2, ABHD17B, ABL1, ACACA, ACLY, ACSL4, ACSL5, ADD3, ADGRF5, ADGRL1, ADIPOR1, AK3, AKR1A1, ANKH, ANPEP, ANXA6, ARHGAP35, ARHGEF6, ATP6V0E1, BCAR3, BCL2L1, BRD3, C6, CAL…	mouse
FOXC1	-	BMX, FLRT2, FOXC1, GATA3, TMEM108, VCAM1, WBP1L, AMIGO2, GPR182, FAM43A, FBXO30, ZNF521, ADCY6, CPE, NPR3, CASP12	mouse
FOXF1	ACVRL1, ADRB1, EGFL7, ENHO, FAM13C, PRX, TMCC2, TMEM204, TMOD2, TRIB2, IMPDH1, KLF4, MAPT	CALCRL, EDNRB, FOXF1, MPPED2, NSG1, TMEFF1, TMEM100, CCDC68, TBX3, CLEC1A, HOMER3, C1orf54, FMO1	mouse
FOXF2	-	ABCA1, ABCA5, ABLIM3, ABTB1, ACTA2, ADAMTS15, ADAMTSL2, ADARB1, ADCY5, ADGRG2, ADM, AGAP1, AGO1, AGO4, ANGPT2, ANP32A, ARHGAP35, ARRDC3, ATF7, BACH2, BASP1, BCAS3, BCLAF1, BDNF, BICC1, BMP4, BMP5, BMPR1A, BNC2, BOC, BRD3, C1QTNF1, C1QTNF7, CACNA1C, CACNB2, CALU, CAMK2N1, CCDC68, CCDC80, CDC42BPA, CELF2, CERK, CHD9, CLCN4, CLIP3, CLUAP1, CNTFR, COL12A1, COL13A1, CREB5, CSNK1E, CSRP1, CST3, CTDSP2,…	mouse
FOXJ1	BAIAP2L1, BCL2L1, CELSR1, CMTM8, CSRP2, CYFIP2, DNAH2, ESRRG, FAM53B, FSIP1, GFRA1, GLRX5, GPRC5C, GSN, HADH, HIPK3, KANK1, KCNJ13, MAK, MAP7, MIEN1, PKIG, PPP1CB, PRDM16, RARB, RBM47, RSPO1, SCGB1A1, SLC16A7, SLC23A2, SLC45A4, SLC7A7, SPATA18, STARD10, STMND1, STRBP, TBX1, TNN, TXNRD1, WDR19, ZBTB7C, ZDHHC1	CEP164, FAM81A, IFT22, IQCD, KCNMB2, LRRC36, MACROD1, OSBPL6, PLCH1, RFK, SMIM22, TOB1, TSNAXIP1, TTLL6, TUBA1A, WNT4, ZBBX, COL8A2, ELMOD1, MAPRE3, PLEKHA6, ACTN1, AEBP1, ANXA1, ARHGEF28, ARL6, ATF7, BAIAP2, BSPRY, CCDC65, CDC42EP3, CDH1, CDKN1A, CFAP36, CFAP54, CLIP1, CRY2, DHRS3, DNAH5, DYNLL1, DZIP1L, EMC4, EML2, ENAH, EZR, FAM167A, FHIT, FOXA2, FTH1, GALK1, GLIS3, GLUL, GPR137, GRHL2, HES1, …	mouse
FOXN3	ABI3BP, ABL1, ACSL5, ADD3, ADGRL2, ADGRL3, ADIPOR1, AFF3, AHCYL1, ALDOA, AMOTL2, ANGPT2, ANK2, ANKRD17, ANXA11, APBB2, ARHGAP25, ARHGAP35, ASAP2, BACH2, BAZ2B, BCAR3, BIN1, BMPR1B, BOD1L1, BRD2, BRD3, BTBD3, BTG1, C1QTNF1, CADM1, CALU, CCDC146, CDC42EP4, CDKN1C, CGN, CHD3, CITED2, CLIP2, CMIP, COL13A1, CSRP2, CYGB, DCAF8, DDX6, DIXDC1, DNMT3A, DOCK9, DPYSL3, DTNA, DYNLL2, EFNA1, EHF, ENPP2, EPB41…	AKAP13, ARHGEF28, ATRNL1, CELF2, CNOT6L, CRIM1, DDAH1, DENND4A, ETV3, FAM234A, FOXN3, GPCPD1, GPSM1, GRHL2, MACROD1, MAML2, NAALADL2, PLCE1, PLCL1, PPP3CA, RIN2, TBC1D4, TCF7L2, TMCC1, TNRC18, TRPS1, TSPAN5, ZFHX3, ARL15, CDK14, CFAP46, DIAPH2, KANSL1, KLF13, PAM, ROCK1, ABCA5, ABLIM1, ADAMTS10, ADAMTS8, ADARB1, ADCY5, ADCY9, ADGRG2, ADM, ADRB1, AHNAK, AHNAK2, ANGPT1, ANKH, ANKRD1, ANXA4, ARHGAP3…	mouse
FOXO1	BARX2, BMX, COL18A1, CYTL1, DAB2, ERG, FGD5, FLRT2, FOXO1, FRMD4A, FZD6, GJA5, HEG1, ITGA6, KLHL29, MEIS2, NUAK1, PDE3A, PEAR1, PGM5, PTPRR, RGS3, SAMD5, SEMA6D, SLC45A4, SNCAIP, SOX13, STOM, TEK, TNFSF10, ACKR3, CAMK4, CCM2L, ELK3, FOXP1, FYN, GAB2, HSPA12B, IGFBP4, KALRN, LRCH1, LRRC8A, MFNG, PRSS23, RASGRP3, SEMA3F, SEMA6A, SLC12A7, TGFBR2, USHBP1, WBP1L, CYP26B1, EFNA1, TMEM86A	ARMCX4, ATP2A3, NHSL2, THSD7A, TRIM47, DENND5B, EOGT, SEMA4C, VEGFC, CPE, DLL4, GATA3, GRK5, ITPKB, JAG1, MAML2, SLC7A7, SMAD7, FOXC1, HEY1, SPON1	mouse
FOXO3	ATRNL1, DDAH1, DOCK9, FGFR2, FOXO3, MACROD1, NRXN1, PDE4D, PIP5K1B, PLCL1, TMCC1, ANK3, ATXN1, BNC2, EPHA7, FAM234A, FMNL2, FOXN3, GPSM1, KANSL1, KLF13, MAML3, MECOM, NCK2, P3H2, PLEKHA6, SLC16A7, SMOC2, STARD13, ABL1, CAMK1D, RERE, ABHD2, ADCY9, ARHGAP21, BMP2K, FAM178B, GRIK3, NEDD4L, NF1, NOS1AP, PDE7B, SMYD3, THSD4, TMEM132D, TMTC2	ARIH1, KLHL29, DOCK1, ADGRD1, SGMS1, TRAF5, ADAMTSL1, DOCK4, PHKG1, SPRY2, AKAP13, APBB2, ARHGEF38, CACNA1C, ENPEP, ETV5, EXT1, INPP4B, NAALADL2, NCKAP5, PACRG, PAWR, PPM1H, PRDM16, PRKCA, ROR1, CAMTA1, ACACA, ACSL5, ADCY5, ADD3, ADGRA2, ADGRF5, ADGRL3, ADIPOR1, AEBP1, AFF4, AGO4, AKT2, ANG, ANGPT1, ANP32A, ANXA11, AP1G1, AP1S2, ARHGAP25, ARHGAP6, ARHGEF12, ARHGEF2, ARHGEF28, ARID2, ARL3, ARL4C, …	mouse
FOXP1	BACH2, CMIP, FOXO1, FOXP1, LHX6, NHSL2, PDE4B, SERINC3, SLC6A6, ADGRL3, AFF3, AKAP13, ANKRD12, ANKRD44, APBB2, ARL4A, BCAS3, BMP2, BTG1, CBFA2T3, CCND3, CFDP1, CORO2B, CXCL12, DAPK1, DCAF8, DENND4A, DLG1, DNMT3A, DST, ECE1, EGFL7, ELK3, EMP1, EMP2, ERG, ETV3, FAM43A, FLI1, FLRT2, FOXO3, GATA3, GRIK3, HIVEP2, HOXB4, ITGB5, JAK1, JUNB, KDM7A, KIF5B, LCP1, LIFR, LITAF, MAML3, MAST4, MBNL2, MEF2C, MP…	FRY, NHSL1, NOS3, ABL1, NAV1, ABCA1, ABCC5, ACKR3, ACTA2, ACTB, ACTG2, ADAMTS10, ADARB1, ADGRF5, ADGRG2, ADRB1, AHCYL1, AKR1A1, ANGPT1, ANGPT2, ANK3, ANKH, ANXA4, ARHGAP21, ARHGAP27, ARHGEF12, ARHGEF28, ARL3, ARRDC3, ASCC1, ASH1L, ATP2B4, ATP8B1, ATXN1, BARX2, BCL9, BMPER, BNC2, BOC, BRD3, C1QTNF1, C1QTNF7, C2, CA2, CACNB2, CADM1, CALU, CAMK2N1, CANX, CDKN1C, CEP164, CHD3, CHD6, CITED2, CLIP4, CN…	mouse
FOXP2	AGO4, CALCOCO1, FOXP2, IGF1R, NEDD4L, RGS7BP, BMPR1A, FOXA1, SMAD3, ABCC5, ABLIM1, ACACA, ADAMTS10, ADAMTS15, AFF3, AGPAT3, AHCYL1, AKAP13, AKT2, ANKH, ANKRD1, ANXA4, AP1G1, ARHGAP24, ARHGAP6, ARHGEF28, ARRDC3, ASH1L, ATF7, ATXN1, BCAR3, BOC, BRD3, C1QTNF1, CADM1, CANX, CD36, CDKL4, CDKN1C, CFAP36, CLIC5, CTNND1, CYSTM1, DIAPH1, DIXDC1, DNMT3A, DPYSL3, DYNLL2, ECE1, EFNA1, EFNA5, EHF, EPAS1, EPHA…	MYO1E, KLF5, LMO7, PITPNM3, RIPK4, SDC4, EPHB3, ABCA1, ABCD3, ABHD17C, ACAA2, ACLY, ACOT7, ACSF2, ACTA2, ACTN4, ADAMTSL2, ADCY9, ADGRL1, ADIPOR2, AGAP1, AGAP3, AGFG1, AGPAT5, AGRN, AHCYL2, AIG1, AKAP11, AKAP5, AKAP7, AKAP9, ALDH2, ANK3, ANKRD12, ANKRD17, ANKRD29, ANKRD42, ANO1, ANPEP, ANTXR1, ANXA2, APBB1, APBB2, APLP2, APP, APPL2, AQP5, ARCN1, ARFGEF1, ARHGAP10, ARHGAP17, ARHGAP22, ARHGAP39, ARH…	mouse
FOXQ1	ACAA2, ACTG2, AGO4, ANK2, ATF5, AZIN2, BMPR1B, BRD3, C1QTNF7, CD55, CITED2, CLIP3, CREB5, CRTAP, CSAD, DDX17, DEPTOR, DMD, DNAJC12, EHF, EPAS1, ETV5, FILIP1L, FOXP2, GKAP1, GPR146, GRB14, GREM2, HIBADH, HIVEP3, KCNJ15, LCORL, LMNA, MLLT3, MMP2, MYLK, NFIX, NR4A2, OTUD1, PELI2, PER3, PLAT, PLCE1, PRKAG2, RAPGEF4, RBFOX2, RHOB, RHOBTB3, RMND5A, SOX12, TBX4, TLE1, TLE3, TRIB1, TRIB2, TSPAN4, WDR45, …	ALDH3A1, BCL9, CALCOCO1, CC2D2A, CP, ETV1, FBXL22, FBXO32, FMO2, ISLR, MARK1, NR2F2, NRXN3, PDGFRA, PRR5L, PTH1R, RGS7BP, TSKU, ADAM28, AKT2, ALAS1, BAZ1B, BMP5, BPIFA1, C1QTNF2, CCDC17, CCDC50, CCKAR, CD63, CHP1, CLDN18, COL15A1, CYP2E1, DDX3X, DIXDC1, EPHB3, ESRRG, FAM76A, FOXQ1, FRY, FXYD1, GFRA1, GPR137, HDGF, HIPK3, HOXB4, IGF1, IKBIP, INSIG1, KAZALD1, LAMA4, LOX, MACROD1, MAGI1, MAML3, MFAP…	mouse
GATA2	ABI3, ACE, ACVRL1, ADGRF5, APLN, APLNR, AQP1, ARAP3, ARHGAP31, ARMCX4, C1orf54, CAV2, CD40, CDC42EP1, CDH5, CHST1, CSGALNACT1, CX3CL1, CYP2D6, DGKZ, DLL4, EDN1, EDNRB, EFNA1, EGFL7, EMCN, ENG, EPAS1, ERG, ESAM, FAM124A, FAS, FLT1, FZD4, GATA2, GATA3, GNG11, GPIHBP1, HECW2, HYAL2, ICAM2, ID3, KDR, KIT, KLF7, LMO2, MAP3K11, MAP4K2, MFNG, MGLL, MYCT1, MYZAP, NOVA2, PCDH1, PCDH12, PCDH17, PITPNC1, PL…	ADAM15, ADAMTS1, ADGRE5, ADGRL2, AMIGO2, APH1A, APOLD1, ARHGEF3, BCL6B, CARHSP1, CBFA2T3, CCDC85A, CCM2L, CD300A, CD93, CMKLR1, CORO2B, CSRNP1, DCHS1, DENND3, DOCK6, DOCK9, DPYSL2, DYSF, ECE1, EFNB1, ELK3, EMP1, EPHB4, FAM110A, FAM53B, FBLN2, FLI1, FLNB, FLT4, FOXC1, GJA5, GNAI2, GPR146, GPR182, HEG1, IGFBP4, IL1R2, LHX6, LIFR, LRRC8A, LYN, MAP7D1, MAPK3, MGAT1, MMRN2, N4BP3, NAV1, NOS3, NOTCH1, …	mouse
GATA3	CD247, ETS1, LFNG, SAMD3, ZAP70, EOMES, FLI1, FOXC1, ID2, ACKR3, RCSD1, APOLD1, CXCR3, DOK2, GATA3, GPR182, IL2RB, KLRG1, RSPO3, TXK, ARMCX4, ASS1, BCL11B, FYN, HSD11B1, SKAP1, TBX21, THY1	GBP6, GPR171, RNF125, LHX6, CAMK4	mouse
GATA5	B3GNT9, COL12A1, COL14A1, COL27A1, ECM1, FMOD, SLITRK6, SSC5D, SSPN, VCAN, VSTM4, ADGRG2, ADM, ANGPT2, ANK2, C1QTNF1, CDH4, COL18A1, FGFR1, FOXC1, HIC1, IGFBP5, MAGED2, NEXN, PAPPA2, PHEX, PPP1R12B, RHOU, RNF152, RUNX1T1, SLIT2, SMARCD3, SMTNL2, SPRY4, TBX2, TBX4, TBX5, TNC, TNFRSF19, WNT2, ZNF536, RGS5, TCF21, ADARB1, EDNRA, PALLD, PDGFRB, BMP3, BMP5, DDR2, ETV1, IGFBP4, KANK1, LPAR1, LTBP2, MYH…	FNDC1, LBH, PTH1R, SGPL1, ADCY3, ADAMTS10, ANGPTL2, BMPER, EIF4E3, FBN2, OAF, PRELP, PTPRD, SDC2, SPARCL1, TGFB2, GYPC, PLEKHG1, SLC44A1, BGN, CCDC80, EFNA5, FN1, LTBP4, MFAP5, MYLK, PALM, SNED1, TNXB, ACTA2, ANTXR1, CDH11, SFRP1, VGLL3	mouse
GATA6	ABLIM3, ADAMTS10, AGRN, AMOTL2, ANO1, ANXA7, APBB1, APLP2, APOLD1, AQP1, ARL4C, AZIN1, B4GAT1, BRD3, CADM1, CD81, CD9, CDIPT, CDK18, CISH, CSGALNACT2, CSNK1E, CTNNA1, CTNNB1, DENND3, DLL4, DUSP1, EDN3, EFNB2, EPB41L3, EPB41L4A, EPHA7, ESR2, FADS3, FGFRL1, FNBP1L, FOXA2, FSTL3, FURIN, GADD45B, GJA4, GJA5, GNB4, GPR155, GRHL2, HBEGF, HMG20B, IGF1R, IGFBP2, IRX1, IRX3, ITGA3, ITGA6, IVNS1ABP, KIFC3,…	AKAP5, AP1G1, CAPN2, CDKL2, CRYAB, ECE1, EFNA1, FLOT1, GRN, IL18R1, LSR, MEGF9, MTHFD1, MYO10, MYO1C, NFE2L1, OS9, PDGFA, PDLIM3, PLP2, SCNN1A, SLAIN2, SPTLC2, TAOK2, FGF1, SH3RF2	mouse
GRHL2	ABHD2, ACTN1, AHCYL1, ALDH3B1, ANKH, ANKRD42, AP1AR, APBB2, ARFGEF1, ARHGAP10, ARHGAP24, ARHGAP5, ARRDC3, ATP1B1, ATP8A1, ATP8B1, ATXN1, AXIN2, B9D1, BCAR3, BCL9, BCL9L, BLNK, CBX6, CCSER1, CDC42BPA, CDH1, CDKL5, CERS6, CGN, CGNL1, CLDN18, COL8A2, CPEB4, CUX1, CYSTM1, CYTH1, DAAM1, DAAM2, DDX47, DNALI1, DRAM2, DUSP18, EFCAB10, EPB41L3, ERRFI1, ESRRG, EVA1C, EXTL3, EYA2, EZR, FAM107B, FAM3C, FBN2,…	EPS8L2, EPPK1, ERBB3, IRX3, NR1D1, OSBPL6, PPM1L, REPS2, ADIPOR1, AGAP3, AHCYL2, ALCAM, ANKFN1, ANXA1, ATP6V1A, CADM1, CAMK2G, CCDC146, CCDC30, CDON, CORO2B, DNAH2, DPCD, DTNA, DUSP14, EFEMP1, EPB41L4A, EPC2, EPHB3, F3, FBXO32, FGFR3, FRYL, FZD1, GGA1, GGA2, GPC3, HSPA4L, INPP4B, JUP, KALRN, KLF9, LCORL, LIPH, MACROD1, MACROD2, MOB3B, MRC2, MYB, MYO6, NCKAP1, NCOA7, OSBPL3, OTUD7B, PBX1, PHLDA1, …	mouse
GTF2I	BCL9L, BRD2, DYNLL2, KCNN4, TEAD3	-	mouse
HBP1	ABCA1, ABCD3, ABI2, ABL1, ABTB1, ACAA2, ACOT7, ACSF2, ACTA2, ACTB, ACTG1, ACTN1, ACTN4, ACTR2, ADAM9, ADAMTS1, ADAMTS10, ADAMTS15, ADAMTS5, ADAMTS9, ADAMTSL2, ADCY3, ADD3, ADGRF5, ADGRL1, ADGRL2, ADGRL3, ADIPOR1, ADRB1, AFAP1L1, AGO4, AGRN, AHNAK, AHNAK2, AIG1, AJUBA, AK1, AK3, AKAP9, AKR1B1, ALDH3A1, ALDH3B1, ALDOA, AMOTL1, AMOTL2, ANK2, ANKH, ANKRD44, ANO1, ANP32A, ANP32B, ANP32E, ANPEP, ANTXR1…	-	mouse
HES1	CCKAR, CXCL17, DIXDC1, GFRA1, GNS, HES1, KCNK2, KIAA1217, MACROD1, MAK, MAP7, MINK1, NAGK, NR1D1, NR4A2, PORCN, RNASEK, SLC1A4, SRCIN1, TLE1, TRIM37, TSKU, TXNIP, ARHGAP27, CD59, CDK19, COX14, CYB561, EZR, FBXO32, HSPA2, JAG1, LRRC56, LRRC73, LRWD1, LYNX1, MGST3, MT1X, PGRMC1, RHEB, RPGR, S100A13, SLC23A1, SOD1, TCTN2, TEX264, TRAF3IP1	DBP	mouse
HIC1	-	AARD, ACO2, ACTA2, ADAMTS1, ADAMTS2, ADAMTS5, ADAMTS9, ADAMTSL2, ADCY7, ADGRL1, ADGRL2, ADGRL3, ADM, AEBP1, AIMP1, ANAPC5, ANTXR1, APBB1, APOE, AR, ARHGAP10, ARHGAP6, ARMCX3, ARMCX4, ARRB1, ATP1B3, ATP2B4, AUTS2, AXL, B4GALT1, B4GALT6, B4GAT1, BASP1, BCAR1, BCL11A, BCL2, BMP3, BMP4, BMPER, BNC2, BOC, BPGM, BTBD3, C1QTNF1, C1QTNF6, C1R, CA14, CACNA1D, CACNB2, CACNB3, CALD1, CAP1, CBX3, CCDC3, CCND…	mouse
HIF1A	CPEB4, CREM, CSNK1A1, EIF3A, FBXO33, HIF1A, HNRNPA0, IKZF3, JMY, LEPROTL1, NCL, PRRC2C, RBPJ, TLE3, TNRC6B, TOMM20, VLDLR, ZNF503	-	mouse
HIVEP2	CD83, CD86, DDAH1, DENND4A, ELMO1, GPSM1, HIVEP2, IQGAP2, JAK2, PAK1, PDE4D, PFKFB3, PKIB, RARB, REV3L, RUNX1, TNIP3, TNNI2, ARHGAP6, RAB39A, RRM2B	ANKFN1, BIRC3, CCL4, COBLL1, FLI1, IKZF3, MAML2, NFKB1, NFKBID, NFKBIZ, RBPJ, REL, TNFAIP3	mouse
HOXA5	ACVRL1, EPHB4, ERG, FOXF1, FSCN1, HOXA5, ID3, LRRC32, MARCKS, TTYH3	CNN3, MEF2C, MEIS2, SLC43A3, COLEC12, GJA5, PLSCR4	mouse
HOXA7	-	EHD3, GPC6, HIC1, HOXA7, OAF, OSR1	mouse
HOXB3	-	KCNQ4, PLCD1, RAB3IL1, RNF152, ARHGEF25, CCDC3, HOXB3	mouse
HOXB6	CCDC3, DDR2, HOXB5, HOXB6, NRCAM, RUNX1T1, TBX5, ETV1, KAZALD1, NRXN3, TRIM67, TTYH2, ZNF536, CYS1, KCNS3, P2RY14	ADGRG2, CHST2, CRISPLD2, PAPPA2, PTH1R, ARHGAP42	mouse
IKZF1	AIF1, ARHGAP15, ARHGAP30, ARHGDIB, ARHGEF6, B2M, CCL3, CCL4L2, CD2, CD22, CD48, CD5, CD53, CD6, CD84, CD86, CFP, CSF2RB, CST7, CYBB, DOCK10, EPSTI1, FGR, GMFG, GPR183, GPSM3, GRAP2, HCLS1, HCST, ICOS, IKZF1, IL16, IL7R, ITGAL, ITGB7, KLHL6, KLRK1, LAPTM5, LCP1, LCP2, LEF1, MAP4K1, MPEG1, MYO1F, MYO1G, NCF2, NCF4, NLK, PFKP, PPP1R18, PSMB8, PTPN6, PTPRC, PTPRCAP, RAC2, RASSF5, RGS10, S1PR5, SAMSN1…	EOMES, LFNG, PIM1, TM6SF1, ABI1, ACTB, ACTR2, ADCY7, AKAP13, ALDH1A1, ALOX5AP, ANKH, ANKRD13A, ANKRD44, AP1S2, ARAP2, ARF3, ARHGAP27, ARHGEF2, ARPC1B, ARPC4, ASAP1, ASPH, ATP6V0E1, BACH2, BAZ1A, BCL11A, BCL11B, BCL2, BCL2A1, BLK, BNIP2, BTG1, C6orf62, CAMK1D, CAP1, CAPZA2, CBFA2T3, CCDC12, CCL17, CCND2, CD209, CD44, CD79B, CD83, CELF2, CITED2, CLEC4A, CMA1, CMIP, CNOT6L, COX7A2L, CRLF3, CSK, CTSB…	mouse
IRF1	ARAP2, ASAP1, ATF3, CA14, CSF1, DLL1, EDIL3, FMNL2, GBP6, GRK5, HECW2, IRF1, ISG15, PSMB9, RAPGEF4, ROBO4, SP140, TNFSF10, ADAM15, ADAMTS9, ARHGEF3, BANK1, BCL11B, BCL2A1, BCL6B, CAPG, CBFA2T3, CCNL1, CDC42EP4, CIITA, CPEB4, ENC1, FLI1, GADD45G, GATA3, GPR183, HEG1, ITPKB, KANK4, KLF2, LCP2, LMO2, MAN1A1, NOSTRIN, PITPNC1, PRSS23, RASGRP3, RUNX3, SLFN5, SMAGP, STX11, TNFAIP3, TRAF3IP3, VGLL4, VWA…	ARL6IP5, GBP4, LDB2, LST1, MMRN2, PPP1R2, PTGS2, RCAN1, RGS10, SGIP1, SLC7A11, TSPAN18, AIF1, ATP2A3, C5AR1, CD69, GPIHBP1, IL1B, IL7R, KLHL6, LILRA1, MZB1, RAP1A, RFTN1, SH3BP5, ABI1, ABI3, ABLIM1, ACSL4, ACTB, ACTR2, ACVRL1, ADD3, ADGRE5, ADGRF5, ADGRL2, ADGRL3, AFF3, AGBL2, AGO4, AGPAT4, AHCYL1, AHNAK, AKAP13, ALAS2, ALOX5AP, ANKRD11, ANKRD33B, ANKRD44, APH1A, ARAP3, ARHGAP23, ARHGAP27, ARHGAP…	mouse
IRF5	ALOX5AP, BLNK, CD74, CFP, CSF1R, CSF2RB, CYBB, CYSLTR1, DAPP1, EMILIN2, F10, HCLS1, IGSF6, IQGAP2, IRF5, KMO, LSP1, LY86, MPEG1, PKIB, PRKCD, PTPRO, SP110, TBC1D4, TIFAB, TNIP3, TUBB6	APBB1IP, ARPC1B, CAMKK2, CD302, CD52, CLEC12A, CORO1A, CTSS, CTSZ, CYTH4, FLT3, HEXB, IFNGR1, IL10RA, ITGAX, MAP4K1, NAAA, NRROS, P2RY6, PAK1, PIP4K2A, PLA2G7, PLAC8, PLBD1, POU2F2, PPP1R18, PRCP, PSAP, RAB3IL1, RASSF4, ST3GAL4, TGFB1, TM6SF1, C19orf38, MCEMP1, QPCT, RGS10, CD300C, CD48, CD72, IKBKB, SPI1, TEP1, UNC93B1, ABCB1, ADGRE1, ARRB2, GPCPD1, PID1, PMAIP1, ACOT2, LAT2, EVI2A, ADH1A, ARHGA…	mouse
IRF8	ARHGAP30, ARHGEF6, BANK1, BCL2A1, BLNK, CCL21, CCL3, CCL4, CCL4L2, CD2, CD53, CLEC10A, CORO1B, CXCR3, CYBB, EOMES, EPSTI1, EVL, GPR183, GZMA, GZMH, HCLS1, HSD11B1, IRF5, ITGAL, ITGB7, KLHL6, KLRK1, LY86, MPEG1, MRC1, MS4A1, MYO1F, MZB1, NCF1, PKIB, PLEK, POLD4, PSMB8, PTPN6, PYCARD, RHOH, RUNX3, SAMD3, SELL, SLAMF9, SP110, TAGAP, TBC1D10C, TIFAB, TNFSF13B, TP53I11, ARHGDIB, BIN1, CCL3L3, CD22, CD…	APBB1IP, CMTM7, DNAJC7, EMP3, ITGB2, NPM3, S1PR5, SH2D2A, ARL13B, RASAL3, CD33, IL2RG, PDE2A, PMAIP1, B4GALNT1, CD72, RGS1, S100A4, HVCN1, ABI3, ACTA2, ACTB, ACTG1, ACTR2, ADGRE5, AIF1, AP1S2, ARHGAP15, ARPC2, ARPC4, ARRB2, ARSB, ASCC1, ATP2A3, BRI3BP, C1orf54, CAMK2G, CAMKK2, CCDC12, CCND2, CD19, CD86, CERS6, CIB1, CNOT6L, COMMD3, CTSS, CTSZ, CYBA, DALRD3, DPM3, DUSP2, EFHD2, ESYT1, FAM3C, FGD2,…	mouse
IRX2	ABCD3, ABL1, ABLIM3, ABTB1, ACADSB, ACLY, ACOT7, ACSF2, ACTB, ACTG1, ADAM22, ADAMTS10, ADCY6, ADGRF5, ADGRL1, ADIPOR1, AGAP3, AGER, AGO4, AGRN, AHCYL2, AHNAK, AHNAK2, AIG1, AJUBA, AK1, AK3, AKAP11, AKAP9, ALAS1, ALAS2, ALDH3A1, ALDH3B1, ALDOA, AMOTL2, ANK3, ANKH, ANPEP, ANXA2, ANXA4, AP4E1, APBB1, APLP2, APOLD1, APP, APPL2, AQP1, ARHGAP10, ARHGAP17, ARHGAP21, ARHGAP31, ARHGAP6, ARHGEF17, ARID2, A…	ACSL3, ADRB1, AFAP1L1, ARF1, ARHGEF5, B4GAT1, CALR, CAPSL, CCPG1, CDC42EP5, CHST12, DHRS3, DOK1, EDEM1, ETS2, EZR, FAM167A, GCLC, GFRA1, GMPR, GNB2, GTF2I, HMGCS1, IGFBP7, LOX, MFHAS1, MID1IP1, MLF2, MMD, MPC1, MSRB3, NAB1, NFIA, OXR1, PDE7A, PDGFA, PRDX1, PYGL, RAB11FIP5, RAP1GAP, RASGRF2, SERPINH1, SLAIN2, SPRED2, TMEM184B, TPPP3, TTC9, USP9X, WWC2, CBX3, CCM2, CSAD, ITPKB, TRIB1, ZC2HC1A, ABHD…	mouse
JUN	ATF3, CDKN1A, DUSP1, FAM43A, GPR182, JUNB, KLF7, UBC, ZFP36, GATA2, SERTAD1, CAV1, EMP1, PRICKLE1, JUN, KLF6, RALB, ACVRL1, ADGRF5, CAV2, EHD4, IER2, LMNTD1, PIM3, RCAN1, ANTXR2, CLU, DHRS3, FOSB, HPCAL1, PLEKHA2, TINAGL1, TNFRSF1A, ZKSCAN1, NCOA7, LMO2, RARG, SLC9A3R2, IER3, TUBB2A, VCAM1, RHOB, EDN1	RASGEF1A, S100A16, WSCD1, KLF4, LPAR6, PITPNC1, RPS6KA1, BTG2, ARHGEF3, C1orf54, CBFA2T3, CCDC68, CLDN5, CPNE8, ECE1, EDNRB, ELK3, EPHX1, ERG, FERMT2, GPIHBP1, HECW2, HS3ST1, ID3, IRF1, KDSR, KLF9, LEKR1, PECAM1, PRX, RHOJ, SEMA6A, SLC45A3, SOCS3, STX3, TIE1, TMEM100, ADRB2, HSPB1, ARL4A, AGPAT4, PITPNM2, PPP1R15A, FOS, APOLD1, CLIC5, CSF1, SCARB1, ITM2B, RAB11A, EGR1, DACH1, PWWP2B, AOC1, CCRL2,…	mouse
JUNB	ATF3, CDKN1A, CSRNP1, DUSP1, DUSP5, FOSL2, JUNB, NR4A2, PIM1, SERTAD1, ZFP36, ARG2, BTG1, BTG2, FOSB, IL1R2, MXD1, OSM, PPP1R15A, NFKBIZ, CREM, IER2, JUN, S100A8, TNFAIP3, GADD45B, LITAF, PLAUR, SLC7A11, FOS, NR4A1, LMNB1, CYTIP, GADD45A, VPS37B, IER5, TGIF1, SLC16A3, ALOX5AP, CSF3R	EGR1, NDEL1, AP1S2, CCL17, NFAM1, COQ10B, IL1B, CCL4, CYFIP2, HEXA, IL21R, LSP1, NLRP3, PPFIA4, SPI1, TNFRSF1B, MCEMP1, RGS1, TREM1, ETV3, LGALS13, PSTPIP1, TUBA1C, RNASEK, DGCR6, ACOT2, SNAP23, SOCS3, SRGN, CEBPD, SIGLEC9, CCRL2, GAB2, GNG2, KLF15, MARCKSL1, PTAFR, ADGRE5, AGPAT4, ALDH3A1, ANXA2, AR, ARRB2, BARX2, CALM2, CD247, CD82, CDK18, CERK, CYTH4, F3, FAM43A, G0S2, GAS7, GLRX, GNGT2, GPR18…	mouse
JUND	CALM2, DDX5, JUN, JUND, KLF6, KLF9, KMT2E, SPAG9, TMEM151A, AEBP2, ANKRD13A, ARF1, ASH1L, BCL2L1, BMPR1A, BZW2, C21orf91, C6orf62, CD164, CDC42EP5, CRELD2, EEF1D, EGR1, FAM110A, FOSL2, HNRNPA1, HNRNPAB, HSPA8, MAT2A, NAB1, NFE2L2, PDIA3, PRMT1, PSIP1, PXN, RAB28, RMND5A, RPL38, RTN4, SMARCD3, SQSTM1, STX12, TACC1, TSPAN4, TTLL7, HSP90AB1, UBC, HERPUD1, TPT1, FXYD6, HSP90AA1, PLCE1, PNRC1, RAB7B, …	EIF1, SLC38A2, XBP1, GNG5, DNAJB4, MCL1, PEF1, SLAIN2, ATG3, RAP1B, C2, LAMP1, RAB14, HSPA5, SBSN, TOP2B, ACTR2, ANKRD12, NPTN, NR1D1, PTP4A2, ABHD12, ACYP2, ADIPOR1, ADRB2, AFF4, ANXA7, ARF4, AZIN1, BIRC6, BLMH, BTG2, BTG3, CAP1, CCDC107, CD2AP, CDC37, CHD4, CKS2, COQ10B, CRLS1, DDX6, DNAJA1, DNAJC10, DUSP1, DUSP11, EIF3CL, EPB41L4A, EXOC6B, FAM104B, FAM76A, FAU, FOSB, FTH1, GABARAP, GCC2, GGA2,…	mouse
KLF11	-	ABCA1, ABI3, ABLIM1, ACKR3, ACTN1, ADAMTSL5, ADCY2, ADGRA2, ADGRL1, ADGRL2, AGAP3, AGO1, AGRN, AHCYL1, AK1, ANKRD1, ANXA11, ANXA6, ANXA8L1, APH1A, APLN, APLNR, AR, ARAP1, ARHGEF15, ARHGEF17, ARL4D, ARMCX2, ARRB1, ARRB2, BAD, BCAM, BCAR1, BCL9L, BIN1, BMP1, BMP2, BMP4, BORCS7, BRD3, C6orf62, CA4, CACNB3, CAMK1, CAMKK2, CARHSP1, CBFA2T3, CCDC107, CCDC12, CCM2L, CD151, CD2AP, CD300A, CDC37, CDC42EP1…	mouse
KLF15	-	ACSF2, BOLA1, CAT, CDK18, CMTM4, COL23A1, CPM, CTPS1, DAPK2, EHF, F3, GCLC, GRHL2, HES1, HSPB1, HSPB8, IDH1, IGFBP6, IRX3, JAG1, KCNJ15, KIZ, MAP7, NEBL, NOTCH2, NR1D1, NR4A2, OSBPL5, PIM3, PMVK, PRR15L, PWWP2B, RASL12, SCNN1B, SMIM22, SPECC1L, SRCIN1, SYNPO, TRIM3, USP2, VASN, BCAP31, BCL2L1, DBP, PLEKHH3, S1PR2	mouse
KLF2	ACVRL1, ADAMTS1, ADD3, AMIGO2, ANTXR2, APLNR, AQP1, ARHGAP27, ARHGEF15, BCL6B, CCDC85A, CEACAM7, EDN1, EIF5AL1, EMP3, ENG, ERG, ESAM, FAM13C, FLI1, FLT1, FMO1, GATA3, GNAS, HSPA12B, HVCN1, JAM2, JUN, LHX6, LIMS2, LMCD1, LRRC32, LTB, MAP3K11, MEF2C, MEIS2, NUMB, PCDH1, POU2F2, PRX, RARA, RASGRP2, RHOG, S100A16, S1PR1, S1PR4, S1PR5, SCN3B, SEMA3F, SEMA6A, SH2D3C, SH3BGRL3, SLC9A3R2, SMAD7, SOX13, S…	NCK1, ABI3, ACKR3, ARAP3, GJA4, HS3ST1, MAPT, MYZAP, PARVB, RGS5, STMN2, ABI3BP, ACP5, ACTG1, ACTN4, ACTR3, ADGRL2, AGPAT4, AKAP12, ALAS2, ANP32A, ANXA8L1, APH1A, ARAP2, ARHGAP30, ARL6IP5, ARMCX4, ARPC1B, ASAP2, ASS1, ATP2A3, BCAR1, BCL11B, BMPR2, CA14, CALM1, CCDC12, CCND2, CCND3, CD151, CD2AP, CD300A, CD34, CD79B, CD9, CDC37, CDC42SE1, CDKN1A, CERK, CHST12, CMKLR1, CMTM3, COL18A1, CORO1A, CORO2…	mouse
KLF3	-	ABLIM1, CHD2, ETV3, KLF3, SMAD7, FBLN2, LHX6, LTBP1, NDRG1, PIEZO1, AMIGO2, APLNR, DGKA, ECE1, FOSL2, IKZF2, PLEC, SERTAD1, STK38, STRN3, ABCG1, ANKRD12, ANKRD33B, ANKS1A, AQP1, ARHGEF1, ARL6IP5, ASAP1, ASAP2, ATF7, ATP11B, ATP1B3, AUTS2, BIRC6, BMPR2, BNC2, BZW2, C21orf91, CBFA2T3, CD47, CDK19, CMIP, CNOT6L, CR1, CREBBP, CRLF3, DDX6, DGKD, DNM3, DUSP2, EIF5AL1, ENDOD1, EPB41, EPHB4, ESPN, ETS1, …	mouse
KLF4	ACVRL1, ADAMTS1, APLNR, AQP1, ARAP3, ARHGAP27, ATP2A3, BCAR1, BCL6B, C4B, CARHSP1, CASKIN2, CBFA2T3, CD40, CD9, CDC42EP1, CDH5, CDKN1A, CORO2B, CYP26B1, DAB2, DGKZ, DLL4, ECE1, EDN1, EFNB1, EGFL7, ENG, EPHB4, ESAM, FBLN2, FLI1, FLNB, FOXC1, GATA3, GNAI2, GNGT2, GPIHBP1, GPR146, GPR182, HDAC7, HEG1, HSPA12B, HYAL2, IGFBP4, IMPDH1, KLF3, LHX6, LRRC32, LY6E, MAP3K11, MCAM, MEGF6, MFNG, MGLL, N4BP3, …	ITGA6, MYZAP, SH3BP4, BMPR2, ARL4D, CCDC85A, JUN, PLLP, ARMCX1, FAS, FZD4, NSG1, PRSS23, PTPRR, SNX21, ACE, ADD3, ADGRE5, ADRB2, AGFG1, AGPAT4, AMOTL1, ANKRD33B, APBB2, APOLD1, ARAP2, ARHGAP29, ARL2BP, ARMCX2, ARMCX4, ARRB1, ASAP2, ASS1, ATP6AP1, ATP8B1, BTG3, C1R, CA14, CA4, CAMKK2, CARD19, CAV2, CD300A, CD47, CDC16, CDC42, CHST1, CISH, CLEC1A, CLIC1, CMKLR1, CPNE8, CRIM1, CRIP1, CSGALNACT1, CSN…	mouse
KLF5	-	ABCA5, ABHD17A, ABHD17C, ABLIM1, ABLIM3, ABTB1, ACAA2, ACACA, ACADSB, ACLY, ACO2, ACSF2, ACTN4, ACYP2, ADAM9, ADIPOR1, ADK, ADRB2, AFF4, AGBL2, AHCYL2, AHNAK, AHNAK2, AHR, AK7, AKAP13, ALAD, ANKRD10, ANKRD33B, ANKRD42, ANKS1A, ANO1, ANXA2, APBB2, APLP2, APRT, ARCN1, ARHGAP22, ARHGAP23, ARHGEF26, ARL4A, ARL4C, ARL6IP1, ARRDC1, ASCC1, ASCC2, ASPH, ATF5, ATP1B1, ATP1B3, ATP2A2, ATP6V1A, ATP6V1G1, AV…	mouse
KLF6	-	DNM3, EHBP1L1, KAZN, NR4A1, NRXN2, PACSIN2, PFKP, PLEKHA6, RAB11FIP1, SLC12A7	mouse
KLF7	-	AQP1, ARHGAP31, ARMCX2, CCM2L, CDC42EP2, DDAH2, EDN1, EMP1, EPHB4, HDAC7, HSPA12B, KLF7, MAPT, MCAM, MGAT1, MYC, NOVA2, PCDH17, SCN3B, SLC9A3R2, SOX11, SOX13, SPNS2, STMN2, TBX3, TRIOBP, VAT1, ZCCHC24, AKAP12, CARHSP1, ELK3, ESAM, KLHL5, MPPED2, PRX, ACTN4, ACVRL1, APLNR, ATP2A3, BIN1, C4B, CBFA2T3, CORO2B, CSRNP1, CYP26B1, DCHS1, DGKZ, DMTN, DOCK6, DPYSL2, EFNB1, FBLN2, FILIP1, FLNB, FMNL2, GLIS…	mouse
KLF9	-	BNC2, CTNND1, JUN, KLF9, LUZP1, NEDD9, NFIB, PDZD2, PRKD1, RORA, ZBTB20	mouse
LEF1	ACP5, ADH1B, AFF3, ARHGAP15, BCL2, BTLA, CCR7, CD247, CD5, CD6, CD8A, CTSW, DAPL1, DUSP10, EPB41, ETS1, GIMAP4, GRAP2, IL7R, ITK, ITPKB, JAKMIP1, LCK, LEF1, PITPNC1, PTPN22, RGS10, SATB1, SELL, SH2D2A, SRGAP2, STAT4, SYTL3, TAGAP, THEMIS, TRIB2, UGCG	SKAP1, TCF7, BACH2, FAM107B, INPP4B	mouse
LMO2	ARAP2, CBFA2T3, CORO2B, LMO2, NIPAL3, PCDH1, PRKCH, PRR15, PRSS23, SGIP1, STXBP6	ARHGEF15, EGFL7, ERG, FLI1, GPR146, IRF1, PLVAP, SGK1, STAB1, TGFB1, TIE1	mouse
MAF	-	ABCA1, ABI2, ABLIM1, ABLIM3, ABRACL, ACOT7, ACP5, ACTR2, ADAMTS1, ADAMTS9, ADAMTSL2, ADCY3, ADGRD1, AGO4, AHNAK, AHNAK2, AKR1B1, ANPEP, ANTXR1, ANTXR2, AP4E1, APRT, AR, ARAP1, ARHGAP10, ARHGAP27, ARHGEF1, ARHGEF25, ARID2, ARRB2, ATP11B, ATP1A2, ATP1B3, ATXN1, AXIN2, AZIN2, BACE2, BAZ1B, BCL11B, BCL2, BIN1, BMP3, BNC2, BOC, BRI3BP, BTG1, C1R, C21orf91, CACNA2D1, CAMKK2, CAPG, CARHSP1, CCL4, CCM2, …	mouse
MEF2A	ADGRE5, ADGRL2, AGGF1, ANKRD11, ANTXR1, ARHGAP29, ARHGEF12, ARHGEF7, BCLAF1, C6orf62, CD34, CSNK1E, DNAJA1, DNMT3A, DST, EMILIN1, FRMD4A, GATAD2B, HDAC7, LDB1, LIPA, MAP4K4, MAP7D1, MEF2A, MOB1A, MYH9, NFIC, PAG1, PHLDB1, PTP4A2, PTPRA, SAV1, SEMA3C, SLC29A1, SOX11, ST3GAL2, STK3, TAX1BP1, TCF4, TMEM47, TTYH3, VDAC3, AARD, MIER1, N6AMT1, RAB31, SDC3, SMAD7	CSNK1A1, DPF2, MARCKS, RASSF1, PCDH17, TFPI, ARGLU1, HMBOX1, MSN, PPHLN1, RBMS1, TET3, ACAP2, COLGALT1, JMY, TMEFF1, EFNB2, ABCA1, ABRACL, ACTA2, ACTB, ACTG1, ACTN1, ACVRL1, ADK, ADRB2, AHCYL1, AIG1, ANP32B, ARHGAP8, ARID2, ARPC2, ASPH, ATP1A2, ATXN1, BACH2, BCAR1, BCAR3, BCL2, BCL6B, BDNF, BMPR1A, BOC, BTBD3, C1QTNF7, CAPZA2, CAV2, CCDC88A, CCNL1, CDKL5, CFL2, CHD6, CNN1, COL1A2, CPEB3, CREB3, C…	mouse
MEF2C	ABI1, ACVRL1, ADGRL2, AKAP12, ARHGAP24, ARHGEF15, ARHGEF3, BLNK, C1orf54, CBFA2T3, CCDC50, CCDC85B, CCM2L, CCR7, CD22, CD34, CD79A, CLEC1A, CORO2B, CSK, DACH1, DAPP1, DOK3, ELMO1, EMCN, ETV6, FABP4, FCMR, FCRL1, FGD2, FLI1, FLT1, FOXP1, GDI2, GNAI2, GNG11, GPR146, GPSM3, HECW2, HLA-DQB2, HOXA5, HOXB4, IL16, ITGA1, ITGA5, ITPRIPL2, LAIR1, LDB2, LHX6, LMO2, LYN, LYVE1, MAP3K11, MEIS2, MGAT1, MS4A1,…	-	mouse
MEIS1	ADAMTSL2, CDKN2C, FXYD1, MEIS1, TPM2, DENND2A, EDNRA, KANK1, KLHDC8B, NCALD, RUNX1T1, FILIP1, NR2F1, ARHGEF7	PALLD, CNRIP1, EMILIN1, IGF1, TBX2, TBX4, TNFRSF19, SLITRK6	mouse
MXD1	ASPRV1, CYP2A6, CYP4F3, S100A8, SLC16A3, TNFAIP2	-	mouse
MYB	-	C11orf16, CFAP45, DNAJA4, DRC1, DUSP18, ENKUR, MAPK15, STMND1	mouse
MYC	-	ABCA1, ABHD17A, ABI1, ABI3, ABL1, ACE, ACTG1, ACTR2, ADAM15, ADAMTS5, ADAMTS9, ADARB1, ADCY5, ADGRL2, ADM, AGAP3, AGGF1, AGPAT3, AHCYL1, AKR1A1, AMIGO2, ANAPC13, ANKH, ANKRD1, ANKS1A, ANTXR2, APBB2, APH1A, AQP1, AR, ARAP1, ARAP2, ARCN1, ARF1, ARHGAP1, ARHGAP22, ARHGAP25, ARHGAP27, ARHGAP30, ARHGAP6, ARHGDIA, ARHGEF1, ARHGEF15, ARHGEF3, ARHGEF5, ARPC1B, ARPC2, ARPC3, ASAH1, ASAP1, ASPH, ASS1, ATP1…	mouse
NFATC4	ADAMTS1, ADAMTS5, ADGRA2, ADGRG6, ADGRL1, ADGRL2, AFAP1L2, ANGPT1, ANGPTL2, APOLD1, AR, ARMCX1, ARMCX3, ASPN, ATP2B4, BMP1, BOC, C1QTNF1, CACNA1C, CADPS2, CAMK1, CDC42EP1, CGNL1, CHD3, CPEB4, CREB5, CSGALNACT1, CUEDC1, DAAM2, DDX39B, DENND3, DIXDC1, DPYSL3, DST, EDNRA, EMP1, EPB41L3, ETV1, FILIP1, FILIP1L, FMNL2, FNDC3B, GAB1, GAP43, GFRA2, GNAI1, GPR182, GRIA3, GULP1, HBP1, HIPK3, HOXB2, IGF1R, …	ABCA1, ADCY3, ADGRG2, AMOTL2, ARHGAP24, ARHGEF5, ARMCX2, ASAP1, ATP1A1, BDNF, BMP2, BPGM, BPIFB1, CDC42EP3, CHD6, CMBL, COL12A1, CRISPLD2, CTNND1, DACH1, DUSP6, EDN3, ELK3, ENC1, FAM3C, FOXF2, FREM1, FRMD4A, FZD4, GRB10, GTF2I, HEXB, IGFBP2, IL6ST, ITM2C, JADE1, LIX1L, LTBP2, LUZP1, MAP1B, MYC, NCK2, NDRG2, NTRK3, OSR1, PAPPA2, PCDH7, PDE10A, PDGFRA, PRKCQ, PTH1R, PTK7, QSOX1, RAB9A, RARG, RASL11…	mouse
NFE2L2	IFRD1, LMO4, SQSTM1, TGIF1, TXN, ACLY, ADGRG1, ATP1A1, BIRC3, CALM1, EHF, ETFA, FTH1, GCLC, GRAP2, GSAP, GSR, HMOX1, IRF1, LDHA, LRRFIP1, NAB1, NFKBIZ, PDE4B, PID1, PLCL1, PLEK, PRDX1, SLC7A11, SOD1, SOD2, TBC1D4, TMCC1, TXNRD1, ZC3HAV1, ZFP36, CTSZ, KPNA4, TNIP3, ARHGAP31, CAT, CD47, GALK2, GCNT2, PON3, PRKAG2, SDCBP, SSH2, TMEM50B, UBC, UQCRHL, GADD45A, DAPP1, FGR, KDM6B, BCL2L1, DHRS3, KCNJ15,…	SNX10, STARD3NL, TIPARP, BHLHE40, CEBPA, EFHD2, PTAFR, RUNX1, USP9X, NADK, TNFSF9, RBM47, NRROS, HK2, LARP4B, ST3GAL5, ANXA2, ARHGAP6, ARHGEF38, CERS6, CTSB, GRB14, HPCAL1, KCNJ13, KIZ, NFIL3, PLA2G7, QPCT, RFX3, SH2D1B, UBL3, ZFHX3, EDEM1, FBXO33, RAB7A, ARIH1, BTG2, CEBPB, CYTIP, KCNC3, LAMP2, MBNL2, NAV2, NF1, PAK1, PITPNM2, RAB25, SPAG9, AHCYL2, RASGEF1B, VAV3, DIAPH2, NOTCH3, BAZ2B, EPS8, LD…	mouse
NFIA	GULP1, NFIA, NFIB, PGF, RBFOX2, RBMS3, SH3PXD2A, TRIO, ZFPM2	-	mouse
NFIL3	-	CSF3R, NFIL3, NR2F1, RTN4RL1, SATB1, SPRED2, ACOXL, ACTA2, ADAMTS8, ADIPOR1, ADRB2, ALDH1A1, ANKRD42, ANP32A, ASPRV1, ASS1, ATF3, AXIN2, AZIN1, BCL11A, BIN2, BTG1, CA14, CALM2, CAMK2N1, CAP1, CCDC60, CCDC92, CDC42EP3, CDC42EP4, CDH4, CEACAM7, CEBPB, CFTR, CHIA, CHN1, CHST2, CHSY1, CIRBP, CLK1, CMIP, COL18A1, COQ10B, CSK, CXCR4, CYTIP, DACT1, DCN, DGAT1, DIXDC1, DNAH7, DNAJA1, DOK3, DUSP2, DUSP6, …	mouse
NFKB1	ABI1, ADGRE1, AFF3, BATF3, BAZ1A, BCL2L1, CAMK1D, CCNL1, CD40, CD74, CD83, CD86, CDK14, CDK19, CDK2AP2, CITED2, DDAH1, DENND4A, EIF4G3, ELMO1, EMP3, ETV6, FCHSD2, FLI1, FLNB, FLT3, FOXP1, FRMD4B, GIT2, GNAI2, GOLIM4, HIVEP2, HLA-DOA, IFRD1, IKBKB, IRF5, ITGA5, ITPR1, JAK2, JAM2, KDM6B, KLHL5, LCP1, LMO2, LMO4, MAML2, MAN1A1, MAP4K4, MBTD1, NCF2, NFKB1, NFKBID, NFKBIZ, NOSTRIN, P2RY10, PAK1, PDE4B…	PTPRA, SF3B1, CD5, GAB2, AIF1, CAPZA2, CYTH4, DOCK2, ID2, MAP3K1, NFE2L2, RPL37, SLC7A11, TPT1, ZNF839, ST8SIA4, TBL1Y, ARHGAP10, TIAM1, FAM13C, ABCG1, COL15A1, DMXL2, NR4A2, PTPRO, RAPGEF3, SEMA4A, TMEM88, ZEB1, CA14, RAP1B, APOLD1, MALL, ROCK1, ARHGAP6, GDI2, HEXB, LCP2, CCDC12, TALDO1, CYTIP, KALRN, RPL30, IVD, MGA, RPL36, ADAM8, ADGRD1, TMCC1, EIF3K, ATP6V1B2, FNBP1, HCLS1, PTPN12, PIM1, RPL38	mouse
NR1D1	CLDN10, DBP, GPRC5C, LYNX1, NR1D1	ARL4A, CDC14A, CEP170B, MAPRE3, MIF4GD, NR1D2, RTN4RL1, SLC26A9, SOX2, SYNGR1, C6, CRY2, GFRA1, GPD1, PIGR, RNASEK, TTC26, LIPH, ACSF2, ALAS2, APPL2, TMEM150A, B4GALT6, FGFR3, GPR155, LPAR3, MAP1A, PLEKHA6	mouse
NR1D2	-	ACACA, DMD, MECOM, NR1D1, NR1D2, VLDLR, BNC2, BCAS3, CACNA1C, CDC42BPA, RORA, RPRM, SPON1	mouse
NR1H3	ASTN2, DPEP1, NR1H3, PLA2G15, RUNX1T1	ACADSB, C7, CXCL14, ECHDC2, SFRP1, SLC1A3, SLITRK6, TCF21, TMEM119	mouse
NR2F1	-	CD8B, CPEB3, DACT1, FILIP1L, NRXN3, PI15, SSPN, CKMT1B, GRIA3, NR2F1, PCDH7, RFTN2, LIMK1, ATP1A2, CCSER2, ECM2, FGF7, PDE5A, SNCAIP, ADAMTS8, PAG1, PTH1R, SH3D21, C1QTNF7, CDH4, COL14A1, HHIP, PRSS35, ADAMTSL2, KALRN, ADGRA2	mouse
NR2F2	-	ANGPT2, CUEDC1, DTNA, FRMD4A, NR2F2, RERG, SPATS2L, TSHZ2, ZCCHC14, ADAMTS9, AGO1, COLEC12, DPYSL3, FGF7, PRELP, ST6GAL1, STOX2, TCAF1, TMCC3, NFIA, PBX1, PLPP3, SMAD3, SOCS2, VEZF1, BGN, BMP2, GINM1, HIVEP3, LHX6, LIFR, MEIS1, NTN4, RBP1, SMAD1	mouse
NR2F6	-	ADGRG1, AGO1, ARHGAP5, BCAM, CCND2, CERS2, DHRS3, EHF, ELOVL1, EMP2, ETFB, FGF1, FHOD1, GPD1, JUP, ME1, NR2F6, PLIN2, SLC26A9, SNRPB, ST6GALNAC4, TRAF4, ZMYND11, MXD4, PKDCC, PLCB3, ACLY, ADGRG2, CHMP2B, CREB3L1, EGLN1, MAL, MEOX1, TPM1	mouse
NR3C1	NEDD9, RGS5, SNED1, TNS1, WASL, CCSER2, KANK2, PBXIP1, WSB1, FLRT2, RGS7BP, SNX18	-	mouse
NR4A1	-	ATF3, DUSP2, FOS, PTAFR, SLC16A3	mouse
OSR1	DPYSL3, LRRC17, TSLP	-	mouse
PAX5	ACP5, ADCY7, ADD3, ADH1B, AFF3, AKAP12, ARHGAP24, ARHGAP27, ARHGAP30, ARHGDIB, ARHGEF6, ATP2A3, BANK1, BCL11A, BCL2A1, BCL9, BLNK, CCR7, CCSER1, CD2, CD300LG, CD38, CD40, CD53, CD72, CD74, CD84, CD86, CFAP161, CHD2, CIITA, CLEC1A, CSPP1, CX3CR1, CYBB, DOCK10, DPP4, ETS1, FAM149A, FAM81B, FCER2, FCMR, FCRLA, FGD2, FKBP1A, FLI1, FOXP1, GPR183, GRAP, HCLS1, HIVEP3, HLA-DOA, HLA-DOB, IFT27, IKZF1, IL…	BIRC3, BTLA, CD37, FCRL1, PTPN6, PTPRJ, SH3BP5, STAP1, TRAF3IP3, UNC93B1, CD300LF, DGKZ, ELF1, EPB41L2, FGR, ITGA4, LILRA6, MTPN, PTBP3, PTK2B, TIFA, TSC22D3, XRN2, DOK3, KCTD12, ABI1, CYFIP2, DOCK2, FILIP1L, GRAPL, IKBKB, LIMD1, NME1, S1PR4, SH2D1B, APBB1IP, ARHGAP15, CD69, PCDH12, RASAL3, COBLL1, RASGRP2, SNX2, TCP11L2, CD79A, IL17RA, LTB, ARAP2, ARHGEF1, CACNA1D, CBFA2T3, CCM2, CD79B, CERS6, C…	mouse
POU2AF1	-	BANK1, BLNK, CD22, CD79B, EBF1, PAX5, SPIB, POU2AF1, ARHGAP25, BCL11A, CD55, MEF2C, RALGPS2, RHOH, SPAG6, RASGRP1	mouse
POU2F2	BCL11A, CD22, EBF1, FGR, PAX5, PRKCB, RALGPS2, RASSF4, SPIB, TNFRSF13B, TRAF3IP3, CTSS, IKZF1, CD79B, LYN, MAP4K1, PTPN6, ABI3, ADH1B, BANK1, BLNK, CD53, CD6, CD86, DAPP1, DOCK2, DOK3, DUSP2, GIMAP7, GPR183, GRK6, IL16, IL6R, POU2AF1, PTPRC, PTPRO, RHOH, RNF130, SAMSN1, SH2D1B, SMC6, SPI1, ST8SIA4, STK10, SYK, TAGAP, VAV3, WDFY4	APOBEC1, FMNL1, NCF4, BIRC3, IKZF3, PLAC8, STK38, TMEM51, CYBB, POU2F2, SPN, TIFAB, TSPAN32	mouse
PPARGC1A	-	AHCYL1, AKAP7, ANK3, ANKRD66, ANPEP, ARHGEF12, ASTN2, ATP1B1, BCL9, BICC1, BMPR1A, C6orf132, CCDC8, CDC42EP3, CHD2, CPEB3, DDR1, DHRS3, DYSF, ELMOD1, EPN3, ESRRG, FAM107B, FARP1, FHIT, HIVEP3, HS3ST1, IDH3A, ITPR1, KCNMB2, KIAA1217, LUZP1, MACROD2, MAP1B, MAPRE3, MDM2, MLLT3, MRPS6, NACC2, NAV2, NDFIP1, PCP4L1, PDE4D, PRKAR2B, PSMC3IP, RAP1GAP, RBPMS2, RGS3, RNF128, SDC4, SDHD, SH3RF3, SLC25A23, …	mouse
PRDM16	ARHGAP23, ARHGEF28, HIPK3, MECOM, SPRY2, TCEAL9, BMPR1B, FAT3, GRB14, KCNE2, MAP7, NAV2, OSBPL6, PDE4D, SOX6, TUFT1	THSD4, EXPH5	mouse
PRDM6	ADGRL3, ANK2, AR, C1QTNF7, CDKN2C, CELF2, COL3A1, COL6A3, DDR2, EMILIN1, ETV1, FBN1, FN1, GPM6B, IL11RA, ISLR, MDK, PALLD, PCOLCE2, PDGFRB, RBMS3, RFTN2, ROBO1, SNAI2, SOD3, SVEP1, TBX2, TGFB3, WNT5A, ZEB2	-	mouse
PRNP	ABCD3, ABTB1, ACACA, ACSL4, ACTN1, ACTN4, ADAM9, ADGRG2, ADIPOR1, ADRB2, AHCYL2, AHSA1, AK3, ANKRD17, APLP2, ARF1, ATP1A1, ATP1B1, ATP2A2, ATP6V1C2, ATXN1, ATXN10, AVPI1, BAMBI, BAZ1B, BAZ2B, BCAP31, BDNF, BMP1, BOD1L1, BRI3, C12orf57, CA8, CACNA1C, CACNB3, CALM2, CAMK2G, CAPNS1, CCDC3, CD63, CD81, CDC42BPA, CDH4, CDK6, CELSR1, CEP170B, CFL2, CFTR, CGN, CHD3, CHP1, CHPF, CHST12, CHST2, CNBP, CNTF…	-	mouse
PURA	ATF7, BMP4, C6orf62, DAAM2, DAB2IP, FZD2, GIGYF1, HSPG2, KANK2, KIF1B, LAMC1, MXD4, NFIX, PCBP4, PURA, SPARC, SPRED1, TJP2, TNS1, YES1, DYNC1H1	-	mouse
RARA	-	GDA, NCF4, RARA, SPI1	mouse
RARB	-	CCSER1, ESRRG, GRIP1, KCNIP4, NHSL1, PPARGC1A, RARB, RFX3, STOX2, ELMOD1, GPX2	mouse
RARG	CCDC85B, DENND5B, GAB2, RARG, RSPO3, RTN4RL1	AR, ARHGAP23, ATP13A2, AXIN2, BCL11A, CD300A, CYP2A7, DENND3, FAM219A, HLX, MSI2, NOL7, NUMB, PCDH1, PCDH12, RTKN, SH2B3, SLC16A9, STARD8, TBX3	mouse
RBPJ	ARHGEF6, CCDC88A, DNAH2, P2RY6, PLBD1, RBPJ, TNIP3	LMO1	mouse
REL	ARHGAP25, BIRC3, CAMK1D, CD83, CD86, DENND4A, DOCK10, DUSP5, INPP5D, NFKBID, NLRP3, PTAFR, PTPRO, RACK1, REL, TNFAIP3, TNIP3, ETV6, P2RY10, PID1, PMAIP1, TGIF1, FGR, PDE4B, PIP4K2A, WDFY4, DUSP2, RASGEF1B, TBC1D4, TRPS1, DAPP1, DOCK2, MPP7, NRROS, RAB8B, RUNX3, SNX20, STAT4, TBC1D9, HEPACAM2, ARL5C, BAZ1A, BHLHE40, CCL4, CD40, CD74, ELMO1, EPB41, FLT3, HIVEP2, IKZF1, JAK2, KDM6B, LMO1, LRBA, NFKB…	PLEK, SLC16A3, ARIH1, STK10, CLEC7A, CX3CR1, HLA-DOA, HLA-DOB, MAP4K1, PLBD1, CD300C, AFF3, ANKRD44, ARHGAP22, ARHGEF3, CD69, CDKN1A, COTL1, CREB5, CYSLTR1, EBF1, EPB41L2, FAM107B, FOSL2, HECW2, HIPK2, IKBKB, IL1B, IL1R2, IL7R, IRF5, ITGA4, KANSL1, LCP1, LRCH1, LSP1, LST1, MAML2, NCF2, NCF4, NFKB1, PRKCD, RASA3, RASA4, RFTN1, RGS2, SMAP2, SNRPB2, SSH2, TBC1D1, TIFA, TRAF1, TRAF3IP3, CREM	mouse
RELA	CBFA2T3, CCL17, CCL21, CDK18, CREB5, CX3CL1, DUSP23, EDNRB, GRAMD1A, GRK5, IKBKB, KREMEN1, MAP7D1, METTL24, NFKBIZ, PALM, RAP1A, RARG, RASSF4, RASSF5, RPRM, SEMA4A, SH2B3, TCF3, UVRAG, AFF3, MYADM, N6AMT1, ABI1, ABI3, ACTR2, ADM, AKT2, ARHGAP17, AXL, BANK1, BLK, BRK1, CARHSP1, CIITA, DDX39B, DYNC1I2, ENC1, ESYT1, EXT1, FILIP1, GLRX, GPR182, HLX, HMOX1, ITIH5, LITAF, LRP4, LRRC8A, LYSMD2, M6PR, MA…	LMNTD1, ABLIM1, ACTB, ACVRL1, ADAM15, ADAMTS1, ADCY3, ADCY5, ADCY7, ADGRF5, AGAP3, AGPAT4, ANXA6, APLN, ARAP3, ARHGAP1, ARHGAP27, ARHGAP30, ARHGAP31, ARHGEF1, ARHGEF2, ARHGEF3, ARHGEF7, ARRB2, ASAP1, ATP2B4, BCL6B, BLNK, C1QTNF1, CAMKK2, CAP1, CASKIN2, CCM2L, CCND2, CCND3, CD300A, CD82, CDC42EP1, CDC42EP4, CDC42SE1, CDH5, CDIPT, CHD2, CHPF, CHST1, CIB1, CIRBP, CMIP, CORO2B, CREB3, CRLF1, CSGALNAC…	mouse
RFX2	BARX2, CALML4, DDO, IFT88, ABLIM3, CCL17, CD24, CHCHD10, EPB41L4B, FAM149A, FAM43A, GABARAPL1, GPX2, HES6, HMGCLL1, HMGN3, KRCC1, LRRC34, MDM2, MORN3, OSBPL6, PPFIBP2, PRKCZ, PRR18, SLC25A17, SNX10, TSTD1, TTC12, ZC2HC1A, ABHD14A, AKIP1, ARHGAP18, ASTN2, BLOC1S1, CES1, CFAP70, COX14, CXCL17, CYP2F1, DDR1, EFCAB10, ESM1, FAM216B, FAM81B, FIGN, FOS, GFRA1, GGA1, HDC, IRF2BPL, LILRB4, METTL24, MXRA8…	LGALS3BP, TXNIP, GRIK3, DNALI1, SIRT3, KIF21A, CBR1, DALRD3, GSR, GSTO1, LBP, MIEN1, NDUFAF3, OSBPL5, PSG2, VPS28, ARHGAP32, BPHL, CDKN1C, KLF15, MACROD1, PCDH7, TMPRSS2, UHRF1BP1L, CYP4B1, NAAA, UBAC2, HS6ST2, LRWD1, CEP170B, PLA2G4A, CLIC6, KCNMB4, NUDT14, PPP2R3A, B9D1, CDPF1, DNAJC12, SUSD2, DMKN, GPRC5C, WBP1	mouse
RFX3	ANO6, FHIT, PHKG1, SRCIN1, STAT3, TTC12, TTC39A, BARX2, CALML4, DDO, GRAP2, LRRC23, METTL24, PARM1, AKAP14, IFT88, CLMP, DAGLB, YJEFN3, HMGCLL1, ASTN2, CFAP70, FAM81B, GFRA1, LPP, NRAS, SLC26A2, TUFT1, FAM178B, IER2, THRB, TSNAXIP1, GLIPR1, MRPS6, SHANK2, ZMYND12, DNAH3, OSBPL3, NME2, PROM1, ARHGEF28, EPB41L4B, FAM234A, GAB2, KCNQ5, MBOAT1, MOB3B, NAALADL2, NOTCH2, PKIA, RAB39A, SLC16A7, SPATS2, …	GRIK3, TRABD2B, TBC1D9, RBBP8, LDLRAD1, CMBL	mouse
RORA	-	DCN, DMD, LGR6, MACROD2, PLEKHA5, CHD9, PCDH7	mouse
RUNX1	ARSB, BMPR1B, CYTIP, DAPP1, IQGAP2, MOB3B, OSBPL3, PLEKHA5, RPS6KA1, RUNX1, TNRC6B, PRF1, ADAM28, ALDH3A1, ARHGAP15, EPC2, ITPR1, KANSL1, KCNIP4	CELF2, DIAPH2, FAM219A, LGR6, SNX10, ARHGAP25	mouse
RUNX3	ARHGAP30, CD28, CMA1, CTSW, CXCR3, DOK2, FMNL1, GRAP2, GZMA, IFNGR1, IL18RAP, IL7R, KLRK1, NCR1, NKG7, P2RY10, PTK2B, PTPN22, RGS1, RUNX3, SELPLG, TGIF1, TRAF3IP3, TSPAN32, TXK, CD300C, IL21R, TBX21, CD37, CD69, CYFIP2, JAK1, JAKMIP1, KLRD1, IKZF1, CCR5, EPSTI1, ICOS, S1PR5, CORO1A, ENO1, HCST, PFKP, PPP1R18, RNF125, SAMD3, UGCG, GPR183, BCL11B, CCL4, CD3E, DOCK2, DUSP5, EPB41, FAM189B, GIMAP4, I…	ZAP70, EOMES, TNFAIP3, TNFRSF18, PTPRC, ARHGAP15, CYTIP, DAPP1, REL, STAP1, TAGAP, CD5, PTPRCAP, ST8SIA4, IL2RB	mouse
SETBP1	ABCD3, ABI2, ABL1, ABLIM1, ABLIM3, ACSF2, ACSL3, ACTG1, ACTR2, ADAM9, ADAMTS1, ADAMTS5, ADAMTS9, ADAMTSL2, ADIPOR1, AEBP2, AGER, AGO4, AGPAT4, AGRN, AHNAK, AHNAK2, AHSA1, AIG1, AKAP13, ALAS1, ALDH3A1, ANK3, ANKFN1, ANKH, ANKRD44, ANO1, ANP32A, ANP32B, ANPEP, ANXA4, APBB1, APBB2, APLP2, APOLD1, APPL2, APRT, AR, ARAP1, ARHGAP10, ARHGAP21, ARHGAP22, ARHGAP5, ARHGAP6, ARHGEF28, ARHGEF3, ARHGEF6, ARHG…	-	mouse
SMAD1	CA14, FRRS1, LHX6, PCDH17, SMAD1	AGO1, AGO4, CCDC186, CCM2L, CTHRC1, FBXO32, LZTS2, PRKACB, PTBP2, RECK, RUNX1T1, SH2D3C, ST8SIA2, TMEM44, TTYH3, WNT11, ADAMTSL1, BCL11A, CHSY1, FMNL2, FZD6, PLCB4, RERE, SEMA5A, SGMS1, SOX13, SOX17, TET3, TPCN1, ANTXR1, CRELD2, KLC1, MLC1, NOS3, PAK1, RBM24, SCUBE2, SLC16A9, TMEM132A, VPS36, ABHD12, ACKR3, ANKH, ARL6, BMPER, CACNB2, CDC42EP4, CORO2B, DOCK1, DPP4, EPHA4, FAM124A, FAM171A1, FRMD4A…	mouse
SNAI2	-	P2RY14, PALLD, PRDM6, SNAI2, TEAD2, DBN1, LMCD1, OLFML2B, TGFB3	mouse
SOX11	ARHGEF7, CDC42EP1, CORO2B, DCHS1, DPF2, DPP4, EPHB4, GJC1, KLF7, MEX3B, MYO10, N4BP3, PARD6G, PCBP3, PCDH18, PLEKHO1, SEMA7A, SNN, STK3, STMN1, TBX3, TMEFF1, TRIB2, ADGRL2, AGO1, AMOTL2, ANKRD44, APH1A, APLN, APLP1, ARMCX4, CALCRL, CCM2L, CGRRF1, CISH, CLDN5, CTHRC1, CYYR1, DAAM1, DACH1, DES, DOK1, EDIL3, EMCN, ENHO, FAM13C, FGD5, GATA2, GPIHBP1, HMBOX1, HOXB6, HPGD, IMPDH1, KITLG, KLF11, LATS2, …	ADRB1, CCDC85A, CHST1, DGKZ, PDE10A, SOX11, SOX17, SPNS2, CDH5, HOMER3, SDC3, SGIP1, SEMA6D, BIN1, CLEC1A, SCN7A, NCALD, PLEKHG1, USHBP1	mouse
SOX12	-	AR, AXIN2, GAP43, GIGYF1, GRB10, NREP, NTRK3, PLXNA2, PLXNC1, PRDM6, SPRY2, TBX5, TSPAN5, ZNF521, ABCD3, ABI2, ABTB1, ADAMTS10, ADAMTS5, ADAMTS9, ADAMTSL2, ADGRL1, AGO4, AK1, ANK2, ANXA6, APLP1, APPL2, APRT, ARAP1, ARHGAP21, ARHGAP6, ARHGEF17, ARHGEF25, ARHGEF6, ARID2, ARMC2, ATE1, ATP1A2, ATP1B2, ATP2A2, BCAR1, BCL9, BICD2, BMP1, BMP2, BMP3, BOC, BRD3, C1QTNF6, CAMK2G, CAMKK2, CASKIN2, CCDC3, CD…	mouse
SOX13	ADGRF5, GJA5, RASGRP3, SOX13, THSD7A, ACVRL1, APH1A, AQP1, ARHGAP27, BAG5, BCL2L1, BMX, CARHSP1, CASKIN2, CBFA2T3, CDH5, CDKN1A, CYP26B1, DDX6, DENND5B, DMTN, DOCK9, DUSP6, EDIL3, EDN1, ELK3, FAM219A, FLI1, FOXP1, GATA2, GPC6, GPIHBP1, HDAC7, HMCN1, HOXA5, KIFC3, KIT, KLF3, KLF7, LHX6, LIMS2, LRRC8A, LTBP1, LZTS2, MARCKS, NOS3, NRARP, NUDT4, PECAM1, PIK3R3, PLEKHO1, PLXNC1, PODXL, PPP1R18, PRKACB…	DAB2, FZD6, ITGA6, SGIP1, SLC45A4, ESR2, ECE1, EPHB4, HYAL2, ITPKB, RSPO3, SLC6A2, DLL4, CD93, ADGRL4, ATP13A3, CCM2L, CD36, CLEC14A, CXCR4, LMO2, PCDH12, SMAD6, VWF, ACE, ACKR3, AP4E1, BAZ1B, CCDC88A, CCND1, CDKN1C, CSRP2, CTHRC1, ESM1, HPGD, KANSL1, MEIS2, MEX3B, NTN1, PKIG, PREX2, RGS3, SPTBN1, SRGAP2, ST3GAL6, ST8SIA2, TNRC6C, TRIB2, ZNF462, ERG, PDE3A, CLDN5, EFNB2, ENHO, APLN, ARL13B, CD24,…	mouse
SOX17	ADGRE5, ADGRF5, CD93, CDC42EP1, DUSP6, ELOVL5, ERG, FAM171A1, FZD6, GJA5, HYAL2, ID3, MAP3K11, NAV1, NRARP, PDGFB, PODXL, RASGRP3, SEMA6D, SNN, SOX13, SOX17, SOX18, STMN1, STMN2, TEK, THSD7A, TMEFF1, ADGRL2, ADGRL4, APOLD1, AQP1, ARHGEF15, ARMCX4, BMX, CCM2L, CDH5, CLDN5, CLEC14A, CXCR4, ECSCR, EDIL3, EDN1, EFNB2, EMILIN1, FSCN1, GPIHBP1, HMBOX1, HOMER3, HPGD, IMPDH1, ITPKB, KIFC3, KIT, LRRC8A, M…	GATA2, MCAM, IPO11, CXCL12, ADAMTS1, BCAR1, CCDC85A, CEP290, CTTNBP2, CYTH3, EFNA1, EOGT, FMO1, FOXF1, LRRC32, METTL24, NCALD, NOSTRIN, NOVA2, PDE3A, PDGFD, PLEKHA2, PRKCH, PTGFRN, PTPRM, RNF144A, ROBO4, SCN7A, SEMA3C, SEMA3G, SEMA4C, SLC6A6, SOX11, SPNS2, ST6GALNAC3, STARD8, THSD1, TMCC2, UNC13B, UPP1, PTPRR	mouse
SOX18	ADGRL2, CASKIN2, CBFA2T3, CDH5, DMTN, DUSP6, EDN1, ERG, LHX6, LMO2, NRARP, PCDH1, PECAM1, PODXL, PTPRB, SPECC1, TEK, THSD7A, TIE1, ADGRF5, AQP1, ARRB2, ASAP2, BAG5, C1orf54, CALCRL, CDKN1A, CLDN5, CNN3, CXCR4, CYP26B1, DENND5B, DOCK9, EDIL3, FGD5, FSCN1, GPIHBP1, HDAC7, HOMER3, HPGD, KITLG, KLF7, LIMS2, LYZ, MARCKS, MEIS2, MEOX1, NCK1, NCOA7, NOS3, PCDH12, PIK3R3, PITPNC1, PLEKHO1, RGS3, RHOJ, SA…	APBB2, ARHGEF3, CCDC85A, CDC42EP1, DCHS1, DGKZ, EPHB4, ETS1, FZD6, GATA2, GATA3, ID3, ITGA6, LMCD1, LPAR6, MAP3K11, MPPED2, N4BP3, PCBP3, PDGFB, PLCB4, PPP1R16B, RASGRP3, SLC45A4, SMAD7, SOX13, SOX17, STMN2, TBX3	mouse
SOX2	ADAM28, ALDH3A1, BCL9, CD24, CP, GPX2, KCNK2, LDHB, NRARP, PLXNB1, RBM24, SOX2, TP53I11, TTC36, SLC23A1, ARL6, DNAJA4, FHDC1, FSD1L, LTF, MGAT3, MUC5B, PFN2, PORCN, PRR15L, TBX1, ACOX2, BPIFB1, FAM81B, SCGB3A2, TFF2	ALAS1, ATP1B1, BMPR1B, C6, CCDC33, CCKAR, CLDN10, CLIC6, CYB561, DNAJB2, EHF, ENAH, FAM3C, GABRP, GDPD1, GFRA1, GPR155, GSTO1, KCTD8, MAP7, MGST1, MTUS1, ODF2L, OSMR, PIGR, PIR, SEC14L3, SFXN1, SLC7A2, APPL2, PCP4L1, RASSF7, SCGB1A1, B9D1, KIAA1522, LPAR3, PERP, FOXQ1, ACSL3, AKAP9, ALDH3B1, ALDOA, ANTXR2, ARF3, BOK, BTBD3, CAPSL, CASKIN2, CCDC180, CCDC191, CCND1, CD55, CD79B, CDK19, CDK2AP2, CFA…	mouse
SOX4	ATRX, MAP4K4, MEX3A, MEX3B, MPRIP, NREP, PLAGL1, SMO, SPTBN1, TIA1, AMOTL2, ARRDC3, CNN3, COL3A1, CTNNA1, DACT3, DDX6, DNMT3A, DST, EIF4G1, EIF4G2, ETV1, FGF18, FILIP1L, FKBP7, FSCN1, GPM6B, HDAC7, HNRNPR, IGF1, KLC1, LAMA4, LDB1, MAGI1, MARCKS, MDK, MMP2, NFIX, NR2F2, PCBP4, PHLDB2, PLXNC1, ROBO1, SAMD14, SPRY4, TMEM178A, TMEM44, TTYH3, UBE2E3, WNT11, ARMCX3, ATP2B1, COL5A2, CREB5, FUBP1, GRB10,…	ABHD17C, ABI2, ABLIM1, ACKR3, ACTA2, ACTN1, ADAMTS1, ADAMTS10, ADAMTS9, ADCY3, ADGRF5, ADGRL1, ADGRL2, ADRB1, AGAP3, AGO4, AGRN, AJUBA, AK3, AKAP7, AKAP9, AKR1B1, ANTXR1, ANXA6, AP4E1, APH1A, APLNR, APLP1, APLP2, ARAP1, ARF1, ARHGAP5, ARHGDIA, ARHGEF17, ARHGEF25, ARID2, ARMCX4, ATE1, ATF7, ATP13A2, ATP1A2, ATP2B4, AUTS2, AXIN2, AXL, BAZ1B, BAZ2B, BCAR1, BDNF, BICD2, BMP1, BMP2, BMP4, BOC, BOD1L1,…	mouse
SOX5	AGO4, ASTN2, ATF5, BMPR1B, CACNB2, CELF2, CREBBP, DGKH, DOCK4, EFNA5, FARP1, FGFR2, FILIP1, FOXO3, FXYD6, GRHL2, GRIA3, HSD11B1, LGR6, NEO1, PALLD, PDZRN3, PHACTR1, RORA, SLIT2, SMAD3, SOX5, STARD13, TENM4	ANGPT1, ARHGAP6, BMPER, GPC6, SCUBE2, SLC1A3	mouse
SOX6	-	DAPL1, HSPB8, PLCE1, PTPN13, SOX6, NHSL1, RAB7B, CDON, SMPD3, ANKH, BMPR1B, C1R, ESRRG, FIGN, GLIS3, MAGI3, PDE4D, PPM1L, RASSF9, SGCD, TGIF1, THRB, THSD4	mouse
SOX7	ADGRF5, CALCRL, CTHRC1, LDB2, RNF144A, ST6GALNAC3, APOLD1, AQP1, C1orf54, CD36, CDH5, CLDN5, CYP26B1, DMTN, EDIL3, EDN1, ERG, GPIHBP1, HPGD, KIT, LHX6, LRRC8A, LYZ, MYCT1, NHSL1, PCDH1, PECAM1, PITPNC1, PODXL, PTPRB, RHOJ, SEMA3F, STMN1, TEK, TIE1, VWF, MEIS2, CXCL12, PDGFD	ACVRL1, SMAD6, B4GALT4, AHR, BEX1, ITGA1, TMEM100	mouse
SPI1	CLEC4A, GDA, ADRB2, ARHGAP15, CIITA, CSTB, DAPP1, DENND4A, DUSP2, EDEM1, EIF4EBP1, ETV6, FNBP1, IFNGR2, INPP5D, LRP1, MCTP1, NFKBID, NFKBIZ, NUDT4, PALD1, RAB3IL1, RASA3, SDCCAG8, SELPLG, SOCS3, SOGA1, SORL1, SP140, ST8SIA4, SUB1, TBC1D9, TRIB1, VAV3, VRK1, ADIPOR1, AHCYL2, ANXA2, BRI3BP, C1orf54, CCDC12, CD83, CIB2, CX3CR1, EIF5AL1, EMP3, FEM1C, FKBP1A, FLNA, GAPDH, GLIPR1, GLRX, GLTP, GNAI2, HC…	APOE, BLK, CLTA, EMB, FCMR, GZMA, NME2, RAB31, TALDO1, SLC11A1, CLEC4D, RPS27L, CAPZB, CDKN2D, FPR2, GPCPD1, KLHDC4, AP3S1, CARD19, PSMB10, SPIB, UGDH, GGH, GIMAP5, CEBPD, FABP1, B4GALT6, CERK, BTF3, DGAT1, EMD, KLHL6, MYL12B, POMP, PTS, RHOH, RPL37, RPL6, SLC25A51, SLC29A1, STAT3, TSPAN32, TTLL3, WNT4, HMGB2, PSMB9, CMPK1, EIF3K, ARL6IP5, BCL10, IER2, LDHA, NSA2, RPS4X, MRPL52, SNX10, WSB1, RNAS…	mouse
SPIB	ACP5, AFF3, ARHGAP30, ARHGDIB, ARHGEF6, ATP2A3, BANK1, BIRC3, BTLA, CD22, CD37, CD38, CD40, CD53, CD72, CD74, CIITA, CSF2RB, CYBB, DAPP1, DOCK10, DOCK2, DOK3, ETV6, FCMR, FCRL1, FGD2, FLI1, GPR183, GPSM3, IRF5, JAKMIP1, KCTD12, LILRA2, LILRA6, LIMK1, LMO2, LY86, LYN, MEF2C, MPEG1, MYO1G, MZB1, NCF1, NCF4, P2RY10, PLD4, POLD4, PSMB8, PTPN6, PTPRCAP, RASGRP2, RNASE6, SELL, SIGLEC12, SLAMF9, SNCA, S…	AGA, FBXO32, BMP2K, CLDND1, MMD, MRAS, SPAG6, S100A4, SRPK1, ADH1A, ARID2, OTUD1, PRCP, TAPBP, TEP1, UQCC2, KLRB1, AKAP12, ADGRE1, CD55, LUC7L3, PARD6G, RALGPS2, SLC25A33, TONSL, APOBEC3H, TMEM123, CD2AP, EZR, IFI35, NKTR, RASGRP1, SARNP, TAX1BP1, CTSC, PDE7A, PTS, BATF3, EPC2, SEC11C, TRAF4, ENDOU, CNP, IL34, RABL2B, PNN, TALDO1, TSPAN32, GLRX3, UPB1, CARD19, CHSY1, RNF130, SSH2, KLF2, BLOC1S2, …	mouse
SREBF1	ACACA, ADGRG1, AKAP11, APBB1, ARF3, ARHGEF38, ARL13B, ATP6AP1, AZIN2, BCL9, CAMK1D, CATIP, CBX6, CCDC191, CCDC24, CCDC57, CDC14A, CFAP161, CFAP44, CFAP45, CHMP2B, CHN1, CLUAP1, COG7, COPB2, CRY2, CTXN1, CXADR, CYTH2, DHRS3, DMXL2, DNAAF1, DNAH1, DNAH2, DNAH9, DNAJC10, DRC1, DUSP18, EFHD2, EIF4E3, ELOVL1, ENO4, EPC2, FASN, FBXO36, FOXA2, FSD1L, FSIP1, GNB2, HIF1A, HMG20B, HMGCS1, HNRNPA3, HOXB6, I…	DBP, OSBPL3, PCK2, SLC26A9, ABI2, ACOT7, ADAMTS1, ADAMTS9, ADAMTSL2, ADGRF5, ADIPOR2, AGBL2, AK8, AKR7L, ALDH1A1, AMOTL2, ANAPC5, AP1G1, ARAP1, ARCN1, ARFGEF1, ARHGEF6, ARL4A, ATP1A1, BACE1, BAIAP2, BCAS3, BCL2L1, BOD1L1, CACNA2D1, CCDC138, CCDC153, CCDC181, CCDC6, CCDC60, CCDC78, CCDC81, CCDC88A, CCDC92, CCND1, CCP110, CDC37, CEP126, CFAP157, CFAP20, CFAP36, CFAP46, CFAP52, CFAP54, CFAP58, CFAP6…	mouse
STAT3	ARHGEF3, ETV6, FGFR2, JMJD1C, KANSL1, MSRB3, NCOA7, NLK, PODN, RUNX1, STARD13, STAT3, STXBP6, RAPGEF4	ABI1, ACTB, ADAMTS5, ADCY7, ADGB, ADGRG1, ADGRL2, AGPAT3, AGPAT4, AGRN, AHNAK, AKAP11, AKAP13, ALOX5AP, AMOTL2, APH1A, APLP2, APPL2, ARAP1, ARAP2, ARAP3, ARHGAP25, ARHGAP30, ARHGAP6, ARHGEF1, ARHGEF12, ARHGEF2, ARHGEF6, ARPC1B, ARRB2, ASAH1, ASS1, ATF3, ATP1A1, AXL, BCAR1, BCL2L1, BCL9L, BIRC3, CAMK4, CCDC12, CCM2L, CCND3, CDC42EP2, CDKL5, CERS2, CFP, CHD2, CITED2, CLIC5, CLTB, CMIP, CMKLR1, CORO…	mouse
STAT4	-	DUSP2, KLRD1, REL, TNIP3, ARHGAP15, ARHGAP30, ARHGAP6, ARHGDIB, ASPRV1, ATP11B, BCL2, BIRC3, CCND3, CD209, CD6, CD69, CEACAM7, CFP, CHD2, CLEC10A, CREM, CXCR3, CYFIP2, CYSLTR1, CYTH4, DDAH1, DOCK10, DOK2, ELMO1, EPB41, FLI1, FOXO3, GPSM3, HCLS1, HEPACAM2, HLA-DOB, IKZF1, IL1R2, IQGAP2, IRF8, JUNB, KLHL6, KLRG1, LAPTM5, LEF1, LIMK1, MAN1A1, MYO1G, NFKBIZ, NKG7, NLK, PDE2A, PITPNC1, PLBD1, PLEK, PT…	mouse
TBX1	LIPG, LYPD2, SOX2, TJP3	CD55, FAM13A, SFXN1	mouse
TBX21	CCL3L3, KLRG1, NKG7, SEMA4A, CEACAM7, CMA1, EOMES, FASLG, GZMH, IL2RB, KLRD1, KLRK1, NCR1, PRF1, STAT4, TXK, CCR5, IFITM10, TBX21, ABLIM1, AFF3, ARHGEF1, CD28, CD69, CORO1A, CYFIP2, DGKZ, DUSP5, FOXN3, GPSM3, HCST, HIVEP2, HMGB2, HPCAL1, IKZF1, IL18RAP, LCP2, LFNG, LMO1, PDE4B, PPIG, RCSD1, RUNX1, SIPA1, SPRY2, TRAF3IP3, WSCD1, ABCB1, CXCR3, KCNQ5, PREX1, RUNX3, SAMD3, CD33, CD84, DOK2, ID2, IRF8…	CD7, DENND4A, ITGA4, SNX10, UGCG, XDH, ZAP70, CTSW, GZMA, PRKCB, SLAMF7, UBAC2, CD209	mouse
TBX3	-	APLN, EDIL3, FMO1, REEP1, SOX11	mouse
TCF12	AFAP1L2, RBM39, SLC16A2, SPRED2, SSBP2, TCF12, TULP4, ZBTB20, ZNRF1, ARIH1, CYP2E1, DNMT3A, FOXN3, FOXP1, HIVEP3, LPP, MED13, MLLT3, NFIA, PIK3R1, ROCK1, TCF7L2, TMCC1, TNRC6B	BCL9, KANK4, SLMAP, ZBTB38, ARHGAP24, FNBP1, GAP43, KDM5B, RERE, VGLL4, ZDHHC14, RORA, ARHGAP35, BIRC6, C6orf62, CCND3, CRIM1, EXOC6B, HIVEP2, MBTD1, NLK, PAM, RBFOX2, REV3L, SETBP1, SH3D19, TANC2	mouse
TCF21	ADAMTSL2, ADCY2, ADGRD1, ADGRL3, AKT2, ANGPT1, ARAP1, ARHGAP6, BOC, CACNB2, CDC42EP2, CDON, CHD9, CITED2, CMKLR1, COL13A1, COL27A1, COL3A1, CORO2B, COX4I2, CSRP1, EGFLAM, ENDOU, FBLIM1, FIBIN, FILIP1L, FLRT2, GATA5, GNB4, GPM6B, ID4, IGF1, IGFBP4, IQGAP2, KANK2, KDELR3, KLF9, LIMCH1, LTBP4, NBL1, NPR2, NRP2, NRXN1, NUAK1, PCBP4, PDZRN3, PGM5, PKIA, PMEPA1, PPP1R14A, PRKAG2, PTPRD, ROBO2, RUNX1T1,…	GPC3, HIVEP3, MEOX2, PHEX, VGLL3, WNT2, BGN, C1QTNF7, COL16A1, CYGB, EPHA1, GPR153, HHIP, ROBO1, SLIT2, SLC38A5, SLIT3, CLEC3B, DPEP1, DPT, FREM1, HSD11B1, RRAS2, SVEP1, TNFSF13B	mouse
TCF3	BCL11A, CD248, CD79B, COL18A1, DBN1, FBXO32, JAM3, MEF2C, PALLD, TCF4, TLE3, USP8	BASP1, BCL9, FCMR, FCRL1, FSCN1, LMCD1, MAGED2, PAX5, PHEX, BTLA, CBX3, CD40, DENND5B, FBLIM1, HUNK, IKZF3, LBR, LZTFL1, MARCKSL1, MDK, MEX3A, NRARP, PLEKHA2, QPCT, RALGPS2, SPRY4, SSB, VCAN, ACTG2, EBF1, HOXB6, RASA3, SNN, VRK1, GATA5, MYH11, ATP2A3, PDE10A, RAVER2, SMTN, SNAI1, STK25, TBC1D1, TEAD2, TRAF3IP3	mouse
TCF4	-	AFAP1L2, ARHGEF12, CACNB2, CSNK1A1, FMNL2, FOXP1, FRMD4A, LIFR, NFIB, TANC1, TCF4, ABCA1, ABCD3, ABI2, ABL1, ABLIM1, ABLIM3, ABTB1, ACAA2, ACE, ACKR3, ACO2, ACOT7, ACSF2, ACSL3, ACSL4, ACSL5, ACTA2, ACTB, ACTG1, ACTR2, ACTR3, ACVRL1, ADAMTS1, ADAMTS10, ADAMTS15, ADAMTS5, ADAMTS9, ADAMTSL2, ADCY6, ADD3, ADGRD1, ADGRF5, ADGRL1, ADGRL2, ADGRL3, ADIPOR1, AGO4, AGPAT4, AGRN, AHNAK, AIMP1, AJUBA, AK1, …	mouse
TCF7	ABLIM1, ARHGEF6, ARL4C, AXIN2, BCL11B, BCL2, BTG1, CCND2, DAPL1, DUSP10, ENO1, EOMES, FAM102B, FAM107B, FYN, HOXB6, IKZF1, ITK, ITPKB, LEF1, LMNB1, MAF, MLLT3, NFIL3, NLK, NR4A2, PDGFRA, PHIP, PIM1, RALGPS2, RFTN1, RNF138, ROBO1, RUNX3, SATB1, SELL, SH2D1A, SKAP1, SMAD7, SYTL3, TBX5, TES, TGIF1, THEMIS, THY1, UBASH3B, EPB41, ETS1, GRAP2, IKZF2, PDE10A, ARL6IP5, ASS1, CCR5, CCR7, CD2, CD247, CD3D,…	CD28, RBBP8	mouse
TCF7L1	FAT3, FOXO3, GLIS3, KALRN, MAST4, NAALADL2, NHSL1, PLEKHA5, PLXNA2, RARB, SOX6, THRB, ZNRF1	PTPRK, BMPR1B, CDH13, CDK14, DLG1, DTNA, FGFR2, MLLT3, PBX1, TCF7L2, EPHA3, ESRRG, GRIP1, KCNIP4, MECOM, PPARGC1A, NCOA1, PPP2R3A, SLC4A4, TCF7L1, ETV5, MAML3, PPP1R9A, PRKG1, RABGAP1, RAI14, RASSF9, SHANK2	mouse
TCF7L2	ABCG1, DMD, KCNIP4, PDE4D, PELI2, PLA2G15, SERPINE1, SPP1, UBASH3B, ZBTB7C, DNMT3A, DOCK4, GRIA3, KRT79, LPL, MRC1, NR4A1, PBX1, PCDH7, PLCL1, PLEKHA5, PTBP2, RERE, RORA, SETBP1, TRIO, TRPS1, CIB2, FBXO30, GRIK3, MAML2, PALD1, PODN, PTPRK, SH2D1B, ABHD12, ABL1, ADGRL3, ANTXR1, ARHGAP24, ARHGAP6, ATRNL1, AUTS2, BASP1, BAZ2B, BCAR3, BLVRA, C6orf62, CACNB2, CCDC74A, CCDC88A, CDON, CEBPB, CELF2, CFAP…	ASTN2, EXT1, FABP1, RCL1, TCF7L2, LPIN1, AXL, OLR1	mouse
TEAD1	AGPAT4, AGRN, AHNAK, AJUBA, AMOTL2, ARHGAP1, ARHGAP5, ASAH1, BCAM, CADM1, CAV1, CDH13, CDKL5, CNN2, CREB3L2, CRLF1, CTTNBP2NL, CYSTM1, DAAM2, DLC1, DNAL1, DUSP7, EPB41L3, EPN2, FGF18, HDGF, HSPG2, IL17RE, KDM5B, KIAA1217, LAMC2, LIMCH1, LPP, MAGI1, MCC, MICAL2, MMP23B, MYO1B, NBL1, NDNF, NDST1, NEBL, NEDD9, OCLN, PARD6B, PDLIM2, PDZD2, PLAGL1, PLCE1, PTPN14, PTPRE, RADIL, RBMS3, SCX, SHH, SLC39A1…	EHD2, ENDOD1, FAM168A, MATN4, RUSC2, TMEM37, ANO6, SMIM3, DDX47, MAPKAPK2, PHYH, PTPRM, SPATS2L, ITGB6, RNF215, WNK1, TMEM150A, GPRC5B, KANK2, KLF5, ANXA3, ITGA9, MRC2, MTHFD1, FBXO33, SHROOM3, SPRY1	mouse
TEAD2	LHX6, LTBP4, MARCKSL1, RCAN1, RSPO3, ACKR3, ACTA2, ADGRG6, ART4, CARD10, CHN1, CNN3, EIF4E3, GJA5, HEG1, LMCD1, NCALD, NFATC4, PALLD, PEAK1, PLAGL1, PLAT, PTH1R, RGS3, RRAS, TMEM47, VEGFC, ADCY3, DPYSL3, SNAI2, SOX11, TMEM45A, TMEM86A, FOXC1, GGA2	KCNQ4, SEMA6D, ABCA1, ABI3, ACACA, ACSF2, ACTN1, ADAMTS1, ADAMTS10, ADAMTS17, ADAMTSL2, ADCY2, ADCY5, ADGRA2, ADGRE5, ADGRL1, ADGRL2, ADGRL3, AEBP1, AGAP3, AGO1, AGPAT4, AHCYL1, AMIGO2, ANGPTL4, ANK2, ANXA6, APH1A, APLNR, ARAP3, ARHGAP23, ARHGAP29, ARHGEF17, ARHGEF25, ARMCX1, ARMCX2, ARMCX3, ARMCX4, ASAP1, ATF7, ATP13A2, ATP1A2, ATP1B2, ATP2A3, ATP2B4, ATP8B1, ATXN1, AUTS2, AXIN2, AXL, BACE1, BAM…	mouse
TEAD3	ADAM33, AJUBA, BDNF, CDC42EP1, DDR1, EGFL6, EPB41L3, EPHA3, FHOD1, FRMD4A, HSPG2, IRF2BP2, LAMA5, NFIX, PDGFRB, PIEZO1, PLEKHH3, PPP1R12B, RASL11B, SLC7A7, STK33, VASN, WTIP, BCL2A1, PORCN, SNED1, TEX15, ZNF579	ENPEP, RCAN2, THBS2, DYNC2H1, ITM2A, GNAZ, PAPPA2, NFATC4, CFL2, COBLL1, COL12A1, GRIA3, ITGB4, ITIH5, ITPKA, PLXNB1, SCARF2, SMAD3, SOX5, TEAD1, TJP3, ADAMTSL2, SBF2	mouse
TEF	AHR, CPEB4, CRY2, CTDSPL, GPRC5B, HDGF, KLF9, NR1D1, NR1D2, PER3, PTPN13, SPOP, TEF, TNS2, TOP1, TACC2, TRIO, SEC14L1, IGF1R, ADCY6, FIGN, ANKRD17, BMX, FAM76A, MORF4L2, PLEKHH3, TNKS1BP1, RABGAP1L, SLC25A23	GIPC2, ARRB1, CLIP1, GSS, LURAP1L, DYNC1H1, PTPN14, TRIM44, ABCC5, CAMK2N1, MBNL2, PPL, ATF7, BRI3, COL4A6, OCLN, TMEM245, CAB39, ARFGEF1, PPFIBP2, ARHGAP35, MICAL2, EFEMP1, KALRN, MOSPD2, OS9, VAMP5, BACE1, PDZK1IP1, ENTPD5, ARHGEF5, CALCOCO1, LARP4B, ROCK1, SLC35E3, TJP1	mouse
TFCP2L1	ABCA3, ACACA, ADGRG1, BCR, CTSC, ERRFI1, LBP, LIMK2, MID1IP1, SH3D19, TC2N, ABHD2, AHCYL2, CA8, CHSY1, CLIP4, EGFL6, EPS8, KCNJ15, KLHL29, MME, MUC1, PIP5K1B, RAP1GAP, RPRM, SLC26A9, SLC34A2, SNX7, TMEM164, SYNGR1, TFCP2L1, ANG, CEBPA, IL33	ACSL4, ARHGEF38, BEX4, CPM, ELOVL1, ENTPD1, KCNC3, MAL, NUCB2, PRPS2, RAB27A, RAB27B, SLC31A1, SNX25, SOAT1, ST6GALNAC4, STK39, TFRC, TMEM163, TSPAN11, ACOXL, ADD3, ADIPOR1, AHCYL1, AIG1, ALCAM, ANKH, ANTXR1, ANXA1, APBB2, APC, ARHGAP10, ARHGAP27, ATF7, ATP1B1, ATP6V1A, ATP8A1, ATP8B1, ATXN1, BAZ2B, BCL2L1, C1orf116, CADM1, CAMK2G, CAMK2N1, CCSER1, CD36, CD8A, CDC42BPA, CDC42EP4, CDH1, CERS6, CHM…	mouse
THRA	-	BACE1, HNRNPH1, LAMB2, PLAGL1, CASP12, COL12A1, CSAD, CTDSP2, EPHA3, FMOD, FNDC3B, HOMER3, MMP14, PCBP4, PDE4A, PEG3, PLEKHH2, PRKACB, SERPINH1, TGFB2, THRA	mouse
THRB	ATXN1, CAMTA1, DGKH, ESRRG, EVA1C, FGFR2, GLIS3, GRIK3, KIAA1217, MAST4, MECOM, MOB3B, PDE4D, PLEKHA6, RNF19A, SH3D19, SPRED2, THRB, TRAF5	CFTR, EPHA3, FBXO32, PTPN13, ZDHHC1, ANK3, ARHGAP10, ARHGAP23, ARHGEF28, BMPR1B, CBR3, CHD9, EFNA5, FAM178B, FMO3, PDIA5, PIP5K1B, RARB, SOX6, THSD4, TMEM132D, GRHL2, HIVEP3, KCTD8, NOTCH2, RFTN1, TBC1D32, CCSER1, KLHL29, LPP, NAV2, SHANK2	mouse
TP53	C1QTNF2, DHRS7, DNAJC7, LHX6, PDIA5, THY1, TP53, EDIL3, MICB, RCL1, RPS6KA1, SNN, SOGA1	-	mouse
TRAF4	-	ADCY6, ARHGAP24, HMGCS1, LMO1, LRRC32, WNT4, EPHA7, LIPG, PTPRR	mouse
TRPS1	ANK2, ELMO1, FEM1C, GRAP2, TNIP3, TRPS1, ZEB2, FGR, IL6R, NFKBIZ, PDE4B, TBC1D4	CD83, ITGA5, JAK2, ARHGAP15, CCDC88A	mouse
VEZF1	-	ABI1, ABI2, ACLY, ACTB, ACTN1, ACVRL1, ADAM15, ADAMTS1, ADAMTS10, ADAMTS5, ADAMTS8, ADAMTS9, ADAMTSL2, ADCY5, ADCY7, ADGRA2, ADGRL1, ADGRL2, ADGRL3, ADRB1, AEBP1, AFAP1L2, AGAP3, AGPAT4, AKAP13, ALAS1, AMOTL2, ANG, ANP32A, ANXA6, APH1A, AQP1, AR, ARAP3, ARHGAP23, ARHGAP27, ARHGAP5, ARHGAP6, ARHGEF17, ARHGEF2, ARMCX2, ARMCX4, ASH1L, ASS1, ATF7, ATP1A2, ATP2A3, ATP2B4, ATXN1, AUTS2, AXIN2, BAIAP2, …	mouse
XBP1	AGPAT5, AHCYL2, ARCN1, ARF1, ARL1, BHLHE40, CPE, DAP, FOSL2, G3BP2, LAPTM4A, MTDH, NDUFA11, NRAS, OSTC, PRKAR1A, RAB1A, RSU1, SEC61G, SLC39A7, SLC50A1, SMIM14, SSR1, SSR3, SULF2, TLN1, TMED3, TOP1, YIF1A, CD164, GABARAP, RRBP1, TPD52, UBE2B, KRTCAP2, MANF, PERP, ACTG1, ARHGAP22, DNAJC10, EFNB1, EIF4G1, GNAS, GOLGB1, HMGCS1, ITM2B, IVNS1ABP, LMO4, MGAT1, NKAIN4, PNKD, PRPS2, RAMP1, RAPGEF4, REEP5,…	DCTN2, IMP3, MAGT1, ABRACL, BNC2, CDON, FXYD6, PLEKHB2, RAP1A, RSPO1, SBSN, HSP90B1, TNFRSF21, COPZ2, FILIP1, SPECC1, AKR1A1, AKR1B1, APLP1, ARHGAP1, ARHGEF3, ATP6V1G1, CKAP4, CYC1, FADS1, FAM104B, FKBP7, GLIS2, GYG1, HMOX1, LAMTOR2, MARVELD1, MYADM, NOL7, PLIN2, PRR15, PTP4A1, SCPEP1, STK25, TJP1, TOMM20, TSC22D3, UBC, NR1D1, ATRAID, EML4, ANKS1A, ANP32B, AP1G1, ATP1B3, C1R, CALR, CCT2, CDC37, C…	mouse
YBX1	-	DYNLL1, GLRX5, PSMA5, RHEB, WASF2, YBX1, ARL2BP, ENHO, GNAI2, MRPL4, NKD1, PNKD, RANBP1, RPL13A, SEC61G, TMEFF2	mouse
ZEB1	ASAP1, AUTS2, CD6, DDAH1, ELMO1, ESR2, FGD5, GRAP2, LRRC8A, MLLT3, NLK, PRKCE, ZEB1, EPB41L2, LDB2, MAML2, PIK3IP1, PRKG1, PSD3, SPRED2	ABCG1, ABI2, ABL1, ABLIM1, ACACA, ACE, ACSF2, ACTA2, ACTN1, ACTR2, ACTR3, ADAM15, ADAMTS9, ADAMTSL5, ADCY9, ADGRL1, ADGRL2, ADGRL3, ADIPOR1, ADIPOR2, ADM, ADRB1, AEBP1, AEBP2, AFAP1L1, AFAP1L2, AGAP1, AGBL4, AGFG1, AGO4, AGPAT3, AIG1, AKAP12, AKAP13, AMIGO2, AMOTL1, ANKRD10, ANKRD12, ANKRD13A, ANKRD17, ANKRD33B, ANKRD44, ANKS1A, ANTXR1, AP1S2, APBB2, APLP1, APOLD1, AQP1, AR, ARAP2, ARAP3, ARCN1, …	mouse
ZNF467	ACSF2, CCDC33, GGA1, KRT8, MGAT3, MOB3B, PLEKHH3, SRCIN1, TMEM216, USP2	-	mouse
ZNF503	CLIP2, MEX3A, PEAR1, RHBDF1	-	mouse
ZNF579	BCAR3, EDN3, SRC, ZNF462, ZNF579	-	mouse
