# Supplementary material for: Cross-species comparison of airway epithelium transcriptomics
Source: Heliyon. 2024 Sep 22;10(19):e38259. doi: 10.1016/j.heliyon.2024.e38259 (PMC11466595; doi:10.1016/j.heliyon.2024.e38259)
Supplement: Multimedia component 8 [file mmc8.csv]

gene	p_val	avg_log2FC	pct.1	pct.2	p_val_adj	celltype_fine	species
IFI27	4.35E-97	1.502182231	0.381	0.195	1.14E-92	Macrophages	human
XIST	0	1.302316251	0.605	0	0	Macrophages	human
SFTPC	0	1.225854875	0.761	0.335	0	Macrophages	human
INHBA	1.03E-138	0.903458227	0.67	0.479	2.70E-134	Macrophages	human
IFITM10	6.97E-35	0.896753795	0.337	0.236	1.82E-30	Macrophages	human
ISG15	3.72E-189	0.892482938	0.656	0.404	9.71E-185	Macrophages	human
HSP90AA1	1.45E-135	0.876640982	0.937	0.853	3.78E-131	Macrophages	human
IGFBP2	7.45E-182	0.829911344	0.345	0.111	1.94E-177	Macrophages	human
DNAJA1	1.69E-129	0.821346581	0.731	0.575	4.42E-125	Macrophages	human
IGSF6	9.76E-132	0.720379446	0.688	0.488	2.55E-127	Macrophages	human
IFI6	5.85E-119	0.709230216	0.796	0.655	1.53E-114	Macrophages	human
DEFB1	8.55E-184	0.691416866	0.4	0.154	2.23E-179	Macrophages	human
MSR1	1.71E-89	0.689669937	0.892	0.777	4.45E-85	Macrophages	human
SFTPA1	1.63E-233	0.686191525	0.437	0.136	4.27E-229	Macrophages	human
SFTPA2	1.10E-269	0.677999072	0.415	0.112	2.88E-265	Macrophages	human
ATP10A	8.14E-15	0.652850519	0.275	0.21	2.12E-10	Macrophages	human
PSMA7	3.43E-171	0.644619308	0.907	0.835	8.94E-167	Macrophages	human
HSPH1	5.47E-138	0.640062343	0.607	0.392	1.43E-133	Macrophages	human
ATP5O	2.32E-175	0.635620675	0.416	0.191	6.05E-171	Macrophages	human
SFTPB	5.52E-194	0.633034668	0.459	0.187	1.44E-189	Macrophages	human
RPL41	7.42E-149	0.632209657	0.945	0.934	1.94E-144	Macrophages	human
CD52	2.81E-81	0.630731855	0.892	0.848	7.34E-77	Macrophages	human
DNAJB1	2.89E-52	0.626831299	0.564	0.425	7.53E-48	Macrophages	human
UBB	9.98E-58	0.616753118	0.782	0.738	2.60E-53	Macrophages	human
LSAMP	5.50E-17	0.606773332	0.361	0.277	1.43E-12	Macrophages	human
RBFOX2	4.06E-11	-0.590122384	0.26	0.296	1.06E-06	Macrophages	human
EEF1G	6.42E-108	-0.614291344	0.37	0.584	1.67E-103	Macrophages	human
MT-ATP8	1.78E-107	-0.622914076	0.634	0.748	4.65E-103	Macrophages	human
ARMC9	3.63E-08	-0.623982872	0.261	0.293	0.000948188	Macrophages	human
MIF	5.88E-44	-0.630022579	0.485	0.537	1.54E-39	Macrophages	human
PGD	8.00E-111	-0.640367085	0.678	0.727	2.09E-106	Macrophages	human
AKR1C2	5.61E-52	-0.649515532	0.214	0.333	1.46E-47	Macrophages	human
MTATP6P1	5.32E-20	-0.659629222	0.265	0.313	1.39E-15	Macrophages	human
RSF1	8.42E-08	-0.663287832	0.405	0.413	0.002196683	Macrophages	human
GABARAP	7.31E-101	-0.681470947	0.654	0.722	1.91E-96	Macrophages	human
MT-CO2	1.45E-201	-0.684395679	0.999	0.997	3.78E-197	Macrophages	human
FOS	1.37E-128	-0.693287011	0.844	0.881	3.58E-124	Macrophages	human
C1QC	3.05E-109	-0.699596549	0.897	0.904	7.95E-105	Macrophages	human
RNASEK	1.12E-154	-0.710033816	0.462	0.675	2.92E-150	Macrophages	human
TNFSF13	5.58E-131	-0.717260917	0.107	0.29	1.46E-126	Macrophages	human
CXCL2	9.89E-23	-0.718372294	0.521	0.565	2.58E-18	Macrophages	human
MT-ND4L	5.63E-168	-0.720584286	0.881	0.933	1.47E-163	Macrophages	human
CD163	4.55E-109	-0.730023701	0.703	0.755	1.19E-104	Macrophages	human
TNFAIP3	3.51E-26	-0.773632339	0.405	0.455	9.16E-22	Macrophages	human
THBS1	3.25E-116	-0.773767662	0.528	0.667	8.48E-112	Macrophages	human
EEF1A1P5	5.81E-19	-0.774311568	0.227	0.276	1.52E-14	Macrophages	human
RPS28P7	2.27E-19	-0.778875919	0.214	0.266	5.93E-15	Macrophages	human
EREG	1.48E-09	-0.837665579	0.24	0.273	3.86E-05	Macrophages	human
PSMA6	2.79E-113	-0.875579427	0.225	0.39	7.27E-109	Macrophages	human
NME2	1.95E-177	-1.289983245	0.175	0.401	5.10E-173	Macrophages	human
ATP6V0C	4.88E-204	-1.339893554	0.127	0.385	1.27E-199	Macrophages	human
RPS4Y1	0	-2.040055275	0.001	0.751	0	Macrophages	human
XIST	0	1.80178685	0.706	0.003	0	AT2 cells	human
AREG	2.46E-183	1.5220265	0.649	0.439	6.42E-179	AT2 cells	human
TM4SF1	6.35E-168	1.1219546	0.638	0.448	1.66E-163	AT2 cells	human
PHLDA2	1.19E-173	0.978362439	0.52	0.281	3.11E-169	AT2 cells	human
SGMS2	4.22E-219	0.934244867	0.594	0.335	1.10E-214	AT2 cells	human
PDE4D	5.15E-41	0.907716084	0.496	0.398	1.34E-36	AT2 cells	human
HSP90AA1	5.24E-105	0.891952403	0.835	0.652	1.37E-100	AT2 cells	human
TOP1	8.69E-226	0.875557151	0.745	0.504	2.27E-221	AT2 cells	human
DUSP6	6.95E-155	0.833751822	0.547	0.306	1.81E-150	AT2 cells	human
MALAT1	0	0.818214541	0.994	0.975	0	AT2 cells	human
S100A10	1.57E-160	0.816770824	0.858	0.715	4.11E-156	AT2 cells	human
JUND	8.25E-241	0.774809618	0.778	0.539	2.15E-236	AT2 cells	human
TNFRSF12A	9.50E-161	0.767942988	0.509	0.284	2.48E-156	AT2 cells	human
SFN	1.42E-105	0.76044691	0.559	0.376	3.70E-101	AT2 cells	human
SAT1	4.10E-204	0.695588121	0.976	0.952	1.07E-199	AT2 cells	human
ERRFI1	1.10E-91	0.684688864	0.579	0.411	2.86E-87	AT2 cells	human
VMP1	8.23E-115	0.678901945	0.566	0.388	2.15E-110	AT2 cells	human
SCGB3A2	6.63E-13	0.656383687	0.591	0.543	1.73E-08	AT2 cells	human
MACF1	4.75E-56	0.638339568	0.515	0.392	1.24E-51	AT2 cells	human
ANXA2	3.59E-125	0.609171327	0.765	0.585	9.36E-121	AT2 cells	human
RPS27L	2.09E-106	0.60315657	0.788	0.649	5.47E-102	AT2 cells	human
PARD6B	5.02E-115	0.59055222	0.48	0.294	1.31E-110	AT2 cells	human
EZR	7.26E-147	0.587825973	0.796	0.614	1.89E-142	AT2 cells	human
PTPN1	2.06E-121	0.586907958	0.54	0.343	5.37E-117	AT2 cells	human
EIF1AY	0	-0.587855189	0	0.305	0	AT2 cells	human
H1F0	1.30E-82	-0.591866314	0.413	0.558	3.39E-78	AT2 cells	human
NME2	2.48E-111	-0.592656174	0.15	0.327	6.47E-107	AT2 cells	human
RBM3	5.06E-137	-0.613519066	0.609	0.712	1.32E-132	AT2 cells	human
SFTA3	1.26E-214	-0.616010305	0.759	0.863	3.29E-210	AT2 cells	human
FMO5	3.11E-112	-0.618023633	0.339	0.523	8.12E-108	AT2 cells	human
EIF4EBP1	7.89E-45	-0.620845942	0.321	0.416	2.06E-40	AT2 cells	human
DONSON	3.67E-20	-0.626709146	0.334	0.355	9.58E-16	AT2 cells	human
MT-CO3	3.53E-262	-0.628353454	0.905	0.955	9.20E-258	AT2 cells	human
SLC1A5	2.67E-86	-0.630241978	0.359	0.513	6.97E-82	AT2 cells	human
MT-ND4L	2.43E-42	-0.646719324	0.703	0.74	6.34E-38	AT2 cells	human
FASN	2.51E-99	-0.657379101	0.693	0.754	6.56E-95	AT2 cells	human
NUPR1	1.31E-130	-0.807479857	0.891	0.898	3.42E-126	AT2 cells	human
RPS26	3.67E-290	-0.828769416	0.938	0.947	9.58E-286	AT2 cells	human
AQP1	8.59E-217	-0.850009567	0.422	0.665	2.24E-212	AT2 cells	human
MT-ATP8	1.73E-08	-0.951406734	0.482	0.458	0.000452617	AT2 cells	human
RPS4Y1	0	-2.958311704	0	0.844	0	AT2 cells	human
XIST	6.08E-247	2.393849975	0.649	0	1.59E-242	AT1 cells	human
C4BPA	3.69E-47	1.271611512	0.408	0.164	9.64E-43	AT1 cells	human
MT-ATP6	1.09E-51	0.938512749	0.97	0.902	2.84E-47	AT1 cells	human
SFTPA2	9.35E-13	0.891333291	0.51	0.354	2.44E-08	AT1 cells	human
SFTPA1	8.61E-07	0.816341422	0.515	0.398	0.022477575	AT1 cells	human
FAM105A	3.23E-37	0.808275807	0.336	0.128	8.43E-33	AT1 cells	human
JUND	4.49E-62	0.805798763	0.691	0.374	1.17E-57	AT1 cells	human
HSP90AA1	4.03E-37	0.791545347	0.787	0.593	1.05E-32	AT1 cells	human
SLPI	2.65E-19	0.785050322	0.671	0.536	6.91E-15	AT1 cells	human
MT-ND3	9.63E-28	0.760984385	0.961	0.909	2.51E-23	AT1 cells	human
ANOS1	4.85E-52	0.749433431	0.564	0.258	1.27E-47	AT1 cells	human
MAGI3	9.11E-32	0.73591408	0.455	0.239	2.38E-27	AT1 cells	human
MT-CYB	2.80E-20	0.73191977	0.965	0.915	7.30E-16	AT1 cells	human
USP54	2.41E-15	0.726806082	0.273	0.15	6.28E-11	AT1 cells	human
MT-ND1	7.90E-54	0.718606726	0.958	0.868	2.06E-49	AT1 cells	human
ATP5O	1.78E-31	0.703634475	0.296	0.117	4.64E-27	AT1 cells	human
NCKAP5	2.09E-43	0.692117978	0.455	0.185	5.47E-39	AT1 cells	human
ATP13A4	2.28E-34	0.690139821	0.404	0.189	5.96E-30	AT1 cells	human
SDPR	5.03E-29	0.670446534	0.356	0.169	1.31E-24	AT1 cells	human
SNHG25	1.42E-49	0.667912223	0.39	0.123	3.71E-45	AT1 cells	human
RPS17	4.22E-17	0.657328458	0.662	0.526	1.10E-12	AT1 cells	human
NEAT1	1.31E-47	0.652267664	0.848	0.616	3.43E-43	AT1 cells	human
GALNT5	3.16E-28	0.650625061	0.405	0.211	8.25E-24	AT1 cells	human
AKAP9	3.51E-40	0.629524935	0.585	0.325	9.17E-36	AT1 cells	human
SFN	4.65E-18	0.609403077	0.326	0.178	1.21E-13	AT1 cells	human
EMP2	4.03E-36	0.598077703	0.966	0.919	1.05E-31	AT1 cells	human
ERRFI1	2.27E-23	0.591861957	0.391	0.218	5.92E-19	AT1 cells	human
S100A4	4.06E-16	-0.587673291	0.726	0.773	1.06E-11	AT1 cells	human
LAPTM4A	5.76E-10	-0.594927033	0.561	0.553	1.50E-05	AT1 cells	human
TALDO1	5.17E-07	-0.598920007	0.456	0.471	0.013488203	AT1 cells	human
RPL39	1.63E-49	-0.609662345	0.895	0.906	4.24E-45	AT1 cells	human
S100A11	3.35E-27	-0.611321106	0.834	0.835	8.74E-23	AT1 cells	human
IFITM2	1.26E-07	-0.61359656	0.35	0.389	0.00329932	AT1 cells	human
ARPC3	2.77E-09	-0.629066911	0.547	0.535	7.22E-05	AT1 cells	human
GLRX	7.29E-08	-0.653872616	0.198	0.257	0.001902057	AT1 cells	human
RBM3	1.52E-12	-0.67063332	0.449	0.491	3.97E-08	AT1 cells	human
MGST3	5.78E-12	-0.671173163	0.603	0.597	1.51E-07	AT1 cells	human
LGALS1	7.54E-08	-0.680845609	0.487	0.504	0.001966311	AT1 cells	human
IFI6	2.38E-07	-0.732448491	0.36	0.397	0.006202039	AT1 cells	human
GLUL	2.58E-08	-0.734484744	0.469	0.486	0.000673943	AT1 cells	human
UQCR11	2.24E-22	-0.746696413	0.634	0.66	5.84E-18	AT1 cells	human
ATP5ME	4.16E-15	-0.761584564	0.256	0.36	1.09E-10	AT1 cells	human
CTSD	6.62E-23	-0.769967058	0.661	0.686	1.73E-18	AT1 cells	human
SFTPD	5.33E-13	-0.799130349	0.527	0.574	1.39E-08	AT1 cells	human
CLTB	2.21E-10	-0.802428514	0.489	0.502	5.75E-06	AT1 cells	human
SLIRP	1.43E-12	-0.827582529	0.456	0.492	3.74E-08	AT1 cells	human
ATP5MC2	1.50E-12	-0.855972278	0.196	0.273	3.92E-08	AT1 cells	human
SELENOW	3.99E-21	-0.865812724	0.275	0.402	1.04E-16	AT1 cells	human
CTSL	7.47E-13	-0.866108869	0.21	0.294	1.95E-08	AT1 cells	human
ATP5IF1	6.66E-16	-0.897951588	0.223	0.316	1.74E-11	AT1 cells	human
ATP5PD	2.47E-16	-0.904624692	0.17	0.264	6.46E-12	AT1 cells	human
SCGB3A1	2.92E-21	-0.912204052	0.339	0.435	7.61E-17	AT1 cells	human
ATP5PF	3.67E-16	-0.942079105	0.209	0.305	9.57E-12	AT1 cells	human
SEM1	2.52E-21	-0.970784489	0.157	0.267	6.56E-17	AT1 cells	human
SELENOP	9.64E-21	-0.98656821	0.228	0.339	2.51E-16	AT1 cells	human
B2M	1.93E-86	-1.006723131	0.972	0.976	5.04E-82	AT1 cells	human
ATP5MC3	2.88E-22	-1.010764089	0.151	0.263	7.50E-18	AT1 cells	human
TMSB4X	3.00E-99	-1.03131208	0.979	0.986	7.83E-95	AT1 cells	human
HLA-DPA1	1.41E-20	-1.102452892	0.318	0.417	3.68E-16	AT1 cells	human
HLA-DPB1	2.66E-16	-1.104301758	0.297	0.381	6.93E-12	AT1 cells	human
ELOB	1.75E-30	-1.147478789	0.258	0.399	4.58E-26	AT1 cells	human
ALOX5AP	7.35E-26	-1.164801188	0.159	0.284	1.92E-21	AT1 cells	human
FTH1	6.37E-102	-1.169470569	0.912	0.948	1.66E-97	AT1 cells	human
ATP5MF	8.81E-33	-1.171318832	0.204	0.356	2.30E-28	AT1 cells	human
BEX3	2.01E-27	-1.177292074	0.231	0.362	5.26E-23	AT1 cells	human
FTL	2.95E-106	-1.261501833	0.987	0.983	7.71E-102	AT1 cells	human
FCER1G	8.14E-26	-1.265574257	0.184	0.307	2.12E-21	AT1 cells	human
ATP5F1E	1.00E-57	-1.378230872	0.313	0.531	2.62E-53	AT1 cells	human
ATP5MD	1.78E-43	-1.383289321	0.232	0.411	4.65E-39	AT1 cells	human
TYROBP	4.97E-33	-1.422213362	0.263	0.398	1.30E-28	AT1 cells	human
ATP5MPL	3.98E-41	-1.468503607	0.215	0.377	1.04E-36	AT1 cells	human
APOE	7.05E-47	-1.484055941	0.353	0.526	1.84E-42	AT1 cells	human
LYZ	1.70E-27	-1.489514157	0.246	0.363	4.43E-23	AT1 cells	human
C1QA	7.08E-41	-1.501826594	0.392	0.519	1.85E-36	AT1 cells	human
ATP5MG	1.43E-53	-1.530122649	0.25	0.445	3.73E-49	AT1 cells	human
CD74	8.81E-84	-1.530572833	0.619	0.767	2.30E-79	AT1 cells	human
HLA-DRB1	9.77E-60	-1.568785053	0.449	0.617	2.55E-55	AT1 cells	human
HLA-DRA	4.93E-65	-1.686667479	0.542	0.686	1.29E-60	AT1 cells	human
CD52	2.70E-51	-1.705490552	0.245	0.426	7.04E-47	AT1 cells	human
C1QC	1.35E-69	-1.814791835	0.101	0.317	3.51E-65	AT1 cells	human
APOC1	3.06E-62	-2.049683166	0.521	0.642	7.99E-58	AT1 cells	human
FABP4	3.41E-66	-2.079114525	0.278	0.483	8.89E-62	AT1 cells	human
SCGB1A1	7.19E-116	-2.082992206	0.374	0.655	1.88E-111	AT1 cells	human
C1QB	1.77E-65	-2.178765942	0.373	0.543	4.63E-61	AT1 cells	human
RPS4Y1	0	-2.315467136	0	0.493	0	AT1 cells	human
XIST	7.08E-172	1.886427862	0.651	0.004	1.85E-167	Club cells	human
MACROD2	8.89E-16	1.353688212	0.357	0.208	2.32E-11	Club cells	human
RPS17	3.94E-54	1.286496493	0.874	0.778	1.03E-49	Club cells	human
MALAT1	7.18E-46	1.118954387	0.952	0.898	1.87E-41	Club cells	human
TFF3	1.70E-08	1.02517818	0.426	0.558	0.00044293	Club cells	human
SNHG25	2.42E-43	0.957918038	0.386	0.113	6.31E-39	Club cells	human
CAV1	9.43E-19	0.949512239	0.423	0.246	2.46E-14	Club cells	human
MT-ND2	1.50E-21	0.946826198	0.945	0.848	3.92E-17	Club cells	human
TACC2	2.06E-11	0.923031328	0.379	0.257	5.38E-07	Club cells	human
NEAT1	1.83E-29	0.889524104	0.87	0.741	4.77E-25	Club cells	human
MT-ND4	5.03E-32	0.88163953	0.914	0.856	1.31E-27	Club cells	human
HOPX	5.55E-12	0.855665561	0.613	0.509	1.45E-07	Club cells	human
RAB11FIP1	4.56E-24	0.851682017	0.635	0.459	1.19E-19	Club cells	human
MT-ATP6	2.82E-35	0.8402071	0.981	0.878	7.36E-31	Club cells	human
SFTPC	1.87E-12	0.838106288	0.855	0.768	4.89E-08	Club cells	human
PEG10	7.66E-13	0.775168729	0.379	0.247	2.00E-08	Club cells	human
GPRC5A	2.28E-20	0.770045208	0.719	0.558	5.95E-16	Club cells	human
HSP90AA1	2.27E-21	0.769637455	0.815	0.711	5.92E-17	Club cells	human
AKAP13	2.61E-15	0.746027059	0.458	0.304	6.81E-11	Club cells	human
SELK	1.99E-35	0.738812788	0.545	0.303	5.19E-31	Club cells	human
NGFRAP1	6.61E-26	0.737163872	0.561	0.354	1.73E-21	Club cells	human
CPM	1.75E-18	0.735114431	0.286	0.121	4.57E-14	Club cells	human
RPS20	3.42E-33	0.720050999	0.914	0.846	8.91E-29	Club cells	human
LDLR	2.53E-24	0.714697709	0.521	0.316	6.60E-20	Club cells	human
MAGI3	1.95E-10	0.714247225	0.279	0.168	5.10E-06	Club cells	human
WWTR1	9.00E-16	0.706624977	0.415	0.262	2.35E-11	Club cells	human
EMP2	7.89E-13	0.704429757	0.632	0.531	2.06E-08	Club cells	human
TM4SF1	5.53E-14	0.701937589	0.612	0.48	1.44E-09	Club cells	human
RPL23	4.61E-27	0.696452154	0.887	0.806	1.20E-22	Club cells	human
TOP1	7.95E-17	0.674474427	0.529	0.371	2.07E-12	Club cells	human
WBP5	2.34E-31	0.662203463	0.407	0.175	6.09E-27	Club cells	human
JUND	2.68E-17	0.661747497	0.634	0.503	6.99E-13	Club cells	human
NBEAL1	7.64E-19	0.661648916	0.508	0.341	1.99E-14	Club cells	human
RPL27A	8.42E-36	0.660920041	0.938	0.876	2.20E-31	Club cells	human
NEDD4L	9.81E-09	0.651848925	0.617	0.538	0.000256063	Club cells	human
ATP5O	5.70E-32	0.635236165	0.4	0.172	1.49E-27	Club cells	human
CDH1	4.75E-07	0.623608485	0.383	0.297	0.012394066	Club cells	human
HSD17B6	3.24E-14	0.608078713	0.268	0.13	8.44E-10	Club cells	human
MT-ND1	1.51E-11	0.607040732	0.948	0.864	3.95E-07	Club cells	human
SFTA2	3.42E-15	0.603453294	0.535	0.371	8.93E-11	Club cells	human
ERRFI1	3.20E-15	0.603397682	0.408	0.252	8.34E-11	Club cells	human
FNDC3B	1.49E-06	0.602160982	0.285	0.199	0.038781996	Club cells	human
SFTPA1	2.02E-07	0.598237651	0.534	0.437	0.00527849	Club cells	human
PEBP4	1.22E-13	0.5936632	0.26	0.125	3.20E-09	Club cells	human
LMO7	6.51E-13	0.592270771	0.625	0.508	1.70E-08	Club cells	human
LIMCH1	1.90E-10	0.588136469	0.415	0.295	4.95E-06	Club cells	human
SERPINA1	3.32E-17	-0.612132919	0.377	0.55	8.68E-13	Club cells	human
APOE	1.34E-06	-0.622764909	0.264	0.337	0.03487313	Club cells	human
NR4A1	1.68E-10	-0.626000607	0.389	0.51	4.37E-06	Club cells	human
MDK	6.87E-17	-0.638662455	0.496	0.647	1.79E-12	Club cells	human
RARRES1	1.36E-12	-0.640993101	0.185	0.322	3.55E-08	Club cells	human
SCGB3A1	9.39E-17	-0.642729265	0.839	0.909	2.45E-12	Club cells	human
C3	1.82E-09	-0.651442906	0.467	0.556	4.76E-05	Club cells	human
RHOB	1.35E-11	-0.676583793	0.517	0.603	3.53E-07	Club cells	human
HLA-DPB1	1.17E-19	-0.678272952	0.494	0.643	3.05E-15	Club cells	human
SERPINF1	4.05E-18	-0.686866569	0.415	0.557	1.06E-13	Club cells	human
HLA-DQA1	1.16E-32	-0.717533918	0.157	0.388	3.04E-28	Club cells	human
ATP5MC2	7.15E-22	-0.739841997	0.097	0.259	1.87E-17	Club cells	human
IFITM1	5.77E-28	-0.743416124	0.154	0.372	1.51E-23	Club cells	human
CXCL3	5.56E-08	-0.760744275	0.263	0.366	0.00145016	Club cells	human
WFDC2	2.22E-24	-0.784958189	0.906	0.957	5.80E-20	Club cells	human
ATP5F1E	7.20E-22	-0.808180591	0.107	0.282	1.88E-17	Club cells	human
RPL17	2.08E-12	-0.845244937	0.669	0.699	5.43E-08	Club cells	human
ATP5MG	5.58E-26	-0.85428357	0.091	0.269	1.46E-21	Club cells	human
HLA-DRA	2.78E-38	-0.874406433	0.772	0.857	7.27E-34	Club cells	human
GSTA1	3.33E-31	-0.878193772	0.477	0.679	8.69E-27	Club cells	human
MT-ATP8	1.21E-08	-0.892429423	0.491	0.557	0.000314551	Club cells	human
HLA-DPA1	1.22E-32	-0.901721709	0.491	0.681	3.19E-28	Club cells	human
MUC5B	1.97E-12	-0.935003329	0.193	0.325	5.15E-08	Club cells	human
SAA2	3.24E-30	-1.015589537	0.164	0.402	8.45E-26	Club cells	human
LTF	3.19E-27	-1.016741998	0.175	0.393	8.32E-23	Club cells	human
RACK1	2.08E-25	-1.077285295	0.11	0.3	5.43E-21	Club cells	human
FCGBP	4.54E-24	-1.104601049	0.11	0.291	1.18E-19	Club cells	human
LCN2	9.30E-28	-1.132907302	0.525	0.724	2.43E-23	Club cells	human
CD74	6.08E-70	-1.136113444	0.875	0.962	1.59E-65	Club cells	human
HLA-DRB1	1.19E-61	-1.247589331	0.615	0.814	3.11E-57	Club cells	human
SAA1	2.09E-41	-1.315746724	0.23	0.519	5.46E-37	Club cells	human
RPS4Y1	2.09E-247	-2.391355918	0	0.776	5.45E-243	Club cells	human
XIST	1.62E-123	2.357086566	0.596	0	4.24E-119	Artery cells	human
IL6	1.38E-18	2.10273639	0.315	0.137	3.60E-14	Artery cells	human
HES1	6.64E-27	1.854756876	0.518	0.311	1.73E-22	Artery cells	human
HSPB1	1.39E-48	1.690399096	0.759	0.536	3.62E-44	Artery cells	human
CCL2	5.28E-26	1.68432333	0.328	0.102	1.38E-21	Artery cells	human
C10orf10	1.34E-10	1.546353829	0.438	0.317	3.49E-06	Artery cells	human
SOD2	1.68E-16	1.51220543	0.402	0.236	4.37E-12	Artery cells	human
HSP90AA1	6.35E-42	1.435566608	0.832	0.657	1.66E-37	Artery cells	human
ATF3	2.61E-25	1.43150415	0.425	0.189	6.82E-21	Artery cells	human
HSPA1A	2.67E-21	1.419789239	0.612	0.43	6.96E-17	Artery cells	human
DNAJB1	8.11E-21	1.39935558	0.491	0.293	2.12E-16	Artery cells	human
HSPA1B	2.79E-16	1.362996583	0.494	0.32	7.28E-12	Artery cells	human
SLC2A3	2.50E-21	1.349339988	0.446	0.245	6.51E-17	Artery cells	human
SFTPC	2.54E-32	1.310470005	0.743	0.491	6.62E-28	Artery cells	human
C8orf4	2.39E-30	1.231753261	0.423	0.155	6.24E-26	Artery cells	human
BIRC3	2.62E-19	1.229913306	0.31	0.126	6.83E-15	Artery cells	human
GADD45B	9.43E-23	1.206344577	0.631	0.429	2.46E-18	Artery cells	human
EMP1	4.51E-26	1.183723952	0.761	0.61	1.18E-21	Artery cells	human
MT1A	2.59E-11	1.110257262	0.349	0.208	6.75E-07	Artery cells	human
HSPH1	1.80E-29	1.047589617	0.299	0.075	4.70E-25	Artery cells	human
SAT1	7.06E-18	1.036852009	0.758	0.601	1.84E-13	Artery cells	human
CXCL2	1.53E-08	1.026527855	0.55	0.419	0.000397951	Artery cells	human
CLU	1.33E-22	1.000086383	0.702	0.516	3.47E-18	Artery cells	human
IER3	1.37E-20	0.979641812	0.386	0.182	3.56E-16	Artery cells	human
ATP13A3	3.01E-16	0.96664463	0.426	0.248	7.86E-12	Artery cells	human
JUND	7.15E-17	0.945690061	0.6	0.427	1.87E-12	Artery cells	human
RPS17	1.18E-15	0.934920442	0.668	0.567	3.08E-11	Artery cells	human
HSPA8	1.12E-18	0.932506708	0.65	0.512	2.93E-14	Artery cells	human
CSRP2	6.88E-21	0.908506568	0.271	0.087	1.79E-16	Artery cells	human
ADAMTS1	7.80E-23	0.906871202	0.474	0.241	2.04E-18	Artery cells	human
CDKN1A	4.86E-22	0.892360204	0.557	0.325	1.27E-17	Artery cells	human
DNAJA1	3.02E-28	0.873006348	0.659	0.433	7.89E-24	Artery cells	human
ARID5A	2.33E-18	0.835785725	0.44	0.253	6.09E-14	Artery cells	human
BAG3	6.10E-18	0.832274391	0.34	0.163	1.59E-13	Artery cells	human
HSP90AB1	1.16E-26	0.805373012	0.825	0.693	3.02E-22	Artery cells	human
PPP1R15A	3.34E-12	0.803927182	0.586	0.441	8.70E-08	Artery cells	human
MT-ATP6	6.34E-20	0.79897426	0.985	0.935	1.65E-15	Artery cells	human
LDLR	6.15E-19	0.792840011	0.346	0.16	1.61E-14	Artery cells	human
NNMT	1.77E-16	0.791744873	0.511	0.314	4.61E-12	Artery cells	human
SRSF7	7.51E-18	0.776894868	0.564	0.379	1.96E-13	Artery cells	human
NAMPT	7.18E-17	0.759173746	0.548	0.359	1.87E-12	Artery cells	human
SOCS3	5.01E-19	0.745578896	0.729	0.554	1.31E-14	Artery cells	human
ARGLU1	1.94E-14	0.74028129	0.845	0.8	5.05E-10	Artery cells	human
FOSB	1.50E-14	0.706549039	0.385	0.208	3.90E-10	Artery cells	human
ACTG1	2.91E-12	0.704869192	0.899	0.851	7.58E-08	Artery cells	human
ISG15	7.21E-17	0.700181751	0.498	0.311	1.88E-12	Artery cells	human
SFTPA2	2.02E-11	0.68299801	0.283	0.141	5.28E-07	Artery cells	human
DDIT4	5.95E-09	0.675358469	0.561	0.419	0.000155348	Artery cells	human
EIF4A1	5.76E-15	0.670480147	0.519	0.362	1.50E-10	Artery cells	human
ICAM1	1.38E-09	0.669743425	0.418	0.295	3.61E-05	Artery cells	human
RAPGEF5	3.90E-13	0.66593363	0.425	0.262	1.02E-08	Artery cells	human
SEPW1	2.37E-20	0.663424957	0.538	0.303	6.19E-16	Artery cells	human
NEAT1	2.62E-14	0.659924032	0.859	0.762	6.84E-10	Artery cells	human
MAST4	4.89E-09	0.654772948	0.451	0.323	0.000127725	Artery cells	human
DDX21	2.70E-15	0.649312182	0.439	0.267	7.06E-11	Artery cells	human
MALAT1	2.98E-21	0.637675093	0.983	0.964	7.77E-17	Artery cells	human
HLA-A	3.41E-30	0.630073972	0.962	0.904	8.90E-26	Artery cells	human
PALLD	9.49E-08	0.624991242	0.319	0.217	0.002476696	Artery cells	human
POMP	1.51E-12	0.621756084	0.731	0.62	3.93E-08	Artery cells	human
SERTAD1	6.35E-18	0.611478488	0.529	0.332	1.66E-13	Artery cells	human
HSPE1	6.85E-15	0.599765648	0.499	0.326	1.79E-10	Artery cells	human
ARPC5L	1.84E-12	0.597540929	0.397	0.247	4.80E-08	Artery cells	human
ATP5O	6.52E-17	0.593335298	0.271	0.098	1.70E-12	Artery cells	human
IL32	2.29E-14	0.58851504	0.504	0.32	5.97E-10	Artery cells	human
TIMP3	2.58E-29	-0.587198627	0.836	0.95	6.74E-25	Artery cells	human
SLC44A2	1.03E-10	-0.592782679	0.397	0.522	2.69E-06	Artery cells	human
PAPSS2	3.79E-13	-0.594752692	0.467	0.598	9.89E-09	Artery cells	human
SMAD6	4.30E-12	-0.595895415	0.434	0.547	1.12E-07	Artery cells	human
TMEM123	1.12E-08	-0.600338621	0.395	0.488	0.000291514	Artery cells	human
KCNMB4	4.46E-14	-0.601633708	0.193	0.349	1.16E-09	Artery cells	human
TPM1	3.29E-08	-0.602882099	0.529	0.618	0.000859725	Artery cells	human
PFN2	4.11E-13	-0.616707071	0.177	0.325	1.07E-08	Artery cells	human
GIMAP8	3.64E-12	-0.624674889	0.484	0.598	9.51E-08	Artery cells	human
NPR3	2.18E-09	-0.625508104	0.438	0.531	5.70E-05	Artery cells	human
ITM2A	1.25E-12	-0.64250024	0.554	0.658	3.26E-08	Artery cells	human
MAOA	7.35E-13	-0.650434327	0.263	0.415	1.92E-08	Artery cells	human
TMEM100	3.85E-25	-0.671957122	0.763	0.88	1.01E-20	Artery cells	human
PTPRB	1.14E-28	-0.674464559	0.828	0.854	2.97E-24	Artery cells	human
TMEM47	8.38E-13	-0.674483534	0.254	0.398	2.19E-08	Artery cells	human
TGFBR2	6.63E-07	-0.676704607	0.442	0.503	0.017301513	Artery cells	human
EDN1	3.54E-07	-0.678720001	0.401	0.486	0.009224422	Artery cells	human
TSPAN7	1.17E-19	-0.684761282	0.692	0.775	3.06E-15	Artery cells	human
SLCO2A1	4.14E-18	-0.693268334	0.536	0.694	1.08E-13	Artery cells	human
ITM2B	1.20E-49	-0.713039783	0.946	0.974	3.14E-45	Artery cells	human
ANXA3	2.30E-15	-0.723253957	0.31	0.475	5.99E-11	Artery cells	human
A2M	9.36E-32	-0.727237209	0.873	0.907	2.44E-27	Artery cells	human
CTGF	1.79E-10	-0.740401591	0.295	0.435	4.66E-06	Artery cells	human
ENG	1.50E-23	-0.746389102	0.695	0.812	3.92E-19	Artery cells	human
CD34	2.41E-14	-0.764543743	0.287	0.446	6.28E-10	Artery cells	human
STARD3	2.24E-15	-0.77120424	0.406	0.565	5.84E-11	Artery cells	human
CALCRL	1.52E-28	-0.78166211	0.825	0.89	3.97E-24	Artery cells	human
SLFN5	2.28E-08	-0.782562902	0.303	0.396	0.00059386	Artery cells	human
HEY1	3.15E-28	-0.826150272	0.535	0.725	8.22E-24	Artery cells	human
VIPR1	9.56E-23	-0.841190846	0.482	0.68	2.50E-18	Artery cells	human
NQO1	9.51E-10	-0.848871681	0.26	0.377	2.48E-05	Artery cells	human
PLA1A	5.09E-08	-0.852674819	0.323	0.407	0.001329037	Artery cells	human
C1QB	6.29E-08	-0.867972173	0.324	0.421	0.001640571	Artery cells	human
APOC1	1.85E-07	-0.884121368	0.37	0.449	0.004832265	Artery cells	human
TGFBR3	5.75E-12	-0.901024415	0.166	0.292	1.50E-07	Artery cells	human
FCN3	1.44E-09	-0.927133533	0.499	0.623	3.77E-05	Artery cells	human
MT-ATP8	2.48E-13	-0.927573191	0.519	0.621	6.46E-09	Artery cells	human
ADGRF5	1.43E-21	-0.934278422	0.383	0.581	3.73E-17	Artery cells	human
CD36	1.77E-07	-0.950533446	0.17	0.264	0.004618593	Artery cells	human
SCGB1A1	5.08E-13	-0.959051882	0.37	0.509	1.33E-08	Artery cells	human
SPARC	1.41E-20	-0.972538284	0.36	0.537	3.68E-16	Artery cells	human
C1QC	8.73E-18	-0.973470608	0.115	0.272	2.28E-13	Artery cells	human
TXNIP	6.66E-59	-1.015440933	0.818	0.925	1.74E-54	Artery cells	human
HERPUD1	9.85E-35	-1.020547914	0.663	0.817	2.57E-30	Artery cells	human
LIFR	5.88E-30	-1.021084014	0.625	0.744	1.54E-25	Artery cells	human
CD99	1.24E-59	-1.068258708	0.755	0.91	3.24E-55	Artery cells	human
PNMT	6.41E-20	-1.113300076	0.192	0.373	1.67E-15	Artery cells	human
PON2	1.18E-30	-1.118095667	0.538	0.71	3.07E-26	Artery cells	human
IFNGR1	6.53E-36	-1.124874297	0.583	0.783	1.71E-31	Artery cells	human
SLC6A4	8.68E-38	-1.159012931	0.219	0.506	2.26E-33	Artery cells	human
SRPX	6.43E-37	-1.188173448	0.655	0.807	1.68E-32	Artery cells	human
DEPP1	3.81E-13	-1.195851446	0.124	0.256	9.93E-09	Artery cells	human
RPL17	1.07E-22	-1.217425539	0.488	0.635	2.79E-18	Artery cells	human
PLCG2	7.94E-15	-1.225556412	0.22	0.363	2.07E-10	Artery cells	human
IGFBP3	7.01E-38	-1.243077247	0.616	0.803	1.83E-33	Artery cells	human
PDK4	1.62E-31	-1.243964442	0.43	0.677	4.22E-27	Artery cells	human
SLPI	4.95E-17	-1.293639409	0.505	0.618	1.29E-12	Artery cells	human
RPS4Y1	3.60E-167	-2.27105254	0	0.615	9.41E-163	Artery cells	human
XIST	1.11E-187	2.690525522	0.748	0	2.89E-183	Vein cells	human
CCL2	1.03E-38	2.231655901	0.53	0.225	2.70E-34	Vein cells	human
IL6	1.33E-18	1.893275456	0.32	0.145	3.46E-14	Vein cells	human
HSP90AA1	1.38E-100	1.757153202	0.917	0.659	3.59E-96	Vein cells	human
HSPB1	6.30E-103	1.674238294	0.883	0.566	1.65E-98	Vein cells	human
HSPA1A	4.58E-55	1.572166108	0.763	0.467	1.20E-50	Vein cells	human
HSPA1B	1.99E-45	1.438378909	0.584	0.263	5.19E-41	Vein cells	human
ATF3	5.05E-51	1.368546869	0.61	0.266	1.32E-46	Vein cells	human
SOD2	1.88E-46	1.3468629	0.707	0.373	4.91E-42	Vein cells	human
ADAMTS4	3.84E-36	1.336138331	0.297	0.052	1.00E-31	Vein cells	human
SELE	1.67E-30	1.318659998	0.363	0.117	4.35E-26	Vein cells	human
DNAJB1	6.09E-39	1.283192541	0.616	0.33	1.59E-34	Vein cells	human
SLC2A3	4.70E-56	1.236667973	0.717	0.367	1.23E-51	Vein cells	human
JUND	9.24E-43	1.205178846	0.684	0.419	2.41E-38	Vein cells	human
HSPH1	4.05E-55	1.156420991	0.452	0.102	1.06E-50	Vein cells	human
DNAJA1	9.03E-70	1.153610384	0.778	0.422	2.36E-65	Vein cells	human
CYP1B1	4.36E-36	1.097691397	0.466	0.174	1.14E-31	Vein cells	human
ICAM1	5.15E-36	1.06129625	0.638	0.35	1.34E-31	Vein cells	human
HSP90AB1	5.08E-68	1.038932434	0.899	0.671	1.33E-63	Vein cells	human
CSRP2	9.87E-43	1.019335644	0.46	0.149	2.57E-38	Vein cells	human
RND1	7.02E-33	0.985499319	0.3	0.064	1.83E-28	Vein cells	human
BIRC3	6.55E-26	0.938716989	0.459	0.221	1.71E-21	Vein cells	human
C8orf4	1.58E-15	0.912244737	0.333	0.164	4.12E-11	Vein cells	human
HLA-DRB5	1.36E-55	0.900607139	0.744	0.353	3.54E-51	Vein cells	human
FAM167B	9.72E-40	0.898255521	0.638	0.359	2.54E-35	Vein cells	human
DYNLL1	5.15E-54	0.887209646	0.821	0.559	1.34E-49	Vein cells	human
TNFSF10	5.20E-14	0.873946896	0.769	0.708	1.36E-09	Vein cells	human
RPS17	5.07E-22	0.865446753	0.747	0.565	1.32E-17	Vein cells	human
CDKN1A	4.15E-33	0.861364636	0.669	0.384	1.08E-28	Vein cells	human
PCDH17	6.99E-28	0.848569977	0.713	0.486	1.82E-23	Vein cells	human
MT-ATP6	1.88E-57	0.840230543	0.997	0.956	4.90E-53	Vein cells	human
HSPE1	1.05E-36	0.836226561	0.651	0.364	2.74E-32	Vein cells	human
HSPD1	1.22E-32	0.820141826	0.535	0.265	3.19E-28	Vein cells	human
BAG3	8.67E-28	0.808538501	0.492	0.24	2.26E-23	Vein cells	human
C10orf10	2.34E-07	0.796700864	0.271	0.172	0.006117115	Vein cells	human
FOSB	5.45E-30	0.792696096	0.496	0.231	1.42E-25	Vein cells	human
HSPA8	9.68E-37	0.786304169	0.769	0.505	2.53E-32	Vein cells	human
ICAM4	2.02E-25	0.783667623	0.29	0.084	5.27E-21	Vein cells	human
MT-ND4	7.31E-57	0.781365646	0.941	0.93	1.91E-52	Vein cells	human
TCEB1	1.93E-16	0.771651173	0.385	0.215	5.05E-12	Vein cells	human
ADAMTS1	2.83E-23	0.756591285	0.454	0.219	7.39E-19	Vein cells	human
MALAT1	1.33E-55	0.750063471	0.994	0.976	3.47E-51	Vein cells	human
SAT1	4.23E-22	0.733105379	0.852	0.67	1.10E-17	Vein cells	human
LRG1	1.83E-16	0.726895112	0.269	0.11	4.76E-12	Vein cells	human
PCAT19	8.21E-34	0.715932163	0.712	0.458	2.14E-29	Vein cells	human
CNKSR3	1.53E-12	0.715527098	0.271	0.134	4.00E-08	Vein cells	human
RDX	3.73E-32	0.711669251	0.726	0.466	9.72E-28	Vein cells	human
IRF1	1.51E-26	0.707827079	0.621	0.381	3.95E-22	Vein cells	human
IER3	1.40E-30	0.687110419	0.567	0.292	3.66E-26	Vein cells	human
DDX3X	1.33E-23	0.671836856	0.677	0.444	3.48E-19	Vein cells	human
NEAT1	9.97E-26	0.670829195	0.956	0.878	2.60E-21	Vein cells	human
NCOA7	1.11E-26	0.641479115	0.572	0.298	2.90E-22	Vein cells	human
MAFF	6.30E-27	0.640556277	0.402	0.157	1.64E-22	Vein cells	human
C2CD4B	3.09E-18	0.619476594	0.381	0.19	8.07E-14	Vein cells	human
CD81	8.79E-19	0.613844719	0.637	0.455	2.29E-14	Vein cells	human
BAZ1A	3.11E-19	0.613644998	0.377	0.177	8.12E-15	Vein cells	human
TNFAIP3	9.20E-16	0.609951013	0.38	0.198	2.40E-11	Vein cells	human
ISG15	1.13E-20	0.605214709	0.422	0.205	2.94E-16	Vein cells	human
JUN	9.06E-13	0.589439238	0.843	0.763	2.37E-08	Vein cells	human
KDM6B	2.18E-22	0.588795425	0.304	0.108	5.68E-18	Vein cells	human
DDX21	1.48E-26	0.587555788	0.531	0.263	3.85E-22	Vein cells	human
EGR1	2.46E-21	0.587057582	0.623	0.4	6.41E-17	Vein cells	human
TMEM59	1.18E-16	-0.5851361	0.712	0.725	3.07E-12	Vein cells	human
MAOA	7.37E-08	-0.597177817	0.383	0.446	0.001922661	Vein cells	human
TPM1	2.56E-07	-0.610959672	0.629	0.623	0.006684347	Vein cells	human
GSN	2.76E-15	-0.613249376	0.885	0.871	7.20E-11	Vein cells	human
FTH1	2.66E-22	-0.613899791	0.951	0.977	6.94E-18	Vein cells	human
CIRBP	2.89E-17	-0.614061123	0.712	0.703	7.54E-13	Vein cells	human
APP	1.12E-21	-0.618496656	0.796	0.79	2.93E-17	Vein cells	human
TSPAN7	2.38E-10	-0.623496838	0.65	0.664	6.20E-06	Vein cells	human
SLC9A3R2	2.63E-09	-0.630386699	0.637	0.651	6.86E-05	Vein cells	human
MYL12A	2.45E-32	-0.630806039	0.937	0.921	6.39E-28	Vein cells	human
GLO1	1.16E-09	-0.631734973	0.398	0.467	3.02E-05	Vein cells	human
MKL2	5.61E-11	-0.631911442	0.44	0.522	1.46E-06	Vein cells	human
RBM3	1.54E-19	-0.658018611	0.49	0.601	4.03E-15	Vein cells	human
ITM2B	7.94E-47	-0.665219681	0.961	0.967	2.07E-42	Vein cells	human
LAPTM4A	7.74E-23	-0.666193508	0.723	0.761	2.02E-18	Vein cells	human
ADGRG6	6.66E-08	-0.678214888	0.473	0.533	0.001737961	Vein cells	human
TSC22D3	3.75E-10	-0.678771784	0.504	0.546	9.80E-06	Vein cells	human
SPARCL1	5.42E-36	-0.690456552	0.94	0.976	1.42E-31	Vein cells	human
BCAP31	2.17E-13	-0.698944939	0.506	0.566	5.66E-09	Vein cells	human
TXNIP	1.66E-20	-0.71403338	0.848	0.848	4.34E-16	Vein cells	human
NQO1	3.20E-07	-0.714323509	0.415	0.452	0.008351408	Vein cells	human
ID3	4.78E-19	-0.717931591	0.722	0.776	1.25E-14	Vein cells	human
ACTB	8.41E-41	-0.718154795	0.976	0.979	2.19E-36	Vein cells	human
ANXA3	2.02E-07	-0.720795811	0.331	0.39	0.005259782	Vein cells	human
PRSS23	8.59E-31	-0.731869509	0.891	0.904	2.24E-26	Vein cells	human
GLUL	4.07E-14	-0.752845515	0.551	0.61	1.06E-09	Vein cells	human
CD59	1.46E-40	-0.791555171	0.946	0.945	3.81E-36	Vein cells	human
SLC6A4	3.70E-09	-0.80474044	0.32	0.42	9.64E-05	Vein cells	human
PDK4	1.87E-18	-0.831282087	0.39	0.531	4.88E-14	Vein cells	human
SOX18	9.21E-10	-0.849204654	0.459	0.499	2.40E-05	Vein cells	human
LIFR	3.30E-29	-0.856683241	0.759	0.81	8.61E-25	Vein cells	human
ERRFI1	2.07E-16	-0.861778194	0.169	0.304	5.41E-12	Vein cells	human
PIR	5.48E-14	-0.868619662	0.241	0.361	1.43E-09	Vein cells	human
NME2	3.89E-20	-0.8850718	0.14	0.297	1.01E-15	Vein cells	human
RPN1	9.98E-16	-0.903186252	0.359	0.475	2.60E-11	Vein cells	human
CTSL	4.12E-13	-0.912914129	0.316	0.417	1.08E-08	Vein cells	human
TINAGL1	9.24E-26	-0.918615837	0.572	0.674	2.41E-21	Vein cells	human
SLCO2A1	1.95E-26	-0.934477579	0.724	0.776	5.09E-22	Vein cells	human
GPX3	2.31E-46	-0.936799221	0.823	0.898	6.03E-42	Vein cells	human
FOXF1	8.54E-15	-0.941364867	0.256	0.379	2.23E-10	Vein cells	human
PLA1A	2.16E-14	-0.967974881	0.577	0.623	5.64E-10	Vein cells	human
SDPR	1.16E-10	-0.97944695	0.378	0.457	3.02E-06	Vein cells	human
C1QC	3.39E-19	-1.032128213	0.15	0.295	8.84E-15	Vein cells	human
RPL17	1.12E-10	-1.05671553	0.527	0.548	2.93E-06	Vein cells	human
SCGB3A1	1.88E-10	-1.071339923	0.365	0.438	4.90E-06	Vein cells	human
TIMP3	1.79E-42	-1.084816088	0.875	0.932	4.68E-38	Vein cells	human
CD99	2.93E-57	-1.088211504	0.681	0.802	7.65E-53	Vein cells	human
ID1	3.21E-38	-1.111750198	0.717	0.831	8.37E-34	Vein cells	human
CCL23	4.78E-14	-1.112641178	0.624	0.699	1.25E-09	Vein cells	human
CD9	2.77E-23	-1.119949229	0.444	0.58	7.23E-19	Vein cells	human
PON2	2.60E-25	-1.148176438	0.509	0.618	6.77E-21	Vein cells	human
HYAL2	1.02E-30	-1.156474354	0.771	0.822	2.66E-26	Vein cells	human
SGK1	3.53E-24	-1.164489718	0.331	0.498	9.22E-20	Vein cells	human
CTGF	1.13E-19	-1.220378661	0.347	0.504	2.95E-15	Vein cells	human
SCGB1A1	2.12E-24	-1.286864529	0.499	0.591	5.53E-20	Vein cells	human
SRPX	2.96E-57	-1.290443492	0.657	0.81	7.74E-53	Vein cells	human
IFNGR1	1.99E-43	-1.317154687	0.485	0.676	5.19E-39	Vein cells	human
DEPP1	9.08E-08	-1.380664263	0.205	0.28	0.002368231	Vein cells	human
MT-ATP8	7.61E-11	-1.448993109	0.476	0.507	1.98E-06	Vein cells	human
RPS4Y1	1.43E-247	-2.424116195	0	0.644	3.74E-243	Vein cells	human
XIST	0	1.769732613	0.562	0.005	0	Ciliated cells	human
RPS17	6.64E-43	1.191598069	0.708	0.709	1.73E-38	Ciliated cells	human
LDLR	4.38E-58	1.150405142	0.353	0.161	1.14E-53	Ciliated cells	human
MALAT1	3.65E-124	1.134030706	0.977	0.973	9.53E-120	Ciliated cells	human
SFTPB	1.43E-20	1.121674827	0.474	0.363	3.73E-16	Ciliated cells	human
GPRC5A	1.13E-29	1.078114514	0.283	0.155	2.95E-25	Ciliated cells	human
SFTPC	1.10E-13	0.989052527	0.733	0.755	2.87E-09	Ciliated cells	human
ANK3	2.46E-10	0.906794538	0.53	0.495	6.42E-06	Ciliated cells	human
MT-ATP6	6.50E-41	0.862012679	0.966	0.953	1.70E-36	Ciliated cells	human
NEAT1	1.91E-82	0.847096156	0.911	0.893	4.99E-78	Ciliated cells	human
RP1	2.83E-14	0.843150853	0.615	0.604	7.39E-10	Ciliated cells	human
ZBTB20	7.37E-13	0.8065693	0.38	0.309	1.92E-08	Ciliated cells	human
LMNTD1	1.74E-08	0.803256886	0.264	0.214	0.000454848	Ciliated cells	human
RPL27A	2.62E-70	0.775426191	0.839	0.76	6.85E-66	Ciliated cells	human
USP54	1.74E-07	0.755851801	0.319	0.275	0.004549251	Ciliated cells	human
WWOX	1.52E-08	0.755722029	0.283	0.225	0.000397726	Ciliated cells	human
RPL13A	4.99E-64	0.741978443	0.892	0.888	1.30E-59	Ciliated cells	human
ZSWIM6	1.48E-13	0.72909935	0.261	0.182	3.87E-09	Ciliated cells	human
MAGI1	4.44E-18	0.725754639	0.384	0.29	1.16E-13	Ciliated cells	human
AKAP13	1.71E-14	0.718329097	0.45	0.38	4.45E-10	Ciliated cells	human
PRKCE	1.09E-09	0.713118057	0.298	0.234	2.85E-05	Ciliated cells	human
SIK3	1.63E-07	0.708261639	0.282	0.231	0.004257296	Ciliated cells	human
HOPX	1.52E-25	0.69447765	0.263	0.14	3.96E-21	Ciliated cells	human
DDX3X	1.92E-44	0.689690521	0.552	0.414	5.00E-40	Ciliated cells	human
TACC2	7.71E-11	0.681277487	0.524	0.491	2.01E-06	Ciliated cells	human
PARD3	3.17E-08	0.646438761	0.319	0.268	0.000828137	Ciliated cells	human
RPS4X	8.27E-57	0.637910283	0.88	0.898	2.16E-52	Ciliated cells	human
SFTPA2	6.63E-27	0.627355003	0.371	0.233	1.73E-22	Ciliated cells	human
FOXP1	2.69E-10	0.612330311	0.577	0.546	7.02E-06	Ciliated cells	human
HMGCS1	4.34E-18	0.59333654	0.276	0.182	1.13E-13	Ciliated cells	human
HES1	2.86E-12	0.592395151	0.451	0.386	7.45E-08	Ciliated cells	human
RPS20	2.35E-39	0.588137658	0.81	0.784	6.14E-35	Ciliated cells	human
PRDX3	1.10E-60	-0.589495249	0.399	0.637	2.87E-56	Ciliated cells	human
APOC1	3.84E-24	-0.597259578	0.484	0.272	1.00E-19	Ciliated cells	human
CFH	1.41E-62	-0.597504658	0.288	0.55	3.69E-58	Ciliated cells	human
FOXJ1	2.23E-68	-0.599557685	0.667	0.824	5.83E-64	Ciliated cells	human
NME2	2.26E-84	-0.602378654	0.151	0.451	5.90E-80	Ciliated cells	human
WBP1	1.57E-91	-0.603862629	0.12	0.413	4.09E-87	Ciliated cells	human
CITED2	3.26E-46	-0.605430448	0.308	0.525	8.49E-42	Ciliated cells	human
LCN2	3.21E-22	-0.619372695	0.335	0.484	8.38E-18	Ciliated cells	human
ODF3B	7.55E-88	-0.626287615	0.795	0.911	1.97E-83	Ciliated cells	human
CALML4	5.18E-75	-0.629118188	0.205	0.491	1.35E-70	Ciliated cells	human
CD99	4.21E-66	-0.634529534	0.371	0.623	1.10E-61	Ciliated cells	human
SCPEP1	2.25E-50	-0.636186285	0.515	0.684	5.86E-46	Ciliated cells	human
LAPTM4A	3.19E-67	-0.637489299	0.59	0.784	8.34E-63	Ciliated cells	human
CFAP157	1.11E-74	-0.642901695	0.608	0.801	2.89E-70	Ciliated cells	human
SNTN	5.86E-80	-0.646163405	0.791	0.883	1.53E-75	Ciliated cells	human
DCDC2B	1.96E-62	-0.648552238	0.376	0.622	5.13E-58	Ciliated cells	human
MRPS24	2.62E-96	-0.649860178	0.125	0.435	6.84E-92	Ciliated cells	human
RNASEK	8.01E-82	-0.653431825	0.267	0.579	2.09E-77	Ciliated cells	human
B2M	3.51E-127	-0.654960391	0.943	0.982	9.17E-123	Ciliated cells	human
C1QB	1.90E-13	-0.660135548	0.39	0.241	4.96E-09	Ciliated cells	human
SCGB2A1	2.10E-51	-0.661526445	0.327	0.569	5.48E-47	Ciliated cells	human
PPP1R32	2.57E-57	-0.673111334	0.36	0.59	6.71E-53	Ciliated cells	human
C1orf189	7.71E-81	-0.680885172	0.172	0.462	2.01E-76	Ciliated cells	human
DUSP1	3.72E-50	-0.688485726	0.673	0.799	9.71E-46	Ciliated cells	human
ARF5	7.47E-90	-0.694083045	0.257	0.57	1.95E-85	Ciliated cells	human
NGRN	1.31E-89	-0.69615642	0.195	0.502	3.42E-85	Ciliated cells	human
MIF	3.56E-81	-0.703022706	0.475	0.708	9.29E-77	Ciliated cells	human
IGFBP2	2.59E-70	-0.706370845	0.668	0.803	6.76E-66	Ciliated cells	human
H3F3B	1.52E-95	-0.714025171	0.888	0.94	3.97E-91	Ciliated cells	human
TMEM190	6.53E-77	-0.715857467	0.709	0.926	1.71E-72	Ciliated cells	human
TMEM59	9.22E-97	-0.718139261	0.759	0.882	2.41E-92	Ciliated cells	human
TUSC3	3.87E-80	-0.718877876	0.505	0.726	1.01E-75	Ciliated cells	human
FAM166B	2.28E-85	-0.724510131	0.52	0.767	5.96E-81	Ciliated cells	human
SCGB1A1	4.39E-54	-0.73010305	0.553	0.806	1.15E-49	Ciliated cells	human
MT-ND6	5.63E-27	-0.732581921	0.592	0.695	1.47E-22	Ciliated cells	human
SAA1	8.64E-31	-0.739969704	0.201	0.363	2.26E-26	Ciliated cells	human
ALOX15	8.58E-48	-0.748994309	0.436	0.62	2.24E-43	Ciliated cells	human
EIF1AY	7.30E-186	-0.749737719	0	0.379	1.91E-181	Ciliated cells	human
CRISP2	2.57E-68	-0.781851857	0.151	0.391	6.70E-64	Ciliated cells	human
HLA-DPA1	3.69E-74	-0.783532717	0.352	0.619	9.64E-70	Ciliated cells	human
MYCBP	1.33E-85	-0.79385102	0.384	0.64	3.47E-81	Ciliated cells	human
TUBB4B	3.70E-78	-0.79941118	0.824	0.908	9.66E-74	Ciliated cells	human
TUBA1A	1.43E-76	-0.813998766	0.755	0.86	3.72E-72	Ciliated cells	human
GSTA1	4.23E-62	-0.827234544	0.607	0.788	1.10E-57	Ciliated cells	human
CTGF	7.06E-42	-0.839660334	0.374	0.561	1.84E-37	Ciliated cells	human
TSPAN3	1.16E-91	-0.845959264	0.629	0.771	3.03E-87	Ciliated cells	human
MT-ND4L	8.18E-63	-0.859433945	0.828	0.853	2.13E-58	Ciliated cells	human
BSCL2	3.15E-126	-0.868270229	0.142	0.513	8.22E-122	Ciliated cells	human
ATP6V0C	2.92E-127	-0.879758018	0.134	0.505	7.63E-123	Ciliated cells	human
DDX3Y	9.00E-211	-0.895560944	0	0.42	2.35E-206	Ciliated cells	human
GABARAP	5.69E-90	-0.931890844	0.482	0.712	1.48E-85	Ciliated cells	human
HLA-DRA	8.35E-88	-1.01388559	0.666	0.844	2.18E-83	Ciliated cells	human
RPL17	1.62E-111	-1.069525668	0.424	0.681	4.21E-107	Ciliated cells	human
C2orf40	5.74E-114	-1.104483543	0.561	0.795	1.50E-109	Ciliated cells	human
HLA-DRB1	3.45E-119	-1.192895647	0.544	0.803	9.00E-115	Ciliated cells	human
MT-ATP8	3.26E-89	-1.245905398	0.607	0.742	8.51E-85	Ciliated cells	human
CD74	1.28E-196	-1.300526744	0.782	0.937	3.33E-192	Ciliated cells	human
RPS4Y1	0	-2.324939436	0.001	0.769	0	Ciliated cells	human
XIST	2.75E-128	1.64338355	0.303	0	7.18E-124	NK cells	human
MTCO1P12	7.69E-32	1.54106054	0.252	0.095	2.01E-27	NK cells	human
LINC-PINT	1.75E-40	1.256648692	0.333	0.14	4.58E-36	NK cells	human
AREG	1.76E-63	1.188800835	0.562	0.287	4.60E-59	NK cells	human
CXCR4	7.48E-72	1.083184512	0.637	0.331	1.95E-67	NK cells	human
CREM	2.99E-33	0.99601074	0.472	0.31	7.80E-29	NK cells	human
RPL21P75	4.45E-31	0.993781784	0.25	0.094	1.16E-26	NK cells	human
CNOT6L	8.85E-19	0.94644151	0.431	0.325	2.31E-14	NK cells	human
YES1	3.96E-10	0.934674693	0.282	0.209	1.03E-05	NK cells	human
PRKX	2.44E-22	0.913197402	0.255	0.132	6.36E-18	NK cells	human
SYAP1	2.31E-38	0.879568054	0.364	0.175	6.03E-34	NK cells	human
ZNF331	1.63E-15	0.876093846	0.275	0.173	4.25E-11	NK cells	human
EML4	5.69E-33	0.788235757	0.32	0.153	1.48E-28	NK cells	human
SYTL3	1.74E-47	0.747764776	0.61	0.39	4.54E-43	NK cells	human
DIP2A	5.06E-19	0.744755539	0.326	0.212	1.32E-14	NK cells	human
FYN	1.87E-19	0.730045623	0.536	0.43	4.89E-15	NK cells	human
GPCPD1	3.14E-14	0.724825579	0.265	0.17	8.20E-10	NK cells	human
GNG2	2.17E-14	0.697464083	0.604	0.528	5.67E-10	NK cells	human
PRKCH	4.29E-18	0.693473391	0.531	0.429	1.12E-13	NK cells	human
SMCHD1	9.23E-19	0.68683474	0.438	0.328	2.41E-14	NK cells	human
ZC3HAV1	2.01E-09	0.66909588	0.325	0.258	5.24E-05	NK cells	human
IL6ST	3.52E-27	0.66881891	0.325	0.162	9.19E-23	NK cells	human
NFE2L2	5.26E-22	0.668511513	0.386	0.255	1.37E-17	NK cells	human
REL	5.69E-13	0.655688752	0.463	0.385	1.48E-08	NK cells	human
RHOH	1.42E-16	0.642306895	0.292	0.182	3.71E-12	NK cells	human
STAT4	9.80E-15	0.641948084	0.39	0.299	2.56E-10	NK cells	human
CNOT2	4.22E-09	0.641738256	0.307	0.237	0.000110084	NK cells	human
CD69	2.32E-16	0.632812698	0.614	0.506	6.05E-12	NK cells	human
CDK17	2.79E-09	0.632545795	0.281	0.212	7.29E-05	NK cells	human
TMEM2	1.25E-26	0.631720489	0.253	0.107	3.27E-22	NK cells	human
ISG20	6.25E-38	0.617790164	0.594	0.388	1.63E-33	NK cells	human
NFKBIA	6.81E-15	0.617080371	0.538	0.43	1.78E-10	NK cells	human
ARID5B	1.52E-15	0.611155151	0.276	0.171	3.95E-11	NK cells	human
PITPNC1	2.67E-08	0.600804373	0.339	0.276	0.00069691	NK cells	human
EIF2S3	1.95E-17	0.59591676	0.292	0.182	5.09E-13	NK cells	human
SMAP2	8.53E-12	0.59474772	0.366	0.279	2.23E-07	NK cells	human
HNRNPC	2.24E-15	0.593992555	0.565	0.476	5.85E-11	NK cells	human
NFAT5	1.69E-06	0.590058714	0.253	0.201	0.044017923	NK cells	human
ZFAND3	1.03E-07	0.585146919	0.26	0.197	0.002698653	NK cells	human
RHOC	6.58E-23	-0.587034438	0.271	0.44	1.72E-18	NK cells	human
VAMP2	1.89E-32	-0.60000001	0.178	0.367	4.92E-28	NK cells	human
MTRNR2L12	5.03E-41	-0.609445437	0.109	0.298	1.31E-36	NK cells	human
RIPOR2	1.51E-46	-0.611220582	0.11	0.325	3.94E-42	NK cells	human
HEXIM1	4.81E-32	-0.614526574	0.106	0.271	1.26E-27	NK cells	human
CD81	4.09E-35	-0.623998732	0.176	0.369	1.07E-30	NK cells	human
IGFBP7	4.22E-28	-0.64143812	0.279	0.472	1.10E-23	NK cells	human
FYB1	7.36E-42	-0.642622413	0.1	0.294	1.92E-37	NK cells	human
RACK1	1.04E-25	-0.68985614	0.273	0.429	2.73E-21	NK cells	human
UQCR11	1.81E-32	-0.690310526	0.282	0.503	4.71E-28	NK cells	human
TRBC1	1.73E-31	-0.696504023	0.332	0.521	4.52E-27	NK cells	human
ZFP36L1	1.99E-19	-0.725494019	0.355	0.477	5.19E-15	NK cells	human
ARL4C	8.24E-29	-0.728038523	0.428	0.552	2.15E-24	NK cells	human
ABHD17A	3.08E-34	-0.738719183	0.249	0.426	8.03E-30	NK cells	human
JUND	6.88E-36	-0.746000399	0.229	0.427	1.80E-31	NK cells	human
FGFBP2	2.53E-35	-0.7567234	0.597	0.69	6.60E-31	NK cells	human
TRDC	3.75E-40	-0.848268703	0.19	0.393	9.79E-36	NK cells	human
INTS6	2.29E-39	-0.867022938	0.156	0.35	5.97E-35	NK cells	human
EFHD2	2.80E-40	-0.871499277	0.347	0.522	7.32E-36	NK cells	human
KLF2	4.12E-62	-1.141215267	0.358	0.563	1.07E-57	NK cells	human
SCGB3A1	1.00E-11	-1.217899913	0.181	0.272	2.61E-07	NK cells	human
SCGB1A1	2.36E-32	-1.580862662	0.221	0.416	6.16E-28	NK cells	human
PTGDS	2.11E-37	-1.705203577	0.115	0.286	5.51E-33	NK cells	human
RPS4Y1	0	-2.628226236	0.001	0.626	0	NK cells	human
CD8A	2.17E-59	1.296460195	0.266	0.103	5.67E-55	T cells	human
IL7R	7.16E-59	1.139733448	0.668	0.522	1.87E-54	T cells	human
GLTSCR2	7.16E-91	0.884578701	0.455	0.192	1.87E-86	T cells	human
PCBP2	2.77E-61	0.855737779	0.549	0.398	7.23E-57	T cells	human
TSC22D3	6.27E-80	0.830227578	0.75	0.568	1.64E-75	T cells	human
LYAR	1.86E-37	0.686158058	0.281	0.149	4.86E-33	T cells	human
CREM	6.37E-10	0.664555555	0.306	0.257	1.66E-05	T cells	human
GNB2L1	8.03E-65	0.625826606	0.62	0.377	2.10E-60	T cells	human
RPS4X	4.79E-92	0.610365647	0.903	0.871	1.25E-87	T cells	human
HSP90AA1	5.04E-14	0.60271443	0.649	0.556	1.32E-09	T cells	human
TXNIP	2.02E-45	0.593681831	0.763	0.635	5.28E-41	T cells	human
CTSB	5.58E-14	-0.58896388	0.237	0.324	1.46E-09	T cells	human
MT-CO3	5.14E-34	-0.593338195	0.742	0.752	1.34E-29	T cells	human
MT-ND3	2.24E-33	-0.603006711	0.927	0.932	5.86E-29	T cells	human
CRIP1	1.48E-11	-0.605355279	0.454	0.516	3.85E-07	T cells	human
HLA-DPB1	3.47E-22	-0.606607339	0.247	0.363	9.05E-18	T cells	human
ELOB	2.73E-50	-0.607023351	0.122	0.285	7.14E-46	T cells	human
CD74	6.69E-22	-0.622751348	0.539	0.644	1.75E-17	T cells	human
SH3BGRL3	5.30E-30	-0.623929909	0.655	0.703	1.38E-25	T cells	human
H1FX	8.80E-31	-0.627762466	0.134	0.252	2.30E-26	T cells	human
ALOX5AP	2.35E-18	-0.642831323	0.377	0.471	6.13E-14	T cells	human
NPC2	3.62E-08	-0.649175617	0.26	0.315	0.000945363	T cells	human
GADD45B	2.02E-25	-0.704842844	0.247	0.352	5.27E-21	T cells	human
FTH1	4.93E-37	-0.712149143	0.711	0.767	1.29E-32	T cells	human
TIMP1	2.34E-27	-0.722252301	0.177	0.294	6.10E-23	T cells	human
ATP5MC2	4.64E-62	-0.722417774	0.117	0.294	1.21E-57	T cells	human
S100A11	1.34E-36	-0.736371859	0.528	0.635	3.50E-32	T cells	human
S100A6	1.33E-58	-0.748453971	0.766	0.835	3.47E-54	T cells	human
NOP53	2.08E-67	-0.77187225	0.109	0.284	5.43E-63	T cells	human
TYROBP	2.78E-14	-0.772168772	0.24	0.312	7.26E-10	T cells	human
LTB	7.13E-22	-0.773506909	0.26	0.356	1.86E-17	T cells	human
S100A4	3.49E-66	-0.776048436	0.765	0.825	9.11E-62	T cells	human
CTSD	1.71E-12	-0.804864045	0.301	0.382	4.46E-08	T cells	human
FOS	8.30E-72	-0.832075013	0.418	0.633	2.17E-67	T cells	human
ATP5MG	1.25E-74	-0.834040256	0.159	0.373	3.25E-70	T cells	human
CST3	2.32E-14	-0.837673262	0.23	0.297	6.05E-10	T cells	human
LGALS1	1.86E-47	-0.8584464	0.337	0.5	4.85E-43	T cells	human
HLA-DRB1	8.68E-09	-0.896142934	0.265	0.333	0.000226378	T cells	human
C1QB	6.59E-10	-0.906570354	0.213	0.264	1.72E-05	T cells	human
JUND	9.09E-51	-0.958742892	0.226	0.381	2.37E-46	T cells	human
FYB1	1.27E-79	-0.964623843	0.092	0.275	3.32E-75	T cells	human
SCGB1A1	6.06E-28	-1.094654999	0.199	0.321	1.58E-23	T cells	human
ATP5F1E	9.64E-89	-1.139022083	0.192	0.423	2.52E-84	T cells	human
RACK1	1.02E-91	-1.278140722	0.198	0.419	2.67E-87	T cells	human
FABP4	2.81E-25	-1.420498367	0.17	0.263	7.34E-21	T cells	human
RPS4Y1	0	-2.809693206	0	0.587	0	T cells	human
SFTPC	3.62E-20	1.840596543	0.72	0.373	9.44E-16	Plasma cells	human
SELK	7.80E-16	1.465754777	0.565	0.19	2.04E-11	Plasma cells	human
XIST	3.83E-25	1.421461685	0.469	0	1.00E-20	Plasma cells	human
SLPI	1.50E-07	1.322649037	0.304	0.095	0.003917925	Plasma cells	human
SFTPB	3.39E-14	1.265549033	0.493	0.165	8.85E-10	Plasma cells	human
VIMP	1.77E-14	1.193403062	0.569	0.203	4.61E-10	Plasma cells	human
SFTPA1	1.49E-09	0.961113582	0.397	0.158	3.88E-05	Plasma cells	human
DYNLL1	4.09E-07	0.915664483	0.599	0.43	0.01066163	Plasma cells	human
MT-ND4	1.50E-08	0.874931602	0.811	0.551	0.000392189	Plasma cells	human
GLTSCR2	3.96E-08	0.857520536	0.446	0.19	0.001034077	Plasma cells	human
DDIT4	1.78E-06	0.848786355	0.503	0.316	0.046508184	Plasma cells	human
TSC22D3	1.32E-06	0.830405684	0.694	0.532	0.034367297	Plasma cells	human
SHFM1	3.18E-08	0.720648908	0.372	0.133	0.000829119	Plasma cells	human
ATP5G2	7.14E-08	0.71541831	0.544	0.259	0.001863478	Plasma cells	human
JCHAIN	3.87E-09	0.706533948	0.9	0.69	0.000100916	Plasma cells	human
ATP5I	4.57E-10	0.696819237	0.524	0.222	1.19E-05	Plasma cells	human
SELM	2.99E-07	0.695329121	0.291	0.082	0.007795917	Plasma cells	human
C14orf166	3.04E-07	0.689654079	0.359	0.139	0.007940968	Plasma cells	human
SELT	8.43E-07	0.660172283	0.323	0.12	0.021988379	Plasma cells	human
ATP5E	2.36E-08	0.651937102	0.635	0.304	0.000614805	Plasma cells	human
FKBP11	1.14E-06	0.616362951	0.641	0.424	0.029776497	Plasma cells	human
FAM46C	6.86E-07	0.60886655	0.34	0.127	0.01790373	Plasma cells	human
RPL26	5.39E-07	0.592214053	0.762	0.563	0.014074065	Plasma cells	human
RPS4X	1.11E-07	0.586715692	0.883	0.848	0.002907354	Plasma cells	human
ATP5MD	1.31E-13	-0.590841913	0.079	0.316	3.42E-09	Plasma cells	human
ARID1B	2.92E-10	-0.619070856	0.11	0.323	7.61E-06	Plasma cells	human
SELENOF	1.81E-13	-0.635814249	0.064	0.285	4.72E-09	Plasma cells	human
NUP98	1.34E-06	-0.660416151	0.113	0.266	0.035070398	Plasma cells	human
NOP53	6.89E-14	-0.675115033	0.074	0.304	1.80E-09	Plasma cells	human
ZFP36L1	5.91E-08	-0.679104266	0.134	0.323	0.001542986	Plasma cells	human
PAN3	4.35E-08	-0.719240613	0.087	0.253	0.001134609	Plasma cells	human
ZBTB20	1.59E-06	-0.735043292	0.146	0.323	0.041487282	Plasma cells	human
TCF4	3.95E-07	-0.740638823	0.172	0.354	0.01030276	Plasma cells	human
ATP5MG	3.45E-13	-0.752598297	0.125	0.392	9.01E-09	Plasma cells	human
UVRAG	2.22E-12	-0.75651071	0.068	0.278	5.80E-08	Plasma cells	human
STK17B	6.04E-07	-0.773192964	0.282	0.481	0.015762931	Plasma cells	human
MT-CO1	3.20E-10	-0.776036515	0.928	0.975	8.35E-06	Plasma cells	human
SELENOS	4.82E-10	-0.776597431	0.106	0.316	1.26E-05	Plasma cells	human
ELOB	1.92E-14	-0.812751325	0.096	0.361	5.01E-10	Plasma cells	human
CYTH1	4.33E-08	-0.850994716	0.172	0.38	0.001129619	Plasma cells	human
SELENOK	5.09E-13	-0.856300275	0.108	0.361	1.33E-08	Plasma cells	human
ALOX5AP	6.83E-07	-0.868652417	0.191	0.386	0.01782891	Plasma cells	human
ATP5F1D	1.56E-13	-0.896707829	0.087	0.323	4.08E-09	Plasma cells	human
MBNL1	1.71E-06	-0.913354248	0.289	0.494	0.044637509	Plasma cells	human
DENND4A	3.29E-11	-0.915540247	0.115	0.348	8.58E-07	Plasma cells	human
MT-CO2	1.17E-07	-0.933183446	0.936	0.981	0.003061533	Plasma cells	human
CXCR4	1.40E-06	-0.954717724	0.331	0.525	0.036605774	Plasma cells	human
ZFAND3	1.95E-09	-0.965984691	0.127	0.335	5.08E-05	Plasma cells	human
FOXP1	5.02E-07	-1.029842108	0.104	0.259	0.013101344	Plasma cells	human
CRIP1	1.89E-08	-1.032627121	0.297	0.525	0.000494219	Plasma cells	human
AFF1	7.69E-08	-1.084938521	0.134	0.316	0.002006821	Plasma cells	human
CD99	1.30E-07	-1.097168642	0.31	0.525	0.003386049	Plasma cells	human
ATP5MPL	2.47E-19	-1.103349368	0.083	0.386	6.45E-15	Plasma cells	human
ATP5MC2	5.65E-18	-1.114945372	0.096	0.386	1.48E-13	Plasma cells	human
MTND1P23	2.25E-11	-1.157400299	0.064	0.253	5.87E-07	Plasma cells	human
FCER1G	5.89E-07	-1.171488424	0.178	0.354	0.015360601	Plasma cells	human
MT-RNR1	1.28E-10	-1.260193471	0.081	0.278	3.34E-06	Plasma cells	human
LINC00486	2.38E-10	-1.285301897	0.079	0.266	6.21E-06	Plasma cells	human
LINC-PINT	1.18E-06	-1.286224663	0.195	0.367	0.030813194	Plasma cells	human
CTNNB1	2.57E-08	-1.293780684	0.153	0.354	0.000671696	Plasma cells	human
ATP5ME	6.19E-10	-1.294186552	0.079	0.272	1.61E-05	Plasma cells	human
TXNRD1	4.38E-11	-1.313205727	0.17	0.405	1.14E-06	Plasma cells	human
RPS10-NUDT3	2.49E-11	-1.327244867	0.062	0.253	6.50E-07	Plasma cells	human
CTSB	1.67E-07	-1.332075965	0.27	0.481	0.004350919	Plasma cells	human
DGKI	2.03E-12	-1.357357395	0.062	0.259	5.29E-08	Plasma cells	human
RPL41P2	1.87E-12	-1.409850077	0.062	0.259	4.88E-08	Plasma cells	human
MT-RNR2	5.66E-13	-1.41628047	0.102	0.348	1.48E-08	Plasma cells	human
PLEKHA7	2.20E-11	-1.453854945	0.068	0.253	5.73E-07	Plasma cells	human
ATP5F1E	1.00E-19	-1.464472224	0.117	0.449	2.61E-15	Plasma cells	human
RACK1	1.03E-21	-1.495103665	0.113	0.462	2.69E-17	Plasma cells	human
MT-ND4L	1.97E-19	-1.496114753	0.594	0.911	5.15E-15	Plasma cells	human
RPL13AP7	1.57E-11	-1.537294565	0.066	0.259	4.08E-07	Plasma cells	human
RPL7P23	8.63E-12	-1.565115434	0.062	0.253	2.25E-07	Plasma cells	human
RPL21P75	9.52E-12	-1.572242038	0.074	0.278	2.49E-07	Plasma cells	human
RPL3P4	6.16E-14	-1.593412235	0.074	0.304	1.61E-09	Plasma cells	human
RPL13P12	8.00E-16	-1.597390026	0.066	0.31	2.09E-11	Plasma cells	human
RPL10P9	7.53E-11	-1.617036648	0.074	0.266	1.96E-06	Plasma cells	human
MT-ATP8	2.39E-12	-1.644762617	0.486	0.696	6.24E-08	Plasma cells	human
MTCO2P12	1.62E-15	-1.748700251	0.049	0.266	4.23E-11	Plasma cells	human
RPL17-C18orf32	1.09E-14	-1.756331286	0.066	0.297	2.83E-10	Plasma cells	human
CCSER1	4.29E-09	-1.75779586	0.089	0.266	0.000111944	Plasma cells	human
RPS4Y1	1.36E-62	-1.77122395	0	0.519	3.56E-58	Plasma cells	human
MTCO1P12	1.57E-16	-1.771638499	0.1	0.38	4.09E-12	Plasma cells	human
MTATP6P1	4.79E-16	-1.7807365	0.064	0.304	1.25E-11	Plasma cells	human
MTATP8P1	1.12E-13	-1.859280534	0.085	0.316	2.92E-09	Plasma cells	human
EEF1A1P5	8.45E-14	-1.989579709	0.055	0.259	2.20E-09	Plasma cells	human
RPS28P7	5.36E-14	-1.991204965	0.053	0.253	1.40E-09	Plasma cells	human
ARMC9	2.25E-14	-2.097543513	0.081	0.31	5.87E-10	Plasma cells	human
STEAP1B	7.74E-15	-2.098732971	0.072	0.304	2.02E-10	Plasma cells	human
SCHLAP1	4.94E-11	-2.141209483	0.079	0.272	1.29E-06	Plasma cells	human
RBFOX2	5.83E-16	-2.177567011	0.083	0.335	1.52E-11	Plasma cells	human
IL6ST	1.26E-13	-2.329790467	0.274	0.551	3.28E-09	Plasma cells	human
SFTPC	2.67E-216	1.613108172	0.729	0.245	6.98E-212	Dendritic cells	human
XIST	5.01E-300	1.382796664	0.565	0	1.31E-295	Dendritic cells	human
CCL17	7.95E-16	1.361170627	0.277	0.172	2.07E-11	Dendritic cells	human
HSP90AA1	3.38E-49	1.189692422	0.893	0.726	8.81E-45	Dendritic cells	human
G0S2	5.40E-13	1.000608972	0.279	0.184	1.41E-08	Dendritic cells	human
GPAT3	1.74E-34	0.987125564	0.309	0.155	4.55E-30	Dendritic cells	human
ISG15	8.29E-51	0.957630176	0.46	0.238	2.16E-46	Dendritic cells	human
UBB	7.51E-16	0.898455783	0.621	0.518	1.96E-11	Dendritic cells	human
IFITM10	3.70E-16	0.896497929	0.269	0.168	9.65E-12	Dendritic cells	human
HSPB1	9.44E-21	0.878044234	0.628	0.517	2.46E-16	Dendritic cells	human
HLA-DQA2	1.22E-72	0.825494961	0.489	0.202	3.17E-68	Dendritic cells	human
HSPE1	5.55E-43	0.79255002	0.667	0.48	1.45E-38	Dendritic cells	human
FABP5	2.56E-34	0.780654182	0.672	0.516	6.67E-30	Dendritic cells	human
CD52	7.83E-31	0.76399531	0.696	0.562	2.04E-26	Dendritic cells	human
DNAJA1	2.76E-27	0.749414212	0.6	0.448	7.19E-23	Dendritic cells	human
SFTPA2	1.83E-106	0.707221	0.366	0.071	4.79E-102	Dendritic cells	human
LY6E	7.07E-30	0.705180975	0.536	0.39	1.85E-25	Dendritic cells	human
SFTPB	7.55E-116	0.699944374	0.438	0.099	1.97E-111	Dendritic cells	human
CD109	5.25E-15	0.672768687	0.36	0.264	1.37E-10	Dendritic cells	human
SFTPA1	3.36E-103	0.651403021	0.377	0.078	8.76E-99	Dendritic cells	human
HLA-DRB5	2.32E-60	0.64564453	0.897	0.608	6.07E-56	Dendritic cells	human
TIMP1	1.72E-32	0.639715152	0.835	0.703	4.49E-28	Dendritic cells	human
HSPD1	7.88E-29	0.639487777	0.608	0.444	2.06E-24	Dendritic cells	human
ZFYVE16	1.95E-35	0.637958104	0.441	0.26	5.09E-31	Dendritic cells	human
CREM	1.12E-33	0.629352839	0.639	0.473	2.92E-29	Dendritic cells	human
HSPA1A	1.01E-10	0.62672416	0.549	0.44	2.63E-06	Dendritic cells	human
IGSF6	1.83E-65	0.617268094	0.719	0.435	4.78E-61	Dendritic cells	human
HSPH1	4.23E-17	0.604323553	0.411	0.302	1.10E-12	Dendritic cells	human
TUBA1B	4.32E-25	0.603640465	0.58	0.412	1.13E-20	Dendritic cells	human
ATP8B4	4.09E-17	0.600808054	0.293	0.183	1.07E-12	Dendritic cells	human
LST1	4.83E-66	0.598473685	0.858	0.665	1.26E-61	Dendritic cells	human
ATP5O	2.10E-44	0.58844397	0.29	0.111	5.48E-40	Dendritic cells	human
PELI1	3.71E-12	-0.587778945	0.501	0.569	9.69E-08	Dendritic cells	human
ZFAND5	2.23E-46	-0.589645051	0.725	0.802	5.82E-42	Dendritic cells	human
NAMPTP1	8.48E-15	-0.590225418	0.255	0.344	2.21E-10	Dendritic cells	human
QKI	4.60E-21	-0.590248876	0.603	0.657	1.20E-16	Dendritic cells	human
RNASEK	5.48E-47	-0.592883747	0.621	0.766	1.43E-42	Dendritic cells	human
PTPN1	3.66E-07	-0.606849491	0.589	0.603	0.009550119	Dendritic cells	human
SMAP2	4.55E-33	-0.609102189	0.573	0.667	1.19E-28	Dendritic cells	human
HIST2H2AA4	5.63E-19	-0.612157507	0.19	0.296	1.47E-14	Dendritic cells	human
CH25H	5.88E-27	-0.613199641	0.167	0.306	1.54E-22	Dendritic cells	human
RPS3AP6	1.86E-23	-0.614715674	0.288	0.414	4.84E-19	Dendritic cells	human
ZBTB16	8.40E-51	-0.617995536	0.105	0.289	2.19E-46	Dendritic cells	human
MTATP8P1	1.16E-23	-0.618134841	0.351	0.481	3.03E-19	Dendritic cells	human
DPYD	2.22E-20	-0.618984627	0.604	0.669	5.80E-16	Dendritic cells	human
UTY	2.35E-106	-0.629929153	0.019	0.259	6.14E-102	Dendritic cells	human
ACSL4	7.11E-14	-0.634529819	0.371	0.452	1.86E-09	Dendritic cells	human
RPS2P5	2.83E-30	-0.63693704	0.23	0.372	7.38E-26	Dendritic cells	human
NFKBIZ	3.21E-50	-0.645577512	0.405	0.595	8.38E-46	Dendritic cells	human
PLEKHA7	2.16E-24	-0.651925237	0.403	0.53	5.64E-20	Dendritic cells	human
FTLP3	5.05E-28	-0.652141137	0.18	0.309	1.32E-23	Dendritic cells	human
FTH1P8	2.48E-43	-0.660950365	0.099	0.259	6.47E-39	Dendritic cells	human
RPS10-NUDT3	6.08E-25	-0.661236344	0.348	0.479	1.59E-20	Dendritic cells	human
C2orf68	2.45E-28	-0.662430212	0.229	0.363	6.39E-24	Dendritic cells	human
SNX27	1.57E-26	-0.666683778	0.337	0.453	4.11E-22	Dendritic cells	human
HIPK2	1.43E-26	-0.669973114	0.388	0.508	3.73E-22	Dendritic cells	human
DDX3Y	1.62E-141	-0.671069808	0	0.278	4.23E-137	Dendritic cells	human
LDLRAD3	4.60E-42	-0.672257498	0.174	0.343	1.20E-37	Dendritic cells	human
RNF144B	5.74E-34	-0.674250063	0.436	0.579	1.50E-29	Dendritic cells	human
EPB41L3	4.59E-23	-0.677018713	0.463	0.558	1.20E-18	Dendritic cells	human
CLIP4	2.93E-32	-0.683284383	0.206	0.353	7.64E-28	Dendritic cells	human
NME2	1.59E-15	-0.693947259	0.217	0.309	4.16E-11	Dendritic cells	human
PTK2B	1.41E-37	-0.701550058	0.412	0.564	3.68E-33	Dendritic cells	human
RPS13P2	6.43E-33	-0.707584674	0.28	0.433	1.68E-28	Dendritic cells	human
CRADD	5.49E-07	-0.707707594	0.236	0.291	0.014315132	Dendritic cells	human
NAMPT	6.39E-25	-0.722526886	0.775	0.813	1.67E-20	Dendritic cells	human
CCL4	5.13E-27	-0.737029298	0.178	0.321	1.34E-22	Dendritic cells	human
SLC44A1	1.56E-29	-0.737911425	0.368	0.494	4.06E-25	Dendritic cells	human
THBS1	5.34E-38	-0.738535819	0.512	0.643	1.39E-33	Dendritic cells	human
FOS	1.01E-91	-0.741570501	0.823	0.92	2.64E-87	Dendritic cells	human
SOD2	3.33E-27	-0.746276829	0.766	0.79	8.69E-23	Dendritic cells	human
CD163L1	1.26E-33	-0.747843052	0.212	0.368	3.30E-29	Dendritic cells	human
KCNMA1	6.68E-32	-0.755780905	0.189	0.334	1.74E-27	Dendritic cells	human
ZNF609	2.85E-52	-0.755978279	0.189	0.379	7.43E-48	Dendritic cells	human
PDE4B	2.77E-36	-0.761569888	0.425	0.575	7.22E-32	Dendritic cells	human
MT2A	5.92E-15	-0.770897783	0.665	0.727	1.55E-10	Dendritic cells	human
FKBP5	1.14E-63	-0.78895113	0.643	0.78	2.96E-59	Dendritic cells	human
TPST1	5.21E-28	-0.808197109	0.159	0.29	1.36E-23	Dendritic cells	human
MRPS6	2.30E-13	-0.811120316	0.33	0.4	6.00E-09	Dendritic cells	human
IL1B	4.26E-43	-0.822538315	0.326	0.512	1.11E-38	Dendritic cells	human
RPL41P2	3.84E-30	-0.825736995	0.338	0.469	1.00E-25	Dendritic cells	human
RSF1	1.38E-35	-0.830208401	0.389	0.526	3.59E-31	Dendritic cells	human
TFRC	1.88E-18	-0.842273325	0.546	0.631	4.89E-14	Dendritic cells	human
NFKBIA	9.42E-78	-0.860210594	0.804	0.89	2.46E-73	Dendritic cells	human
LINC00486	4.22E-34	-0.865226792	0.337	0.471	1.10E-29	Dendritic cells	human
IRAK3	7.99E-67	-0.871782447	0.409	0.612	2.08E-62	Dendritic cells	human
DMXL2	2.23E-31	-0.87990413	0.272	0.407	5.81E-27	Dendritic cells	human
WDR74	7.81E-53	-0.903082678	0.181	0.374	2.04E-48	Dendritic cells	human
NLRP3	1.25E-31	-0.918214139	0.341	0.486	3.27E-27	Dendritic cells	human
FMN1	5.18E-42	-0.919996	0.317	0.487	1.35E-37	Dendritic cells	human
IL6ST	7.79E-37	-0.922172241	0.502	0.614	2.03E-32	Dendritic cells	human
DAPK1	4.41E-54	-0.931746157	0.358	0.541	1.15E-49	Dendritic cells	human
FOXO3	1.51E-27	-0.968134059	0.488	0.594	3.95E-23	Dendritic cells	human
CXCL2	1.11E-31	-1.055102331	0.506	0.608	2.88E-27	Dendritic cells	human
RBFOX2	2.71E-41	-1.070272229	0.363	0.493	7.07E-37	Dendritic cells	human
ACSL1	4.20E-46	-1.098003259	0.632	0.715	1.09E-41	Dendritic cells	human
CCL4L2	9.39E-37	-1.099357484	0.115	0.27	2.45E-32	Dendritic cells	human
OOEP	1.63E-84	-1.108220891	0.135	0.378	4.24E-80	Dendritic cells	human
EEF1A1P5	1.32E-42	-1.120900418	0.342	0.483	3.45E-38	Dendritic cells	human
ELL2	1.86E-32	-1.165402524	0.506	0.6	4.86E-28	Dendritic cells	human
MIR4300HG	6.72E-129	-1.239803134	0.084	0.413	1.75E-124	Dendritic cells	human
MTATP6P1	5.28E-58	-1.242322609	0.3	0.481	1.38E-53	Dendritic cells	human
ARMC9	9.54E-47	-1.252294025	0.356	0.495	2.49E-42	Dendritic cells	human
EREG	9.45E-36	-1.317935914	0.442	0.566	2.46E-31	Dendritic cells	human
TNFAIP3	8.76E-128	-1.367373686	0.443	0.717	2.29E-123	Dendritic cells	human
ABCA1	1.17E-43	-1.370078216	0.338	0.491	3.04E-39	Dendritic cells	human
RPS28P7	2.39E-56	-1.44339532	0.321	0.479	6.24E-52	Dendritic cells	human
RPS26P31	3.69E-97	-1.460302638	0.17	0.429	9.62E-93	Dendritic cells	human
RPS4Y1	0	-2.117804317	0.001	0.74	0	Dendritic cells	human
XIST	0	1.377168694	0.407	0	0	Monocytes	human
SFTPC	3.98E-132	1.345213938	0.649	0.357	1.04E-127	Monocytes	human
G0S2	3.88E-15	1.220068923	0.33	0.265	1.01E-10	Monocytes	human
IER3	5.88E-62	0.815895396	0.422	0.23	1.54E-57	Monocytes	human
PRELID1	2.48E-128	0.739436871	0.68	0.405	6.48E-124	Monocytes	human
SFTPB	2.04E-82	0.722358284	0.346	0.146	5.33E-78	Monocytes	human
SFTPA2	4.17E-61	0.699458805	0.251	0.103	1.09E-56	Monocytes	human
SFTPA1	2.02E-58	0.677682938	0.272	0.122	5.28E-54	Monocytes	human
TIMP1	2.24E-36	0.675557663	0.853	0.751	5.84E-32	Monocytes	human
FTH1	6.28E-101	0.668574236	0.932	0.784	1.64E-96	Monocytes	human
S100A9	5.71E-100	0.667202735	0.952	0.801	1.49E-95	Monocytes	human
ATP5O	2.09E-111	0.651447997	0.346	0.113	5.46E-107	Monocytes	human
LYZ	1.06E-72	0.639582207	0.878	0.734	2.77E-68	Monocytes	human
LSP1	4.61E-95	0.63227011	0.548	0.292	1.20E-90	Monocytes	human
GNB2L1	5.82E-109	0.611881777	0.789	0.48	1.52E-104	Monocytes	human
RPL41	7.71E-45	0.598602959	0.936	0.899	2.01E-40	Monocytes	human
RPS4X	3.91E-177	0.590601472	0.938	0.884	1.02E-172	Monocytes	human
TYMP	2.39E-96	0.588041581	0.79	0.535	6.22E-92	Monocytes	human
EIF4A1	2.94E-56	0.587331386	0.41	0.248	7.68E-52	Monocytes	human
ASAP1	1.73E-37	-0.585584938	0.198	0.316	4.51E-33	Monocytes	human
MAP4K4	5.03E-22	-0.592860364	0.171	0.254	1.31E-17	Monocytes	human
PLIN2	7.45E-15	-0.613617431	0.443	0.484	1.94E-10	Monocytes	human
MANBA	6.30E-22	-0.613755229	0.271	0.35	1.64E-17	Monocytes	human
RNASEK	2.55E-42	-0.614425383	0.452	0.559	6.65E-38	Monocytes	human
PTPRJ	1.11E-30	-0.615130199	0.17	0.273	2.90E-26	Monocytes	human
IRAK3	3.02E-28	-0.622584984	0.399	0.472	7.89E-24	Monocytes	human
IL1B	9.60E-53	-0.634356854	0.327	0.482	2.50E-48	Monocytes	human
DUSP2	1.89E-36	-0.634507962	0.207	0.324	4.92E-32	Monocytes	human
NFKBIA	8.39E-63	-0.639037029	0.702	0.751	2.19E-58	Monocytes	human
PTPN12	4.04E-18	-0.64560045	0.268	0.338	1.05E-13	Monocytes	human
OXSR1	2.96E-20	-0.651799812	0.207	0.282	7.71E-16	Monocytes	human
ACSL4	1.10E-18	-0.653353844	0.209	0.28	2.88E-14	Monocytes	human
CUX1	2.35E-26	-0.653974551	0.277	0.366	6.13E-22	Monocytes	human
RSF1	1.48E-21	-0.658056984	0.204	0.279	3.86E-17	Monocytes	human
MBNL1	1.78E-23	-0.662827419	0.468	0.506	4.65E-19	Monocytes	human
NR4A2	5.95E-54	-0.665736253	0.33	0.472	1.55E-49	Monocytes	human
FNIP2	6.44E-27	-0.666247852	0.19	0.279	1.68E-22	Monocytes	human
JUND	2.74E-41	-0.667541744	0.475	0.552	7.16E-37	Monocytes	human
SBF2	2.55E-30	-0.676078767	0.188	0.286	6.65E-26	Monocytes	human
SGK1	5.74E-23	-0.692987429	0.256	0.33	1.50E-18	Monocytes	human
CD83	1.62E-75	-0.693529061	0.246	0.427	4.22E-71	Monocytes	human
PFKFB3	6.20E-37	-0.696466592	0.289	0.399	1.62E-32	Monocytes	human
ZFAND3	1.30E-35	-0.704499753	0.23	0.344	3.38E-31	Monocytes	human
SAMSN1	3.19E-23	-0.711834798	0.607	0.623	8.33E-19	Monocytes	human
MAP2K1	3.18E-19	-0.717274464	0.379	0.431	8.29E-15	Monocytes	human
ZFAND5	3.87E-67	-0.73992695	0.521	0.619	1.01E-62	Monocytes	human
RIPK2	6.27E-28	-0.741969726	0.225	0.314	1.64E-23	Monocytes	human
ATP2B1	1.11E-13	-0.747533368	0.412	0.452	2.89E-09	Monocytes	human
PTK2B	5.57E-34	-0.755583174	0.258	0.362	1.45E-29	Monocytes	human
ELOB	2.47E-106	-0.758818959	0.103	0.309	6.43E-102	Monocytes	human
QKI	3.62E-41	-0.765009636	0.371	0.476	9.46E-37	Monocytes	human
HIPK2	1.15E-22	-0.77859677	0.249	0.321	3.00E-18	Monocytes	human
TFRC	4.57E-31	-0.783680479	0.286	0.388	1.19E-26	Monocytes	human
HIF1A	1.94E-26	-0.784080652	0.503	0.552	5.07E-22	Monocytes	human
EPB41L3	3.95E-27	-0.78417441	0.259	0.344	1.03E-22	Monocytes	human
PIK3R5	3.03E-23	-0.788677439	0.238	0.316	7.90E-19	Monocytes	human
PELI1	4.04E-22	-0.796120275	0.285	0.363	1.05E-17	Monocytes	human
ATP1B3	2.08E-43	-0.801254668	0.573	0.647	5.44E-39	Monocytes	human
CXCL8	1.42E-52	-0.805162766	0.314	0.468	3.71E-48	Monocytes	human
CTNNB1	1.36E-34	-0.806082598	0.351	0.454	3.54E-30	Monocytes	human
DAPK1	8.28E-44	-0.807812662	0.175	0.291	2.16E-39	Monocytes	human
TXNRD1	5.35E-40	-0.807968084	0.222	0.337	1.40E-35	Monocytes	human
DMXL2	2.33E-34	-0.818758993	0.319	0.413	6.08E-30	Monocytes	human
GK	2.96E-15	-0.819668071	0.396	0.439	7.72E-11	Monocytes	human
DOCK4	3.03E-58	-0.843105112	0.143	0.291	7.91E-54	Monocytes	human
SIPA1L1	8.41E-51	-0.845937328	0.234	0.375	2.19E-46	Monocytes	human
NFKBIZ	6.98E-110	-0.849678444	0.296	0.506	1.82E-105	Monocytes	human
SLC44A1	5.42E-24	-0.855234603	0.198	0.274	1.42E-19	Monocytes	human
GAB2	3.95E-49	-0.871706155	0.18	0.313	1.03E-44	Monocytes	human
SNX9	5.68E-30	-0.873781311	0.185	0.28	1.48E-25	Monocytes	human
DPYD	9.73E-30	-0.880093992	0.385	0.461	2.54E-25	Monocytes	human
ATP5MPL	4.12E-126	-0.883044351	0.092	0.308	1.08E-121	Monocytes	human
ZEB2	3.06E-48	-0.884520757	0.633	0.664	7.99E-44	Monocytes	human
ATP5F1E	7.48E-133	-0.887978854	0.142	0.402	1.95E-128	Monocytes	human
PDE4B	4.15E-33	-0.888693643	0.288	0.383	1.08E-28	Monocytes	human
ATP5MC2	2.33E-115	-0.891842087	0.09	0.292	6.07E-111	Monocytes	human
CXCR4	2.96E-88	-0.90391027	0.299	0.489	7.73E-84	Monocytes	human
MGST2	2.76E-33	-0.908199139	0.261	0.354	7.21E-29	Monocytes	human
MT2A	3.04E-28	-0.911042218	0.635	0.686	7.92E-24	Monocytes	human
MCTP1	5.16E-41	-0.917669779	0.197	0.312	1.35E-36	Monocytes	human
ZFP36	2.83E-135	-0.919702486	0.698	0.776	7.40E-131	Monocytes	human
ATP5MG	5.54E-134	-0.924454587	0.1	0.332	1.45E-129	Monocytes	human
OLR1	2.06E-41	-0.92636539	0.213	0.33	5.37E-37	Monocytes	human
RASGEF1B	1.14E-58	-0.955040579	0.211	0.36	2.97E-54	Monocytes	human
RANBP2	1.27E-23	-0.976480352	0.27	0.348	3.32E-19	Monocytes	human
PID1	2.68E-30	-0.978387413	0.162	0.253	7.00E-26	Monocytes	human
DENND5A	1.36E-40	-0.981887252	0.195	0.311	3.54E-36	Monocytes	human
ACSL1	3.58E-30	-0.991863563	0.536	0.571	9.35E-26	Monocytes	human
RPL13P12	5.04E-93	-0.992731053	0.086	0.262	1.32E-88	Monocytes	human
RPL17-C18orf32	2.65E-91	-1.004662184	0.084	0.257	6.93E-87	Monocytes	human
FNDC3B	6.45E-46	-1.015510046	0.27	0.395	1.68E-41	Monocytes	human
ARID5B	1.95E-48	-1.025956073	0.138	0.256	5.08E-44	Monocytes	human
MT-RNR2	1.99E-100	-1.031678602	0.097	0.295	5.20E-96	Monocytes	human
SIK3	1.09E-77	-1.044088735	0.15	0.323	2.84E-73	Monocytes	human
ZNF331	1.43E-36	-1.068155005	0.301	0.408	3.74E-32	Monocytes	human
RNF144B	9.11E-76	-1.074981783	0.341	0.491	2.38E-71	Monocytes	human
EREG	3.63E-24	-1.11172937	0.439	0.48	9.48E-20	Monocytes	human
PTPN1	2.90E-25	-1.1127186	0.282	0.359	7.56E-21	Monocytes	human
RPL7P23	2.09E-95	-1.143296293	0.083	0.258	5.46E-91	Monocytes	human
NFKB1	1.69E-33	-1.168984605	0.255	0.354	4.40E-29	Monocytes	human
FOXO3	1.24E-57	-1.173202176	0.249	0.39	3.24E-53	Monocytes	human
CXCL3	3.82E-64	-1.179026937	0.25	0.41	9.96E-60	Monocytes	human
MTCO1P12	1.94E-119	-1.188715027	0.098	0.313	5.07E-115	Monocytes	human
RPL13AP7	1.33E-103	-1.203437266	0.084	0.268	3.48E-99	Monocytes	human
RACK1	4.62E-154	-1.225426814	0.104	0.355	1.20E-149	Monocytes	human
JARID2	2.05E-57	-1.230348573	0.273	0.417	5.36E-53	Monocytes	human
RPL21P75	3.69E-107	-1.242965622	0.087	0.276	9.62E-103	Monocytes	human
TNFAIP3	1.33E-112	-1.260883335	0.391	0.576	3.46E-108	Monocytes	human
RPL10P9	1.65E-101	-1.262626685	0.084	0.265	4.30E-97	Monocytes	human
STEAP1B	2.73E-113	-1.274693158	0.087	0.283	7.12E-109	Monocytes	human
NLRP3	3.39E-66	-1.294614593	0.28	0.427	8.85E-62	Monocytes	human
LINC-PINT	3.14E-80	-1.329708864	0.142	0.31	8.18E-76	Monocytes	human
CCL4	5.66E-78	-1.357871946	0.121	0.281	1.48E-73	Monocytes	human
CXCL2	6.99E-79	-1.358353159	0.361	0.523	1.83E-74	Monocytes	human
SCHLAP1	4.83E-122	-1.387764605	0.095	0.311	1.26E-117	Monocytes	human
LINC01619	4.41E-111	-1.408277588	0.086	0.277	1.15E-106	Monocytes	human
MTATP8P1	1.56E-121	-1.428424478	0.089	0.29	4.07E-117	Monocytes	human
KYNU	3.22E-52	-1.450275734	0.332	0.449	8.39E-48	Monocytes	human
LINC00486	1.28E-122	-1.45486836	0.072	0.257	3.34E-118	Monocytes	human
ELL2	1.36E-71	-1.457181723	0.287	0.435	3.56E-67	Monocytes	human
ABCA1	6.41E-98	-1.589061406	0.185	0.369	1.67E-93	Monocytes	human
RPS28P7	2.16E-145	-1.805649852	0.066	0.266	5.63E-141	Monocytes	human
RBFOX2	2.15E-138	-1.907617375	0.089	0.296	5.62E-134	Monocytes	human
MTATP6P1	6.63E-160	-1.917397816	0.072	0.292	1.73E-155	Monocytes	human
ARMC9	4.40E-132	-1.929834939	0.087	0.286	1.15E-127	Monocytes	human
IL6ST	1.18E-118	-1.942802587	0.203	0.415	3.08E-114	Monocytes	human
RPS4Y1	0	-2.116855276	0.001	0.535	0	Monocytes	human
XIST	3.58E-101	2.822508381	0.644	0.002	9.33E-97	Fibroblasts	human
CXCL2	1.90E-12	2.273844688	0.257	0.107	4.97E-08	Fibroblasts	human
HSPA1A	2.32E-18	1.88870162	0.596	0.456	6.04E-14	Fibroblasts	human
HSPA1B	1.79E-08	1.513922949	0.398	0.302	0.000467736	Fibroblasts	human
DNAJB1	3.72E-17	1.374499587	0.508	0.354	9.72E-13	Fibroblasts	human
SOD2	2.51E-08	1.345191823	0.599	0.585	0.000656183	Fibroblasts	human
MT-ATP6	3.24E-36	1.334301477	0.991	0.971	8.45E-32	Fibroblasts	human
RPS17	1.14E-24	1.302316415	0.698	0.61	2.98E-20	Fibroblasts	human
HSP90AA1	1.88E-27	1.214795603	0.781	0.73	4.92E-23	Fibroblasts	human
CCL2	7.27E-10	1.116165608	0.409	0.261	1.90E-05	Fibroblasts	human
SFTPC	7.49E-09	1.045406463	0.656	0.678	0.000195471	Fibroblasts	human
MT-ND2	1.33E-43	1.012923807	0.963	0.943	3.47E-39	Fibroblasts	human
RPL27A	2.15E-38	0.937042545	0.875	0.769	5.62E-34	Fibroblasts	human
RPS20	5.68E-27	0.893445373	0.832	0.766	1.48E-22	Fibroblasts	human
MT-ND4	3.83E-24	0.885561568	0.859	0.941	9.98E-20	Fibroblasts	human
MT-CYB	2.23E-14	0.866939478	0.982	0.973	5.83E-10	Fibroblasts	human
DNAJA1	2.28E-09	0.824674924	0.485	0.401	5.95E-05	Fibroblasts	human
MT-ND3	4.15E-08	0.818821298	0.975	0.966	0.001084012	Fibroblasts	human
RPL13A	5.96E-32	0.791206354	0.936	0.873	1.55E-27	Fibroblasts	human
IFI27	2.86E-08	0.727366779	0.309	0.19	0.000747256	Fibroblasts	human
HSP90AB1	1.19E-14	0.724800312	0.752	0.735	3.12E-10	Fibroblasts	human
ATP5O	6.55E-09	0.694158416	0.263	0.143	0.000170846	Fibroblasts	human
RPS4X	8.02E-29	0.674311477	0.934	0.889	2.09E-24	Fibroblasts	human
HSPH1	5.34E-07	0.657989974	0.252	0.15	0.013931703	Fibroblasts	human
RPL7	1.57E-15	0.648407097	0.865	0.844	4.09E-11	Fibroblasts	human
MT-ND1	3.47E-10	0.635625462	0.944	0.955	9.05E-06	Fibroblasts	human
RPL21	1.85E-20	0.618148253	0.924	0.9	4.83E-16	Fibroblasts	human
SOCS3	6.93E-07	0.611880159	0.521	0.424	0.018089132	Fibroblasts	human
NR2F2	8.62E-12	-0.58635967	0.313	0.515	2.25E-07	Fibroblasts	human
ITIH5	2.37E-09	-0.588845994	0.161	0.295	6.17E-05	Fibroblasts	human
FZD1	5.32E-17	-0.591448765	0.116	0.302	1.39E-12	Fibroblasts	human
ZFP36L2	1.52E-15	-0.591525195	0.638	0.828	3.98E-11	Fibroblasts	human
CRIM1	8.90E-09	-0.596804006	0.188	0.322	0.000232226	Fibroblasts	human
PLSCR4	2.43E-21	-0.600817374	0.172	0.415	6.34E-17	Fibroblasts	human
HSPB6	1.69E-19	-0.602632828	0.204	0.435	4.40E-15	Fibroblasts	human
SRPX	1.85E-13	-0.606516113	0.2	0.39	4.83E-09	Fibroblasts	human
UACA	5.41E-12	-0.621461019	0.346	0.558	1.41E-07	Fibroblasts	human
PDE5A	5.27E-10	-0.625990606	0.195	0.34	1.38E-05	Fibroblasts	human
ZNF503	1.43E-22	-0.627143573	0.207	0.467	3.73E-18	Fibroblasts	human
EEF1G	3.09E-12	-0.629876227	0.18	0.347	8.05E-08	Fibroblasts	human
SPRY1	6.15E-15	-0.631947404	0.413	0.653	1.61E-10	Fibroblasts	human
TMEM47	1.71E-28	-0.635942441	0.169	0.456	4.46E-24	Fibroblasts	human
IGFBP7	4.97E-08	-0.655429281	0.689	0.787	0.001295899	Fibroblasts	human
MFAP2	1.12E-16	-0.658779965	0.151	0.342	2.92E-12	Fibroblasts	human
H1FX	9.08E-27	-0.6601962	0.161	0.435	2.37E-22	Fibroblasts	human
MMP2	2.12E-19	-0.662815845	0.711	0.848	5.52E-15	Fibroblasts	human
ALDH1A1	2.84E-15	-0.665134038	0.46	0.673	7.42E-11	Fibroblasts	human
TIMP3	2.98E-15	-0.665199558	0.875	0.934	7.77E-11	Fibroblasts	human
MAMDC2	3.70E-11	-0.66531958	0.38	0.571	9.67E-07	Fibroblasts	human
H1F0	1.87E-20	-0.670737034	0.156	0.379	4.87E-16	Fibroblasts	human
SOD3	4.37E-20	-0.670899609	0.57	0.794	1.14E-15	Fibroblasts	human
MYADM	2.94E-18	-0.673680133	0.315	0.562	7.68E-14	Fibroblasts	human
PLPP3	2.39E-13	-0.673999575	0.492	0.685	6.25E-09	Fibroblasts	human
TCF4	1.88E-15	-0.674612814	0.438	0.669	4.90E-11	Fibroblasts	human
RPS10	1.83E-14	-0.67585007	0.6	0.762	4.78E-10	Fibroblasts	human
NPNT	4.57E-08	-0.685695938	0.294	0.424	0.001193017	Fibroblasts	human
KITLG	2.31E-15	-0.695610261	0.143	0.322	6.02E-11	Fibroblasts	human
EDNRA	2.14E-12	-0.713358171	0.175	0.34	5.58E-08	Fibroblasts	human
MXRA8	8.20E-23	-0.720826179	0.439	0.71	2.14E-18	Fibroblasts	human
HTRA1	3.93E-17	-0.768890696	0.244	0.442	1.03E-12	Fibroblasts	human
GPNMB	1.58E-08	-0.785461684	0.294	0.433	0.000411611	Fibroblasts	human
ABI3BP	9.58E-20	-0.789727991	0.519	0.757	2.50E-15	Fibroblasts	human
BMP5	1.41E-08	-0.792934969	0.162	0.286	0.000368094	Fibroblasts	human
COL6A3	5.17E-16	-0.802135828	0.578	0.762	1.35E-11	Fibroblasts	human
ISLR	1.22E-23	-0.805672269	0.296	0.571	3.18E-19	Fibroblasts	human
CTGF	2.92E-19	-0.808491063	0.5	0.76	7.63E-15	Fibroblasts	human
PTGDS	7.54E-10	-0.824736711	0.559	0.717	1.97E-05	Fibroblasts	human
FMO2	3.77E-12	-0.826556333	0.513	0.637	9.84E-08	Fibroblasts	human
SCN7A	3.87E-10	-0.82941591	0.51	0.633	1.01E-05	Fibroblasts	human
ADH1B	4.79E-27	-0.838301827	0.881	0.902	1.25E-22	Fibroblasts	human
ZFP36L1	4.77E-19	-0.879040503	0.581	0.78	1.24E-14	Fibroblasts	human
CD99	1.19E-27	-0.884848263	0.526	0.762	3.09E-23	Fibroblasts	human
GABARAP	4.45E-15	-0.885160847	0.266	0.444	1.16E-10	Fibroblasts	human
IFITM1	4.23E-20	-0.904931162	0.123	0.322	1.10E-15	Fibroblasts	human
FN1	1.71E-08	-0.920836098	0.786	0.887	0.000446587	Fibroblasts	human
MTRNR2L12	1.25E-26	-0.942912478	0.061	0.259	3.26E-22	Fibroblasts	human
FIBIN	3.27E-21	-0.966449123	0.36	0.615	8.53E-17	Fibroblasts	human
CTSK	2.58E-12	-1.098903183	0.287	0.451	6.73E-08	Fibroblasts	human
MFAP4	2.79E-30	-1.120991825	0.68	0.857	7.28E-26	Fibroblasts	human
NME2	2.94E-30	-1.125344545	0.107	0.354	7.67E-26	Fibroblasts	human
SPARC	4.50E-22	-1.14874372	0.651	0.85	1.17E-17	Fibroblasts	human
COL1A2	1.09E-29	-1.173073471	0.814	0.934	2.85E-25	Fibroblasts	human
CTHRC1	4.97E-18	-1.254313327	0.093	0.261	1.30E-13	Fibroblasts	human
RPL17	1.09E-17	-1.444650315	0.416	0.576	2.84E-13	Fibroblasts	human
COL3A1	1.20E-11	-1.460595871	0.583	0.753	3.13E-07	Fibroblasts	human
COL1A1	1.48E-09	-1.693260741	0.577	0.717	3.87E-05	Fibroblasts	human
SELENOP	1.45E-19	-1.732049076	0.227	0.415	3.78E-15	Fibroblasts	human
RPS4Y1	5.20E-188	-2.323403845	0	0.68	1.36E-183	Fibroblasts	human
PLCG2	4.44E-50	-2.870329741	0.032	0.293	1.16E-45	Fibroblasts	human
XIST	3.17E-24	1.29058414	0.251	0	8.26E-20	B cells	human
SFTPC	1.44E-13	1.077636395	0.494	0.261	3.75E-09	B cells	human
KDM6A	3.06E-07	1.003971778	0.306	0.173	0.007975526	B cells	human
C1QA	2.61E-07	0.775233217	0.317	0.162	0.00682182	B cells	human
APOC1	3.09E-09	0.715131672	0.389	0.205	8.07E-05	B cells	human
C1QB	1.46E-07	0.632540291	0.323	0.165	0.003804473	B cells	human
HSPE1	8.18E-07	0.590823325	0.476	0.324	0.021350138	B cells	human
HSP90AA1	1.69E-06	0.586683048	0.692	0.585	0.044096655	B cells	human
RPL15P3	1.46E-06	-0.655184072	0.137	0.256	0.038152049	B cells	human
BCL11A	4.17E-08	-0.691586699	0.301	0.466	0.00108868	B cells	human
FOS	5.27E-07	-0.708554656	0.395	0.557	0.013760853	B cells	human
RPS2P5	8.55E-07	-0.725298826	0.138	0.261	0.022313291	B cells	human
RPL21P28	1.09E-06	-0.754955981	0.133	0.253	0.028516313	B cells	human
RPL7P1	7.53E-08	-0.782572261	0.125	0.261	0.001965615	B cells	human
DGKI	9.92E-07	-0.789953624	0.238	0.369	0.025884329	B cells	human
RPS3AP6	1.58E-06	-0.793670883	0.183	0.31	0.041212909	B cells	human
INTS6	5.54E-08	-0.842763822	0.124	0.261	0.001445743	B cells	human
RPS13P2	9.14E-07	-0.885645791	0.192	0.315	0.023844327	B cells	human
RPL7P9	2.12E-08	-0.902327756	0.185	0.335	0.000553808	B cells	human
SNHG5	2.63E-09	-0.949526317	0.133	0.287	6.86E-05	B cells	human
PLEKHA7	6.52E-08	-0.954547892	0.229	0.372	0.001700338	B cells	human
RPL13AP5	1.28E-06	-0.978019582	0.208	0.321	0.033334488	B cells	human
RPS10-NUDT3	3.94E-07	-1.017613017	0.273	0.392	0.01028199	B cells	human
RPS23P8	3.53E-11	-1.054850384	0.142	0.31	9.21E-07	B cells	human
RPL41P2	1.33E-07	-1.066039489	0.236	0.369	0.00347357	B cells	human
EEF1A1P5	2.96E-08	-1.099747978	0.271	0.401	0.000772401	B cells	human
RBFOX2	4.69E-08	-1.142371832	0.303	0.426	0.001222518	B cells	human
DAPK1	1.44E-18	-1.231114563	0.054	0.253	3.76E-14	B cells	human
EIF1AY	1.20E-46	-1.259542983	0	0.332	3.12E-42	B cells	human
ARMC9	6.91E-09	-1.403108337	0.297	0.409	0.000180273	B cells	human
OOEP	3.91E-21	-1.476591953	0.057	0.276	1.02E-16	B cells	human
RPS28P7	1.33E-13	-1.757169354	0.218	0.392	3.47E-09	B cells	human
MIR4300HG	8.62E-36	-1.783439375	0.02	0.31	2.25E-31	B cells	human
RPS26P31	7.37E-28	-1.881261754	0.068	0.338	1.92E-23	B cells	human
RPS4Y1	2.96E-108	-2.67955528	0	0.682	7.72E-104	B cells	human
XIST	0	2.806370804	0.564	0	0	Capillary cells	human
HBB	8.68E-150	2.731413746	0.319	0.02	2.27E-145	Capillary cells	human
HSPB1	5.34E-146	2.488772738	0.488	0.156	1.39E-141	Capillary cells	human
HSPA1A	1.29E-97	1.953035198	0.534	0.291	3.37E-93	Capillary cells	human
HSP90AA1	1.19E-129	1.800238735	0.707	0.481	3.10E-125	Capillary cells	human
CCL2	7.17E-107	1.763111742	0.338	0.065	1.87E-102	Capillary cells	human
DNAJB1	3.16E-85	1.621248958	0.42	0.173	8.25E-81	Capillary cells	human
HSPA1B	9.76E-75	1.391751065	0.404	0.164	2.55E-70	Capillary cells	human
ATF3	3.60E-106	1.355243736	0.348	0.076	9.39E-102	Capillary cells	human
HES1	2.01E-41	1.35141386	0.392	0.223	5.23E-37	Capillary cells	human
HSPH1	1.63E-97	1.270512783	0.274	0.041	4.24E-93	Capillary cells	human
MT-ATP6	1.09E-206	1.198867144	0.955	0.841	2.83E-202	Capillary cells	human
IER3	2.30E-56	1.115659195	0.26	0.079	6.00E-52	Capillary cells	human
JUND	1.53E-59	1.10478213	0.44	0.227	4.00E-55	Capillary cells	human
SFTPC	7.42E-55	1.086387018	0.598	0.401	1.94E-50	Capillary cells	human
SOD2	4.24E-35	1.082510601	0.265	0.117	1.11E-30	Capillary cells	human
IRF1	3.96E-82	1.066094796	0.479	0.213	1.03E-77	Capillary cells	human
C8orf4	1.15E-42	1.057633227	0.323	0.152	2.99E-38	Capillary cells	human
AKAP12	8.10E-41	1.044148504	0.31	0.14	2.11E-36	Capillary cells	human
DNAJA1	2.54E-71	1.032768722	0.508	0.254	6.62E-67	Capillary cells	human
SOCS3	5.31E-72	1.016894966	0.536	0.269	1.39E-67	Capillary cells	human
HSP90AB1	7.19E-68	1.00910824	0.651	0.448	1.88E-63	Capillary cells	human
SEMA3G	1.07E-63	0.983749523	0.29	0.087	2.78E-59	Capillary cells	human
MT-ND4	3.37E-99	0.969913945	0.853	0.773	8.80E-95	Capillary cells	human
RDX	7.93E-67	0.922842577	0.617	0.37	2.07E-62	Capillary cells	human
ISG15	1.33E-68	0.922122194	0.379	0.142	3.47E-64	Capillary cells	human
EMP1	2.76E-27	0.914075971	0.377	0.227	7.20E-23	Capillary cells	human
HSPD1	1.07E-55	0.892605524	0.298	0.103	2.80E-51	Capillary cells	human
TNFSF10	2.23E-44	0.861030892	0.761	0.657	5.82E-40	Capillary cells	human
EGR1	6.32E-53	0.859258669	0.281	0.096	1.65E-48	Capillary cells	human
HSPE1	5.95E-53	0.842322459	0.404	0.189	1.55E-48	Capillary cells	human
PCDH17	5.77E-59	0.827217603	0.509	0.268	1.50E-54	Capillary cells	human
BTN3A2	3.25E-53	0.792900089	0.325	0.128	8.49E-49	Capillary cells	human
SLC2A3	5.34E-33	0.790716334	0.282	0.137	1.39E-28	Capillary cells	human
SFTPA2	8.90E-56	0.788964889	0.296	0.101	2.32E-51	Capillary cells	human
BAG3	1.51E-43	0.786394502	0.262	0.098	3.95E-39	Capillary cells	human
CD93	5.41E-68	0.779966641	0.628	0.364	1.41E-63	Capillary cells	human
NAMPT	1.97E-31	0.756779584	0.337	0.176	5.14E-27	Capillary cells	human
FRMD4A	1.36E-44	0.73965286	0.279	0.107	3.56E-40	Capillary cells	human
GBP1	1.50E-45	0.737916071	0.286	0.112	3.93E-41	Capillary cells	human
ARGLU1	8.48E-33	0.724271163	0.583	0.402	2.21E-28	Capillary cells	human
RPL41	1.61E-92	0.719820203	0.815	0.627	4.19E-88	Capillary cells	human
APOL1	5.17E-53	0.717318499	0.326	0.127	1.35E-48	Capillary cells	human
DDX3X	4.14E-48	0.705196367	0.434	0.219	1.08E-43	Capillary cells	human
RAPGEF4	1.19E-40	0.700148515	0.318	0.144	3.10E-36	Capillary cells	human
LAP3	1.92E-41	0.68747188	0.517	0.304	5.01E-37	Capillary cells	human
CDKN1A	7.72E-27	0.680766231	0.302	0.157	2.01E-22	Capillary cells	human
JUN	1.34E-15	0.659617658	0.6	0.547	3.49E-11	Capillary cells	human
RALGAPA2	2.91E-23	0.639064077	0.28	0.154	7.60E-19	Capillary cells	human
ECSCR	2.54E-35	0.635313627	0.28	0.127	6.62E-31	Capillary cells	human
SERTAD1	5.51E-45	0.634404071	0.404	0.197	1.44E-40	Capillary cells	human
NEAT1	3.62E-38	0.622652256	0.79	0.673	9.44E-34	Capillary cells	human
RNF213	5.55E-38	0.619378607	0.341	0.164	1.45E-33	Capillary cells	human
PCAT19	5.87E-29	0.615635209	0.403	0.244	1.53E-24	Capillary cells	human
EIF4A1	5.79E-45	0.615489898	0.347	0.152	1.51E-40	Capillary cells	human
CCDC85B	1.90E-42	0.609718606	0.609	0.405	4.96E-38	Capillary cells	human
MT-ND1	5.34E-58	0.596793562	0.91	0.816	1.39E-53	Capillary cells	human
NES	1.48E-39	0.593634349	0.27	0.11	3.85E-35	Capillary cells	human
CCNL1	1.90E-42	0.592848264	0.44	0.237	4.97E-38	Capillary cells	human
PSME2	8.87E-45	0.592053489	0.447	0.233	2.31E-40	Capillary cells	human
DAZAP2	8.90E-14	-0.589582872	0.389	0.438	2.32E-09	Capillary cells	human
TSPAN4	1.90E-08	-0.590557118	0.267	0.308	0.000495666	Capillary cells	human
PSAP	7.96E-21	-0.592388086	0.505	0.552	2.08E-16	Capillary cells	human
CTSD	2.49E-10	-0.593219663	0.433	0.457	6.50E-06	Capillary cells	human
TAGLN2	5.74E-33	-0.60871025	0.551	0.635	1.50E-28	Capillary cells	human
MT-ATP8	1.80E-23	-0.609721111	0.56	0.615	4.68E-19	Capillary cells	human
TIMP3	2.67E-63	-0.61068638	0.771	0.847	6.98E-59	Capillary cells	human
NPC2	1.05E-13	-0.614822929	0.41	0.444	2.73E-09	Capillary cells	human
PRDX1	3.70E-23	-0.617644528	0.542	0.584	9.66E-19	Capillary cells	human
ANXA1	1.86E-21	-0.618434788	0.451	0.514	4.85E-17	Capillary cells	human
PRSS23	2.84E-10	-0.619764991	0.355	0.398	7.40E-06	Capillary cells	human
UQCR11	1.03E-11	-0.623949498	0.34	0.388	2.69E-07	Capillary cells	human
CD109	3.79E-23	-0.624425612	0.272	0.384	9.88E-19	Capillary cells	human
SPARC	5.91E-43	-0.636673305	0.698	0.764	1.54E-38	Capillary cells	human
C1QA	4.06E-08	-0.639419543	0.404	0.423	0.001060708	Capillary cells	human
TMEM204	1.20E-14	-0.643985248	0.319	0.381	3.13E-10	Capillary cells	human
EMCN	6.43E-12	-0.664650414	0.315	0.372	1.68E-07	Capillary cells	human
RPN1	3.18E-21	-0.667132375	0.312	0.405	8.30E-17	Capillary cells	human
TMEM59	4.71E-23	-0.669379373	0.442	0.507	1.23E-18	Capillary cells	human
FTH1	6.29E-36	-0.672704465	0.915	0.953	1.64E-31	Capillary cells	human
GABARAP	1.89E-15	-0.673448419	0.332	0.394	4.92E-11	Capillary cells	human
ICAM2	6.40E-21	-0.673890749	0.46	0.517	1.67E-16	Capillary cells	human
RPS10	9.40E-21	-0.675263186	0.474	0.532	2.45E-16	Capillary cells	human
CD9	6.80E-17	-0.676528742	0.289	0.371	1.77E-12	Capillary cells	human
MT1E	3.22E-22	-0.680933935	0.395	0.471	8.40E-18	Capillary cells	human
ID1	7.13E-27	-0.683447336	0.702	0.715	1.86E-22	Capillary cells	human
CNN3	4.79E-25	-0.685058819	0.401	0.493	1.25E-20	Capillary cells	human
SYPL1	1.34E-19	-0.685886634	0.257	0.345	3.49E-15	Capillary cells	human
FOXF1	4.56E-26	-0.693007342	0.336	0.439	1.19E-21	Capillary cells	human
SLCO4A1	7.74E-19	-0.704222386	0.179	0.273	2.02E-14	Capillary cells	human
TMEM100	6.78E-57	-0.705182517	0.655	0.771	1.77E-52	Capillary cells	human
TSC22D3	9.54E-18	-0.705311974	0.236	0.321	2.49E-13	Capillary cells	human
S100A10	1.66E-62	-0.708570597	0.751	0.821	4.33E-58	Capillary cells	human
LAPTM4A	6.76E-43	-0.71223025	0.539	0.635	1.76E-38	Capillary cells	human
TMBIM4	1.19E-16	-0.714038529	0.272	0.346	3.11E-12	Capillary cells	human
RBM3	1.48E-25	-0.720928906	0.302	0.407	3.87E-21	Capillary cells	human
LAMP1	9.95E-26	-0.731189572	0.343	0.437	2.60E-21	Capillary cells	human
IFITM2	2.02E-33	-0.733768475	0.796	0.804	5.27E-29	Capillary cells	human
PLLP	4.18E-22	-0.744467148	0.26	0.361	1.09E-17	Capillary cells	human
ADGRL2	1.71E-34	-0.768103254	0.266	0.4	4.45E-30	Capillary cells	human
TSPAN7	7.89E-32	-0.768479689	0.412	0.515	2.06E-27	Capillary cells	human
GPX3	4.43E-36	-0.785315921	0.604	0.682	1.16E-31	Capillary cells	human
ITM2B	6.59E-139	-0.799614628	0.878	0.944	1.72E-134	Capillary cells	human
RAB11A	6.53E-40	-0.805882814	0.487	0.575	1.70E-35	Capillary cells	human
CD36	5.84E-27	-0.815648064	0.407	0.496	1.52E-22	Capillary cells	human
HSD17B11	1.18E-22	-0.830928375	0.179	0.28	3.08E-18	Capillary cells	human
CD59	5.05E-59	-0.849782122	0.665	0.746	1.32E-54	Capillary cells	human
TINAGL1	4.27E-22	-0.864948789	0.235	0.33	1.11E-17	Capillary cells	human
ADGRF5	3.33E-45	-0.866212691	0.449	0.576	8.70E-41	Capillary cells	human
CTSL	9.18E-24	-0.877958309	0.226	0.33	2.40E-19	Capillary cells	human
MT1M	7.78E-28	-0.880962018	0.424	0.521	2.03E-23	Capillary cells	human
CD52	5.37E-14	-0.89081202	0.232	0.299	1.40E-09	Capillary cells	human
RNASEK	3.63E-23	-0.89516334	0.197	0.296	9.48E-19	Capillary cells	human
ATP6V0C	4.89E-38	-0.897371982	0.128	0.27	1.28E-33	Capillary cells	human
SARAF	3.48E-41	-0.897452576	0.243	0.391	9.07E-37	Capillary cells	human
TXNIP	1.16E-95	-0.920200651	0.757	0.834	3.02E-91	Capillary cells	human
ANXA3	4.97E-31	-0.930120641	0.195	0.315	1.30E-26	Capillary cells	human
PECAM1	9.30E-135	-0.954303033	0.58	0.832	2.43E-130	Capillary cells	human
HPGD	1.37E-56	-0.998216183	0.385	0.551	3.58E-52	Capillary cells	human
CA4	8.87E-57	-1.000385196	0.447	0.605	2.31E-52	Capillary cells	human
SRPX	1.22E-35	-1.027730839	0.17	0.308	3.19E-31	Capillary cells	human
C1QB	2.40E-18	-1.034299732	0.388	0.44	6.25E-14	Capillary cells	human
SCGB1A1	2.83E-43	-1.039042756	0.365	0.5	7.39E-39	Capillary cells	human
SCGB3A1	2.82E-17	-1.091552844	0.284	0.351	7.35E-13	Capillary cells	human
PON2	3.67E-84	-1.149304123	0.449	0.635	9.57E-80	Capillary cells	human
IL1RL1	6.09E-67	-1.152326564	0.225	0.444	1.59E-62	Capillary cells	human
CD99	2.50E-101	-1.173329101	0.476	0.659	6.53E-97	Capillary cells	human
SDPR	9.56E-62	-1.202516368	0.347	0.516	2.49E-57	Capillary cells	human
HYAL2	1.68E-104	-1.253376984	0.628	0.768	4.39E-100	Capillary cells	human
APOC1	1.99E-35	-1.281973378	0.398	0.492	5.18E-31	Capillary cells	human
PDK4	1.95E-65	-1.417159344	0.405	0.561	5.10E-61	Capillary cells	human
IFNGR1	2.70E-144	-1.420022643	0.509	0.751	7.04E-140	Capillary cells	human
C1QC	2.10E-56	-1.429800606	0.12	0.288	5.47E-52	Capillary cells	human
RPL17	1.90E-67	-1.44432792	0.248	0.426	4.95E-63	Capillary cells	human
RPS4Y1	4.91E-199	-1.930699794	0	0.316	1.28E-194	Capillary cells	human
BIRC3	3.37E-10	2.030928454	0.343	0.154	8.80E-06	Mast cells	human
AREG	2.21E-11	1.506119347	0.629	0.438	5.77E-07	Mast cells	human
XIST	6.52E-24	1.468932516	0.288	0	1.70E-19	Mast cells	human
SFTPC	1.09E-06	1.401492351	0.473	0.391	0.028441599	Mast cells	human
RGS2	9.41E-07	1.280186529	0.592	0.528	0.024556553	Mast cells	human
ATP5O	1.49E-13	1.278044944	0.262	0.05	3.89E-09	Mast cells	human
GLTSCR2	5.11E-16	1.133348609	0.41	0.127	1.33E-11	Mast cells	human
RPS17	1.84E-11	1.055568049	0.686	0.595	4.81E-07	Mast cells	human
TSC22D3	9.36E-07	0.985647061	0.629	0.532	0.024412172	Mast cells	human
SELK	2.04E-11	0.935763045	0.421	0.181	5.33E-07	Mast cells	human
RPL3	2.03E-10	0.825311149	0.831	0.799	5.29E-06	Mast cells	human
MALAT1	1.20E-12	0.817015519	0.982	0.98	3.14E-08	Mast cells	human
GNB2L1	2.77E-10	0.758452913	0.597	0.355	7.22E-06	Mast cells	human
RPL13A	5.76E-07	0.684960206	0.8	0.833	0.015021825	Mast cells	human
C19orf43	1.87E-08	0.680571532	0.348	0.154	0.00048701	Mast cells	human
RPS4X	3.26E-12	0.653358119	0.865	0.893	8.50E-08	Mast cells	human
RPS9	8.45E-11	0.610121477	0.826	0.769	2.21E-06	Mast cells	human
TXNRD1	5.49E-09	-0.589242527	0.106	0.288	0.000143141	Mast cells	human
CTSB	6.16E-07	-0.594097425	0.358	0.589	0.016072959	Mast cells	human
ATP5PD	3.00E-15	-0.598438279	0.06	0.291	7.82E-11	Mast cells	human
RPL39	7.74E-15	-0.599880207	0.847	0.96	2.02E-10	Mast cells	human
SELENOW	1.79E-13	-0.626692415	0.094	0.328	4.66E-09	Mast cells	human
RTRAF	1.40E-15	-0.628918591	0.057	0.288	3.66E-11	Mast cells	human
ATP5F1C	8.56E-15	-0.629517471	0.086	0.331	2.23E-10	Mast cells	human
ATP5F1E	1.85E-11	-0.629530992	0.2	0.478	4.83E-07	Mast cells	human
CDC42	8.26E-07	-0.630367635	0.416	0.592	0.021564714	Mast cells	human
SLC45A3	5.93E-09	-0.631571978	0.112	0.294	0.000154793	Mast cells	human
IRF2BP2	3.39E-08	-0.639656445	0.122	0.294	0.000885632	Mast cells	human
MRPS6	2.28E-08	-0.640360776	0.171	0.378	0.000594227	Mast cells	human
ATP6V0A2	1.04E-10	-0.645750924	0.114	0.324	2.72E-06	Mast cells	human
CMPK1	5.80E-12	-0.657309298	0.14	0.381	1.51E-07	Mast cells	human
MGST3	4.81E-07	-0.669354656	0.239	0.438	0.012548632	Mast cells	human
RPS21	1.96E-14	-0.680847129	0.701	0.89	5.11E-10	Mast cells	human
TRIR	7.82E-13	-0.686875465	0.117	0.358	2.04E-08	Mast cells	human
ATP5ME	9.16E-13	-0.699942408	0.112	0.348	2.39E-08	Mast cells	human
FCER1A	1.17E-10	-0.700275086	0.177	0.405	3.05E-06	Mast cells	human
FXYD5	3.14E-07	-0.707039767	0.506	0.672	0.008187717	Mast cells	human
EEF1G	1.71E-06	-0.713468136	0.169	0.328	0.044533052	Mast cells	human
S100A4	2.37E-14	-0.720547216	0.779	0.886	6.19E-10	Mast cells	human
CAVIN2	1.24E-15	-0.757043213	0.039	0.251	3.22E-11	Mast cells	human
SERPINB1	5.04E-10	-0.759541853	0.335	0.565	1.31E-05	Mast cells	human
CTSD	6.02E-08	-0.771823902	0.574	0.686	0.001570328	Mast cells	human
TPSD1	5.81E-18	-0.811628836	0.195	0.538	1.51E-13	Mast cells	human
CST3	1.87E-11	-0.81739371	0.579	0.829	4.89E-07	Mast cells	human
CD99	8.11E-14	-0.82415866	0.314	0.592	2.12E-09	Mast cells	human
SLC18A2	2.08E-09	-0.832614941	0.338	0.518	5.42E-05	Mast cells	human
NME2	1.63E-07	-0.870151901	0.112	0.264	0.004260252	Mast cells	human
RNASEK	1.91E-11	-0.920459788	0.177	0.408	4.99E-07	Mast cells	human
ATP5MG	7.22E-15	-0.929138914	0.143	0.425	1.88E-10	Mast cells	human
EIF1AY	5.84E-26	-0.943060201	0	0.258	1.52E-21	Mast cells	human
GABARAP	1.05E-08	-0.957125191	0.244	0.445	0.000274634	Mast cells	human
TXNIP	1.99E-17	-0.976982252	0.442	0.696	5.19E-13	Mast cells	human
ACTB	8.71E-20	-0.983504022	0.81	0.936	2.27E-15	Mast cells	human
RACK1	5.00E-16	-1.116280818	0.192	0.485	1.31E-11	Mast cells	human
ATP5MC2	8.53E-17	-1.142183162	0.145	0.428	2.23E-12	Mast cells	human
VIM	1.77E-16	-1.142961699	0.883	0.93	4.63E-12	Mast cells	human
CPA3	3.37E-14	-1.184705574	0.623	0.702	8.81E-10	Mast cells	human
ABCA1	5.78E-12	-1.202136637	0.083	0.284	1.51E-07	Mast cells	human
RPS4Y1	1.33E-84	-3.159024512	0	0.712	3.46E-80	Mast cells	human
HSPA1A	1.33E-23	2.031020976	0.545	0.311	3.48E-19	Lymphatic cells	human
NTS	3.63E-14	2.00734477	0.376	0.186	9.47E-10	Lymphatic cells	human
MT-RNR2	3.26E-14	1.916374154	0.252	0.08	8.52E-10	Lymphatic cells	human
HSPA1B	1.30E-27	1.816554647	0.377	0.099	3.40E-23	Lymphatic cells	human
XIST	1.19E-59	1.721231064	0.43	0	3.10E-55	Lymphatic cells	human
MTCO1P12	6.37E-14	1.607038424	0.25	0.076	1.66E-09	Lymphatic cells	human
ADAMTS9	3.76E-23	1.525366467	0.361	0.11	9.82E-19	Lymphatic cells	human
HSP90AA1	2.06E-32	1.260756734	0.788	0.584	5.38E-28	Lymphatic cells	human
IGFBP5	1.81E-11	1.24361917	0.506	0.336	4.72E-07	Lymphatic cells	human
SLC2A3	1.08E-13	1.168364672	0.395	0.199	2.81E-09	Lymphatic cells	human
AKAP12	1.20E-26	1.167118601	0.782	0.562	3.14E-22	Lymphatic cells	human
RPS17	2.11E-31	1.096253503	0.841	0.649	5.50E-27	Lymphatic cells	human
DNAJB1	1.89E-16	1.085654632	0.398	0.19	4.93E-12	Lymphatic cells	human
THSD4	7.21E-15	1.041612693	0.262	0.082	1.88E-10	Lymphatic cells	human
MT1X	1.47E-15	1.037481165	0.506	0.281	3.85E-11	Lymphatic cells	human
DNAJA1	8.02E-19	1.007181628	0.568	0.336	2.09E-14	Lymphatic cells	human
CDKN1A	1.28E-14	1.002445839	0.464	0.266	3.33E-10	Lymphatic cells	human
PLEKHG1	8.88E-08	0.96080977	0.349	0.216	0.002316496	Lymphatic cells	human
CNKSR3	1.08E-09	0.957197787	0.45	0.292	2.82E-05	Lymphatic cells	human
ST6GALNAC3	1.84E-07	0.929727266	0.39	0.262	0.00480545	Lymphatic cells	human
CCL2	1.88E-06	0.928877792	0.327	0.207	0.049029211	Lymphatic cells	human
MT2A	1.55E-07	0.905329494	0.716	0.617	0.004052714	Lymphatic cells	human
APOLD1	2.56E-19	0.880611699	0.489	0.226	6.69E-15	Lymphatic cells	human
ABLIM1	1.77E-11	0.867392385	0.374	0.201	4.62E-07	Lymphatic cells	human
KALRN	1.24E-09	0.839211188	0.366	0.203	3.23E-05	Lymphatic cells	human
HSPH1	1.03E-15	0.832258468	0.329	0.131	2.69E-11	Lymphatic cells	human
BAZ1A	6.75E-12	0.77706533	0.273	0.114	1.76E-07	Lymphatic cells	human
TGM2	5.36E-12	0.776537595	0.373	0.188	1.40E-07	Lymphatic cells	human
SOD2	1.29E-10	0.775454865	0.39	0.218	3.38E-06	Lymphatic cells	human
TSHZ2	1.30E-14	0.769359314	0.549	0.319	3.39E-10	Lymphatic cells	human
ATF3	7.41E-13	0.768137325	0.327	0.144	1.93E-08	Lymphatic cells	human
TXNRD1	8.63E-08	0.759284369	0.336	0.205	0.002252859	Lymphatic cells	human
TMTC1	1.02E-07	0.745707666	0.297	0.165	0.002665497	Lymphatic cells	human
RPL23	5.74E-20	0.730460042	0.809	0.67	1.50E-15	Lymphatic cells	human
RPL27A	5.05E-24	0.707767804	0.903	0.74	1.32E-19	Lymphatic cells	human
RBFOX2	1.05E-06	0.700533994	0.333	0.211	0.027342586	Lymphatic cells	human
JUND	3.65E-11	0.698233232	0.425	0.249	9.52E-07	Lymphatic cells	human
NTN1	5.59E-07	0.694754891	0.279	0.156	0.014594076	Lymphatic cells	human
PCAT19	1.20E-12	0.694187541	0.562	0.383	3.14E-08	Lymphatic cells	human
RPS20	1.65E-17	0.679144693	0.858	0.717	4.31E-13	Lymphatic cells	human
DLC1	2.92E-07	0.635480665	0.31	0.18	0.007608926	Lymphatic cells	human
RGS16	1.48E-06	0.605936263	0.43	0.296	0.038608341	Lymphatic cells	human
SVIL	5.46E-08	0.601589795	0.313	0.178	0.001423596	Lymphatic cells	human
FOXP1	1.66E-07	0.599273301	0.565	0.429	0.004339236	Lymphatic cells	human
MALAT1	7.24E-19	0.591597034	0.982	0.962	1.89E-14	Lymphatic cells	human
FHL3	7.77E-07	-0.585638269	0.169	0.275	0.020266111	Lymphatic cells	human
CDH5	2.51E-08	-0.596209512	0.262	0.402	0.000654641	Lymphatic cells	human
ARF5	2.35E-08	-0.600254615	0.232	0.359	0.000613601	Lymphatic cells	human
CNBP	2.82E-12	-0.605029972	0.528	0.653	7.36E-08	Lymphatic cells	human
RPN1	7.91E-10	-0.61984811	0.273	0.429	2.06E-05	Lymphatic cells	human
DAZAP2	1.29E-10	-0.629189151	0.337	0.486	3.36E-06	Lymphatic cells	human
HTRA1	3.42E-10	-0.630814452	0.199	0.349	8.91E-06	Lymphatic cells	human
LAPTM5	2.72E-10	-0.650408108	0.532	0.645	7.09E-06	Lymphatic cells	human
MT-CO3	6.39E-17	-0.654603776	0.718	0.873	1.67E-12	Lymphatic cells	human
GRN	2.62E-11	-0.663713823	0.541	0.649	6.83E-07	Lymphatic cells	human
NPC2	7.49E-15	-0.675358527	0.587	0.706	1.96E-10	Lymphatic cells	human
MIF	1.02E-09	-0.676114355	0.413	0.548	2.66E-05	Lymphatic cells	human
SMAD1	4.85E-11	-0.679686804	0.391	0.56	1.27E-06	Lymphatic cells	human
TIE1	1.08E-08	-0.707355532	0.321	0.461	0.000282153	Lymphatic cells	human
FSCN1	6.05E-10	-0.721170615	0.45	0.571	1.58E-05	Lymphatic cells	human
RPS26	1.67E-17	-0.72478816	0.794	0.854	4.36E-13	Lymphatic cells	human
A2M	4.53E-09	-0.730214138	0.411	0.533	0.000118292	Lymphatic cells	human
LAPTM4A	5.66E-16	-0.731514198	0.637	0.729	1.48E-11	Lymphatic cells	human
H1F0	5.47E-08	-0.740133035	0.242	0.368	0.001426222	Lymphatic cells	human
CD99	6.65E-23	-0.74737987	0.738	0.818	1.74E-18	Lymphatic cells	human
SOX18	1.06E-12	-0.747990744	0.125	0.279	2.78E-08	Lymphatic cells	human
IGFBP2	1.71E-13	-0.758998185	0.142	0.313	4.46E-09	Lymphatic cells	human
PRCP	1.80E-13	-0.759049486	0.381	0.548	4.69E-09	Lymphatic cells	human
PCBP2	2.41E-13	-0.770155999	0.535	0.655	6.29E-09	Lymphatic cells	human
SEPP1	2.78E-09	-0.776420444	0.413	0.529	7.27E-05	Lymphatic cells	human
CALCRL	2.74E-10	-0.794911086	0.56	0.655	7.16E-06	Lymphatic cells	human
IGFBP7	6.85E-25	-0.801987925	0.933	0.951	1.79E-20	Lymphatic cells	human
ATP6V0C	1.26E-16	-0.802326879	0.09	0.266	3.29E-12	Lymphatic cells	human
TIMP3	1.49E-21	-0.815570449	0.811	0.882	3.90E-17	Lymphatic cells	human
FABP4	4.78E-11	-0.820483549	0.502	0.634	1.25E-06	Lymphatic cells	human
MT-ND4L	2.21E-12	-0.850972233	0.697	0.767	5.75E-08	Lymphatic cells	human
CTGF	1.86E-08	-0.86052411	0.152	0.277	0.000484313	Lymphatic cells	human
FABP5	1.97E-07	-0.888278098	0.649	0.683	0.005140187	Lymphatic cells	human
HS3ST1	4.65E-13	-0.915162611	0.337	0.495	1.21E-08	Lymphatic cells	human
STMN1	1.00E-19	-0.962057675	0.59	0.725	2.62E-15	Lymphatic cells	human
GABARAP	8.60E-16	-1.112650395	0.312	0.476	2.24E-11	Lymphatic cells	human
CCL14	3.70E-13	-1.118436032	0.115	0.271	9.66E-09	Lymphatic cells	human
PNPLA2	7.96E-17	-1.135377169	0.34	0.52	2.08E-12	Lymphatic cells	human
NME2	1.78E-24	-1.150226803	0.125	0.381	4.65E-20	Lymphatic cells	human
CD34	4.64E-21	-1.152990236	0.183	0.408	1.21E-16	Lymphatic cells	human
MT-ATP8	2.46E-14	-1.226510357	0.467	0.59	6.42E-10	Lymphatic cells	human
RPL17	2.22E-20	-1.427753993	0.435	0.588	5.80E-16	Lymphatic cells	human
SCGB3A1	5.59E-12	-1.599585722	0.27	0.429	1.46E-07	Lymphatic cells	human
SCGB1A1	1.37E-25	-1.776944967	0.289	0.543	3.57E-21	Lymphatic cells	human
RPS4Y1	2.04E-155	-2.895092381	0.001	0.738	5.34E-151	Lymphatic cells	human
HBB	2.22E-17	2.813460611	0.311	0.044	5.79E-13	Smooth muscle cells	human
XIST	2.90E-26	1.766119121	0.35	0	7.58E-22	Smooth muscle cells	human
MT-ATP6	4.85E-34	1.452371018	0.924	0.769	1.27E-29	Smooth muscle cells	human
MT-ND1	2.05E-24	1.185276013	0.886	0.693	5.35E-20	Smooth muscle cells	human
MYH11	2.31E-08	1.011085977	0.67	0.526	0.000601881	Smooth muscle cells	human
MT-ND4	5.07E-17	0.945422406	0.854	0.693	1.32E-12	Smooth muscle cells	human
MT-CO3	2.39E-20	0.908658442	0.915	0.789	6.23E-16	Smooth muscle cells	human
MT-CYB	4.66E-17	0.87439409	0.93	0.785	1.22E-12	Smooth muscle cells	human
HSPB1	9.09E-07	0.847738497	0.759	0.689	0.023724384	Smooth muscle cells	human
MT-ND2	1.40E-12	0.815846691	0.869	0.685	3.65E-08	Smooth muscle cells	human
RPL41	5.74E-12	0.786793153	0.818	0.713	1.50E-07	Smooth muscle cells	human
NOTCH3	1.68E-07	0.725092739	0.434	0.235	0.00437242	Smooth muscle cells	human
MT-CO1	9.14E-15	0.706781303	0.928	0.841	2.38E-10	Smooth muscle cells	human
RPL39	2.93E-08	-0.600886295	0.786	0.888	0.000764559	Smooth muscle cells	human
APOE	7.37E-10	-0.647312979	0.326	0.562	1.92E-05	Smooth muscle cells	human
CHPT1	1.55E-07	-0.673961635	0.144	0.295	0.004031525	Smooth muscle cells	human
FTH1	2.21E-13	-0.768133576	0.958	0.98	5.77E-09	Smooth muscle cells	human
CD99	3.15E-07	-0.771519966	0.436	0.566	0.008225569	Smooth muscle cells	human
PPP1CB	1.47E-06	-0.821054162	0.394	0.526	0.038244283	Smooth muscle cells	human
RPS10	1.47E-10	-0.880000348	0.534	0.705	3.83E-06	Smooth muscle cells	human
HLA-DRB1	2.77E-07	-1.059530946	0.197	0.351	0.007229953	Smooth muscle cells	human
C1QA	9.26E-07	-1.072037869	0.267	0.406	0.024157157	Smooth muscle cells	human
TMEM106C	3.73E-07	-1.190729171	0.223	0.367	0.009745527	Smooth muscle cells	human
EEF1G	5.82E-08	-1.207582542	0.176	0.323	0.001519334	Smooth muscle cells	human
HLA-DRA	6.15E-12	-1.293706508	0.303	0.502	1.61E-07	Smooth muscle cells	human
C1QB	1.43E-08	-1.302621488	0.237	0.398	0.000373136	Smooth muscle cells	human
NME2	9.11E-16	-1.481570278	0.136	0.371	2.38E-11	Smooth muscle cells	human
APOC1	4.09E-15	-1.4888293	0.28	0.51	1.07E-10	Smooth muscle cells	human
SCGB3A1	2.75E-09	-1.517519051	0.218	0.386	7.17E-05	Smooth muscle cells	human
CD74	9.54E-19	-1.726248511	0.358	0.602	2.49E-14	Smooth muscle cells	human
C1QC	6.68E-12	-1.738164266	0.081	0.251	1.74E-07	Smooth muscle cells	human
RPL17	1.24E-17	-1.765253962	0.352	0.578	3.23E-13	Smooth muscle cells	human
SCGB1A1	4.79E-20	-2.193689706	0.241	0.53	1.25E-15	Smooth muscle cells	human
RPS4Y1	4.45E-63	-2.751049169	0	0.458	1.16E-58	Smooth muscle cells	human
RPS4Y1	9.37E-09	-2.864727797	0	0.733	0.00024459	Neuroendocrine cells	human
SFTPC	0	2.255098464	0.582	0.085	0	Neutrophils	human
MT-ND4	3.34E-52	1.33874871	0.266	0.109	8.71E-48	Neutrophils	human
IFITM10	3.95E-89	1.297246268	0.389	0.162	1.03E-84	Neutrophils	human
XIST	7.51E-251	1.278511639	0.315	0	1.96E-246	Neutrophils	human
HLA-DRB5	7.01E-165	1.22971814	0.567	0.205	1.83E-160	Neutrophils	human
UBB	6.68E-16	1.121701919	0.312	0.227	1.74E-11	Neutrophils	human
MT-CO3	2.21E-47	1.115131081	0.268	0.111	5.77E-43	Neutrophils	human
FTH1	2.57E-22	1.060504653	0.494	0.375	6.70E-18	Neutrophils	human
LYZ	8.72E-32	1.052881096	0.567	0.428	2.27E-27	Neutrophils	human
CD52	8.06E-107	1.051027147	0.74	0.489	2.10E-102	Neutrophils	human
S100A9	1.73E-56	1.041775069	0.825	0.668	4.50E-52	Neutrophils	human
MSR1	1.96E-71	1.031403378	0.515	0.268	5.12E-67	Neutrophils	human
S100A8	1.13E-36	1.025068548	0.775	0.642	2.95E-32	Neutrophils	human
FABP5	1.72E-56	0.963098656	0.391	0.201	4.49E-52	Neutrophils	human
C1QA	3.65E-67	0.961090863	0.575	0.341	9.52E-63	Neutrophils	human
PPARG	3.68E-66	0.939674825	0.545	0.321	9.60E-62	Neutrophils	human
BTG1	1.57E-37	0.926135806	0.262	0.128	4.10E-33	Neutrophils	human
SFTPA1	2.55E-186	0.878963148	0.302	0.023	6.64E-182	Neutrophils	human
RETN	1.05E-53	0.865936625	0.442	0.239	2.74E-49	Neutrophils	human
ZFYVE16	8.49E-83	0.845067499	0.44	0.199	2.22E-78	Neutrophils	human
PAPSS2	1.64E-46	0.843332653	0.402	0.223	4.28E-42	Neutrophils	human
LY6E	1.25E-54	0.838546633	0.32	0.148	3.27E-50	Neutrophils	human
DNMBP	4.65E-24	0.83822519	0.389	0.27	1.21E-19	Neutrophils	human
CST3	3.00E-150	0.834277491	0.886	0.729	7.82E-146	Neutrophils	human
C1QB	1.33E-56	0.829038345	0.509	0.289	3.46E-52	Neutrophils	human
CFD	2.61E-99	0.828390933	0.499	0.218	6.81E-95	Neutrophils	human
TSPO	7.03E-106	0.822312211	0.76	0.552	1.83E-101	Neutrophils	human
FNDC3A	5.32E-40	0.822295406	0.587	0.453	1.39E-35	Neutrophils	human
CYBA	3.01E-142	0.817714128	0.879	0.758	7.85E-138	Neutrophils	human
SFTPA2	3.98E-169	0.815637843	0.275	0.02	1.04E-164	Neutrophils	human
SFTPB	6.25E-162	0.810042684	0.298	0.033	1.63E-157	Neutrophils	human
PITPNC1	8.33E-42	0.800445695	0.423	0.255	2.17E-37	Neutrophils	human
ISG15	8.34E-65	0.800181075	0.312	0.121	2.18E-60	Neutrophils	human
LMNA	3.77E-86	0.792791286	0.531	0.259	9.84E-82	Neutrophils	human
APOE	5.26E-23	0.766137776	0.522	0.401	1.37E-18	Neutrophils	human
FBP1	9.39E-60	0.753368844	0.452	0.242	2.45E-55	Neutrophils	human
TYMP	1.69E-61	0.744801931	0.404	0.198	4.40E-57	Neutrophils	human
CLIC1	1.52E-42	0.735746646	0.252	0.111	3.98E-38	Neutrophils	human
CD109	2.27E-45	0.732230687	0.309	0.152	5.91E-41	Neutrophils	human
PLCB1	4.83E-45	0.706848818	0.272	0.121	1.26E-40	Neutrophils	human
PYCARD	6.75E-91	0.700875635	0.546	0.267	1.76E-86	Neutrophils	human
ANPEP	5.02E-71	0.697342484	0.62	0.355	1.31E-66	Neutrophils	human
CCDC30	2.32E-47	0.692032332	0.333	0.174	6.05E-43	Neutrophils	human
GPCPD1	1.92E-43	0.688769836	0.812	0.712	5.01E-39	Neutrophils	human
DOCK10	3.63E-50	0.685496001	0.425	0.23	9.47E-46	Neutrophils	human
APOC1	1.22E-48	0.685410947	0.633	0.434	3.19E-44	Neutrophils	human
S100A4	3.37E-81	0.678670634	0.896	0.852	8.79E-77	Neutrophils	human
LST1	6.30E-75	0.676911864	0.739	0.524	1.64E-70	Neutrophils	human
H3F3B	2.56E-86	0.672039256	0.86	0.732	6.69E-82	Neutrophils	human
TMSB4X	2.42E-71	0.660566517	0.963	0.967	6.32E-67	Neutrophils	human
PLAC8	6.77E-54	0.656860051	0.261	0.1	1.77E-49	Neutrophils	human
CHN2	4.03E-38	0.635657412	0.316	0.166	1.05E-33	Neutrophils	human
TIMP1	2.05E-45	0.632811977	0.828	0.675	5.35E-41	Neutrophils	human
FCN1	1.46E-41	0.631582039	0.545	0.359	3.82E-37	Neutrophils	human
FCGRT	2.84E-71	0.631486713	0.671	0.431	7.41E-67	Neutrophils	human
RPS4X	1.23E-80	0.623565133	0.862	0.797	3.20E-76	Neutrophils	human
CRIP1	6.23E-26	0.605692825	0.604	0.46	1.63E-21	Neutrophils	human
CALM1	9.03E-38	0.595831634	0.612	0.454	2.36E-33	Neutrophils	human
CTSH	5.38E-54	0.592259933	0.49	0.281	1.40E-49	Neutrophils	human
FABP4	2.74E-76	0.591203124	0.303	0.1	7.14E-72	Neutrophils	human
STK10	1.00E-30	0.590966242	0.525	0.368	2.62E-26	Neutrophils	human
MT-ND1	2.72E-67	0.587769883	0.964	0.916	7.09E-63	Neutrophils	human
PDE4A	4.98E-21	-0.589558491	0.31	0.403	1.30E-16	Neutrophils	human
ID2	1.98E-13	-0.591812739	0.425	0.465	5.18E-09	Neutrophils	human
SNHG5	7.67E-30	-0.594203355	0.416	0.537	2.00E-25	Neutrophils	human
OLR1	4.06E-28	-0.596116563	0.627	0.671	1.06E-23	Neutrophils	human
HIPK2	1.10E-36	-0.599031159	0.455	0.577	2.88E-32	Neutrophils	human
NAIP	7.97E-21	-0.599160143	0.213	0.308	2.08E-16	Neutrophils	human
SSH2	4.14E-27	-0.601953238	0.404	0.505	1.08E-22	Neutrophils	human
OTUD1	7.19E-09	-0.603883604	0.221	0.266	0.00018758	Neutrophils	human
C3AR1	2.11E-16	-0.607712111	0.236	0.313	5.49E-12	Neutrophils	human
MPHOSPH6	2.46E-20	-0.628062212	0.258	0.342	6.43E-16	Neutrophils	human
SLC44A1	5.44E-40	-0.633459176	0.356	0.505	1.42E-35	Neutrophils	human
RPL41P1	1.29E-37	-0.63524614	0.136	0.277	3.38E-33	Neutrophils	human
MT1X	6.57E-18	-0.637325507	0.262	0.344	1.71E-13	Neutrophils	human
ARID5B	1.04E-20	-0.640537349	0.43	0.515	2.72E-16	Neutrophils	human
RPS13P2	2.74E-38	-0.642986582	0.387	0.513	7.15E-34	Neutrophils	human
PABPC4	2.04E-27	-0.647780253	0.326	0.419	5.33E-23	Neutrophils	human
ADM	3.55E-23	-0.651336474	0.245	0.353	9.25E-19	Neutrophils	human
RAB7A	5.49E-17	-0.651727752	0.711	0.72	1.43E-12	Neutrophils	human
IFNGR2	3.20E-29	-0.652908812	0.503	0.572	8.36E-25	Neutrophils	human
SNX27	9.95E-25	-0.65576612	0.326	0.412	2.60E-20	Neutrophils	human
ZFP36L2	7.41E-26	-0.667191988	0.41	0.504	1.93E-21	Neutrophils	human
SMAP2	1.83E-50	-0.667536737	0.388	0.548	4.76E-46	Neutrophils	human
PID1	2.75E-29	-0.668919397	0.37	0.492	7.17E-25	Neutrophils	human
ATP6V1B2	2.79E-27	-0.669317694	0.356	0.448	7.27E-23	Neutrophils	human
IER5	2.14E-09	-0.678098156	0.256	0.316	5.59E-05	Neutrophils	human
BHLHE40	3.46E-25	-0.686810466	0.216	0.318	9.03E-21	Neutrophils	human
IRAK3	1.59E-59	-0.68795126	0.478	0.646	4.14E-55	Neutrophils	human
SMIM3	5.85E-40	-0.691723733	0.184	0.331	1.53E-35	Neutrophils	human
ZNF609	5.06E-51	-0.695562703	0.185	0.357	1.32E-46	Neutrophils	human
BASP1	4.11E-37	-0.698780126	0.518	0.613	1.07E-32	Neutrophils	human
SUSD6	2.09E-33	-0.702357106	0.274	0.403	5.44E-29	Neutrophils	human
GPR132	5.28E-23	-0.70241591	0.21	0.309	1.38E-18	Neutrophils	human
RANBP2	1.87E-12	-0.703386293	0.44	0.477	4.88E-08	Neutrophils	human
IL1R2	1.74E-62	-0.704710601	0.28	0.52	4.54E-58	Neutrophils	human
SLC39A8	2.34E-24	-0.70644294	0.172	0.276	6.10E-20	Neutrophils	human
TPST1	1.51E-45	-0.710652503	0.277	0.447	3.95E-41	Neutrophils	human
ELL2	8.37E-71	-0.712999242	0.671	0.793	2.19E-66	Neutrophils	human
PIK3AP1	1.67E-25	-0.71472828	0.248	0.352	4.35E-21	Neutrophils	human
AQP9	2.28E-28	-0.717850062	0.266	0.373	5.95E-24	Neutrophils	human
FTLP3	4.27E-35	-0.718506826	0.269	0.404	1.11E-30	Neutrophils	human
LPXN	2.67E-28	-0.719146653	0.298	0.4	6.97E-24	Neutrophils	human
DPYD	1.15E-50	-0.71946429	0.606	0.715	2.99E-46	Neutrophils	human
ZBTB16	2.35E-54	-0.723386898	0.088	0.257	6.14E-50	Neutrophils	human
CEBPB	5.52E-71	-0.723892202	0.773	0.835	1.44E-66	Neutrophils	human
RGS1	1.89E-41	-0.729775791	0.169	0.323	4.93E-37	Neutrophils	human
CXCL3	1.57E-34	-0.730049601	0.539	0.63	4.09E-30	Neutrophils	human
CRADD	9.17E-16	-0.733974779	0.337	0.413	2.39E-11	Neutrophils	human
PTPN1	1.19E-26	-0.736469153	0.572	0.622	3.10E-22	Neutrophils	human
IL6ST	2.93E-103	-0.74957628	0.719	0.849	7.64E-99	Neutrophils	human
RPL41P2	6.48E-62	-0.750927244	0.498	0.658	1.69E-57	Neutrophils	human
VEGFA	4.42E-29	-0.753914102	0.299	0.407	1.15E-24	Neutrophils	human
C2orf68	1.42E-23	-0.755143119	0.292	0.388	3.71E-19	Neutrophils	human
RIN2	1.23E-33	-0.76543821	0.211	0.339	3.22E-29	Neutrophils	human
FKBP5	1.23E-83	-0.767244481	0.43	0.654	3.21E-79	Neutrophils	human
SLC1A3	4.00E-37	-0.773304094	0.195	0.333	1.04E-32	Neutrophils	human
HIST2H2AA4	2.97E-21	-0.77336596	0.256	0.352	7.74E-17	Neutrophils	human
RNF144B	1.26E-93	-0.774597886	0.449	0.695	3.28E-89	Neutrophils	human
FOS	2.23E-81	-0.775792381	0.785	0.862	5.82E-77	Neutrophils	human
CCDC200	2.62E-28	-0.776467704	0.23	0.354	6.83E-24	Neutrophils	human
RIPK2	2.99E-39	-0.77816887	0.388	0.501	7.80E-35	Neutrophils	human
BCL2A1	5.64E-44	-0.783718912	0.522	0.621	1.47E-39	Neutrophils	human
LDLRAD3	5.00E-46	-0.785253033	0.213	0.374	1.30E-41	Neutrophils	human
DUSP1	2.82E-110	-0.789219776	0.834	0.912	7.36E-106	Neutrophils	human
SDC4	8.78E-45	-0.797486373	0.223	0.376	2.29E-40	Neutrophils	human
CTSB	2.10E-124	-0.797532494	0.854	0.917	5.47E-120	Neutrophils	human
SLC38A2	2.34E-34	-0.807425397	0.262	0.384	6.10E-30	Neutrophils	human
DUSP2	2.38E-31	-0.814620974	0.246	0.369	6.20E-27	Neutrophils	human
ZFAND5	5.62E-61	-0.825167798	0.543	0.649	1.47E-56	Neutrophils	human
CXCL8	4.46E-61	-0.828594314	0.541	0.719	1.16E-56	Neutrophils	human
CD163L1	1.98E-58	-0.829844144	0.356	0.541	5.16E-54	Neutrophils	human
KYNU	3.05E-72	-0.84888649	0.678	0.799	7.97E-68	Neutrophils	human
WTAP	3.52E-26	-0.852069365	0.383	0.46	9.19E-22	Neutrophils	human
LINC00486	2.12E-105	-0.877559394	0.546	0.73	5.54E-101	Neutrophils	human
TNFAIP8	1.71E-41	-0.892166923	0.199	0.343	4.46E-37	Neutrophils	human
MCTP1	2.19E-39	-0.893119346	0.394	0.524	5.73E-35	Neutrophils	human
FMN1	1.01E-84	-0.897301901	0.327	0.564	2.62E-80	Neutrophils	human
ALDH1A2	1.79E-43	-0.915220999	0.232	0.38	4.66E-39	Neutrophils	human
EEF1A1P5	1.05E-92	-0.922103115	0.493	0.682	2.73E-88	Neutrophils	human
DMXL2	7.06E-63	-0.926305253	0.423	0.589	1.84E-58	Neutrophils	human
RBFOX2	7.48E-120	-0.945823078	0.613	0.78	1.95E-115	Neutrophils	human
ACSL1	6.13E-112	-0.955365717	0.671	0.814	1.60E-107	Neutrophils	human
RSF1	2.24E-52	-0.963882836	0.292	0.451	5.83E-48	Neutrophils	human
CCL20	1.18E-48	-0.968636981	0.324	0.493	3.08E-44	Neutrophils	human
SOD2	5.59E-154	-0.977164713	0.777	0.883	1.46E-149	Neutrophils	human
MTATP6P1	2.24E-145	-0.982753996	0.566	0.824	5.84E-141	Neutrophils	human
RPS26	2.65E-139	-1.007622287	0.667	0.8	6.92E-135	Neutrophils	human
CLIC4	1.45E-47	-1.041328613	0.198	0.351	3.79E-43	Neutrophils	human
GCH1	3.76E-48	-1.054137596	0.133	0.289	9.81E-44	Neutrophils	human
CH25H	4.72E-54	-1.054691093	0.103	0.27	1.23E-49	Neutrophils	human
PDE4B	2.96E-97	-1.056039683	0.462	0.657	7.71E-93	Neutrophils	human
NFKB1	2.10E-63	-1.066965626	0.438	0.598	5.49E-59	Neutrophils	human
THBS1	1.62E-136	-1.075416902	0.629	0.858	4.24E-132	Neutrophils	human
RHOH	3.15E-61	-1.088320666	0.13	0.31	8.22E-57	Neutrophils	human
FTH1P8	6.67E-88	-1.099135404	0.139	0.372	1.74E-83	Neutrophils	human
MIR155HG	7.31E-48	-1.101978512	0.123	0.273	1.91E-43	Neutrophils	human
DAPK1	7.25E-103	-1.145484875	0.313	0.543	1.89E-98	Neutrophils	human
ARMC9	4.93E-149	-1.154346656	0.577	0.762	1.29E-144	Neutrophils	human
PTGS2	3.17E-47	-1.197639074	0.121	0.271	8.27E-43	Neutrophils	human
FTH1P20	1.18E-86	-1.206059405	0.165	0.398	3.07E-82	Neutrophils	human
CXCR4	3.46E-102	-1.221121351	0.362	0.595	9.02E-98	Neutrophils	human
NFKBIZ	4.60E-122	-1.254373546	0.315	0.58	1.20E-117	Neutrophils	human
CCL4	1.68E-92	-1.27841613	0.136	0.385	4.38E-88	Neutrophils	human
IRAK2	6.78E-87	-1.282958329	0.198	0.426	1.77E-82	Neutrophils	human
ZFP36	3.31E-163	-1.312481296	0.635	0.807	8.64E-159	Neutrophils	human
ABCA1	8.63E-149	-1.332359927	0.47	0.72	2.25E-144	Neutrophils	human
OOEP	2.78E-128	-1.340609486	0.17	0.457	7.27E-124	Neutrophils	human
SERPINB2	8.21E-54	-1.350902809	0.096	0.264	2.14E-49	Neutrophils	human
RPS28P7	5.06E-165	-1.351572127	0.486	0.711	1.32E-160	Neutrophils	human
MT2A	7.74E-67	-1.35582387	0.643	0.751	2.02E-62	Neutrophils	human
FAM177B	6.36E-100	-1.391834034	0.133	0.375	1.66E-95	Neutrophils	human
MIR4300HG	1.55E-177	-1.402155314	0.13	0.513	4.04E-173	Neutrophils	human
WDR74	3.67E-82	-1.427867657	0.161	0.378	9.58E-78	Neutrophils	human
MRPS6	7.38E-70	-1.449514434	0.199	0.387	1.93E-65	Neutrophils	human
NLRP3	9.74E-95	-1.460424463	0.389	0.589	2.54E-90	Neutrophils	human
IL1B	6.21E-143	-1.491575266	0.354	0.64	1.62E-138	Neutrophils	human
CXCL2	3.14E-99	-1.528247342	0.567	0.7	8.19E-95	Neutrophils	human
RPS4Y1	1.49E-253	-1.611414583	0.002	0.428	3.90E-249	Neutrophils	human
EREG	1.69E-143	-1.65453505	0.543	0.738	4.40E-139	Neutrophils	human
RPS26P31	9.44E-185	-1.66598295	0.219	0.556	2.46E-180	Neutrophils	human
CCL4L2	7.40E-89	-1.789955331	0.092	0.319	1.93E-84	Neutrophils	human
NFKBIA	6.43E-276	-1.805325609	0.595	0.867	1.68E-271	Neutrophils	human
TNFAIP3	6.29E-282	-1.92726692	0.374	0.767	1.64E-277	Neutrophils	human
HBB	3.96E-96	1.376822743	0.292	0.015	1.03E-91	NK T cells	human
XIST	2.79E-97	1.360372814	0.269	0	7.29E-93	NK T cells	human
COTL1	2.44E-39	0.883252351	0.512	0.317	6.36E-35	NK T cells	human
CD8A	1.48E-45	0.847388762	0.598	0.412	3.87E-41	NK T cells	human
PCBP2	5.36E-62	0.79697199	0.69	0.488	1.40E-57	NK T cells	human
CREM	3.77E-11	0.662970787	0.365	0.273	9.83E-07	NK T cells	human
GZMB	2.31E-16	0.659552872	0.624	0.515	6.04E-12	NK T cells	human
GNB2L1	2.38E-62	0.659042802	0.778	0.52	6.22E-58	NK T cells	human
RPS4X	3.66E-119	0.650152429	0.947	0.944	9.55E-115	NK T cells	human
ATP5B	6.38E-55	0.633671727	0.448	0.172	1.67E-50	NK T cells	human
SMCHD1	1.06E-26	0.631244568	0.502	0.332	2.75E-22	NK T cells	human
SYAP1	2.12E-28	0.618811962	0.339	0.169	5.54E-24	NK T cells	human
ATP5A1	3.25E-52	0.614111277	0.387	0.135	8.48E-48	NK T cells	human
SH2D2A	4.94E-40	0.614106222	0.414	0.201	1.29E-35	NK T cells	human
PSMB10	9.01E-39	0.60848621	0.45	0.251	2.35E-34	NK T cells	human
CD8B	4.48E-31	0.608083333	0.521	0.341	1.17E-26	NK T cells	human
UCP2	1.65E-29	0.593650133	0.518	0.355	4.31E-25	NK T cells	human
LIMD2	1.81E-26	0.591568442	0.552	0.412	4.72E-22	NK T cells	human
H1FX	3.86E-15	-0.606078657	0.177	0.273	1.01E-10	NK T cells	human
ELOB	7.59E-61	-0.609520991	0.059	0.254	1.98E-56	NK T cells	human
JUN	5.53E-29	-0.616996774	0.427	0.578	1.44E-24	NK T cells	human
TRBC2	1.05E-17	-0.619013829	0.439	0.535	2.75E-13	NK T cells	human
S100A11	6.61E-15	-0.652632041	0.559	0.617	1.73E-10	NK T cells	human
MTRNR2L12	2.54E-23	-0.696675008	0.131	0.252	6.64E-19	NK T cells	human
TRAC	3.57E-26	-0.711410817	0.261	0.398	9.31E-22	NK T cells	human
CD81	4.97E-40	-0.73503238	0.131	0.298	1.30E-35	NK T cells	human
ATP5MC2	3.76E-65	-0.745829151	0.06	0.259	9.82E-61	NK T cells	human
LGALS1	1.69E-21	-0.748807382	0.388	0.499	4.42E-17	NK T cells	human
INTS6	6.81E-42	-0.772818327	0.119	0.292	1.78E-37	NK T cells	human
TYROBP	4.53E-22	-0.780236785	0.265	0.395	1.18E-17	NK T cells	human
ATP5MG	4.00E-68	-0.79773643	0.082	0.308	1.04E-63	NK T cells	human
MT-ND4	1.47E-68	-0.804419896	0.815	0.873	3.83E-64	NK T cells	human
FOSB	9.16E-49	-0.808957229	0.102	0.29	2.39E-44	NK T cells	human
GNLY	5.27E-21	-0.853238142	0.456	0.562	1.38E-16	NK T cells	human
MT-ND3	2.58E-78	-0.859207518	0.948	0.962	6.74E-74	NK T cells	human
FTH1	1.55E-34	-0.892458838	0.84	0.921	4.04E-30	NK T cells	human
CCL4L2	2.39E-16	-0.956722786	0.15	0.257	6.24E-12	NK T cells	human
GADD45B	3.04E-28	-0.959819579	0.34	0.459	7.94E-24	NK T cells	human
FOS	3.39E-57	-1.034834353	0.307	0.55	8.86E-53	NK T cells	human
JUND	9.99E-55	-1.156611302	0.194	0.397	2.61E-50	NK T cells	human
SCGB1A1	1.71E-43	-1.204512739	0.192	0.386	4.47E-39	NK T cells	human
SCGB3A1	1.21E-25	-1.227921338	0.149	0.275	3.15E-21	NK T cells	human
ATP5F1E	3.39E-74	-1.236558024	0.107	0.349	8.85E-70	NK T cells	human
RACK1	2.06E-78	-1.432441032	0.099	0.337	5.37E-74	NK T cells	human
RPS4Y1	0	-2.92539861	0	0.689	0	NK T cells	human
XIST	7.16E-16	1.671464211	0.616	0.014	1.87E-11	Basal cells	human
IL6ST	2.79E-07	1.629747122	0.601	0.243	0.007274384	Basal cells	human
JUND	1.98E-07	1.332642305	0.581	0.243	0.005171918	Basal cells	human
NGFRAP1	1.05E-08	1.176172191	0.601	0.229	0.000273758	Basal cells	human
ATP5O	1.90E-08	1.155265286	0.46	0.1	0.000494842	Basal cells	human
WBP5	5.25E-08	1.092332747	0.475	0.143	0.001370746	Basal cells	human
SELM	1.14E-07	0.896795088	0.449	0.1	0.002981992	Basal cells	human
B2M	1.01E-07	-0.656366211	0.975	1	0.002625103	Basal cells	human
PLAC8	9.81E-07	-0.703648263	0.116	0.357	0.025600263	Basal cells	human
MUC20	1.22E-07	-0.736539034	0.066	0.3	0.003192508	Basal cells	human
ATP5MF	1.87E-06	-0.795276791	0.066	0.286	0.048889988	Basal cells	human
SMIM26	5.59E-07	-0.900708142	0.071	0.3	0.014582838	Basal cells	human
SELENOP	1.00E-07	-0.916838332	0.061	0.3	0.002618635	Basal cells	human
PRDX1	1.90E-09	-0.91965894	0.758	0.943	4.96E-05	Basal cells	human
SELENOH	6.53E-08	-0.940870272	0.045	0.271	0.001703745	Basal cells	human
TSPAN8	4.68E-07	-0.959975099	0.187	0.457	0.012215245	Basal cells	human
ATP5MC3	2.17E-07	-0.986391132	0.101	0.371	0.005653875	Basal cells	human
LGALS3	1.36E-07	-0.988776501	0.808	0.843	0.003560244	Basal cells	human
ATP5F1A	3.02E-07	-0.997128832	0.111	0.371	0.007880828	Basal cells	human
S100A4	6.00E-07	-1.098760235	0.439	0.686	0.01566518	Basal cells	human
CAPG	4.84E-08	-1.104844164	0.328	0.586	0.001262046	Basal cells	human
ELOB	1.31E-06	-1.136185003	0.162	0.429	0.03417285	Basal cells	human
ATP5PO	3.71E-09	-1.145408304	0.061	0.329	9.69E-05	Basal cells	human
ATP5MG	2.64E-07	-1.207558669	0.177	0.457	0.006897403	Basal cells	human
KRT19	2.09E-11	-1.209593769	0.894	1	5.45E-07	Basal cells	human
SCGB1A1	4.12E-09	-1.308838438	0.52	0.814	0.000107609	Basal cells	human
PRSS23	1.09E-07	-1.322498505	0.359	0.614	0.002837277	Basal cells	human
HLA-DRA	2.31E-08	-1.339302845	0.53	0.8	0.000602681	Basal cells	human
HMGN2	4.53E-08	-1.353761914	0.611	0.814	0.001182741	Basal cells	human
NOP53	1.06E-07	-1.430744459	0.141	0.414	0.002756642	Basal cells	human
RACK1	4.20E-07	-1.706727678	0.227	0.486	0.010957395	Basal cells	human
RPS4Y1	1.94E-45	-3.145107511	0	0.814	5.05E-41	Basal cells	human
UBB	1.81E-09	1.022113704	0.627	0.455	4.73E-05	Erythrocytes	human
RPS12	1.64E-08	-0.732625489	0.731	0.798	0.000429132	Erythrocytes	human
FTL	1.17E-27	-0.766242463	0.939	0.991	3.06E-23	Erythrocytes	human
RPLP2	1.28E-09	-0.864877175	0.328	0.492	3.33E-05	Erythrocytes	human
RPL19	8.18E-07	-0.98243837	0.285	0.414	0.021342201	Erythrocytes	human
S100A6	3.28E-13	-0.993928973	0.307	0.505	8.55E-09	Erythrocytes	human
TPT1	2.60E-13	-1.012326769	0.59	0.735	6.78E-09	Erythrocytes	human
EEF1A1	9.63E-08	-1.028261726	0.473	0.595	0.002511599	Erythrocytes	human
RPLP1	6.98E-13	-1.039509981	0.476	0.66	1.82E-08	Erythrocytes	human
RPL37	3.36E-07	-1.110624154	0.228	0.355	0.008779438	Erythrocytes	human
RPS15	7.21E-08	-1.145033707	0.333	0.461	0.001882589	Erythrocytes	human
S100A4	2.05E-08	-1.208336768	0.189	0.324	0.000534869	Erythrocytes	human
B2M	5.58E-09	-1.219209248	0.486	0.617	0.000145608	Erythrocytes	human
RPS27	2.54E-08	-1.230935685	0.314	0.452	0.000663053	Erythrocytes	human
CTSD	1.44E-08	-1.247901199	0.14	0.277	0.000376256	Erythrocytes	human
S100A11	4.43E-09	-1.271720568	0.194	0.346	0.000115491	Erythrocytes	human
RPL34	9.91E-09	-1.306881477	0.255	0.405	0.000258482	Erythrocytes	human
FTH1	1.68E-37	-1.373789719	0.765	0.944	4.38E-33	Erythrocytes	human
HLA-DRA	8.12E-13	-1.422502588	0.196	0.386	2.12E-08	Erythrocytes	human
C1QA	9.22E-12	-1.433425079	0.127	0.296	2.41E-07	Erythrocytes	human
APOC1	4.53E-20	-1.465078473	0.123	0.364	1.18E-15	Erythrocytes	human
CD74	8.05E-15	-1.520317995	0.356	0.536	2.10E-10	Erythrocytes	human
SCGB3A1	1.69E-19	-1.627096622	0.223	0.47	4.42E-15	Erythrocytes	human
RPL39	1.81E-10	-1.649092309	0.324	0.47	4.73E-06	Erythrocytes	human
C1QB	9.23E-11	-1.732060045	0.13	0.283	2.41E-06	Erythrocytes	human
HBA2	5.39E-45	-1.845284554	0.921	0.819	1.41E-40	Erythrocytes	human
SCGB1A1	1.94E-32	-2.808289976	0.203	0.561	5.06E-28	Erythrocytes	human
XIST	4.97E-173	2.630174469	0.562	0	1.30E-168	Aerocytes	human
GPR116	1.91E-110	2.527682363	0.391	0	4.99E-106	Aerocytes	human
HBB	8.35E-125	2.130016531	0.485	0.033	2.18E-120	Aerocytes	human
HSPB1	7.81E-36	1.860996804	0.314	0.1	2.04E-31	Aerocytes	human
C8orf4	1.04E-83	1.799029845	0.402	0.045	2.71E-79	Aerocytes	human
LPHN2	1.31E-75	1.713762875	0.281	0	3.42E-71	Aerocytes	human
ELTD1	3.54E-76	1.712423095	0.283	0	9.23E-72	Aerocytes	human
TMEM66	1.69E-72	1.540587156	0.271	0	4.41E-68	Aerocytes	human
CCL2	5.64E-48	1.262004148	0.282	0.043	1.47E-43	Aerocytes	human
SLC6A4	3.31E-51	1.185360006	0.605	0.282	8.65E-47	Aerocytes	human
ATF3	3.28E-28	1.15368417	0.293	0.105	8.55E-24	Aerocytes	human
ARHGAP18	1.18E-53	1.138946952	0.542	0.225	3.09E-49	Aerocytes	human
RNASE1	5.63E-52	1.099415038	0.705	0.419	1.47E-47	Aerocytes	human
S100A3	9.23E-22	1.060605857	0.375	0.193	2.41E-17	Aerocytes	human
WARS	1.29E-47	1.008756407	0.689	0.388	3.37E-43	Aerocytes	human
TNFSF10	1.40E-53	1.007038166	0.835	0.558	3.64E-49	Aerocytes	human
HLA-C	1.91E-83	0.937223344	0.981	0.942	4.97E-79	Aerocytes	human
GPX1	9.35E-45	0.93209632	0.7	0.402	2.44E-40	Aerocytes	human
HLA-A	8.00E-96	0.916273936	0.973	0.897	2.09E-91	Aerocytes	human
HSP90AA1	6.18E-14	0.912687114	0.68	0.566	1.61E-09	Aerocytes	human
FAM167B	5.26E-37	0.89893644	0.269	0.061	1.37E-32	Aerocytes	human
LAP3	4.87E-39	0.88652548	0.584	0.298	1.27E-34	Aerocytes	human
FCN3	1.24E-20	0.864558376	0.432	0.243	3.25E-16	Aerocytes	human
ATP5O	1.24E-50	0.856677431	0.259	0.026	3.22E-46	Aerocytes	human
DNAJC1	1.40E-39	0.856016705	0.707	0.435	3.65E-35	Aerocytes	human
CX3CL1	2.70E-34	0.853360516	0.427	0.18	7.05E-30	Aerocytes	human
MT-ATP6	2.47E-56	0.842082812	0.954	0.876	6.45E-52	Aerocytes	human
DNAJB1	7.06E-07	0.834760834	0.329	0.244	0.018412282	Aerocytes	human
ECSCR	3.15E-27	0.812897115	0.329	0.13	8.22E-23	Aerocytes	human
DYNLL1	1.13E-34	0.810711818	0.707	0.498	2.94E-30	Aerocytes	human
TGM2	4.23E-29	0.806906237	0.458	0.228	1.10E-24	Aerocytes	human
PCAT19	3.95E-14	0.793272879	0.255	0.134	1.03E-09	Aerocytes	human
LGALS1	1.21E-33	0.787264373	0.746	0.552	3.16E-29	Aerocytes	human
PODXL	1.21E-25	0.773628577	0.565	0.34	3.16E-21	Aerocytes	human
RPL41	2.54E-59	0.759172519	0.858	0.649	6.61E-55	Aerocytes	human
DNAJA1	2.78E-21	0.755295501	0.5	0.3	7.26E-17	Aerocytes	human
RAMP3	2.34E-37	0.754045937	0.753	0.52	6.10E-33	Aerocytes	human
TAP1	5.11E-27	0.736788156	0.419	0.197	1.33E-22	Aerocytes	human
BST2	3.06E-39	0.699526045	0.803	0.581	7.98E-35	Aerocytes	human
SOCS3	6.17E-13	0.695076675	0.395	0.259	1.61E-08	Aerocytes	human
IRF1	1.99E-28	0.686006791	0.554	0.309	5.20E-24	Aerocytes	human
SEPW1	1.53E-28	0.678126133	0.427	0.184	4.00E-24	Aerocytes	human
ISG15	4.00E-19	0.675523632	0.355	0.183	1.04E-14	Aerocytes	human
CCND1	3.94E-16	0.672253278	0.372	0.213	1.03E-11	Aerocytes	human
COL4A1	2.71E-23	0.661268962	0.398	0.198	7.08E-19	Aerocytes	human
PCBP1	7.49E-24	0.660152514	0.536	0.321	1.95E-19	Aerocytes	human
CD34	1.37E-15	0.659616765	0.263	0.128	3.58E-11	Aerocytes	human
HSPE1	2.98E-20	0.658703167	0.34	0.161	7.76E-16	Aerocytes	human
ITGA1	1.99E-22	0.657759582	0.711	0.471	5.18E-18	Aerocytes	human
EIF4A1	3.52E-24	0.649875696	0.35	0.156	9.18E-20	Aerocytes	human
C10orf54	3.72E-24	0.648620461	0.314	0.121	9.71E-20	Aerocytes	human
COL4A2	6.22E-21	0.639119342	0.47	0.258	1.62E-16	Aerocytes	human
HSP90AB1	1.70E-13	0.627834345	0.633	0.5	4.43E-09	Aerocytes	human
CCDC85B	5.86E-29	0.611452186	0.751	0.528	1.53E-24	Aerocytes	human
SPOCK2	4.98E-21	0.606437107	0.391	0.194	1.30E-16	Aerocytes	human
STAT1	2.14E-19	0.598770535	0.301	0.136	5.58E-15	Aerocytes	human
EMP3	1.02E-21	0.596023708	0.574	0.352	2.66E-17	Aerocytes	human
RNF213	3.60E-15	0.590207523	0.335	0.185	9.39E-11	Aerocytes	human
SELM	4.26E-22	0.588931212	0.253	0.088	1.11E-17	Aerocytes	human
PCDH17	2.72E-20	0.588272144	0.41	0.214	7.11E-16	Aerocytes	human
IL32	1.28E-16	0.587048336	0.682	0.506	3.33E-12	Aerocytes	human
LAPTM4A	5.16E-21	-0.595773115	0.71	0.769	1.35E-16	Aerocytes	human
IFNGR1	5.96E-21	-0.60662224	0.731	0.789	1.56E-16	Aerocytes	human
RPL39	2.06E-15	-0.609875477	0.739	0.791	5.38E-11	Aerocytes	human
CD59	6.83E-19	-0.61667351	0.633	0.722	1.78E-14	Aerocytes	human
ZFP36L2	9.47E-09	-0.620579508	0.348	0.425	0.00024721	Aerocytes	human
SLC9A3R2	1.01E-25	-0.629320925	0.754	0.822	2.64E-21	Aerocytes	human
RPS28	6.12E-26	-0.632106132	0.843	0.873	1.60E-21	Aerocytes	human
FTL	1.57E-19	-0.649637938	0.987	0.984	4.10E-15	Aerocytes	human
SERINC1	5.15E-09	-0.64970534	0.355	0.429	0.000134413	Aerocytes	human
DAZAP2	1.22E-11	-0.656201895	0.436	0.526	3.18E-07	Aerocytes	human
PRR13	6.28E-07	-0.667515836	0.194	0.265	0.016397646	Aerocytes	human
DDIT4	7.17E-12	-0.667584879	0.432	0.52	1.87E-07	Aerocytes	human
CA4	1.45E-20	-0.67573047	0.741	0.807	3.79E-16	Aerocytes	human
CNN3	6.43E-17	-0.700052293	0.535	0.631	1.68E-12	Aerocytes	human
SOSTDC1	2.32E-19	-0.71367765	0.491	0.649	6.06E-15	Aerocytes	human
RNASEK	3.39E-08	-0.74592213	0.224	0.302	0.000885828	Aerocytes	human
SYPL1	2.19E-11	-0.749746109	0.325	0.424	5.73E-07	Aerocytes	human
TSC22D3	1.46E-12	-0.768189756	0.406	0.49	3.80E-08	Aerocytes	human
SF3B6	8.17E-18	-0.781506521	0.167	0.314	2.13E-13	Aerocytes	human
SDPR	3.45E-11	-0.790038433	0.66	0.607	9.01E-07	Aerocytes	human
CTSD	4.80E-13	-0.790676021	0.465	0.539	1.25E-08	Aerocytes	human
TMBIM4	7.06E-19	-0.809872713	0.207	0.36	1.84E-14	Aerocytes	human
CD9	1.75E-13	-0.820996559	0.369	0.47	4.56E-09	Aerocytes	human
ADGRF5	2.14E-31	-0.827940221	0.315	0.539	5.58E-27	Aerocytes	human
IER3IP1	7.04E-18	-0.837179073	0.134	0.272	1.84E-13	Aerocytes	human
FCER1G	1.61E-07	-0.857812239	0.189	0.257	0.004189751	Aerocytes	human
ADGRL4	1.30E-31	-0.872022045	0.184	0.404	3.40E-27	Aerocytes	human
UQCR11	1.95E-25	-0.93361757	0.245	0.438	5.10E-21	Aerocytes	human
ADGRL2	5.08E-39	-0.941111263	0.307	0.552	1.33E-34	Aerocytes	human
ARRDC2	7.69E-14	-0.941723791	0.173	0.288	2.01E-09	Aerocytes	human
GPX3	1.76E-36	-0.954274487	0.669	0.791	4.59E-32	Aerocytes	human
FTH1	7.46E-48	-0.982758943	0.917	0.966	1.95E-43	Aerocytes	human
APOE	1.54E-13	-0.990463677	0.19	0.308	4.02E-09	Aerocytes	human
CPM	1.19E-26	-1.03538748	0.104	0.282	3.09E-22	Aerocytes	human
RPS10	6.19E-32	-1.041463759	0.389	0.561	1.62E-27	Aerocytes	human
CD52	1.09E-12	-1.148299591	0.186	0.287	2.85E-08	Aerocytes	human
PLPP1	3.44E-33	-1.17709184	0.087	0.282	8.99E-29	Aerocytes	human
PDK4	3.07E-22	-1.182873561	0.319	0.469	8.01E-18	Aerocytes	human
CD99	1.53E-58	-1.199251434	0.539	0.732	3.99E-54	Aerocytes	human
PECAM1	1.14E-101	-1.204540871	0.459	0.875	2.97E-97	Aerocytes	human
NME2	2.01E-36	-1.253345207	0.065	0.265	5.25E-32	Aerocytes	human
EDNRB	1.17E-109	-1.26105824	0.83	0.923	3.05E-105	Aerocytes	human
SARAF	3.13E-56	-1.276842081	0.225	0.52	8.18E-52	Aerocytes	human
HSD17B11	9.77E-29	-1.297965789	0.223	0.406	2.55E-24	Aerocytes	human
SCGB3A1	5.56E-21	-1.334168986	0.197	0.349	1.45E-16	Aerocytes	human
RPL17	4.76E-34	-1.359593974	0.256	0.445	1.24E-29	Aerocytes	human
C1QA	2.35E-31	-1.370626274	0.273	0.459	6.14E-27	Aerocytes	human
APOD	1.34E-36	-1.40276023	0.089	0.296	3.50E-32	Aerocytes	human
IL1RL1	1.22E-60	-1.443489645	0.701	0.786	3.19E-56	Aerocytes	human
C1QB	1.27E-31	-1.512640496	0.282	0.465	3.31E-27	Aerocytes	human
C1QC	7.27E-39	-1.552309921	0.118	0.33	1.90E-34	Aerocytes	human
RPS4Y1	6.91E-78	-1.600026614	0	0.285	1.80E-73	Aerocytes	human
CLEC4E	6.73E-34	-1.602883737	0.151	0.358	1.75E-29	Aerocytes	human
APOC1	3.76E-41	-1.706742116	0.303	0.506	9.82E-37	Aerocytes	human
SCGB1A1	4.13E-45	-1.779765519	0.261	0.502	1.08E-40	Aerocytes	human
HSPA1A	2.53E-07	2.62785221	0.698	0.375	0.006607596	Myofibroblasts	human
XIST	6.92E-09	2.527853454	0.535	0	0.000180647	Myofibroblasts	human
MT-ATP6	4.85E-08	1.423879879	0.969	0.95	0.001266478	Myofibroblasts	human
MALAT1	4.76E-07	0.767895749	0.994	1	0.012424526	Myofibroblasts	human
SELENOT	9.85E-07	-0.812598408	0.025	0.25	0.025709932	Myofibroblasts	human
ATP5F1C	3.68E-07	-0.990400416	0.069	0.375	0.009612619	Myofibroblasts	human
RBM3	1.39E-06	-1.003999913	0.283	0.7	0.03618874	Myofibroblasts	human
ATP5F1B	1.45E-07	-1.034180449	0.119	0.5	0.003784938	Myofibroblasts	human
ODF3B	1.78E-08	-1.262979719	0.013	0.25	0.000465134	Myofibroblasts	human
PLCG2	2.18E-09	-1.269262314	0.006	0.25	5.70E-05	Myofibroblasts	human
DAZAP2	2.48E-09	-1.618345309	0.145	0.6	6.46E-05	Myofibroblasts	human
RPS4Y1	1.22E-29	-2.717695389	0	0.7	3.18E-25	Myofibroblasts	human
HBB	1.30E-24	4.435879554	0.517	0.019	3.38E-20	Pericytes	human
XIST	1.46E-30	3.295984283	0.585	0	3.81E-26	Pericytes	human
GPR116	2.70E-12	1.742686503	0.263	0	7.03E-08	Pericytes	human
SFTPC	1.50E-06	1.635110423	0.527	0.356	0.039159036	Pericytes	human
MT-ATP6	4.97E-27	1.555749365	0.98	0.925	1.30E-22	Pericytes	human
TAGLN	1.90E-07	1.347090461	0.732	0.581	0.004963604	Pericytes	human
IGFBP2	1.82E-08	1.333210938	0.571	0.331	0.000474874	Pericytes	human
HLA-C	1.52E-10	1.18722536	0.839	0.762	3.97E-06	Pericytes	human
SFTPA2	2.81E-09	1.164797529	0.356	0.094	7.32E-05	Pericytes	human
WFDC1	3.98E-07	1.093158368	0.459	0.231	0.010377529	Pericytes	human
NOTCH3	5.00E-11	1.090550506	0.771	0.488	1.31E-06	Pericytes	human
MT-ND1	1.31E-12	0.970679122	0.937	0.887	3.43E-08	Pericytes	human
HLA-B	6.39E-09	0.95921692	0.859	0.775	0.0001667	Pericytes	human
HLA-A	1.14E-06	0.945103785	0.776	0.681	0.029804938	Pericytes	human
MT-CO3	5.01E-13	0.930567238	0.976	0.963	1.31E-08	Pericytes	human
FLNA	1.84E-07	0.916044786	0.741	0.6	0.004794669	Pericytes	human
RPL41	2.93E-08	0.828931395	0.805	0.713	0.000765804	Pericytes	human
MT-CYB	6.97E-12	0.773017067	0.976	0.975	1.82E-07	Pericytes	human
MT-CO2	7.69E-12	0.696082573	0.99	0.981	2.01E-07	Pericytes	human
MT-CO1	8.14E-08	0.626792389	0.98	0.975	0.002124543	Pericytes	human
TXNIP	4.66E-09	-0.677353688	0.756	0.875	0.000121488	Pericytes	human
SPARCL1	1.64E-11	-0.697430386	0.917	0.975	4.27E-07	Pericytes	human
ZFAND5	2.12E-07	-0.728302034	0.341	0.625	0.00553268	Pericytes	human
SKP1	1.98E-07	-0.736135466	0.507	0.738	0.005163936	Pericytes	human
CD59	1.14E-06	-0.748008727	0.537	0.731	0.029813584	Pericytes	human
ADGRD1	5.42E-08	-0.809764461	0.171	0.45	0.001415289	Pericytes	human
RPS28	9.75E-08	-0.824769207	0.82	0.925	0.002543267	Pericytes	human
FOXF1	1.24E-06	-0.82539001	0.205	0.438	0.032357408	Pericytes	human
RPL39	1.92E-08	-0.865412917	0.732	0.887	0.000500017	Pericytes	human
SF3B6	3.94E-07	-0.896390587	0.132	0.356	0.010285492	Pericytes	human
SMIM3	3.97E-07	-0.927686913	0.088	0.294	0.010369322	Pericytes	human
ADARB2	4.46E-08	-0.941715641	0.122	0.369	0.001162831	Pericytes	human
PSMA1	7.08E-07	-0.971135364	0.137	0.35	0.018469282	Pericytes	human
SARAF	7.73E-09	-0.988844739	0.146	0.425	0.000201622	Pericytes	human
TMBIM4	4.56E-10	-1.002138571	0.127	0.425	1.19E-05	Pericytes	human
CD99	9.85E-09	-1.048693726	0.507	0.706	0.000257028	Pericytes	human
HLA-DRA	1.45E-07	-1.085437013	0.322	0.581	0.003776047	Pericytes	human
TMEM106C	2.77E-09	-1.090495539	0.298	0.575	7.23E-05	Pericytes	human
RPS10	8.18E-12	-1.14848244	0.405	0.706	2.14E-07	Pericytes	human
PLOD1	1.06E-09	-1.165515395	0.249	0.531	2.77E-05	Pericytes	human
NME2	2.19E-08	-1.16885155	0.093	0.325	0.000571518	Pericytes	human
ADGRG6	4.93E-11	-1.263275735	0.176	0.494	1.29E-06	Pericytes	human
C1QC	1.78E-06	-1.290877243	0.132	0.325	0.046541946	Pericytes	human
CD74	3.32E-09	-1.421862149	0.439	0.669	8.65E-05	Pericytes	human
SPON2	2.19E-10	-1.623442091	0.322	0.613	5.71E-06	Pericytes	human
RPS4Y1	3.98E-21	-1.797157421	0	0.369	1.04E-16	Pericytes	human
RPL17	1.32E-14	-1.900440223	0.283	0.594	3.44E-10	Pericytes	human
FOS	5.44E-10	-1.919746311	0.249	0.55	1.42E-05	Pericytes	human
RPS4Y1	4.90E-08	-2.346302789	0.038	0.875	0.001279393	Neurons	human
MSC	1.59E-06	-0.850799118	0.052	0.412	0.041480479	Lipofibroblasts	human
RPS26P6	3.90E-08	-0.931273963	0.052	0.5	0.001018338	Lipofibroblasts	human
PRKY	1.80E-07	-0.949711758	0	0.324	0.004688879	Lipofibroblasts	human
MPP6	3.54E-08	-1.068570839	0.026	0.441	0.0009225	Lipofibroblasts	human
GLO1	1.35E-06	-1.109500575	0.078	0.5	0.035299626	Lipofibroblasts	human
MDK	3.13E-07	-1.121929133	0.013	0.353	0.00817776	Lipofibroblasts	human
GGACT	5.69E-09	-1.214176879	0.091	0.588	0.000148404	Lipofibroblasts	human
SEC61B	1.88E-07	-1.256143045	0.429	0.824	0.004893313	Lipofibroblasts	human
S100A16	1.87E-07	-1.288135592	0.169	0.676	0.004878792	Lipofibroblasts	human
NAMPTP1	1.62E-06	-1.343856124	0.247	0.676	0.042224192	Lipofibroblasts	human
OOEP	1.46E-07	-1.41344598	0.299	0.794	0.003818366	Lipofibroblasts	human
MTHFD2	2.81E-10	-1.45197342	0.039	0.559	7.33E-06	Lipofibroblasts	human
DAPK1	4.24E-09	-1.540479902	0.143	0.676	0.000110761	Lipofibroblasts	human
RPS26P31	4.75E-08	-1.623712363	0.312	0.765	0.00124063	Lipofibroblasts	human
TNFAIP6	1.68E-06	-1.731488051	0.117	0.529	0.043761632	Lipofibroblasts	human
RPS26	2.48E-07	-2.208416807	0.519	0.794	0.006461265	Lipofibroblasts	human
G0S2	1.73E-07	-2.426581912	0.104	0.559	0.004506252	Lipofibroblasts	human
RPS4Y1	2.32E-16	-2.440164072	0	0.706	6.05E-12	Lipofibroblasts	human
COX2	0	7.015902526	0.995	0	0	NK T cells	monkey
GzmB	0	6.512550756	0.854	0	0	NK T cells	monkey
COX3	0	6.387258468	0.992	0	0	NK T cells	monkey
CYTB	0	5.675707366	0.988	0	0	NK T cells	monkey
RPS3A	0	5.644513066	0.989	0	0	NK T cells	monkey
RPS6	0	5.610304722	0.985	0	0	NK T cells	monkey
ELOA	0	5.037449291	0.993	0.067	0	NK T cells	monkey
ND4	0	4.634227716	0.936	0	0	NK T cells	monkey
ATP6	0	4.538788017	0.938	0	0	NK T cells	monkey
PDXP	0	4.520011581	0.822	0	0	NK T cells	monkey
ND1	0	4.280335479	0.904	0	0	NK T cells	monkey
ACTB	0	4.2763208	0.99	0.218	0	NK T cells	monkey
FOS	0	4.163100509	0.83	0.113	0	NK T cells	monkey
RPS12	0	4.082540846	0.996	0.326	0	NK T cells	monkey
RPS10	0	4.015504603	0.994	0.279	0	NK T cells	monkey
ND2	0	3.997341123	0.851	0	0	NK T cells	monkey
RPL19	0	3.837526174	0.997	0.379	0	NK T cells	monkey
CXCR4	0	3.83601189	0.733	0.034	0	NK T cells	monkey
ND5	0	3.804693945	0.805	0	0	NK T cells	monkey
RPL35	0	3.633509706	0.994	0.284	0	NK T cells	monkey
PPIA	0	3.536157601	0.973	0.162	0	NK T cells	monkey
H2AZ1	0	3.413303641	0.701	0	0	NK T cells	monkey
SLC25A6	0	3.393847902	0.743	0	0	NK T cells	monkey
COX7C	0	3.37869877	0.92	0.089	0	NK T cells	monkey
RPL37A	0	3.362674416	0.99	0.274	0	NK T cells	monkey
RPL36A	0	3.342893209	0.735	0	0	NK T cells	monkey
RPS5	0	3.308022187	0.989	0.292	0	NK T cells	monkey
SERTAD1	0	3.282748153	0.68	0.019	0	NK T cells	monkey
RPS15A	0	3.22589165	0.988	0.289	0	NK T cells	monkey
COX1	0	3.218436376	0.693	0	0	NK T cells	monkey
CD48	0	3.19989783	0.978	0.262	0	NK T cells	monkey
RPS4X	0	3.190698455	0.993	0.434	0	NK T cells	monkey
RPL28	0	3.162944323	0.992	0.347	0	NK T cells	monkey
RPL35A	0	3.153516169	0.99	0.333	0	NK T cells	monkey
RPL18	0	3.083160186	0.995	0.452	0	NK T cells	monkey
TPT1	0	3.010939754	0.999	0.56	0	NK T cells	monkey
GZMM	0	3.009105606	0.72	0.042	0	NK T cells	monkey
RPS7	0	2.98572596	0.993	0.445	0	NK T cells	monkey
CD99	0	2.959290594	0.745	0.038	0	NK T cells	monkey
MRPS34	0	2.936691862	0.666	0.008	0	NK T cells	monkey
SBSPON	0	2.926594452	0.635	0	0	NK T cells	monkey
COX7A2	0	2.907617183	0.645	0	0	NK T cells	monkey
JUN	8.26E-306	2.90651941	0.752	0.14	1.28E-301	NK T cells	monkey
RPS13	0	2.886690521	0.991	0.417	0	NK T cells	monkey
CORO1A	0	2.870193221	0.899	0.135	0	NK T cells	monkey
RPL30	0	2.863581384	0.995	0.491	0	NK T cells	monkey
[truncated: 26,032 more rows]
