# Supplementary material for: Cross-species comparison of airway epithelium transcriptomics
Source: Heliyon. 2024 Sep 22;10(19):e38259. doi: 10.1016/j.heliyon.2024.e38259 (PMC11466595; doi:10.1016/j.heliyon.2024.e38259)
Supplement: Multimedia component 9 [file mmc9.csv]

Category	Term	GeneRatio	BgRatio	pvalue	p.adjust	qvalue	geneID	Count	species	celltype
GOBP	ANTIGEN_PROCESSING_AND_PRESENTATION_OF_EXOGENOUS_PEPTIDE_ANTIGEN_VIA_MHC_CLASS_II	9/74	30/19363	1.40998310796488e-15	2.38428143556861e-12	1.84039900408047e-12	1509/1514/567/3113/3115/2207/972/3123/3122	9	human	AT1 cells
GOBP	ANTIGEN_PROCESSING_AND_PRESENTATION_OF_PEPTIDE_OR_POLYSACCHARIDE_ANTIGEN_VIA_MHC_CLASS_II	9/74	36/19363	9.11085026513515e-15	5.32016258065487e-12	4.10657138411531e-12	1509/1514/567/3113/3115/2207/972/3123/3122	9	human	AT1 cells
GOCC	PROTON_TRANSPORTING_ATP_SYNTHASE_COMPLEX	8/74	22/19363	9.43849068123277e-15	5.32016258065487e-12	4.10657138411531e-12	521/517/10476/522/518/9551/514/10632	8	human	AT1 cells
GOBP	ANTIGEN_PROCESSING_AND_PRESENTATION_OF_EXOGENOUS_PEPTIDE_ANTIGEN	9/74	38/19363	1.56804179610894e-14	6.62889669305055e-12	5.11676796625023e-12	1509/1514/567/3113/3115/2207/972/3123/3122	9	human	AT1 cells
GOCC	PROTON_TRANSPORTING_ATP_SYNTHASE_COMPLEX_COUPLING_FACTOR_F_O	7/74	14/19363	2.98943916366099e-14	1.01102832515015e-11	7.8040096061887e-12	521/517/10476/522/518/9551/10632	7	human	AT1 cells
GOBP	ATP_SYNTHESIS_COUPLED_PROTON_TRANSPORT	8/74	26/19363	4.55562644924559e-14	1.28392738761238e-11	9.91048560888514e-12	521/517/10476/522/518/9551/514/10632	8	human	AT1 cells
GOBP	ANTIGEN_PROCESSING_AND_PRESENTATION_OF_EXOGENOUS_ANTIGEN	9/74	47/19363	1.27551182403061e-13	3.08127213490824e-11	2.37839798766611e-11	1509/1514/567/3113/3115/2207/972/3123/3122	9	human	AT1 cells
GOBP	ATP_BIOSYNTHETIC_PROCESS	9/74	57/19363	8.16989128950504e-13	1.72691077131913e-10	1.33298226302451e-10	521/517/10476/522/518/7114/9551/514/10632	9	human	AT1 cells
GOCC	MITOCHONDRIAL_PROTON_TRANSPORTING_ATP_SYNTHASE_COMPLEX_COUPLING_FACTOR_F_O	6/74	11/19363	1.15262223257435e-12	2.16564910587025e-10	1.67163926127742e-10	521/517/10476/522/518/10632	6	human	AT1 cells
GOCC	CLATHRIN_COATED_ENDOCYTIC_VESICLE	10/74	91/19363	1.77586121975496e-12	3.00298132260564e-10	2.31796622368016e-10	729238/653509/6441/1212/3113/3115/348/972/3123/3122	10	human	AT1 cells
GOBP	ANTIGEN_PROCESSING_AND_PRESENTATION_OF_PEPTIDE_ANTIGEN	9/74	63/19363	2.11059949854059e-12	3.24456704730194e-10	2.50444342410558e-10	1509/1514/567/3113/3115/2207/972/3123/3122	9	human	AT1 cells
GOCC	PROTON_TRANSPORTING_TWO_SECTOR_ATPASE_COMPLEX_PROTON_TRANSPORTING_DOMAIN	7/74	26/19363	5.52494914377547e-12	7.78557416843694e-10	6.00959380551016e-10	521/517/10476/522/518/9551/10632	7	human	AT1 cells
GOMF	MHC_CLASS_II_PROTEIN_COMPLEX_BINDING	7/74	27/19363	7.43609178608416e-12	9.67263939251408e-10	7.46619742084563e-10	3320/567/3113/3115/972/3123/3122	7	human	AT1 cells
GOBP	RIBONUCLEOSIDE_TRIPHOSPHATE_BIOSYNTHETIC_PROCESS	9/74	74/19363	9.53305095372057e-12	1.15145636876725e-09	8.88795728016053e-10	521/517/10476/522/518/7114/9551/514/10632	9	human	AT1 cells
GOCC	PROTON_TRANSPORTING_TWO_SECTOR_ATPASE_COMPLEX	8/74	50/19363	1.45551931895316e-11	1.64085544556653e-09	1.26655716175573e-09	521/517/10476/522/518/9551/514/10632	8	human	AT1 cells
GOCC	MHC_CLASS_II_PROTEIN_COMPLEX	6/74	17/19363	3.03227323466699e-11	3.01622002342463e-09	2.32818502228301e-09	567/3113/3115/972/3123/3122	6	human	AT1 cells
GOMF	PROTON_TRANSPORTING_ATP_SYNTHASE_ACTIVITY_ROTATIONAL_MECHANISM	6/74	17/19363	3.03227323466699e-11	3.01622002342463e-09	2.32818502228301e-09	521/10476/522/9551/514/10632	6	human	AT1 cells
GOBP	NUCLEOSIDE_TRIPHOSPHATE_BIOSYNTHETIC_PROCESS	9/74	85/19363	3.43488060837466e-11	3.22687950486753e-09	2.49079061659917e-09	521/517/10476/522/518/7114/9551/514/10632	9	human	AT1 cells
GOBP	RIBONUCLEOSIDE_TRIPHOSPHATE_METABOLIC_PROCESS	9/74	89/19363	5.23883151111505e-11	4.6625600448924e-09	3.59897566414552e-09	521/517/10476/522/518/7114/9551/514/10632	9	human	AT1 cells
GOBP	MITOCHONDRIAL_ATP_SYNTHESIS_COUPLED_PROTON_TRANSPORT	6/74	19/19363	6.60771093125746e-11	5.47711155020239e-09	4.22771846135949e-09	521/10476/522/9551/514/10632	6	human	AT1 cells
GOMF	MHC_PROTEIN_COMPLEX_BINDING	7/74	36/19363	6.8018534922679e-11	5.47711155020239e-09	4.22771846135949e-09	3320/567/3113/3115/972/3123/3122	7	human	AT1 cells
GOBP	ANTIGEN_PROCESSING_AND_PRESENTATION	9/74	107/19363	2.79819443398346e-10	2.15079399448456e-08	1.66017277422942e-08	1509/1514/567/3113/3115/2207/972/3123/3122	9	human	AT1 cells
GOMF	PROTON_CHANNEL_ACTIVITY	6/74	24/19363	3.228901450302e-10	2.37394450106986e-08	1.83242004502264e-08	521/10476/522/9551/514/10632	6	human	AT1 cells
GOBP	NUCLEOSIDE_TRIPHOSPHATE_METABOLIC_PROCESS	9/74	111/19363	3.89601090655849e-10	2.745064351246e-08	2.11888312461953e-08	521/517/10476/522/518/7114/9551/514/10632	9	human	AT1 cells
GOBP	B_CELL_MEDIATED_IMMUNITY	11/74	212/19363	4.77790508055781e-10	3.2317749964893e-08	2.49456938942808e-08	722/567/3113/3115/2207/712/972/3123/3122/714/713	11	human	AT1 cells
GOCC	ENDOCYTIC_VESICLE	13/74	342/19363	5.15009440994327e-10	3.34954217200541e-08	2.58547249729945e-08	729238/653509/3320/6441/1212/1514/567/3113/3115/348/972/3123/3122	13	human	AT1 cells
GOCC	MHC_PROTEIN_COMPLEX	6/74	26/19363	5.48992085530894e-10	3.43831709863978e-08	2.65399682673804e-08	567/3113/3115/972/3123/3122	6	human	AT1 cells
GOBP	PEPTIDE_ANTIGEN_ASSEMBLY_WITH_MHC_CLASS_II_PROTEIN_COMPLEX	5/74	16/19363	3.00385467161999e-09	1.8141136606105e-07	1.40029315519128e-07	567/3113/3115/3123/3122	5	human	AT1 cells
GOCC	CLATHRIN_COATED_VESICLE	10/74	194/19363	3.32793398747271e-09	1.94052978372978e-07	1.49787228474271e-07	729238/653509/6441/1212/3113/3115/348/972/3123/3122	10	human	AT1 cells
GOBP	PROTON_TRANSMEMBRANE_TRANSPORT	9/74	153/19363	6.76197434275521e-09	3.81149953786635e-07	2.94205199474262e-07	521/517/10476/522/518/7114/9551/514/10632	9	human	AT1 cells
GOCC	INNER_MITOCHONDRIAL_MEMBRANE_PROTEIN_COMPLEX	9/74	155/19363	7.57826791565384e-09	4.1338229178615e-07	3.19084964869636e-07	10975/521/517/10476/522/518/9551/514/10632	9	human	AT1 cells
GOBP	LYMPHOCYTE_MEDIATED_IMMUNITY	12/74	357/19363	1.00910926150818e-08	5.33251175378228e-07	4.1161035666781e-07	722/2013/567/3113/3115/2207/712/972/3123/3122/714/713	12	human	AT1 cells
GOBP	PEPTIDE_ANTIGEN_ASSEMBLY_WITH_MHC_PROTEIN_COMPLEX	5/74	20/19363	1.05359818567453e-08	5.39889252113825e-07	4.16734210601726e-07	567/3113/3115/3123/3122	5	human	AT1 cells
GOBP	ADAPTIVE_IMMUNE_RESPONSE_BASED_ON_SOMATIC_RECOMBINATION_OF_IMMUNE_RECEPTORS_BUILT_FROM_IMMUNOGLOBULIN_SUPERFAMILY_DOMAINS	12/74	363/19363	1.21439269270167e-08	6.03981777458392e-07	4.66206482647082e-07	722/2013/567/3113/3115/2207/712/972/3123/3122/714/713	12	human	AT1 cells
GOCC	COATED_VESICLE	11/74	292/19363	1.36790660266934e-08	6.60894304318246e-07	5.10136597687214e-07	729238/653509/6441/1212/567/3113/3115/348/972/3123/3122	11	human	AT1 cells
GOBP	LEUKOCYTE_MEDIATED_IMMUNITY	13/74	451/19363	1.43796482498912e-08	6.75444033071277e-07	5.21367363446347e-07	722/2013/567/3113/3115/2207/7305/712/972/3123/3122/714/713	13	human	AT1 cells
GOMF	PROTON_TRANSMEMBRANE_TRANSPORTER_ACTIVITY	8/74	129/19363	3.25069981668278e-08	1.48565767297583e-06	1.14676181299762e-06	521/517/10476/522/518/9551/514/10632	8	human	AT1 cells
GOBP	RIBOSE_PHOSPHATE_BIOSYNTHETIC_PROCESS	9/74	191/19363	4.6570022724791e-08	2.0723660112532e-06	1.59963512960501e-06	521/517/10476/522/518/7114/9551/514/10632	9	human	AT1 cells
GOBP	PURINE_CONTAINING_COMPOUND_BIOSYNTHETIC_PROCESS	9/74	200/19363	6.91839706197377e-08	2.99974600815324e-06	2.31546892222604e-06	521/517/10476/522/518/7114/9551/514/10632	9	human	AT1 cells
GOCC	LUMENAL_SIDE_OF_ENDOPLASMIC_RETICULUM_MEMBRANE	5/74	29/19363	7.85714930395784e-08	3.32160986824818e-06	2.56391187813361e-06	3113/3115/972/3123/3122	5	human	AT1 cells
GOBP	ATP_METABOLIC_PROCESS	10/74	273/19363	8.55061097965998e-08	3.52660565039147e-06	2.72214572908302e-06	521/517/93974/10476/522/518/7114/9551/514/10632	10	human	AT1 cells
GOCC	LATE_ENDOSOME	10/74	283/19363	1.19584866129666e-07	4.81471449107775e-06	3.7164219047816e-06	729238/653509/84239/9741/10581/6441/1514/972/3123/3122	10	human	AT1 cells
GOCC	ER_TO_GOLGI_TRANSPORT_VESICLE_MEMBRANE	6/74	62/19363	1.31517667941051e-07	5.17200875554226e-06	3.99221317617878e-06	567/3113/3115/972/3123/3122	6	human	AT1 cells
GOCC	LUMENAL_SIDE_OF_MEMBRANE	5/74	35/19363	2.10989799461254e-07	8.10872161111319e-06	6.25902754382667e-06	3113/3115/972/3123/3122	5	human	AT1 cells
GOCC	CLATHRIN_COATED_VESICLE_MEMBRANE	7/74	111/19363	2.20442613144213e-07	8.28374352948589e-06	6.39412491927075e-06	1212/3113/3115/348/972/3123/3122	7	human	AT1 cells
GOCC	CLATHRIN_COATED_ENDOCYTIC_VESICLE_MEMBRANE	6/74	72/19363	3.24337082818421e-07	1.19229131966511e-05	9.20315749873779e-06	3113/3115/348/972/3123/3122	6	human	AT1 cells
GOCC	COATED_VESICLE_MEMBRANE	8/74	176/19363	3.59243279898126e-07	1.29251146022922e-05	9.97674506324023e-06	1212/567/3113/3115/348/972/3123/3122	8	human	AT1 cells
GOBP	NUCLEOSIDE_PHOSPHATE_BIOSYNTHETIC_PROCESS	9/74	256/19363	5.60513090798422e-07	1.97464090945861e-05	1.52420226445185e-05	521/517/10476/522/518/7114/9551/514/10632	9	human	AT1 cells
GOCC	COLLAGEN_TRIMER	6/74	86/19363	9.35705055069169e-07	3.20290052877634e-05	2.47228152490439e-05	729238/653509/6441/712/714/713	6	human	AT1 cells
GOBP	MITOCHONDRIAL_TRANSPORT	8/74	200/19363	9.47043326072247e-07	3.20290052877634e-05	2.47228152490439e-05	3320/521/93974/10476/522/9551/514/10632	8	human	AT1 cells
GOCC	MITOCHONDRIAL_PROTEIN_CONTAINING_COMPLEX	9/74	281/19363	1.21716062897683e-06	4.0357227913722e-05	3.11512730635969e-05	10975/521/517/10476/522/518/9551/514/10632	9	human	AT1 cells
GOCC	COPII_COATED_ER_TO_GOLGI_TRANSPORT_VESICLE	6/74	94/19363	1.58189534804783e-06	5.144201987594e-05	3.97074945663828e-05	567/3113/3115/972/3123/3122	6	human	AT1 cells
GOBP	REGULATION_OF_BIOLOGICAL_PROCESS_INVOLVED_IN_SYMBIOTIC_INTERACTION	5/74	56/19363	2.33253414912129e-06	7.44210423804548e-05	5.74447337618749e-05	10581/3956/6441/972/3123	5	human	AT1 cells
GOBP	RIBOSE_PHOSPHATE_METABOLIC_PROCESS	10/74	395/19363	2.50228265875695e-06	7.83585180732964e-05	6.04840252798951e-05	260425/521/517/10476/522/518/7114/9551/514/10632	10	human	AT1 cells
GOBP	ANTIGEN_PROCESSING_AND_PRESENTATION_OF_ENDOGENOUS_ANTIGEN	4/74	26/19363	2.7566083623959e-06	8.4753177105663e-05	6.54199879305438e-05	567/972/3123/3122	4	human	AT1 cells
GOBP	HUMORAL_IMMUNE_RESPONSE	9/74	312/19363	2.87808284708065e-06	8.69078231145248e-05	6.70831340296995e-05	722/6590/6170/6441/4069/712/3123/714/713	9	human	AT1 cells
GOBP	MITOCHONDRIAL_TRANSMEMBRANE_TRANSPORT	6/74	105/19363	3.02487155860493e-06	8.97378562386131e-05	6.92676035580816e-05	521/10476/522/9551/514/10632	6	human	AT1 cells
GOMF	LIGASE_ACTIVITY	7/74	168/19363	3.6055369328381e-06	0.000105120050921194	8.11409400493511e-05	2752/521/10476/522/9551/514/10632	7	human	AT1 cells
GOBP	PURINE_CONTAINING_COMPOUND_METABOLIC_PROCESS	10/74	414/19363	3.7987493474695e-06	0.000108876019433405	8.40401282937053e-05	260425/521/517/10476/522/518/7114/9551/514/10632	10	human	AT1 cells
GOCC	MULTIVESICULAR_BODY	5/74	63/19363	4.20384833432842e-06	0.000116948090770538	9.02708659189315e-05	729238/653509/6441/1514/972	5	human	AT1 cells
GOCC	VESICLE_LUMEN	9/74	327/19363	4.21870700000168e-06	0.000116948090770538	9.02708659189315e-05	3320/6590/6282/1509/6414/567/7114/2512/4069	9	human	AT1 cells
GOBP	REGULATION_OF_T_CELL_ACTIVATION	9/74	342/19363	6.06473998252405e-06	0.000165410892104003	0.000127678736474191	3956/6441/567/3113/3115/972/3123/3122/7356	9	human	AT1 cells
GOMF	MHC_CLASS_II_RECEPTOR_ACTIVITY	3/74	10/19363	6.30736565933e-06	0.000169297703649635	0.000130678920928475	3113/3123/3122	3	human	AT1 cells
GOBP	POSITIVE_REGULATION_BY_SYMBIONT_OF_ENTRY_INTO_HOST	3/74	11/19363	8.64879745830784e-06	0.000221217522392267	0.000170755222861845	3956/972/3123	3	human	AT1 cells
GOBP	SYNAPSE_PRUNING	3/74	11/19363	8.64879745830784e-06	0.000221217522392267	0.000170755222861845	712/714/713	3	human	AT1 cells
GOBP	IMMUNOGLOBULIN_PRODUCTION_INVOLVED_IN_IMMUNOGLOBULIN_MEDIATED_IMMUNE_RESPONSE	5/74	73/19363	8.72083385871166e-06	0.000221217522392267	0.000170755222861845	567/3113/3115/3123/3122	5	human	AT1 cells
GOMF	CARBOHYDRATE_BINDING	8/74	270/19363	8.76497575415844e-06	0.000221217522392267	0.000170755222861845	729238/653509/11227/6888/3956/6441/3123/3122	8	human	AT1 cells
GOCC	ENDOCYTIC_VESICLE_MEMBRANE	7/74	194/19363	9.28222905077322e-06	0.000230827195953787	0.000178172817692861	567/3113/3115/348/972/3123/3122	7	human	AT1 cells
GOCC	TRANSPORT_VESICLE_MEMBRANE	7/74	205/19363	1.3286802444645e-05	0.000325622941070939	0.00025134454662639	1212/567/3113/3115/972/3123/3122	7	human	AT1 cells
GOCC	ROUGH_ENDOPLASMIC_RETICULUM	5/74	80/19363	1.36709123498033e-05	0.00032876381198908	0.000253768948219029	729238/653509/2752/6441/7356	5	human	AT1 cells
GOBP	ACTIVATION_OF_IMMUNE_RESPONSE	9/74	379/19363	1.38038028688496e-05	0.00032876381198908	0.000253768948219029	722/3320/3115/2207/7305/712/3123/714/713	9	human	AT1 cells
GOBP	LEUKOCYTE_CELL_CELL_ADHESION	9/74	381/19363	1.43929097045517e-05	0.000338033476533291	0.000260924094059125	3956/6441/567/3113/3115/972/3123/3122/7356	9	human	AT1 cells
GOMF	PEPTIDE_ANTIGEN_BINDING	4/74	39/19363	1.46068300048526e-05	0.000338358212852133	0.000261174754232404	3113/3115/3123/3122	4	human	AT1 cells
GOBP	OXIDATIVE_PHOSPHORYLATION	6/74	139/19363	1.52368110990766e-05	0.00034818172389917	0.000268757407721977	521/10476/522/9551/514/10632	6	human	AT1 cells
GOMF	ANTIOXIDANT_ACTIVITY	5/74	86/19363	1.94556032690518e-05	0.000438659001706221	0.000338595762156129	2745/4259/6415/241/348	5	human	AT1 cells
GOBP	REGULATION_OF_VIRAL_ENTRY_INTO_HOST_CELL	4/74	43/19363	2.1664434107661e-05	0.000482033658895457	0.000372076153649579	10581/3956/972/3123	4	human	AT1 cells
GOBP	DENDRITIC_CELL_ANTIGEN_PROCESSING_AND_PRESENTATION	3/74	15/19363	2.35887527571707e-05	0.000518033518342541	0.000399864024865231	972/3123/3122	3	human	AT1 cells
GOMF	PEPTIDE_BINDING	8/74	327/19363	3.47501805956009e-05	0.000753366094707194	0.000581514493097775	1212/3113/3115/348/712/972/3123/3122	8	human	AT1 cells
GOCC	COLLAGEN_CONTAINING_EXTRACELLULAR_MATRIX	9/74	427/19363	3.52682010535472e-05	0.000754918075715801	0.000582712449119234	6590/6275/3956/1509/1514/348/712/714/713	9	human	AT1 cells
GOBP	POSITIVE_REGULATION_OF_CELL_ACTIVATION	9/74	429/19363	3.65744785331511e-05	0.000773093039994481	0.000596741491856676	3727/3956/567/3113/3115/7305/972/3123/3122	9	human	AT1 cells
GOBP	T_CELL_MEDIATED_CYTOTOXICITY	4/74	50/19363	3.96199355950436e-05	0.000822069105815538	0.000634545545277642	2013/567/3123/3122	4	human	AT1 cells
GOBP	CELLULAR_OXIDANT_DETOXIFICATION	5/74	100/19363	4.03499324557597e-05	0.000822069105815538	0.000634545545277642	2745/4259/6415/241/348	5	human	AT1 cells
GOCC	TRANS_GOLGI_NETWORK_MEMBRANE	5/74	100/19363	4.03499324557597e-05	0.000822069105815538	0.000634545545277642	3113/3115/972/3123/3122	5	human	AT1 cells
GOBP	POSITIVE_REGULATION_OF_LEUKOCYTE_CELL_CELL_ADHESION	7/74	245/19363	4.16954446724948e-05	0.000839369011204627	0.000647899140274355	3956/567/3113/3115/972/3123/3122	7	human	AT1 cells
GOBP	RECEPTOR_MEDIATED_ENDOCYTOSIS	7/74	251/19363	4.86021996353474e-05	0.000963021729213936	0.000743345229683638	6441/1212/1514/567/2207/348/341	7	human	AT1 cells
GOCC	INTRINSIC_COMPONENT_OF_ENDOPLASMIC_RETICULUM_MEMBRANE	6/74	171/19363	4.8976859084801e-05	0.000963021729213936	0.000743345229683638	567/3113/3115/972/3123/3122	6	human	AT1 cells
GOBP	ANTIGEN_PROCESSING_AND_PRESENTATION_OF_ENDOGENOUS_PEPTIDE_ANTIGEN	3/74	19/19363	4.96869023039131e-05	0.000965753468918587	0.000745453827669114	567/3123/3122	3	human	AT1 cells
GOBP	REGULATION_OF_LEUKOCYTE_PROLIFERATION	7/74	254/19363	5.23922235501921e-05	0.00100676420481108	0.00077710953591194	6441/3113/3115/7305/972/3123/7356	7	human	AT1 cells
GOCC	VACUOLAR_LUMEN	6/74	174/19363	5.39592688556414e-05	0.00102522610825719	0.00079136006364276	3320/1509/1514/2512/4069/972	6	human	AT1 cells
GOCC	TERTIARY_GRANULE_LUMEN	4/74	55/19363	5.78332968800623e-05	0.00108662338915761	0.000838751907968155	1509/567/2495/4069	4	human	AT1 cells
GOBP	REGULATION_OF_CELL_CELL_ADHESION	9/74	458/19363	6.06544603469822e-05	0.00112710651040381	0.000870000356625309	3956/6441/567/3113/3115/972/3123/3122/7356	9	human	AT1 cells
GOBP	CELL_JUNCTION_DISASSEMBLY	3/74	21/19363	6.78239543873589e-05	0.00123322910611854	0.000951915149296266	712/714/713	3	human	AT1 cells
GOBP	POSITIVE_REGULATION_OF_VIRAL_LIFE_CYCLE	3/74	21/19363	6.78239543873589e-05	0.00123322910611854	0.000951915149296266	3956/972/3123	3	human	AT1 cells
GOBP	AEROBIC_RESPIRATION	6/74	187/19363	8.04482131844481e-05	0.00143197819468318	0.00110532725040128	521/10476/522/9551/514/10632	6	human	AT1 cells
GOBP	CELL_KILLING	6/74	187/19363	8.04482131844481e-05	0.00143197819468318	0.00110532725040128	2013/567/7305/4069/3123/3122	6	human	AT1 cells
GOCC	ENDOCYTIC_VESICLE_LUMEN	3/74	23/19363	8.98181372648142e-05	0.00158210906369584	0.00122121151544265	3320/1514/348	3	human	AT1 cells
GOCC	SPECIFIC_GRANULE_LUMEN	4/74	62/19363	9.27040367031324e-05	0.00161610851613399	0.00124745529584248	6590/1509/567/4069	4	human	AT1 cells
GOBP	GENERATION_OF_PRECURSOR_METABOLITES_AND_ENERGY	9/74	494/19363	0.000108030228633303	0.00184778516463729	0.00142628379604111	6888/10975/521/93974/10476/522/9551/514/10632	9	human	AT1 cells
GOBP	CELLULAR_RESPONSE_TO_TOXIC_SUBSTANCE	5/74	123/19363	0.000108179025014247	0.00184778516463729	0.00142628379604111	2745/4259/6415/241/348	5	human	AT1 cells
GOBP	POSITIVE_REGULATION_OF_CELL_KILLING	4/74	65/19363	0.000111543201841555	0.00188464107633436	0.00145473244399428	567/7305/3123/3122	4	human	AT1 cells
GOBP	BIOLOGICAL_PROCESS_INVOLVED_IN_SYMBIOTIC_INTERACTION	7/74	287/19363	0.000112565788710686	0.00188464107633436	0.00145473244399428	10581/3956/6441/1514/348/972/3123	7	human	AT1 cells
GOBP	POSITIVE_REGULATION_OF_CELL_CELL_ADHESION	7/74	291/19363	0.000122650369605203	0.00203335073531764	0.00156951969360632	3956/567/3113/3115/972/3123/3122	7	human	AT1 cells
GOBP	REGULATION_OF_INFLAMMATORY_RESPONSE	8/74	397/19363	0.000134628351852015	0.00221025769885202	0.00170607211340316	283131/3956/7114/241/348/3123/2167/7356	8	human	AT1 cells
GOBP	LEUKOCYTE_MEDIATED_CYTOTOXICITY	5/74	130/19363	0.00014037431576999	0.00228243238429859	0.00176178291047356	2013/567/7305/3123/3122	5	human	AT1 cells
GOMF	AMIDE_BINDING	8/74	409/19363	0.000165069923874684	0.00265841182163896	0.00205199704866775	1212/3113/3115/348/712/972/3123/3122	8	human	AT1 cells
GOBP	NEGATIVE_REGULATION_OF_CELL_ACTIVATION	6/74	216/19363	0.000177067909467108	0.0028247342915932	0.00218037942144204	6441/7305/348/972/3123/7356	6	human	AT1 cells
GOBP	POSITIVE_REGULATION_OF_T_CELL_MEDIATED_CYTOTOXICITY	3/74	30/19363	0.000201988232820187	0.00319216917475641	0.00246399811802294	567/3123/3122	3	human	AT1 cells
GOBP	VIRAL_LIFE_CYCLE	7/74	318/19363	0.000211650134703183	0.00331389238688039	0.00255795484436595	6590/10581/3956/1514/348/972/3123	7	human	AT1 cells
GOBP	CELLULAR_RESPIRATION	6/74	231/19363	0.000254409670079728	0.00394685093674146	0.00304652815933232	521/10476/522/9551/514/10632	6	human	AT1 cells
GOMF	IMMUNE_RECEPTOR_ACTIVITY	5/74	148/19363	0.000256991835992056	0.00395066540602333	0.00304947250363779	3113/2207/972/3123/3122	5	human	AT1 cells
GOBP	INTERLEUKIN_4_PRODUCTION	3/74	33/19363	0.000269215713419076	0.0040776450916183	0.00314748664048473	2207/3123/7356	3	human	AT1 cells
GOBP	LEUKOCYTE_PROLIFERATION	7/74	331/19363	0.000270074660119012	0.0040776450916183	0.00314748664048473	6441/3113/3115/7305/972/3123/7356	7	human	AT1 cells
GOBP	DETOXIFICATION	5/74	150/19363	0.000273463587204565	0.00407917429058534	0.00314866701131427	2745/4259/6415/241/348	5	human	AT1 cells
GOBP	POSITIVE_REGULATION_OF_RESPONSE_TO_EXTERNAL_STIMULUS	8/74	441/19363	0.000275000513972045	0.00407917429058534	0.00314866701131427	3320/283131/3956/7114/241/7305/972/2167	8	human	AT1 cells
GOCC	LATE_ENDOSOME_MEMBRANE	5/74	152/19363	0.000290725590379184	0.00427493020287999	0.00329976871460126	84239/9741/10581/3123/3122	5	human	AT1 cells
GOBP	POSITIVE_REGULATION_OF_CELL_ADHESION	8/74	446/19363	0.000296631161622699	0.00432416633020676	0.00333777350646231	2013/3956/567/3113/3115/972/3123/3122	8	human	AT1 cells
GOBP	ENTRY_INTO_HOST	5/74	154/19363	0.00030880271034709	0.00446312293330708	0.00344503248610339	10581/3956/1514/972/3123	5	human	AT1 cells
GOBP	REGULATION_OF_LEUKOCYTE_MEDIATED_CYTOTOXICITY	4/74	85/19363	0.000314912584078169	0.00451285745488292	0.00348342198266664	567/7305/3123/3122	4	human	AT1 cells
GOCC	VACUOLAR_MEMBRANE	8/74	452/19363	0.000324408414281152	0.00460987082814646	0.00355830547287597	9741/10581/1509/3113/3115/972/3123/3122	8	human	AT1 cells
GOBP	POSITIVE_REGULATION_OF_HEMOPOIESIS	5/74	159/19363	0.000357727779073993	0.00499931962325721	0.00385891645108092	3956/7305/972/3123/3122	5	human	AT1 cells
GOBP	REGULATION_OF_VIRAL_PROCESS	5/74	159/19363	0.000357727779073993	0.00499931962325721	0.00385891645108092	6590/10581/3956/972/3123	5	human	AT1 cells
GOBP	NEGATIVE_REGULATION_OF_LYMPHOCYTE_ACTIVATION	5/74	161/19363	0.00037885832493822	0.00525122481533221	0.00405335912789812	6441/7305/972/3123/7356	5	human	AT1 cells
GOBP	NEGATIVE_REGULATION_OF_LEUKOCYTE_PROLIFERATION	4/74	91/19363	0.000408563467748005	0.00561691726798273	0.00433563286270882	6441/7305/3123/7356	4	human	AT1 cells
GOCC	TERTIARY_GRANULE	5/74	164/19363	0.00041230808430103	0.0056226852463955	0.00434008509790558	1509/567/2495/2207/4069	5	human	AT1 cells
GOBP	REGULATION_OF_T_CELL_MEDIATED_CYTOTOXICITY	3/74	40/19363	0.000478244338061625	0.00646968940529766	0.00499387771954876	567/3123/3122	3	human	AT1 cells
GOCC	TRANS_GOLGI_NETWORK	6/74	262/19363	0.000497379272688175	0.00667514563583892	0.00515246698524091	1212/3113/3115/972/3123/3122	6	human	AT1 cells
GOBP	T_CELL_DIFFERENTIATION	6/74	263/19363	0.000507468055570779	0.00675691718086761	0.00521558548618123	1514/567/2207/972/3123/3122	6	human	AT1 cells
GOCC	LYSOSOMAL_LUMEN	4/74	97/19363	0.00052060027393397	0.00687761768142455	0.00530875279340561	3320/1509/1514/972	4	human	AT1 cells
GOBP	REGULATION_OF_T_CELL_PROLIFERATION	5/74	174/19363	0.000540104070044353	0.0070799688561628	0.00546494530277436	6441/3113/3115/3123/7356	5	human	AT1 cells
GOBP	REGULATION_OF_HEMOPOIESIS	7/74	374/19363	0.0005617157674022	0.00730662586674707	0.00563989920306662	3956/567/7305/972/3123/3122/714	7	human	AT1 cells
GOBP	POSITIVE_REGULATION_OF_MONOCYTE_DIFFERENTIATION	2/74	10/19363	0.000635664721292912	0.00814325033110844	0.00628567985967472	972/3123	2	human	AT1 cells
GOMF	T_CELL_RECEPTOR_BINDING	2/74	10/19363	0.000635664721292912	0.00814325033110844	0.00628567985967472	3123/3122	2	human	AT1 cells
GOBP	REGULATION_OF_CELL_KILLING	4/74	103/19363	0.000652949666565307	0.0083017886177589	0.0064080537122357	567/7305/3123/3122	4	human	AT1 cells
GOCC	GOLGI_APPARATUS_SUBCOMPARTMENT	7/74	387/19363	0.000687310573402186	0.00867344910166489	0.00669493410069686	10142/1212/3113/3115/972/3123/3122	7	human	AT1 cells
GOBP	MACROPHAGE_ACTIVATION	4/74	106/19363	0.000727350325555998	0.00911073630011254	0.00703247098393323	3727/7305/712/972	4	human	AT1 cells
GOBP	REGULATION_OF_LEUKOCYTE_DIFFERENTIATION	6/74	285/19363	0.000772781345380282	0.00949657749417508	0.00733029729700713	3956/7305/972/3123/3122/714	6	human	AT1 cells
GOCC	AUTOLYSOSOME	2/74	11/19363	0.000775001593256157	0.00949657749417508	0.00733029729700713	2495/2512	2	human	AT1 cells
GOMF	FERRIC_IRON_BINDING	2/74	11/19363	0.000775001593256157	0.00949657749417508	0.00733029729700713	2495/2512	2	human	AT1 cells
GOBP	POSITIVE_REGULATION_OF_DEFENSE_RESPONSE	6/74	288/19363	0.000815984230130989	0.00992682973490289	0.00766240397851137	3320/283131/3956/241/7305/2167	6	human	AT1 cells
GOBP	BIOLOGICAL_PROCESS_INVOLVED_IN_INTERACTION_WITH_HOST	5/74	192/19363	0.000842473222828248	0.0101758729985898	0.00785463756621825	10581/3956/1514/972/3123	5	human	AT1 cells
GOBP	CELL_ACTIVATION_INVOLVED_IN_IMMUNE_RESPONSE	6/74	291/19363	0.000861032448092902	0.0103262827640078	0.00797073710813885	3956/2207/7305/972/3123/3122	6	human	AT1 cells
GOCC	TRANSPORT_VESICLE	7/74	403/19363	0.000871477879734122	0.0103779513706366	0.00801061950237443	1212/567/3113/3115/972/3123/3122	7	human	AT1 cells
GOBP	T_CELL_MEDIATED_IMMUNITY	4/74	112/19363	0.000893830239845382	0.0105696988501996	0.00815862714323352	2013/567/3123/3122	4	human	AT1 cells
GOMF	FATTY_ACID_BINDING	3/74	50/19363	0.00092312292693466	0.0108189235640521	0.00835100079020487	241/341/2167	3	human	AT1 cells
GOBP	NEGATIVE_REGULATION_OF_LONG_TERM_SYNAPTIC_POTENTIATION	2/74	12/19363	0.000927701902298968	0.0108189235640521	0.00835100079020487	7305/348	2	human	AT1 cells
GOBP	HUMORAL_IMMUNE_RESPONSE_MEDIATED_BY_CIRCULATING_IMMUNOGLOBULIN	4/74	114/19363	0.000954829213051449	0.0110590150634932	0.00853632461560055	722/712/714/713	4	human	AT1 cells
GOBP	T_CELL_ACTIVATION_INVOLVED_IN_IMMUNE_RESPONSE	4/74	116/19363	0.00101870283919271	0.0117185476263597	0.00904541010095929	2207/972/3123/3122	4	human	AT1 cells
GOBP	VIRAL_PROCESS	7/74	415/19363	0.00103364656861812	0.0118101104563057	0.00911608638041589	6590/10581/3956/1514/348/972/3123	7	human	AT1 cells
GOBP	INTERFERON_GAMMA_PRODUCTION	4/74	117/19363	0.00105174050153362	0.0118388374177702	0.00913826038658844	3113/3115/3123/7356	4	human	AT1 cells
GOBP	REGULATION_OF_MYELOID_LEUKOCYTE_DIFFERENTIATION	4/74	117/19363	0.00105174050153362	0.0118388374177702	0.00913826038658844	7305/972/3123/714	4	human	AT1 cells
GOBP	LYMPHOCYTE_ACTIVATION_INVOLVED_IN_IMMUNE_RESPONSE	5/74	202/19363	0.00105716407456138	0.0118388374177702	0.00913826038658844	3956/2207/972/3123/3122	5	human	AT1 cells
GOBP	PHOSPHOLIPID_EFFLUX	2/74	13/19363	0.00109366424907192	0.0120874917985661	0.00933019380013195	348/341	2	human	AT1 cells
GOCC	CHYLOMICRON	2/74	13/19363	0.00109366424907192	0.0120874917985661	0.00933019380013195	348/341	2	human	AT1 cells
GOBP	T_CELL_PROLIFERATION	5/74	205/19363	0.00112884708391474	0.0123953273954534	0.00956780850344687	6441/3113/3115/3123/7356	5	human	AT1 cells
GOBP	NEGATIVE_REGULATION_OF_IMMUNE_SYSTEM_PROCESS	7/74	425/19363	0.00118620697236582	0.0129411354211007	0.0099891113462385	722/6441/7305/972/3123/714/7356	7	human	AT1 cells
GOBP	POSITIVE_REGULATION_OF_MYELOID_LEUKOCYTE_DIFFERENTIATION	3/74	55/19363	0.0012188395014402	0.0132119076726627	0.0101981172860044	7305/972/3123	3	human	AT1 cells
GOBP	REGULATION_OF_MYELOID_CELL_DIFFERENTIATION	5/74	209/19363	0.00122995972003104	0.0132475279399522	0.0102256121544652	567/7305/972/3123/714	5	human	AT1 cells
GOBP	PRODUCTION_OF_MOLECULAR_MEDIATOR_OF_IMMUNE_RESPONSE	6/74	313/19363	0.00125291538725071	0.0132857047090853	0.0102550803568525	567/3113/3115/972/3123/3122	6	human	AT1 cells
GOBP	ANTIMICROBIAL_HUMORAL_RESPONSE	4/74	123/19363	0.00126595410618411	0.0132857047090853	0.0102550803568525	6590/6170/6441/4069	4	human	AT1 cells
GOBP	IMMUNOLOGICAL_MEMORY_FORMATION_PROCESS	2/74	14/19363	0.0012727877959029	0.0132857047090853	0.0102550803568525	3123/3122	2	human	AT1 cells
GOBP	REGULATION_OF_CHOLESTEROL_ESTERIFICATION	2/74	14/19363	0.0012727877959029	0.0132857047090853	0.0102550803568525	348/341	2	human	AT1 cells
GOMF	PHOSPHOLIPASE_INHIBITOR_ACTIVITY	2/74	14/19363	0.0012727877959029	0.0132857047090853	0.0102550803568525	341/7356	2	human	AT1 cells
GOBP	MONONUCLEAR_CELL_DIFFERENTIATION	7/74	434/19363	0.00133816537849294	0.0138545308232788	0.0106941505934612	3956/1514/567/2207/972/3123/3122	7	human	AT1 cells
GOBP	COMPLEMENT_ACTIVATION	4/74	125/19363	0.00134366827617843	0.0138545308232788	0.0106941505934612	722/712/714/713	4	human	AT1 cells
GOBP	ICOSANOID_BIOSYNTHETIC_PROCESS	3/74	57/19363	0.00135196617572776	0.01385560486761	0.0106949796357412	4259/241/972	3	human	AT1 cells
GOBP	ENERGY_DERIVATION_BY_OXIDATION_OF_ORGANIC_COMPOUNDS	6/74	321/19363	0.0014250050834531	0.0145161662416819	0.0112048592484581	521/10476/522/9551/514/10632	6	human	AT1 cells
GOMF	LONG_CHAIN_FATTY_ACID_BINDING	2/74	15/19363	0.00146497226407917	0.0147730233831702	0.0114031242772144	241/2167	2	human	AT1 cells
GOBP	IMMUNOGLOBULIN_PRODUCTION	5/74	218/19363	0.00148183977808686	0.0147730233831702	0.0114031242772144	567/3113/3115/3123/3122	5	human	AT1 cells
GOBP	MAINTENANCE_OF_LOCATION_IN_CELL	5/74	218/19363	0.00148183977808686	0.0147730233831702	0.0114031242772144	10142/7114/2495/2512/348	5	human	AT1 cells
GOBP	IRON_ION_TRANSPORT	3/74	59/19363	0.00149390124099474	0.0147730233831702	0.0114031242772144	567/2495/2512	3	human	AT1 cells
GOBP	POSITIVE_REGULATION_OF_T_CELL_MEDIATED_IMMUNITY	3/74	59/19363	0.00149390124099474	0.0147730233831702	0.0114031242772144	567/3123/3122	3	human	AT1 cells
GOBP	ANTIBACTERIAL_HUMORAL_RESPONSE	3/74	61/19363	0.00164485500054347	0.0158661203458435	0.0122468730610016	6590/6170/6441	3	human	AT1 cells
GOBP	POSITIVE_REGULATION_OF_VIRAL_PROCESS	3/74	61/19363	0.00164485500054347	0.0158661203458435	0.0122468730610016	3956/972/3123	3	human	AT1 cells
GOBP	HIGH_DENSITY_LIPOPROTEIN_PARTICLE_REMODELING	2/74	16/19363	0.00167011793114142	0.0158661203458435	0.0122468730610016	348/341	2	human	AT1 cells
GOBP	LIPOPROTEIN_CATABOLIC_PROCESS	2/74	16/19363	0.00167011793114142	0.0158661203458435	0.0122468730610016	1509/348	2	human	AT1 cells
GOBP	OPSONIZATION	2/74	16/19363	0.00167011793114142	0.0158661203458435	0.0122468730610016	722/653509	2	human	AT1 cells
GOBP	SEQUESTERING_OF_METAL_ION	2/74	16/19363	0.00167011793114142	0.0158661203458435	0.0122468730610016	2495/2512	2	human	AT1 cells
GOMF	CARBON_SULFUR_LYASE_ACTIVITY	2/74	16/19363	0.00167011793114142	0.0158661203458435	0.0122468730610016	4259/241	2	human	AT1 cells
GOMF	CATION_CHANNEL_ACTIVITY	6/74	336/19363	0.00179579439688219	0.0169647392465239	0.0130948841642688	521/10476/522/9551/514/10632	6	human	AT1 cells
GOBP	IMMUNOLOGICAL_MEMORY_PROCESS	2/74	17/19363	0.00188812562819006	0.0174471062145868	0.0134672175953734	3123/3122	2	human	AT1 cells
GOBP	PROTEIN_TRIMERIZATION	2/74	17/19363	0.00188812562819006	0.0174471062145868	0.0134672175953734	241/972	2	human	AT1 cells
GOCC	LAMELLAR_BODY	2/74	17/19363	0.00188812562819006	0.0174471062145868	0.0134672175953734	729238/653509	2	human	AT1 cells
GOCC	SECONDARY_LYSOSOME	2/74	17/19363	0.00188812562819006	0.0174471062145868	0.0134672175953734	2495/2512	2	human	AT1 cells
GOBP	POSITIVE_REGULATION_OF_LEUKOCYTE_MEDIATED_IMMUNITY	4/74	139/19363	0.00198346570056036	0.0182284809763455	0.0140703516515723	567/7305/3123/3122	4	human	AT1 cells
GOBP	MYELOID_LEUKOCYTE_ACTIVATION	5/74	234/19363	0.00202082882525653	0.0183721588360688	0.0141812549140809	3727/2207/7305/712/972	5	human	AT1 cells
GOBP	POSITIVE_REGULATION_OF_PROTEIN_CATABOLIC_PROCESS	5/74	234/19363	0.00202082882525653	0.0183721588360688	0.0141812549140809	722/3320/93974/6923/348	5	human	AT1 cells
GOBP	LIPOPROTEIN_METABOLIC_PROCESS	4/74	140/19363	0.00203596404845605	0.0184107765023486	0.0142110634398283	2752/1509/348/341	4	human	AT1 cells
GOBP	STEROID_ESTERIFICATION	2/74	18/19363	0.00211889673720342	0.0189579596963544	0.0146334277590211	348/341	2	human	AT1 cells
GOMF	LIPASE_INHIBITOR_ACTIVITY	2/74	18/19363	0.00211889673720342	0.0189579596963544	0.0146334277590211	341/7356	2	human	AT1 cells
GOBP	REGULATION_OF_LEUKOCYTE_MEDIATED_IMMUNITY	5/74	237/19363	0.00213598321991399	0.0190102506572345	0.0146737905412374	722/567/7305/3123/3122	5	human	AT1 cells
GOBP	NEGATIVE_REGULATION_OF_T_CELL_PROLIFERATION	3/74	68/19363	0.00224710887631108	0.0198026113879258	0.0152854045385963	6441/3123/7356	3	human	AT1 cells
GOBP	NEGATIVE_REGULATION_OF_LEUKOCYTE_CELL_CELL_ADHESION	4/74	144/19363	0.00225558859079853	0.0198026113879258	0.0152854045385963	6441/972/3123/7356	4	human	AT1 cells
GOBP	POSITIVE_REGULATION_OF_CYTOKINE_PRODUCTION	7/74	476/19363	0.00226014429205777	0.0198026113879258	0.0152854045385963	3320/567/3113/3115/2207/7305/972	7	human	AT1 cells
GOBP	POSITIVE_REGULATION_OF_INFLAMMATORY_RESPONSE	4/74	145/19363	0.00231294678161676	0.0201607886995564	0.0155618774237916	283131/3956/241/2167	4	human	AT1 cells
GOBP	REGULATION_OF_IMMUNE_EFFECTOR_PROCESS	6/74	355/19363	0.00236580101263937	0.0205157410890932	0.015835861029273	722/567/7305/972/3123/3122	6	human	AT1 cells
GOCC	BLOOD_MICROPARTICLE	4/74	147/19363	0.00243066731140017	0.0209536966532599	0.0161739138162048	722/348/714/713	4	human	AT1 cells
GOBP	RESPIRATORY_GASEOUS_EXCHANGE_BY_RESPIRATORY_SYSTEM	3/74	70/19363	0.00244108707314737	0.0209536966532599	0.0161739138162048	729238/653509/6441	3	human	AT1 cells
GOBP	RESPONSE_TO_TOXIC_SUBSTANCE	5/74	247/19363	0.00255460216674969	0.021817334666534	0.0168405459158406	2745/4259/6415/241/348	5	human	AT1 cells
GOBP	POSITIVE_REGULATION_OF_REGULATORY_T_CELL_DIFFERENTIATION	2/74	20/19363	0.00261833745742093	0.0220279036840736	0.017003081682126	3123/3122	2	human	AT1 cells
GOBP	REGULATION_OF_MONOCYTE_DIFFERENTIATION	2/74	20/19363	0.00261833745742093	0.0220279036840736	0.017003081682126	972/3123	2	human	AT1 cells
GOCC	TRIGLYCERIDE_RICH_PLASMA_LIPOPROTEIN_PARTICLE	2/74	20/19363	0.00261833745742093	0.0220279036840736	0.017003081682126	348/341	2	human	AT1 cells
GOBP	POSITIVE_REGULATION_OF_IMMUNE_EFFECTOR_PROCESS	5/74	250/19363	0.00269105734072473	0.0225276136790372	0.0173888019932187	567/7305/972/3123/3122	5	human	AT1 cells
GOBP	NEGATIVE_REGULATION_OF_CYTOKINE_PRODUCTION	6/74	365/19363	0.00271581532465732	0.0226228754384016	0.017462333433109	54206/6441/7114/7305/3123/7356	6	human	AT1 cells
GOBP	NEGATIVE_REGULATION_OF_HYDROLASE_ACTIVITY	6/74	369/19363	0.00286621540728	0.0235826089083999	0.0182031404938939	6590/3730/2810/2537/93974/341	6	human	AT1 cells
GOBP	LEUKOTRIENE_BIOSYNTHETIC_PROCESS	2/74	21/19363	0.00288681256300342	0.0235826089083999	0.0182031404938939	4259/241	2	human	AT1 cells
GOBP	MITOCHONDRIAL_DEPOLARIZATION	2/74	21/19363	0.00288681256300342	0.0235826089083999	0.0182031404938939	2537/93974	2	human	AT1 cells
GOBP	NEUTROPHIL_ACTIVATION_INVOLVED_IN_IMMUNE_RESPONSE	2/74	21/19363	0.00288681256300342	0.0235826089083999	0.0182031404938939	2207/7305	2	human	AT1 cells
GOBP	T_CELL_DIFFERENTIATION_INVOLVED_IN_IMMUNE_RESPONSE	3/74	76/19363	0.00308411439852277	0.0250732569610673	0.0193537543227137	2207/3123/3122	3	human	AT1 cells
GOBP	POSITIVE_REGULATION_OF_CELLULAR_PROTEIN_CATABOLIC_PROCESS	4/74	158/19363	0.00315263445073022	0.0253863343614696	0.0195954151129648	3320/93974/6923/348	4	human	AT1 cells
GOBP	PROTEIN_REFOLDING	2/74	22/19363	0.00316766206402726	0.0253863343614696	0.0195954151129648	3320/567	2	human	AT1 cells
GOMF	GLUTATHIONE_PEROXIDASE_ACTIVITY	2/74	22/19363	0.00316766206402726	0.0253863343614696	0.0195954151129648	4259/241	2	human	AT1 cells
GOCC	SPECIFIC_GRANULE	4/74	160/19363	0.00329800678597854	0.0263062711089137	0.0203055035482293	6590/1509/567/4069	4	human	AT1 cells
GOBP	NEGATIVE_REGULATION_OF_EPITHELIAL_CELL_PROLIFERATION	4/74	163/19363	0.0035245423952344	0.0279812262457341	0.0215983818635565	2810/93974/567/348	4	human	AT1 cells
GOMF	ENZYME_INHIBITOR_ACTIVITY	6/74	389/19363	0.00371396099415096	0.0293472338369592	0.0226527871753428	6590/3730/2810/93974/341/7356	6	human	AT1 cells
GOBP	POSITIVE_REGULATION_OF_SYNCYTIUM_FORMATION_BY_PLASMA_MEMBRANE_FUSION	2/74	24/19363	0.00376610117367566	0.0296208236497002	0.0228639679576882	92304/7305	2	human	AT1 cells
GOBP	CD4_POSITIVE_ALPHA_BETA_T_CELL_DIFFERENTIATION	3/74	82/19363	0.00382222323227182	0.0299230531748688	0.0230972553996933	1514/3123/3122	3	human	AT1 cells
GOBP	MYELOID_CELL_DIFFERENTIATION	6/74	393/19363	0.00390376795558523	0.0304206065110351	0.023481311011039	93974/567/7305/972/3123/714	6	human	AT1 cells
GOMF	POLYSACCHARIDE_BINDING	2/74	25/19363	0.00408350057793333	0.0316104929560867	0.024399770466275	3123/3122	2	human	AT1 cells
GOMF	ANTIGEN_BINDING	4/74	170/19363	0.00409384858508752	0.0316104929560867	0.024399770466275	3113/3115/3123/3122	4	human	AT1 cells
GOBP	IRON_ION_HOMEOSTASIS	3/74	85/19363	0.00422822050303261	0.0323525831250142	0.0249725812039078	567/2495/2512	3	human	AT1 cells
GOMF	AMYLOID_BETA_BINDING	3/74	85/19363	0.00422822050303261	0.0323525831250142	0.0249725812039078	348/712/972	3	human	AT1 cells
GOMF	FERROUS_IRON_BINDING	2/74	26/19363	0.00441289396371243	0.0336135301470167	0.0259458914888734	2495/2512	2	human	AT1 cells
GOBP	REGULATION_OF_LYMPHOCYTE_MEDIATED_IMMUNITY	4/74	175/19363	0.00453662693037342	0.034401058920455	0.0265537757548409	722/567/3123/3122	4	human	AT1 cells
GOBP	REGULATION_OF_T_CELL_MEDIATED_IMMUNITY	3/74	88/19363	0.00465948052444808	0.0351749177091148	0.0271511083191524	567/3123/3122	3	human	AT1 cells
GOCC	HIGH_DENSITY_LIPOPROTEIN_PARTICLE	2/74	27/19363	0.00475418755217576	0.0357303606699076	0.0275798482558968	348/341	2	human	AT1 cells
GOMF	MONOCARBOXYLIC_ACID_BINDING	3/74	89/19363	0.00480892526628122	0.0359818257755821	0.0277739512351594	241/341/2167	3	human	AT1 cells
GOCC	INTRINSIC_COMPONENT_OF_ORGANELLE_MEMBRANE	6/74	411/19363	0.00484839954864036	0.0361173728491227	0.0278785784387389	567/3113/3115/972/3123/3122	6	human	AT1 cells
GOMF	GLUTATHIONE_TRANSFERASE_ACTIVITY	2/74	28/19363	0.00510728808919769	0.0378790533282162	0.0292383990332647	4259/241	2	human	AT1 cells
GOMF	CARBOXYLIC_ACID_BINDING	4/74	183/19363	0.00531046255071635	0.0392139396212286	0.0302687821782959	2752/241/341/2167	4	human	AT1 cells
GOBP	ANTIGEN_PROCESSING_AND_PRESENTATION_OF_PEPTIDE_ANTIGEN_VIA_MHC_CLASS_I	2/74	29/19363	0.00547210284281146	0.0400576879099315	0.030920061631744	567/2207	2	human	AT1 cells
GOBP	PROTEIN_LIPID_COMPLEX_ASSEMBLY	2/74	29/19363	0.00547210284281146	0.0400576879099315	0.030920061631744	348/341	2	human	AT1 cells
GOCC	FICOLIN_1_RICH_GRANULE	4/74	185/19363	0.005516884927931	0.0402114328152212	0.0310387355291944	3320/1509/2495/2207	4	human	AT1 cells
GOBP	POSITIVE_REGULATION_OF_I_KAPPAB_KINASE_NF_KAPPAB_SIGNALING	4/74	188/19363	0.00583648793404279	0.0420845977222535	0.0324846096520865	6275/3956/972/3123	4	human	AT1 cells
GOBP	REGULATION_OF_ADAPTIVE_IMMUNE_RESPONSE	4/74	188/19363	0.00583648793404279	0.0420845977222535	0.0324846096520865	722/567/3123/3122	4	human	AT1 cells
GOBP	REGULATION_OF_SYNCYTIUM_FORMATION_BY_PLASMA_MEMBRANE_FUSION	2/74	30/19363	0.00584853960066799	0.0420845977222535	0.0324846096520865	92304/7305	2	human	AT1 cells
GOBP	PHAGOCYTOSIS	5/74	305/19363	0.00623464244388541	0.0446727981890264	0.0344824113756374	722/653509/6441/2207/7305	5	human	AT1 cells
GOBP	POSITIVE_REGULATION_OF_CD4_POSITIVE_ALPHA_BETA_T_CELL_DIFFERENTIATION	2/74	32/19363	0.00663591286263389	0.0472177206912551	0.0364468073436187	3123/3122	2	human	AT1 cells
GOBP	POSITIVE_REGULATION_OF_MYELOID_CELL_DIFFERENTIATION	3/74	100/19363	0.00664566382289693	0.0472177206912551	0.0364468073436187	7305/972/3123	3	human	AT1 cells
GOBP	CD4_POSITIVE_ALPHA_BETA_T_CELL_ACTIVATION	3/74	102/19363	0.00701845083347804	0.0492393172395062	0.0380072541174563	1514/3123/3122	3	human	AT1 cells
GOCC	CYTOSOLIC_RIBOSOME	3/74	102/19363	0.00701845083347804	0.0492393172395062	0.0380072541174563	6218/6170/6192	3	human	AT1 cells
GOBP	POSITIVE_REGULATION_OF_STEROID_METABOLIC_PROCESS	2/74	33/19363	0.00704666751742194	0.0492393172395062	0.0380072541174563	348/341	2	human	AT1 cells
GOBP	PROTEIN_CONTAINING_COMPLEX_REMODELING	2/74	33/19363	0.00704666751742194	0.0492393172395062	0.0380072541174563	348/341	2	human	AT1 cells
GOBP	NEGATIVE_REGULATION_OF_CELL_CELL_ADHESION	4/74	199/19363	0.00711373792018775	0.0495034190248456	0.0382111112022214	6441/972/3123/7356	4	human	AT1 cells
GOBP	REGULATION_OF_PROTEIN_POLYMERIZATION	4/74	200/19363	0.00723827761193049	0.0501636370564527	0.0387207257928982	3320/10142/10094/7114	4	human	AT1 cells
GOBP	ORGANIC_ACID_BIOSYNTHETIC_PROCESS	5/74	318/19363	0.00740469674587765	0.0511075191725678	0.0394492973786822	4259/2752/241/972/341	5	human	AT1 cells
GOBP	AMYLOID_FIBRIL_FORMATION	2/74	34/19363	0.007468680472807	0.0511317355446018	0.0394679897135337	567/348	2	human	AT1 cells
GOBP	LEUKOTRIENE_METABOLIC_PROCESS	2/74	34/19363	0.007468680472807	0.0511317355446018	0.0394679897135337	4259/241	2	human	AT1 cells
GOBP	EPITHELIAL_CELL_PROLIFERATION	6/74	451/19363	0.00753836254447183	0.0514006897689591	0.0396755923393254	2810/54206/2752/93974/567/348	6	human	AT1 cells
GOBP	APOPTOTIC_MITOCHONDRIAL_CHANGES	3/74	105/19363	0.00760054823772253	0.0514101082799552	0.039682862378004	2810/2537/93974	3	human	AT1 cells
GOBP	TRANSITION_METAL_ION_TRANSPORT	3/74	105/19363	0.00760054823772253	0.0514101082799552	0.039682862378004	567/2495/2512	3	human	AT1 cells
GOBP	POSITIVE_REGULATION_OF_LYMPHOCYTE_DIFFERENTIATION	3/74	107/19363	0.00800402622103548	0.0538139154385593	0.0415383330597364	972/3123/3122	3	human	AT1 cells
GOBP	REGULATION_OF_PEPTIDASE_ACTIVITY	6/74	457/19363	0.00801957817298458	0.0538139154385593	0.0415383330597364	6590/3730/2810/2537/1509/27018	6	human	AT1 cells
GOBP	CELLULAR_RESPONSE_TO_LIPOPROTEIN_PARTICLE_STIMULUS	2/74	36/19363	0.00834612318204961	0.0549155420266377	0.042388665761792	2207/348	2	human	AT1 cells
GOBP	MONOCYTE_DIFFERENTIATION	2/74	36/19363	0.00834612318204961	0.0549155420266377	0.042388665761792	972/3123	2	human	AT1 cells
GOBP	POSITIVE_T_CELL_SELECTION	2/74	36/19363	0.00834612318204961	0.0549155420266377	0.042388665761792	1514/972	2	human	AT1 cells
GOBP	REGULATORY_T_CELL_DIFFERENTIATION	2/74	36/19363	0.00834612318204961	0.0549155420266377	0.042388665761792	3123/3122	2	human	AT1 cells
GOMF	PROTEOGLYCAN_BINDING	2/74	36/19363	0.00834612318204961	0.0549155420266377	0.042388665761792	1514/348	2	human	AT1 cells
GOBP	MAINTENANCE_OF_LOCATION	5/74	330/19363	0.00861386467548738	0.0564575394040665	0.0435789155349015	10142/7114/2495/2512/348	5	human	AT1 cells
GOBP	MYELOID_LEUKOCYTE_DIFFERENTIATION	4/74	211/19363	0.00870438838492783	0.056830582080745	0.0438668628218269	7305/972/3123/714	4	human	AT1 cells
GOCC	ENDOSOME_LUMEN	2/74	37/19363	0.00880137514330556	0.057242789874345	0.0441850412052587	1514/567	2	human	AT1 cells
GOBP	ALPHA_BETA_T_CELL_DIFFERENTIATION	3/74	111/19363	0.00884836446143739	0.0573279092118415	0.04425074382812	1514/3123/3122	3	human	AT1 cells
GOBP	REGULATION_OF_T_HELPER_CELL_DIFFERENTIATION	2/74	38/19363	0.00926752981504143	0.0598144767833399	0.0461700963063534	3123/3122	2	human	AT1 cells
GOBP	POSITIVE_REGULATION_OF_ADAPTIVE_IMMUNE_RESPONSE	3/74	115/19363	0.0097430806001834	0.0621809386313973	0.0479967405788743	567/3123/3122	3	human	AT1 cells
GOBP	POSITIVE_REGULATION_OF_CD4_POSITIVE_ALPHA_BETA_T_CELL_ACTIVATION	2/74	39/19363	0.00974449954897711	0.0621809386313973	0.0479967405788743	3123/3122	2	human	AT1 cells
GOCC	PROTEIN_LIPID_COMPLEX	2/74	39/19363	0.00974449954897711	0.0621809386313973	0.0479967405788743	348/341	2	human	AT1 cells
GOBP	CELLULAR_RESPONSE_TO_INORGANIC_SUBSTANCE	4/74	220/19363	0.0100391956996429	0.0638206012334441	0.0492623769986434	3727/567/241/2167	4	human	AT1 cells
GOBP	POSITIVE_REGULATION_OF_LYMPHOCYTE_MEDIATED_IMMUNITY	3/74	117/19363	0.0102095160052098	0.0644189983761559	0.0497242727669292	567/3123/3122	3	human	AT1 cells
GOBP	POSITIVE_REGULATION_OF_TRANSPORTER_ACTIVITY	3/74	117/19363	0.0102095160052098	0.0644189983761559	0.0497242727669292	10142/2745/7114	3	human	AT1 cells
GOMF	PASSIVE_TRANSMEMBRANE_TRANSPORTER_ACTIVITY	6/74	485/19363	0.0105626473043838	0.0663993925342492	0.051252915896834	521/10476/522/9551/514/10632	6	human	AT1 cells
GOBP	ICOSANOID_METABOLIC_PROCESS	3/74	121/19363	0.0111808788117003	0.0698745449005104	0.0539353454366042	4259/241/972	3	human	AT1 cells
GOBP	NEGATIVE_REGULATION_OF_INTERFERON_GAMMA_PRODUCTION	2/74	42/19363	0.0112394300490472	0.0698745449005104	0.0539353454366042	3123/7356	2	human	AT1 cells
GOMF	PROTEIN_FOLDING_CHAPERONE	2/74	42/19363	0.0112394300490472	0.0698745449005104	0.0539353454366042	3320/972	2	human	AT1 cells
GOCC	CYTOSOLIC_SMALL_RIBOSOMAL_SUBUNIT	2/74	43/19363	0.0117587934092557	0.0725595163921342	0.0560078435844541	6218/6192	2	human	AT1 cells
GOMF	TAU_PROTEIN_BINDING	2/74	43/19363	0.0117587934092557	0.0725595163921342	0.0560078435844541	3320/348	2	human	AT1 cells
GOBP	REACTIVE_OXYGEN_SPECIES_METABOLIC_PROCESS	4/74	231/19363	0.0118429488611644	0.0725595163921342	0.0560078435844541	2537/6441/93974/7305	4	human	AT1 cells
GOBP	REGULATION_OF_ENDOTHELIAL_CELL_MIGRATION	4/74	231/19363	0.0118429488611644	0.0725595163921342	0.0560078435844541	2013/2752/7114/348	4	human	AT1 cells
GOCC	FICOLIN_1_RICH_GRANULE_LUMEN	3/74	124/19363	0.011943322984741	0.0729103219032384	0.0562786262628875	3320/1509/2495	3	human	AT1 cells
GOBP	REGULATION_OF_CYSTEINE_TYPE_ENDOPEPTIDASE_ACTIVITY	4/74	232/19363	0.0120165685081887	0.0730935875803854	0.0564200868994852	2810/2537/1509/27018	4	human	AT1 cells
GOBP	LUNG_ALVEOLUS_DEVELOPMENT	2/74	44/19363	0.0122885409644214	0.0742140098958447	0.0572849278040695	54206/6441	2	human	AT1 cells
GOCC	IMMUNOLOGICAL_SYNAPSE	2/74	44/19363	0.0122885409644214	0.0742140098958447	0.0572849278040695	3123/3122	2	human	AT1 cells
GOBP	DEFENSE_RESPONSE_TO_BACTERIUM	5/74	361/19363	0.0123588794582599	0.0743731856367168	0.057407793700102	6590/6170/6441/2207/4069	5	human	AT1 cells
GOBP	REGULATION_OF_LONG_TERM_SYNAPTIC_POTENTIATION	2/74	45/19363	0.0128285879991492	0.0766542130973898	0.0591684921664312	7305/348	2	human	AT1 cells
GOCC	MYELIN_SHEATH	2/74	45/19363	0.0128285879991492	0.0766542130973898	0.0591684921664312	3320/2752	2	human	AT1 cells
GOBP	NEGATIVE_REGULATION_OF_KINASE_ACTIVITY	4/74	237/19363	0.0129092363063446	0.0768645020916507	0.0593308117860169	2810/54206/348/2167	4	human	AT1 cells
GOBP	MICROGLIAL_CELL_ACTIVATION	2/74	47/19363	0.0139392440457351	0.0827061813380282	0.0638399357957951	7305/712	2	human	AT1 cells
GOBP	POSITIVE_REGULATION_OF_PROTEOLYSIS	5/74	373/19363	0.0140662129067704	0.0831677133753454	0.0641961869871009	1509/93974/6923/27018/348	5	human	AT1 cells
GOBP	PROTEIN_COMPLEX_OLIGOMERIZATION	4/74	244/19363	0.0142287064832972	0.083835340290089	0.0647115204081736	567/241/972/3123	4	human	AT1 cells
GOBP	GRANULOCYTE_ACTIVATION	2/74	48/19363	0.0145096860197752	0.0848992354997918	0.0655327286997677	2207/7305	2	human	AT1 cells
GOBP	REGULATION_OF_PLATELET_ACTIVATION	2/74	48/19363	0.0145096860197752	0.0848992354997918	0.0655327286997677	2207/348	2	human	AT1 cells
GOBP	ERYTHROCYTE_HOMEOSTASIS	3/74	134/19363	0.0146972271155996	0.0857000381119964	0.0661508588869094	6218/93974/567	3	human	AT1 cells
GOBP	MACROPHAGE_DIFFERENTIATION	2/74	49/19363	0.0150900933930654	0.086793700434264	0.0669950440651669	3123/714	2	human	AT1 cells
GOBP	PROTEIN_LIPID_COMPLEX_SUBUNIT_ORGANIZATION	2/74	49/19363	0.0150900933930654	0.086793700434264	0.0669950440651669	348/341	2	human	AT1 cells
GOBP	REGULATION_OF_FATTY_ACID_BIOSYNTHETIC_PROCESS	2/74	49/19363	0.0150900933930654	0.086793700434264	0.0669950440651669	972/341	2	human	AT1 cells
GOBP	T_CELL_SELECTION	2/74	49/19363	0.0150900933930654	0.086793700434264	0.0669950440651669	1514/972	2	human	AT1 cells
GOBP	POSITIVE_REGULATION_OF_ALPHA_BETA_T_CELL_DIFFERENTIATION	2/74	50/19363	0.0156803838291542	0.0895794900510127	0.0691453625467681	3123/3122	2	human	AT1 cells
GOBP	REGULATION_OF_CD4_POSITIVE_ALPHA_BETA_T_CELL_DIFFERENTIATION	2/74	50/19363	0.0156803838291542	0.0895794900510127	0.0691453625467681	3123/3122	2	human	AT1 cells
GOBP	RESPONSE_TO_INTERFERON_GAMMA	3/74	139/19363	0.0161979479533323	0.0919152013056542	0.0709482707952387	10581/3113/972	3	human	AT1 cells
GOBP	TRANSITION_METAL_ION_HOMEOSTASIS	3/74	139/19363	0.0161979479533323	0.0919152013056542	0.0709482707952387	567/2495/2512	3	human	AT1 cells
GOBP	REGULATION_OF_CELLULAR_PROTEIN_CATABOLIC_PROCESS	4/74	258/19363	0.0171178757396502	0.0968104611229044	0.0747268646969414	3320/93974/6923/348	4	human	AT1 cells
GOBP	PLASMA_LIPOPROTEIN_PARTICLE_CLEARANCE	2/74	53/19363	0.0175097371680642	0.0985314686858457	0.0760552903423379	348/341	2	human	AT1 cells
GOBP	NEGATIVE_REGULATION_OF_PEPTIDASE_ACTIVITY	4/74	260/19363	0.0175583997316494	0.0985314686858457	0.0760552903423379	6590/3730/2810/2537	4	human	AT1 cells
GOBP	REGULATION_OF_PROTEIN_CATABOLIC_PROCESS	5/74	395/19363	0.0175969861284006	0.0985314686858457	0.0760552903423379	722/3320/93974/6923/348	5	human	AT1 cells
GOBP	REGULATION_OF_PROTEIN_CONTAINING_COMPLEX_ASSEMBLY	5/74	401/19363	0.0186533576775035	0.104101742021975	0.0803549192986081	3320/10142/10094/7114/348	5	human	AT1 cells
GOBP	RELEASE_OF_CYTOCHROME_C_FROM_MITOCHONDRIA	2/74	56/19363	0.0194251187042578	0.107697953209508	0.083130792729179	2810/2537	2	human	AT1 cells
GOMF	OXIDOREDUCTASE_ACTIVITY_ACTING_ON_PEROXIDE_AS_ACCEPTOR	2/74	56/19363	0.0194251187042578	0.107697953209508	0.083130792729179	4259/241	2	human	AT1 cells
GOBP	EMBRYO_IMPLANTATION	2/74	57/19363	0.0200823242507498	0.11057324955052	0.0853502004062653	2013/7356	2	human	AT1 cells
GOBP	NEGATIVE_REGULATION_OF_VIRAL_GENOME_REPLICATION	2/74	57/19363	0.0200823242507498	0.11057324955052	0.0853502004062653	6590/10581	2	human	AT1 cells
GOBP	REGULATION_OF_T_CELL_DIFFERENTIATION	3/74	151/19363	0.0201398940636074	0.11057324955052	0.0853502004062653	972/3123/3122	3	human	AT1 cells
GOBP	NEGATIVE_REGULATION_OF_TRANSFERASE_ACTIVITY	4/74	272/19363	0.0203505867405793	0.11136842128906	0.0859639841877645	2810/54206/348/2167	4	human	AT1 cells
GOBP	ACTIVATION_OF_INNATE_IMMUNE_RESPONSE	2/74	58/19363	0.02074877085361	0.112970738085414	0.0872007938161247	3320/7305	2	human	AT1 cells
GOBP	PROTEIN_POLYMERIZATION	4/74	274/19363	0.0208410654379365	0.112970738085414	0.0872007938161247	3320/10142/10094/7114	4	human	AT1 cells
GOBP	POSITIVE_REGULATION_OF_LIPID_METABOLIC_PROCESS	3/74	153/19363	0.0208438026508866	0.112970738085414	0.0872007938161247	348/972/341	3	human	AT1 cells
GOBP	ENDOTHELIAL_CELL_MIGRATION	4/74	281/19363	0.0226149925381586	0.121638789679292	0.0938915616435759	2013/2752/7114/348	4	human	AT1 cells
GOBP	ALPHA_BETA_T_CELL_ACTIVATION	3/74	158/19363	0.0226623782505149	0.121638789679292	0.0938915616435759	1514/3123/3122	3	human	AT1 cells
GOBP	POSITIVE_REGULATION_OF_LEUKOCYTE_PROLIFERATION	3/74	158/19363	0.0226623782505149	0.121638789679292	0.0938915616435759	3113/3115/972	3	human	AT1 cells
GOBP	NEGATIVE_REGULATION_OF_LIPID_BIOSYNTHETIC_PROCESS	2/74	61/19363	0.0228027772491636	0.121638789679292	0.0938915616435759	348/341	2	human	AT1 cells
GOMF	TRANSFERASE_ACTIVITY_TRANSFERRING_ALKYL_OR_ARYL_OTHER_THAN_METHYL_GROUPS	2/74	61/19363	0.0228027772491636	0.121638789679292	0.0938915616435759	4259/241	2	human	AT1 cells
GOMF	LIPID_TRANSPORTER_ACTIVITY	3/74	159/19363	0.0230361785808226	0.122497415031985	0.0945543245290304	653509/348/2167	3	human	AT1 cells
GOBP	HOMEOSTASIS_OF_NUMBER_OF_CELLS	4/74	283/19363	0.0231382884520887	0.12265468894195	0.0946757224239896	6218/93974/567/972	4	human	AT1 cells
GOBP	REGULATION_OF_MACROPHAGE_ACTIVATION	2/74	62/19363	0.0235054105597721	0.124211403926796	0.0958773325464388	3727/972	2	human	AT1 cells
GOBP	MYELOID_CELL_HOMEOSTASIS	3/74	161/19363	0.0237938656771199	0.124954741801272	0.0964511063734183	6218/93974/567	3	human	AT1 cells
GOBP	POSITIVE_REGULATION_OF_SYNAPTIC_TRANSMISSION	3/74	161/19363	0.0237938656771199	0.124954741801272	0.0964511063734183	2752/7305/348	3	human	AT1 cells
GOBP	INTERLEUKIN_10_PRODUCTION	2/74	63/19363	0.0242168983936997	0.126391281431316	0.09755995454252	7305/3123	2	human	AT1 cells
GOBP	SYNCYTIUM_FORMATION	2/74	63/19363	0.0242168983936997	0.126391281431316	0.09755995454252	92304/7305	2	human	AT1 cells
GOBP	I_KAPPAB_KINASE_NF_KAPPAB_SIGNALING	4/74	288/19363	0.0244787691744896	0.127364918997113	0.0983114940125249	6275/3956/972/3123	4	human	AT1 cells
GOBP	POSITIVE_REGULATION_OF_ION_TRANSMEMBRANE_TRANSPORT	3/74	163/19363	0.0245649997085867	0.127421516893313	0.098355181267832	10142/2745/7114	3	human	AT1 cells
GOBP	REGULATION_OF_B_CELL_PROLIFERATION	2/74	64/19363	0.0249371647721536	0.128956408653553	0.0995399462979895	7305/972	2	human	AT1 cells
GOBP	REGULATION_OF_EPITHELIAL_CELL_MIGRATION	4/74	291/19363	0.025305272946555	0.130461026075075	0.100701342919538	2013/2752/7114/348	4	human	AT1 cells
GOBP	REGULATION_OF_EPIDERMIS_DEVELOPMENT	2/74	65/19363	0.0256661341538603	0.131519493497508	0.101518361565508	2810/54206	2	human	AT1 cells
GOCC	POLYSOME	2/74	65/19363	0.0256661341538603	0.131519493497508	0.101518361565508	6170/6192	2	human	AT1 cells
GOBP	NEGATIVE_REGULATION_OF_BINDING	3/74	166/19363	0.025746903981698	0.131534787411031	0.101530166758803	6590/567/7114	3	human	AT1 cells
GOBP	CELLULAR_IRON_ION_HOMEOSTASIS	2/74	66/19363	0.0264037314329055	0.1336787720151	0.103185083444068	2495/2512	2	human	AT1 cells
GOBP	LONG_CHAIN_FATTY_ACID_TRANSPORT	2/74	66/19363	0.0264037314329055	0.1336787720151	0.103185083444068	348/2167	2	human	AT1 cells
GOBP	REGULATION_OF_CD4_POSITIVE_ALPHA_BETA_T_CELL_ACTIVATION	2/74	66/19363	0.0264037314329055	0.1336787720151	0.103185083444068	3123/3122	2	human	AT1 cells
GOMF	STRUCTURAL_CONSTITUENT_OF_RIBOSOME	3/74	168/19363	0.0265516317839487	0.134026296557186	0.103453333580821	6218/6170/6192	3	human	AT1 cells
GOBP	NEGATIVE_REGULATION_OF_PHOSPHORUS_METABOLIC_PROCESS	5/74	442/19363	0.027004006312062	0.135429057093698	0.104536108061991	2810/54206/348/341/2167	5	human	AT1 cells
GOBP	MODULATION_BY_HOST_OF_SYMBIONT_PROCESS	2/74	67/19363	0.0271498819365841	0.135429057093698	0.104536108061991	6441/348	2	human	AT1 cells
GOBP	POSITIVE_REGULATION_OF_INSULIN_SECRETION	2/74	67/19363	0.0271498819365841	0.135429057093698	0.104536108061991	2752/3123	2	human	AT1 cells
GOBP	REGULATION_OF_ALPHA_BETA_T_CELL_DIFFERENTIATION	2/74	67/19363	0.0271498819365841	0.135429057093698	0.104536108061991	3123/3122	2	human	AT1 cells
GOCC	EARLY_ENDOSOME_MEMBRANE	3/74	173/19363	0.0286221433042673	0.140512522961363	0.108459976016739	84239/567/3122	3	human	AT1 cells
GOBP	CHOLESTEROL_EFFLUX	2/74	69/19363	0.0286675460802307	0.140512522961363	0.108459976016739	348/341	2	human	AT1 cells
GOBP	POSITIVE_REGULATION_OF_ALPHA_BETA_T_CELL_ACTIVATION	2/74	69/19363	0.0286675460802307	0.140512522961363	0.108459976016739	3123/3122	2	human	AT1 cells
GOBP	POSITIVE_REGULATION_OF_CYTOKINE_PRODUCTION_INVOLVED_IN_IMMUNE_RESPONSE	2/74	69/19363	0.0286675460802307	0.140512522961363	0.108459976016739	567/972	2	human	AT1 cells
GOBP	PROTEIN_LOCALIZATION_TO_CELL_SURFACE	2/74	69/19363	0.0286675460802307	0.140512522961363	0.108459976016739	2013/7305	2	human	AT1 cells
GOCC	SMALL_RIBOSOMAL_SUBUNIT	2/74	69/19363	0.0286675460802307	0.140512522961363	0.108459976016739	6218/6192	2	human	AT1 cells
GOBP	NEGATIVE_REGULATION_OF_CELL_ADHESION	4/74	305/19363	0.029384676327363	0.143611236039222	0.110851836464649	6441/972/3123/7356	4	human	AT1 cells
GOBP	REGULATION_OF_LIPID_BIOSYNTHETIC_PROCESS	3/74	175/19363	0.0294737873035491	0.143631626312108	0.110867575478237	348/972/341	3	human	AT1 cells
GOBP	BLOOD_VESSEL_ENDOTHELIAL_CELL_MIGRATION	3/74	176/19363	0.0299046234971004	0.145312409004588	0.112164952015743	2013/7114/348	3	human	AT1 cells
GOBP	POSITIVE_REGULATION_OF_PHAGOCYTOSIS	2/74	71/19363	0.0302185377862343	0.145998706847206	0.112694697308062	6441/2207	2	human	AT1 cells
GOBP	REGULATION_OF_MITOCHONDRIAL_MEMBRANE_POTENTIAL	2/74	71/19363	0.0302185377862343	0.145998706847206	0.112694697308062	2537/93974	2	human	AT1 cells
GOCC	RIBOSOMAL_SUBUNIT	3/74	178/19363	0.030776311891549	0.148269924241052	0.114447823498338	6218/6170/6192	3	human	AT1 cells
GOBP	POSITIVE_REGULATION_OF_RESPONSE_TO_BIOTIC_STIMULUS	3/74	179/19363	0.0312171587381287	0.14996652109709	0.115757406804066	3320/7305/3123	3	human	AT1 cells
GOBP	REGULATION_OF_LYMPHOCYTE_DIFFERENTIATION	3/74	181/19363	0.0321088433556423	0.153813184460031	0.118726601344853	972/3123/3122	3	human	AT1 cells
GOBP	CELL_CHEMOTAXIS	4/74	315/19363	0.0325249507580079	0.155366360824269	0.119925480047368	6441/7114/2207/972	4	human	AT1 cells
GOBP	CELLULAR_COMPONENT_DISASSEMBLY	5/74	466/19363	0.0328510804192479	0.156482188701262	0.120786774558539	344148/93974/712/714/713	5	human	AT1 cells
GOBP	REGULATION_OF_PEPTIDE_TRANSPORT	3/74	183/19363	0.0330138285278206	0.156815685507148	0.12104419684949	2752/972/3123	3	human	AT1 cells
GOBP	IMMUNE_RESPONSE_REGULATING_CELL_SURFACE_RECEPTOR_SIGNALING_PATHWAY	4/74	321/19363	0.0345004526016408	0.163418110222338	0.126140531405085	3115/2207/7305/3123	4	human	AT1 cells
GOBP	NEGATIVE_REGULATION_OF_ENDOTHELIAL_CELL_PROLIFERATION	2/74	77/19363	0.0350656918208427	0.165170152838565	0.127492912645785	93974/348	2	human	AT1 cells
GOBP	POSITIVE_REGULATION_OF_INTERFERON_GAMMA_PRODUCTION	2/74	77/19363	0.0350656918208427	0.165170152838565	0.127492912645785	3113/3115	2	human	AT1 cells
GOBP	T_CELL_DIFFERENTIATION_IN_THYMUS	2/74	78/19363	0.0359011211711993	0.167739084798636	0.129475841233968	567/972	2	human	AT1 cells
GOBP	REGULATION_OF_ERBB_SIGNALING_PATHWAY	2/74	79/19363	0.0367442406944514	0.167739084798636	0.129475841233968	54206/2537	2	human	AT1 cells
GOBP	BLEB_ASSEMBLY	1/74	10/19363	0.0375752055857403	0.167739084798636	0.129475841233968	2013	1	human	AT1 cells
GOBP	MODULATION_OF_AGE_RELATED_BEHAVIORAL_DECLINE	1/74	10/19363	0.0375752055857403	0.167739084798636	0.129475841233968	567	1	human	AT1 cells
GOBP	PLASMA_MEMBRANE_RAFT_ORGANIZATION	1/74	10/19363	0.0375752055857403	0.167739084798636	0.129475841233968	2013	1	human	AT1 cells
GOBP	POSITIVE_REGULATION_OF_LIGASE_ACTIVITY	1/74	10/19363	0.0375752055857403	0.167739084798636	0.129475841233968	7114	1	human	AT1 cells
GOBP	REGULATION_OF_GLOMERULAR_FILTRATION	1/74	10/19363	0.0375752055857403	0.167739084798636	0.129475841233968	2013	1	human	AT1 cells
GOBP	REGULATION_OF_OPSONIZATION	1/74	10/19363	0.0375752055857403	0.167739084798636	0.129475841233968	722	1	human	AT1 cells
GOBP	REGULATION_OF_PHOSPHATIDYLCHOLINE_METABOLIC_PROCESS	1/74	10/19363	0.0375752055857403	0.167739084798636	0.129475841233968	341	1	human	AT1 cells
GOBP	SEQUESTERING_OF_ACTIN_MONOMERS	1/74	10/19363	0.0375752055857403	0.167739084798636	0.129475841233968	7114	1	human	AT1 cells
GOBP	T_CELL_MEDIATED_IMMUNE_RESPONSE_TO_TUMOR_CELL	1/74	10/19363	0.0375752055857403	0.167739084798636	0.129475841233968	3123	1	human	AT1 cells
GOBP	VERY_LOW_DENSITY_LIPOPROTEIN_PARTICLE_ASSEMBLY	1/74	10/19363	0.0375752055857403	0.167739084798636	0.129475841233968	341	1	human	AT1 cells
GOCC	EXTRINSIC_COMPONENT_OF_SYNAPTIC_MEMBRANE	1/74	10/19363	0.0375752055857403	0.167739084798636	0.129475841233968	10142	1	human	AT1 cells
GOCC	MHC_CLASS_I_PROTEIN_COMPLEX	1/74	10/19363	0.0375752055857403	0.167739084798636	0.129475841233968	567	1	human	AT1 cells
GOMF	DYNEIN_LIGHT_CHAIN_BINDING	1/74	10/19363	0.0375752055857403	0.167739084798636	0.129475841233968	2752	1	human	AT1 cells
GOMF	GLUTAMATE_BINDING	1/74	10/19363	0.0375752055857403	0.167739084798636	0.129475841233968	2752	1	human	AT1 cells
GOMF	LYSOZYME_ACTIVITY	1/74	10/19363	0.0375752055857403	0.167739084798636	0.129475841233968	4069	1	human	AT1 cells
GOMF	RAGE_RECEPTOR_BINDING	1/74	10/19363	0.0375752055857403	0.167739084798636	0.129475841233968	6275	1	human	AT1 cells
GOBP	REGULATION_OF_STEROL_TRANSPORT	2/74	80/19363	0.0375949811582986	0.167739084798636	0.129475841233968	348/341	2	human	AT1 cells
GOBP	RETINA_HOMEOSTASIS	2/74	80/19363	0.0375949811582986	0.167739084798636	0.129475841233968	567/4069	2	human	AT1 cells
GOBP	FIBROBLAST_PROLIFERATION	2/74	81/19363	0.038453273734548	0.171117068118739	0.132083267121439	2495/972	2	human	AT1 cells
GOBP	REGULATION_OF_PROTEIN_BINDING	3/74	197/19363	0.0397186602973171	0.17440646785154	0.134622316372069	6590/567/348	3	human	AT1 cells
GOBP	CELLULAR_RESPONSE_TO_CALCIUM_ION	2/74	83/19363	0.0401922419199736	0.17440646785154	0.134622316372069	3727/241	2	human	AT1 cells
GOBP	POSITIVE_REGULATION_OF_PROTEIN_BINDING	2/74	83/19363	0.0401922419199736	0.17440646785154	0.134622316372069	567/348	2	human	AT1 cells
GOBP	MEMBRANE_DEPOLARIZATION	2/74	84/19363	0.0410727818752668	0.17440646785154	0.134622316372069	2537/93974	2	human	AT1 cells
GOMF	CALCIUM_DEPENDENT_PROTEIN_BINDING	2/74	84/19363	0.0410727818752668	0.17440646785154	0.134622316372069	6275/6282	2	human	AT1 cells
GOMF	CYSTEINE_TYPE_PEPTIDASE_ACTIVITY	3/74	200/19363	0.0412389401477729	0.17440646785154	0.134622316372069	159195/1509/1514	3	human	AT1 cells
GOBP	CHOLESTEROL_CATABOLIC_PROCESS	1/74	11/19363	0.0412552259849889	0.17440646785154	0.134622316372069	348	1	human	AT1 cells
GOBP	FRUCTOSE_6_PHOSPHATE_METABOLIC_PROCESS	1/74	11/19363	0.0412552259849889	0.17440646785154	0.134622316372069	6888	1	human	AT1 cells
GOBP	GDP_METABOLIC_PROCESS	1/74	11/19363	0.0412552259849889	0.17440646785154	0.134622316372069	260425	1	human	AT1 cells
GOBP	LIPOXYGENASE_PATHWAY	1/74	11/19363	0.0412552259849889	0.17440646785154	0.134622316372069	241	1	human	AT1 cells
GOBP	MAINTENANCE_OF_ORGANELLE_LOCATION	1/74	11/19363	0.0412552259849889	0.17440646785154	0.134622316372069	10142	1	human	AT1 cells
GOBP	MEMBRANE_RAFT_ASSEMBLY	1/74	11/19363	0.0412552259849889	0.17440646785154	0.134622316372069	2013	1	human	AT1 cells
GOBP	NEGATIVE_REGULATION_OF_HUMORAL_IMMUNE_RESPONSE_MEDIATED_BY_CIRCULATING_IMMUNOGLOBULIN	1/74	11/19363	0.0412552259849889	0.17440646785154	0.134622316372069	722	1	human	AT1 cells
GOBP	POSITIVE_REGULATION_OF_MITOCHONDRIAL_OUTER_MEMBRANE_PERMEABILIZATION_INVOLVED_IN_APOPTOTIC_SIGNALING_PATHWAY	1/74	11/19363	0.0412552259849889	0.17440646785154	0.134622316372069	93974	1	human	AT1 cells
GOBP	REGULATION_OF_DENDRITIC_CELL_ANTIGEN_PROCESSING_AND_PRESENTATION	1/74	11/19363	0.0412552259849889	0.17440646785154	0.134622316372069	972	1	human	AT1 cells
GOBP	REGULATION_OF_DENDRITIC_SPINE_MAINTENANCE	1/74	11/19363	0.0412552259849889	0.17440646785154	0.134622316372069	348	1	human	AT1 cells
GOBP	REGULATION_OF_OSTEOCLAST_DEVELOPMENT	1/74	11/19363	0.0412552259849889	0.17440646785154	0.134622316372069	7305	1	human	AT1 cells
GOBP	REGULATION_OF_RECEPTOR_CATABOLIC_PROCESS	1/74	11/19363	0.0412552259849889	0.17440646785154	0.134622316372069	348	1	human	AT1 cells
GOMF	IGG_BINDING	1/74	11/19363	0.0412552259849889	0.17440646785154	0.134622316372069	2207	1	human	AT1 cells
GOMF	PROTEIN_DISULFIDE_REDUCTASE_NAD_P_ACTIVITY	1/74	11/19363	0.0412552259849889	0.17440646785154	0.134622316372069	2745	1	human	AT1 cells
GOBP	ERK1_AND_ERK2_CASCADE	4/74	341/19363	0.0415834002827531	0.174766943471429	0.134900563294576	54206/348/972/3123	4	human	AT1 cells
GOBP	REGULATION_OF_SMALL_MOLECULE_METABOLIC_PROCESS	4/74	342/19363	0.0419577141498263	0.174766943471429	0.134900563294576	7114/348/972/341	4	human	AT1 cells
GOBP	CELLULAR_RESPONSE_TO_VIRUS	2/74	85/19363	0.0419606026312243	0.174766943471429	0.134900563294576	3320/2537	2	human	AT1 cells
GOBP	NEGATIVE_REGULATION_OF_CYSTEINE_TYPE_ENDOPEPTIDASE_ACTIVITY	2/74	85/19363	0.0419606026312243	0.174766943471429	0.134900563294576	2810/2537	2	human	AT1 cells
GOBP	POSITIVE_REGULATION_OF_LIPID_BIOSYNTHETIC_PROCESS	2/74	85/19363	0.0419606026312243	0.174766943471429	0.134900563294576	348/972	2	human	AT1 cells
GOBP	REGULATION_OF_PLASMA_LIPOPROTEIN_PARTICLE_LEVELS	2/74	85/19363	0.0419606026312243	0.174766943471429	0.134900563294576	348/341	2	human	AT1 cells
GOBP	POSITIVE_REGULATION_OF_NEURON_DEATH	2/74	87/19363	0.0437578195869006	0.177462149578114	0.136980961422305	7305/712	2	human	AT1 cells
GOBP	REGULATION_OF_VIRAL_GENOME_REPLICATION	2/74	87/19363	0.0437578195869006	0.177462149578114	0.136980961422305	6590/10581	2	human	AT1 cells
GOBP	NEGATIVE_REGULATION_OF_PROTEOLYSIS	4/74	348/19363	0.0442439761572481	0.177462149578114	0.136980961422305	6590/3730/2810/2537	4	human	AT1 cells
GOBP	PROTEIN_TETRAMERIZATION	2/74	88/19363	0.0446670832860274	0.177462149578114	0.136980961422305	567/3123	2	human	AT1 cells
GOBP	ADHESION_OF_SYMBIONT_TO_HOST_CELL	1/74	12/19363	0.0449213645379603	0.177462149578114	0.136980961422305	6441	1	human	AT1 cells
GOBP	CELLULAR_RESPONSE_TO_LITHIUM_ION	1/74	12/19363	0.0449213645379603	0.177462149578114	0.136980961422305	2167	1	human	AT1 cells
GOBP	NEGATIVE_REGULATION_OF_COMPLEMENT_ACTIVATION	1/74	12/19363	0.0449213645379603	0.177462149578114	0.136980961422305	722	1	human	AT1 cells
GOBP	NEGATIVE_REGULATION_OF_MUSCLE_ADAPTATION	1/74	12/19363	0.0449213645379603	0.177462149578114	0.136980961422305	54206	1	human	AT1 cells
GOBP	NEGATIVE_REGULATION_OF_PROTEIN_AUTOPHOSPHORYLATION	1/74	12/19363	0.0449213645379603	0.177462149578114	0.136980961422305	54206	1	human	AT1 cells
GOBP	NEGATIVE_REGULATION_OF_TRANSFORMING_GROWTH_FACTOR_BETA_PRODUCTION	1/74	12/19363	0.0449213645379603	0.177462149578114	0.136980961422305	7305	1	human	AT1 cells
GOBP	NEGATIVE_REGULATION_OF_TRIGLYCERIDE_METABOLIC_PROCESS	1/74	12/19363	0.0449213645379603	0.177462149578114	0.136980961422305	348	1	human	AT1 cells
GOBP	NEGATIVE_T_CELL_SELECTION	1/74	12/19363	0.0449213645379603	0.177462149578114	0.136980961422305	972	1	human	AT1 cells
GOBP	POSITIVE_REGULATION_OF_MACROPHAGE_CYTOKINE_PRODUCTION	1/74	12/19363	0.0449213645379603	0.177462149578114	0.136980961422305	972	1	human	AT1 cells
GOBP	REGULATION_OF_LIGASE_ACTIVITY	1/74	12/19363	0.0449213645379603	0.177462149578114	0.136980961422305	7114	1	human	AT1 cells
GOBP	REGULATION_OF_TRANSFORMING_GROWTH_FACTOR_BETA1_PRODUCTION	1/74	12/19363	0.0449213645379603	0.177462149578114	0.136980961422305	7305	1	human	AT1 cells
GOBP	REGULATION_OF_TYPE_B_PANCREATIC_CELL_PROLIFERATION	1/74	12/19363	0.0449213645379603	0.177462149578114	0.136980961422305	54206	1	human	AT1 cells
GOBP	RESPONSE_TO_SELENIUM_ION	1/74	12/19363	0.0449213645379603	0.177462149578114	0.136980961422305	6415	1	human	AT1 cells
GOBP	SKIN_MORPHOGENESIS	1/74	12/19363	0.0449213645379603	0.177462149578114	0.136980961422305	54206	1	human	AT1 cells
GOBP	TRIGLYCERIDE_RICH_LIPOPROTEIN_PARTICLE_REMODELING	1/74	12/19363	0.0449213645379603	0.177462149578114	0.136980961422305	348	1	human	AT1 cells
GOCC	DENDRITE_TERMINUS	1/74	12/19363	0.0449213645379603	0.177462149578114	0.136980961422305	3320	1	human	AT1 cells
GOMF	NEUROTROPHIN_RECEPTOR_BINDING	1/74	12/19363	0.0449213645379603	0.177462149578114	0.136980961422305	27018	1	human	AT1 cells
GOBP	REGULATION_OF_RESPONSE_TO_BIOTIC_STIMULUS	4/74	350/19363	0.0450214442158551	0.177462149578114	0.136980961422305	3320/7305/348/3123	4	human	AT1 cells
GOBP	RESPONSE_TO_METAL_ION	4/74	350/19363	0.0450214442158551	0.177462149578114	0.136980961422305	3727/567/241/2167	4	human	AT1 cells
GOBP	REGULATION_OF_ATP_METABOLIC_PROCESS	2/74	89/19363	0.0455833627807342	0.179259224330748	0.138368102443355	93974/7114	2	human	AT1 cells
GOBP	RESPONSE_TO_MOLECULE_OF_BACTERIAL_ORIGIN	4/74	354/19363	0.0465994414889451	0.182829827280293	0.141124209173994	3727/6590/567/7356	4	human	AT1 cells
GOBP	PROTEIN_FOLDING	3/74	211/19363	0.0470618362559456	0.183343930504614	0.141521039450789	3320/567/972	3	human	AT1 cells
GOBP	REGULATION_OF_ENDOCYTOSIS	3/74	211/19363	0.0470618362559456	0.183343930504614	0.141521039450789	567/348/341	3	human	AT1 cells
GOBP	NEGATIVE_REGULATION_OF_VIRAL_PROCESS	2/74	91/19363	0.0474367084191859	0.183343930504614	0.141521039450789	6590/10581	2	human	AT1 cells
GOCC	AZUROPHIL_GRANULE_LUMEN	2/74	91/19363	0.0474367084191859	0.183343930504614	0.141521039450789	2512/4069	2	human	AT1 cells
GOBP	POSITIVE_REGULATION_OF_TRANSMEMBRANE_TRANSPORT	3/74	213/19363	0.0481620959667193	0.183343930504614	0.141521039450789	10142/2745/7114	3	human	AT1 cells
GOBP	REGULATION_OF_FATTY_ACID_METABOLIC_PROCESS	2/74	92/19363	0.0483736451532268	0.183343930504614	0.141521039450789	972/341	2	human	AT1 cells
GOBP	CELLULAR_HYPEROSMOTIC_RESPONSE	1/74	13/19363	0.0485736728953677	0.183343930504614	0.141521039450789	54206	1	human	AT1 cells
GOBP	KERATINOCYTE_DEVELOPMENT	1/74	13/19363	0.0485736728953677	0.183343930504614	0.141521039450789	2810	1	human	AT1 cells
GOBP	MACROPHAGE_APOPTOTIC_PROCESS	1/74	13/19363	0.0485736728953677	0.183343930504614	0.141521039450789	1514	1	human	AT1 cells
GOBP	NEGATIVE_REGULATION_OF_AMYLOID_FIBRIL_FORMATION	1/74	13/19363	0.0485736728953677	0.183343930504614	0.141521039450789	348	1	human	AT1 cells
GOBP	NEGATIVE_REGULATION_OF_COLLAGEN_METABOLIC_PROCESS	1/74	13/19363	0.0485736728953677	0.183343930504614	0.141521039450789	54206	1	human	AT1 cells
GOBP	NEGATIVE_REGULATION_OF_RECEPTOR_BINDING	1/74	13/19363	0.0485736728953677	0.183343930504614	0.141521039450789	567	1	human	AT1 cells
GOBP	REGULATION_OF_RNA_POLYMERASE_II_REGULATORY_REGION_SEQUENCE_SPECIFIC_DNA_BINDING	1/74	13/19363	0.0485736728953677	0.183343930504614	0.141521039450789	7114	1	human	AT1 cells
GOCC	CHROMAFFIN_GRANULE	1/74	13/19363	0.0485736728953677	0.183343930504614	0.141521039450789	1514	1	human	AT1 cells
GOCC	LOW_DENSITY_LIPOPROTEIN_PARTICLE	1/74	13/19363	0.0485736728953677	0.183343930504614	0.141521039450789	348	1	human	AT1 cells
GOMF	NITRIC_OXIDE_SYNTHASE_BINDING	1/74	13/19363	0.0485736728953677	0.183343930504614	0.141521039450789	972	1	human	AT1 cells
GOMF	OXIDOREDUCTASE_ACTIVITY_ACTING_ON_A_SULFUR_GROUP_OF_DONORS_NAD_P_AS_ACCEPTOR	1/74	13/19363	0.0485736728953677	0.183343930504614	0.141521039450789	2745	1	human	AT1 cells
GOBP	POSITIVE_REGULATION_OF_PEPTIDE_SECRETION	2/74	93/19363	0.0493173388596104	0.18532360002578	0.143049123241911	2752/3123	2	human	AT1 cells
GOBP	POSITIVE_REGULATION_OF_PROTEIN_POLYMERIZATION	2/74	93/19363	0.0493173388596104	0.18532360002578	0.143049123241911	3320/10142	2	human	AT1 cells
GOCC	RIBOSOME	3/74	216/19363	0.0498362032555075	0.186661383633447	0.144081742790298	6218/6170/6192	3	human	AT1 cells
GOBP	CYTOPLASMIC_TRANSLATION	32/408	139/15927	8.66626972242658e-22	3.70309705239288e-18	3.13901411735472e-18	705862/700688/708145/700140/693296/707176/702593/100426446/702381/707504/722347/106993879/106996912/711914/710744/695748/718244/706548/574314/708535/707133/700795/708965/712133/710590/693615/705847/710901/706414/698049/706281/106992521	32	monkey	AT1 cells
GOCC	CYTOSOLIC_RIBOSOME	25/408	94/15927	6.38435349425252e-19	1.36401712404705e-15	1.15624001966963e-15	693296/707176/702593/100426446/702381/707504/106996912/711914/710744/695748/718244/706548/574314/708535/707133/700795/708965/712133/710590/693615/710901/706414/698049/706281/106992521	25	monkey	AT1 cells
GOMF	STRUCTURAL_CONSTITUENT_OF_RIBOSOME	28/408	152/15927	1.71132160271895e-16	2.43749240280602e-13	2.06619566138803e-13	710109/713036/702783/693296/707176/702593/100426446/702381/707504/106996912/711914/710744/695748/718244/706548/574314/708535/707133/700795/708965/712133/710590/693615/710901/706414/698049/706281/106992521	28	monkey	AT1 cells
GOCC	RIBOSOMAL_SUBUNIT	28/408	168/15927	2.53485282162264e-15	2.70785652669838e-12	2.2953759366325e-12	710109/713036/702783/693296/707176/702593/100426446/702381/707504/106996912/711914/710744/695748/718244/706548/574314/708535/707133/700795/708965/712133/710590/693615/710901/706414/698049/706281/106992521	28	monkey	AT1 cells
GOCC	RIBOSOME	28/408	196/15927	1.4088627590859e-13	1.20401411391481e-10	1.02060984295044e-10	710109/713036/702783/693296/707176/702593/100426446/702381/707504/106996912/711914/710744/695748/718244/706548/574314/708535/707133/700795/708965/712133/710590/693615/710901/706414/698049/706281/106992521	28	monkey	AT1 cells
GOCC	CELL_SUBSTRATE_JUNCTION	41/408	423/15927	2.16712655360818e-13	1.54335529392796e-10	1.30826008262557e-10	712262/720563/574285/704449/704961/706980/574102/574139/707455/715723/721068/692343/693666/574385/717204/694764/697643/703175/693824/704716/707176/703302/707504/702141/707637/710744/695748/574314/708535/712133/718802/710590/100430705/693615/721882/705847/710901/707989/706414/698049/706281	41	monkey	AT1 cells
GOCC	CYTOSOLIC_LARGE_RIBOSOMAL_SUBUNIT	14/408	52/15927	3.06291048381858e-11	1.86968807105097e-08	1.58488345486011e-08	707176/100426446/702381/707504/106996912/710744/718244/706548/574314/708535/700795/712133/710590/698049	14	monkey	AT1 cells
GOBP	ATP_METABOLIC_PROCESS	26/408	245/15927	9.13669946906383e-10	4.88013960391372e-07	4.13676090434851e-07	2846628/2846633/2846625/2846630/2846627/2846629/2846631/2846626/2846624/697967/714090/708406/704867/698082/693509/708950/710521/700338/699950/702893/100425223/710479/698144/574353/709767/707989	26	monkey	AT1 cells
GOCC	INNER_MITOCHONDRIAL_MEMBRANE_PROTEIN_COMPLEX	19/408	133/15927	1.25990001156049e-09	5.98172527710888e-07	5.07054495880662e-07	2846628/2846633/2846625/2846630/2846627/2846629/2846631/2846626/2846624/701005/697967/705984/704867/708950/710521/700338/699950/702893/698144	19	monkey	AT1 cells
GOBP	OXIDATIVE_PHOSPHORYLATION	18/408	123/15927	2.32101549506412e-09	9.91769921040898e-07	8.40696244054278e-07	2846628/2846633/2846625/2846630/2846627/2846629/2846631/2846626/2846624/697967/704867/708950/710521/700338/699950/100425223/698144/709767	18	monkey	AT1 cells
GOCC	VESICLE_LUMEN	29/408	315/15927	2.71869023523099e-09	1.05608757955837e-06	8.95216564538742e-07	574381/574102/712388/677866/696133/708307/708406/708781/619186/718989/703013/574209/714690/697397/693666/697208/721806/703286/703613/716302/712299/705413/701353/114669723/718964/712849/707989/701009/716010	29	monkey	AT1 cells
GOCC	CYTOSOLIC_SMALL_RIBOSOMAL_SUBUNIT	11/408	41/15927	4.31496909004696e-09	1.53648857681422e-06	1.30243935428523e-06	693296/702593/711914/695748/707133/708965/693615/710901/706414/706281/106992521	11	monkey	AT1 cells
GOCC	LARGE_RIBOSOMAL_SUBUNIT	16/408	105/15927	1.00085643179351e-08	3.28973810234897e-06	2.78862103789592e-06	713036/702783/707176/100426446/702381/707504/106996912/710744/718244/706548/574314/708535/700795/712133/710590/698049	16	monkey	AT1 cells
GOBP	REGULATION_OF_APOPTOTIC_SIGNALING_PATHWAY	29/408	346/15927	2.25609950955351e-08	6.88593800308726e-06	5.83702136268695e-06	704449/698515/574381/574102/677866/708829/716665/721812/698082/704130/714841/713863/714690/712439/574385/717204/697643/574097/702789/709767/717581/705413/710832/722347/717546/695748/677702/699970/710820	29	monkey	AT1 cells
GOCC	RESPIRASOME	14/408	85/15927	3.04849503169283e-08	8.68414618028231e-06	7.36131326600353e-06	2846628/2846633/2846625/2846630/2846627/2846631/2846626/2846624/697967/705984/704867/708950/710521/100425223	14	monkey	AT1 cells
GOCC	POLYSOMAL_RIBOSOME	9/408	30/15927	3.86333418094038e-08	1.03175168469739e-05	8.74587691882621e-06	100426446/702381/106996912/711914/710744/706548/708535/707133/712133	9	monkey	AT1 cells
GOBP	LEUKOCYTE_CELL_CELL_ADHESION	28/408	340/15927	5.77073557960207e-08	1.45049136068469e-05	1.22954186559819e-05	717296/704449/704961/716665/712410/700731/717870/678657/693421/713863/701825/714690/100430285/704990/696749/717204/717596/719021/705101/692100/704716/698024/574127/695748/710820/712849/100187587/706531	28	monkey	AT1 cells
GOCC	SMALL_RIBOSOMAL_SUBUNIT	12/408	66/15927	9.58940613741158e-08	2.27641846806443e-05	1.92965769115984e-05	710109/693296/702593/711914/695748/707133/708965/693615/710901/706414/706281/106992521	12	monkey	AT1 cells
GOBP	CELLULAR_RESPIRATION	21/408	211/15927	1.18143839005218e-07	2.65699275825946e-05	2.25226011089726e-05	2846628/2846633/2846625/2846630/2846627/2846629/2846631/2846626/2846624/719606/697967/704867/698082/708950/710521/700338/699950/574097/100425223/698144/709767	21	monkey	AT1 cells
GOBP	REGULATION_OF_INTRINSIC_APOPTOTIC_SIGNALING_PATHWAY	18/408	158/15927	1.25208619852542e-07	2.67508216314955e-05	2.26759400480314e-05	704449/698515/574102/677866/721812/698082/713863/714690/712439/717204/574097/702789/709767/722347/717546/695748/677702/710820	18	monkey	AT1 cells
GOCC	MITOCHONDRIAL_PROTEIN_CONTAINING_COMPLEX	23/408	253/15927	1.55700784681352e-07	3.1681402521115e-05	2.68554586510542e-05	2846628/2846633/2846625/2846630/2846627/2846629/2846631/2846626/2846624/701005/697967/705984/704867/710109/708950/710045/710521/700338/713036/702783/699950/702893/698144	23	monkey	AT1 cells
GOBP	RIBOSOME_ASSEMBLY	11/408	58/15927	2.10235765076936e-07	4.0833519280625e-05	3.46134577813272e-05	702187/711817/707176/702381/106996912/707133/700795/712133/710901/706281/106992521	11	monkey	AT1 cells
GOBP	RESPIRATORY_ELECTRON_TRANSPORT_CHAIN	14/408	100/15927	2.50066785762463e-07	4.64580598070872e-05	3.93812269935302e-05	2846628/2846633/2846625/2846630/2846627/2846631/2846626/2846624/719606/704867/708950/710521/574097/100425223	14	monkey	AT1 cells
GOBP	AEROBIC_RESPIRATION	18/408	169/15927	3.47804844667681e-07	6.06277443019216e-05	5.13924810974448e-05	2846628/2846633/2846625/2846630/2846627/2846629/2846631/2846626/2846624/697967/704867/708950/710521/700338/699950/100425223/698144/709767	18	monkey	AT1 cells
GOBP	T_CELL_ACTIVATION	32/408	462/15927	3.54714160437173e-07	6.06277443019216e-05	5.13924810974448e-05	717296/704449/704961/574139/100428736/716665/716319/712410/698857/700731/694726/717870/678657/693421/713863/701825/100430285/704990/696749/717204/719021/705101/692100/717385/720291/698024/574127/695748/710820/712849/100187587/706531	32	monkey	AT1 cells
GOBP	REGULATION_OF_LYMPHOCYTE_ACTIVATION	30/408	417/15927	3.7444246224048e-07	6.15381785059066e-05	5.21642312781171e-05	717296/704449/704961/716665/716319/712410/700731/713238/714254/704130/717870/678657/693421/713863/701825/100430285/704990/696749/694764/719021/705101/692100/694320/698024/574127/695748/710820/712849/100187587/706531	30	monkey	AT1 cells
GOCC	POLYSOME	11/408	63/15927	5.06829882652466e-07	8.02105217990365e-05	6.79922661289331e-05	721806/100426446/702381/106996912/711914/710744/695748/706548/708535/707133/712133	11	monkey	AT1 cells
GOBP	INTRINSIC_APOPTOTIC_SIGNALING_PATHWAY	23/408	278/15927	8.31184504678835e-07	0.000121004062193555	0.000102571834901653	704449/698515/574102/677866/710385/721812/698082/699597/693421/713863/692343/714690/699632/712439/717204/574097/702789/709767/722347/717546/695748/677702/710820	23	monkey	AT1 cells
GOBP	ATP_SYNTHESIS_COUPLED_ELECTRON_TRANSPORT	12/408	80/15927	8.4929151334359e-07	0.000121004062193555	0.000102571834901653	2846628/2846633/2846625/2846630/2846627/2846631/2846626/2846624/704867/708950/710521/100425223	12	monkey	AT1 cells
GOBP	MYELOID_LEUKOCYTE_MIGRATION	20/408	218/15927	8.75618924974954e-07	0.000121004062193555	0.000102571834901653	717296/712262/720563/704961/574102/718056/698857/100430368/721068/678657/574209/714690/711817/613028/720291/705413/710820/708108/712849/706281	20	monkey	AT1 cells
GOBP	LEUKOCYTE_PROLIFERATION	24/408	300/15927	8.77867055464596e-07	0.000121004062193555	0.000102571834901653	717296/704961/677866/574139/708307/716665/712410/698857/714254/704130/717870/678657/717427/693421/100430285/704990/719021/705101/692100/698024/574127/695748/710820/712849	24	monkey	AT1 cells
GOBP	REGULATION_OF_T_CELL_ACTIVATION	24/408	309/15927	1.4855256432196e-06	0.000198364096046167	0.000168147820339429	717296/704449/704961/716665/712410/700731/717870/678657/693421/713863/701825/100430285/704990/696749/719021/705101/692100/698024/574127/695748/710820/712849/100187587/706531	24	monkey	AT1 cells
GOBP	RNA_SPLICING	27/408	381/15927	1.93747148108701e-06	0.000250873201172266	0.000212658352995866	706825/711379/701418/719419/712140/718654/698068/713388/703196/695835/699079/693479/711026/711817/700140/712439/694761/722383/705208/694448/715183/704198/100429862/677702/718802/705847/707989	27	monkey	AT1 cells
GOBP	ENERGY_DERIVATION_BY_OXIDATION_OF_ORGANIC_COMPOUNDS	23/408	293/15927	2.05521690324603e-06	0.000255417862022009	0.000216510737733315	2846628/2846633/2846625/2846630/2846627/2846629/2846631/2846626/2846624/719606/697967/704867/698082/708950/710521/700338/699950/574097/100425223/698144/709767/703302/574127	23	monkey	AT1 cells
GOCC	FICOLIN_1_RICH_GRANULE	17/408	172/15927	2.09932884270329e-06	0.000255417862022009	0.000216510737733315	574102/574313/696133/711379/708307/708406/702360/703013/697397/704654/721806/720291/701353/712849/574118/707989/716010	17	monkey	AT1 cells
GOCC	FICOLIN_1_RICH_GRANULE_LUMEN	14/408	119/15927	2.1518939931646e-06	0.000255417862022009	0.000216510737733315	574102/574313/696133/711379/708307/708406/703013/697397/721806/701353/712849/574118/707989/716010	14	monkey	AT1 cells
GOMF	MHC_CLASS_II_PROTEIN_COMPLEX_BINDING	6/408	17/15927	2.65337304473503e-06	0.0003064287302744	0.000259751255958272	704961/717870/692100/710820/707989/100187587	6	monkey	AT1 cells
GOCC	OXIDOREDUCTASE_COMPLEX	13/408	105/15927	2.7896018515582e-06	0.000313683387150215	0.000265900830227473	2846625/2846630/2846627/2846631/2846626/2846624/719606/697967/705984/704867/708950/696542/710521	13	monkey	AT1 cells
GOBP	POSITIVE_REGULATION_OF_APOPTOTIC_SIGNALING_PATHWAY	14/408	123/15927	3.20022840427481e-06	0.000350630153114519	0.000297219593498235	704449/574381/721812/698082/714690/712439/574385/702789/709767/717581/705413/710832/695748/699970	14	monkey	AT1 cells
GOBP	POSITIVE_REGULATION_OF_LEUKOCYTE_CELL_CELL_ADHESION	19/408	218/15927	3.52693561267928e-06	0.000376764896824464	0.000319373301137616	717296/704449/704961/712410/700731/717870/693421/713863/701825/696749/717204/692100/698024/574127/695748/710820/712849/100187587/706531	19	monkey	AT1 cells
GOMF	OXIDOREDUCTION_DRIVEN_ACTIVE_TRANSMEMBRANE_TRANSPORTER_ACTIVITY	10/408	63/15927	4.14538922726439e-06	0.000432030443124408	0.000366220393607619	2846628/2846633/2846625/2846630/2846627/2846631/2846626/2846624/704867/710521	10	monkey	AT1 cells
GOBP	POSITIVE_REGULATION_OF_IMMUNE_RESPONSE	30/408	474/15927	5.21455315520686e-06	0.000530518705528546	0.000449706200678366	704961/677866/705862/718056/704331/715723/694726/713238/717870/721674/717427/717346/713863/100568450/707185/711817/712439/705101/703613/692100/704716/720291/698024/574127/695748/710820/712849/100187587/706281/695713	30	monkey	AT1 cells
GOBP	RIBONUCLEOSIDE_TRIPHOSPHATE_BIOSYNTHETIC_PROCESS	10/408	65/15927	5.54750910525594e-06	0.00054871602384734	0.000465131569847068	2846628/2846629/695725/708307/708406/698082/700338/699950/702893/698144	10	monkey	AT1 cells
GOMF	ELECTRON_TRANSFER_ACTIVITY	13/408	112/15927	5.77359050467277e-06	0.00054871602384734	0.000465131569847068	2846628/2846633/2846625/2846630/2846627/2846631/2846626/2846624/719606/704867/696542/710521/100425223	13	monkey	AT1 cells
GOBP	GENERATION_OF_PRECURSOR_METABOLITES_AND_ENERGY	29/408	452/15927	5.77866161318284e-06	0.00054871602384734	0.000465131569847068	2846628/2846633/2846625/2846630/2846627/2846629/2846631/2846626/2846624/719606/697967/714090/708406/704867/698082/693509/708950/696542/710521/700338/699950/574097/100425223/710479/698144/574353/709767/703302/574127	29	monkey	AT1 cells
GOBP	T_CELL_PROLIFERATION	17/408	187/15927	6.55510298730704e-06	0.000605340540942203	0.000513130624701521	717296/704961/574139/716665/712410/698857/717870/678657/693421/100430285/704990/719021/705101/692100/574127/695748/712849	17	monkey	AT1 cells
GOBP	ELECTRON_TRANSPORT_CHAIN	15/408	149/15927	6.65832095115458e-06	0.000605340540942203	0.000513130624701521	2846628/2846633/2846625/2846630/2846627/2846631/2846626/2846624/719606/704867/708950/696542/710521/574097/100425223	15	monkey	AT1 cells
GOCC	PROTON_TRANSPORTING_ATP_SYNTHASE_COMPLEX_COUPLING_FACTOR_F_O	5/408	12/15927	7.34933793063651e-06	0.000654244187033538	0.000554584908318426	2846629/700338/699950/702893/698144	5	monkey	AT1 cells
GOBP	NEGATIVE_REGULATION_OF_CELL_ADHESION	21/408	273/15927	7.83183364709468e-06	0.000678837161783866	0.000575431700567402	712262/710385/716665/713800/711034/574201/678657/574209/100430285/693666/714752/704990/696749/719021/705101/692100/705413/717546/716334/710820/712849	21	monkey	AT1 cells
GOBP	POSITIVE_REGULATION_OF_RESPONSE_TO_EXTERNAL_STIMULUS	27/408	411/15927	7.94333210605975e-06	0.000678837161783866	0.000575431700567402	717296/704961/693569/713170/718056/704331/698857/695345/715723/713238/717427/100568450/574209/714690/711817/712439/703613/709767/613028/705413/574127/710820/708108/712849/706281/695713/701365	27	monkey	AT1 cells
GOBP	REGULATION_OF_VASCULATURE_DEVELOPMENT	21/408	274/15927	8.28521900629872e-06	0.000694171388508126	0.000588430105277067	713160/712388/710385/718056/707455/619186/704130/707718/713863/692343/717399/574209/696542/704990/696749/703613/710315/710479/613028/705413/702141	21	monkey	AT1 cells
GOBP	REGULATION_OF_CELL_CELL_ADHESION	27/408	413/15927	8.6769035073939e-06	0.000713007859367195	0.000604397266577782	717296/712262/704449/704961/716665/712410/700731/717870/678657/693421/713863/701825/574209/100430285/704990/696749/717204/719021/705101/692100/698024/574127/695748/710820/712849/100187587/706531	27	monkey	AT1 cells
GOBP	POSITIVE_REGULATION_OF_CELL_ADHESION	27/408	414/15927	9.06641511009498e-06	0.000730958335196903	0.000619613394117911	717296/704449/704961/712410/707455/698082/700731/717870/693421/713863/701825/574209/711817/696749/717204/709127/705236/692100/710315/698024/707637/574127/695748/710820/712849/100187587/706531	27	monkey	AT1 cells
GOMF	S100_PROTEIN_BINDING	5/408	13/15927	1.16917803241176e-05	0.00092516624675842	0.000784238130512453	717296/704716/114669723/718802/715169	5	monkey	AT1 cells
GOBP	RESPIRATORY_BURST	7/408	32/15927	1.32992762446487e-05	0.00103323286169789	0.00087584324512605	716665/698857/715723/693421/696542/714429/706281	7	monkey	AT1 cells
GOCC	PROTON_TRANSPORTING_TWO_SECTOR_ATPASE_COMPLEX_PROTON_TRANSPORTING_DOMAIN	6/408	22/15927	1.43476762850676e-05	0.00107557229414199	0.000911733224319805	2846629/700338/699950/702893/702243/698144	6	monkey	AT1 cells
GOMF	MHC_PROTEIN_COMPLEX_BINDING	6/408	22/15927	1.43476762850676e-05	0.00107557229414199	0.000911733224319805	704961/717870/692100/710820/707989/100187587	6	monkey	AT1 cells
GOBP	NUCLEOSIDE_TRIPHOSPHATE_BIOSYNTHETIC_PROCESS	10/408	76/15927	2.30253659103948e-05	0.00169633428508822	0.0014379361905203	2846628/2846629/695725/708307/708406/698082/700338/699950/702893/698144	10	monkey	AT1 cells
GOBP	NON_MEMBRANE_BOUNDED_ORGANELLE_ASSEMBLY	24/408	364/15927	2.39507173364372e-05	0.00173460025726434	0.0014703732088257	707129/696864/100425482/715723/718989/710020/702187/706764/711817/719021/705236/694320/704716/707176/702381/106996912/711914/695748/707133/700795/712133/710901/706281/106992521	24	monkey	AT1 cells
GOBP	RESPIRATORY_BURST_INVOLVED_IN_DEFENSE_RESPONSE	5/408	15/15927	2.61476053698801e-05	0.00182651207556857	0.00154828434405298	716665/698857/715723/693421/706281	5	monkey	AT1 cells
GOMF	RRNA_BINDING	9/408	62/15927	2.65322925266907e-05	0.00182651207556857	0.00154828434405298	702187/706570/707176/707504/106996912/695748/708535/710901/706414	9	monkey	AT1 cells
GOBP	POSITIVE_REGULATION_OF_EXTRINSIC_APOPTOTIC_SIGNALING_PATHWAY	8/408	48/15927	2.66202689937011e-05	0.00182651207556857	0.00154828434405298	704449/574381/574385/702789/717581/705413/710832/699970	8	monkey	AT1 cells
GOMF	TRANSLATION_REGULATOR_ACTIVITY	13/408	129/15927	2.70123527203116e-05	0.00182651207556857	0.00154828434405298	705862/721812/700688/708145/721806/693317/722274/106993879/707019/700795/705847/710901/716010	13	monkey	AT1 cells
GOBP	LEUKOCYTE_MIGRATION	24/408	367/15927	2.73570729783263e-05	0.00182651207556857	0.00154828434405298	717296/712262/720563/704961/574102/718056/698857/100430368/715723/721068/678657/693421/574209/714690/711817/697643/613028/720291/705413/707637/710820/708108/712849/706281	24	monkey	AT1 cells
GOBP	ATP_BIOSYNTHETIC_PROCESS	8/408	49/15927	3.11110506412113e-05	0.0020451926059984	0.0017336538503062	2846628/2846629/708406/698082/700338/699950/702893/698144	8	monkey	AT1 cells
GOBP	ACTIVATION_OF_IMMUNE_RESPONSE	20/408	279/15927	3.56176754885694e-05	0.00230597465700996	0.00195471166437269	704961/677866/705862/718056/704331/715723/694726/721674/717427/717346/100568450/711817/712439/705101/703613/692100/704716/720291/695748/712849	20	monkey	AT1 cells
GOBP	RIBONUCLEOSIDE_TRIPHOSPHATE_METABOLIC_PROCESS	10/408	80/15927	3.62637709567961e-05	0.00231276258654313	0.00196046560663528	2846628/2846629/695725/708307/708406/698082/700338/699950/702893/698144	10	monkey	AT1 cells
GOBP	POSITIVE_REGULATION_OF_CELL_ACTIVATION	22/408	327/15927	3.85655360875788e-05	0.00242339023091506	0.00205424163587243	717296/704449/704961/712410/700731/717870/693421/713863/701825/707185/696749/694764/692100/720182/705413/698024/574127/695748/710820/712849/100187587/706531	22	monkey	AT1 cells
GOBP	POSITIVE_REGULATION_OF_VASCULATURE_DEVELOPMENT	14/408	153/15927	3.95979567427566e-05	0.00245220390089563	0.00207866619606141	710385/718056/707455/619186/707718/713863/574209/696542/696749/703613/710479/613028/705413/702141	14	monkey	AT1 cells
GOBP	ANTIGEN_PROCESSING_AND_PRESENTATION_OF_PEPTIDE_OR_POLYSACCHARIDE_ANTIGEN_VIA_MHC_CLASS_II	6/408	26/15927	4.05885640449209e-05	0.00247764191662782	0.00210022930644471	717870/692100/720291/705413/710820/100187587	6	monkey	AT1 cells
GOMF	TRANSLATION_REGULATOR_ACTIVITY_NUCLEIC_ACID_BINDING	11/408	98/15927	4.13369485565461e-05	0.00248778565045242	0.00210882787224722	705862/721812/700688/708145/721806/693317/722274/106993879/707019/705847/716010	11	monkey	AT1 cells
GOBP	RESPONSE_TO_HYDROGEN_PEROXIDE	12/408	116/15927	4.23189729134733e-05	0.00250859755404886	0.00212646955386506	2846631/710385/574201/700731/699597/704130/701544/712080/574097/702141/695748/712587	12	monkey	AT1 cells
GOBP	NEGATIVE_REGULATION_OF_APOPTOTIC_SIGNALING_PATHWAY	17/408	216/15927	4.28569205348857e-05	0.00250859755404886	0.00212646955386506	698515/574102/677866/708829/716665/704130/714841/713863/574385/717204/697643/574097/705413/722347/717546/677702/710820	17	monkey	AT1 cells
GOBP	POSITIVE_REGULATION_OF_CELL_CELL_ADHESION	19/408	261/15927	4.51874023478569e-05	0.0026092671653026	0.00221180443071089	717296/704449/704961/712410/700731/717870/693421/713863/701825/696749/717204/692100/698024/574127/695748/710820/712849/100187587/706531	19	monkey	AT1 cells
GOBP	NADH_DEHYDROGENASE_COMPLEX_ASSEMBLY	8/408	52/15927	4.85483426891425e-05	0.00276596091080941	0.00234462943429248	2846630/2846627/2846631/2846626/100429129/705984/704867/710521	8	monkey	AT1 cells
GOBP	REGULATION_OF_T_CELL_PROLIFERATION	14/408	157/15927	5.26474085622683e-05	0.00296003127350753	0.00250913757427653	717296/704961/712410/717870/678657/693421/100430285/704990/719021/705101/692100/574127/695748/712849	14	monkey	AT1 cells
GOBP	WOUND_HEALING	25/408	408/15927	5.45477411689206e-05	0.00299941785764934	0.00254252450470429	712262/574285/704449/574102/695077/574139/716665/698857/574201/699597/704130/700850/713863/713100/574209/707185/717204/701544/705236/720291/705413/574127/716808/100430705/699970	25	monkey	AT1 cells
GOMF	PROTEIN_N_TERMINUS_BINDING	11/408	101/15927	5.47518354543993e-05	0.00299941785764934	0.00254252450470429	713160/713170/721812/699597/714841/707185/716067/693666/698552/713266/715270	11	monkey	AT1 cells
GOBP	RESPONSE_TO_TUMOR_NECROSIS_FACTOR	17/408	221/15927	5.7132525301576e-05	0.00309021874194474	0.00261949393154861	716628/710385/716319/100430368/721812/574201/700731/619186/704130/693666/705101/613028/705413/722347/695748/700569/701365	17	monkey	AT1 cells
GOBP	POSITIVE_REGULATION_OF_DEFENSE_RESPONSE	19/408	266/15927	5.84040111220752e-05	0.00309522541763339	0.00262373795363211	704961/693569/713170/704331/698857/695345/715723/713238/717427/100568450/714690/712439/703613/709767/574127/712849/706281/695713/701365	19	monkey	AT1 cells
GOBP	POSITIVE_REGULATION_OF_CYTOKINE_PRODUCTION	26/408	435/15927	5.86738260773004e-05	0.00309522541763339	0.00262373795363211	717296/704961/677866/710385/718056/698857/694726/713238/717427/693421/713863/701825/696962/696542/696749/703613/694320/574353/720291/705413/698024/574127/695748/710820/708108/712849	26	monkey	AT1 cells
GOCC	SECRETORY_GRANULE_MEMBRANE	20/408	290/15927	6.12998561783085e-05	0.00316707355290092	0.00268464165335142	712262/704449/706980/712388/709828/718056/709040/721068/702350/702360/574213/712589/696542/114674084/717204/717596/704654/712705/720291/701009	20	monkey	AT1 cells
GOBP	MITOCHONDRIAL_RESPIRATORY_CHAIN_COMPLEX_ASSEMBLY	10/408	85/15927	6.15181616875209e-05	0.00316707355290092	0.00268464165335142	716294/2846630/2846627/2846631/2846626/696368/100429129/705984/704867/710521	10	monkey	AT1 cells
GOBP	GRANULOCYTE_CHEMOTAXIS	12/408	121/15927	6.41972971023096e-05	0.00326565536331154	0.00276820675850937	574102/718056/698857/100430368/721068/714690/711817/613028/720291/705413/710820/708108	12	monkey	AT1 cells
GOCC	PROTON_TRANSPORTING_ATP_SYNTHASE_COMPLEX	5/408	18/15927	7.00098406767215e-05	0.00347851220013525	0.00294863967893022	2846629/700338/699950/702893/698144	5	monkey	AT1 cells
GOMF	TRANSLATION_ELONGATION_FACTOR_ACTIVITY	5/408	18/15927	7.00098406767215e-05	0.00347851220013525	0.00294863967893022	721812/721806/722274/707019/716010	5	monkey	AT1 cells
GOBP	POSITIVE_REGULATION_OF_INTRINSIC_APOPTOTIC_SIGNALING_PATHWAY	8/408	55/15927	7.34598957967557e-05	0.00356697880385838	0.00302363039995977	704449/721812/698082/714690/712439/702789/709767/695748	8	monkey	AT1 cells
GOMF	MOLECULAR_FUNCTION_INHIBITOR_ACTIVITY	8/408	55/15927	7.34598957967557e-05	0.00356697880385838	0.00302363039995977	713160/704449/710290/712499/721674/698552/717385/715270	8	monkey	AT1 cells
GOBP	REGULATION_OF_PEPTIDASE_ACTIVITY	25/408	416/15927	7.45338029659758e-05	0.00356849908933051	0.00302491910438526	717296/704449/574381/714999/574313/704578/714841/711451/700850/574213/717399/574209/714690/100428980/717204/100429005/100425223/703613/574353/702789/705413/698024/716808/695748/712849	25	monkey	AT1 cells
GOCC	PLATELET_ALPHA_GRANULE	10/408	87/15927	7.51614598735657e-05	0.00356849908933051	0.00302491910438526	712262/712388/677866/708406/709040/574209/707185/693666/712299/705413	10	monkey	AT1 cells
GOBP	HUMORAL_IMMUNE_RESPONSE	16/408	206/15927	8.38127531646694e-05	0.00393551532167728	0.00333602872920333	704961/677866/619186/678657/717346/701825/714690/711817/705101/703613/692100/574353/613028/100426446/706281/695713	16	monkey	AT1 cells
GOBP	GRANULOCYTE_MIGRATION	13/408	146/15927	9.83593179263985e-05	0.00449266310329721	0.00380830766956427	720563/574102/718056/698857/100430368/721068/714690/711817/613028/720291/705413/710820/708108	13	monkey	AT1 cells
GOBP	REGULATION_OF_LEUKOCYTE_PROLIFERATION	17/408	231/15927	9.87684497766295e-05	0.00449266310329721	0.00380830766956427	717296/704961/712410/714254/704130/717870/678657/693421/100430285/704990/719021/705101/692100/574127/695748/710820/712849	17	monkey	AT1 cells
GOCC	IMMUNOLOGICAL_SYNAPSE	7/408	43/15927	9.98836870613703e-05	0.00449266310329721	0.00380830766956427	704961/702350/714752/719021/692100/704716/100187587	7	monkey	AT1 cells
GOCC	NADH_DEHYDROGENASE_COMPLEX	7/408	43/15927	9.98836870613703e-05	0.00449266310329721	0.00380830766956427	2846630/2846627/2846631/2846626/705984/704867/710521	7	monkey	AT1 cells
GOBP	REGULATION_OF_RESPONSE_TO_BIOTIC_STIMULUS	21/408	325/15927	0.000102478122261322	0.00456134392106903	0.00386652652084657	716665/704331/712499/715723/694726/713238/714254/704130/717427/717346/693421/100568450/711817/712439/703175/692100/698024/712849/715270/706281/695713	21	monkey	AT1 cells
GOBP	EXTRINSIC_APOPTOTIC_SIGNALING_PATHWAY	16/408	210/15927	0.000105110316262052	0.00459760661980942	0.0038972654190361	704449/574381/716665/700731/704130/714442/100428980/574385/697643/702789/717581/714597/705413/710832/700569/699970	16	monkey	AT1 cells
GOBP	NEGATIVE_REGULATION_OF_LYMPHOCYTE_ACTIVATION	13/408	147/15927	0.000105444757486853	0.00459760661980942	0.0038972654190361	716665/713238/704130/678657/100430285/704990/696749/719021/705101/692100/694320/710820/712849	13	monkey	AT1 cells
GOCC	MHC_PROTEIN_COMPLEX	4/408	11/15927	0.000121392193858446	0.00518902983222766	0.00439859870489004	717870/692100/710820/100187587	4	monkey	AT1 cells
GOBP	ANTIGEN_PROCESSING_AND_PRESENTATION_OF_EXOGENOUS_PEPTIDE_ANTIGEN_VIA_MHC_CLASS_II	5/408	20/15927	0.000121437627714198	0.00518902983222766	0.00439859870489004	717870/692100/720291/710820/100187587	5	monkey	AT1 cells
GOCC	TERTIARY_GRANULE	13/408	151/15927	0.000138378776819824	0.005854381320308	0.00496259896859838	574313/708406/619186/702350/702360/712589/696542/114674084/717596/704654/703286/720291/574118	13	monkey	AT1 cells
GOCC	CYTOCHROME_COMPLEX	6/408	32/15927	0.000140282314303588	0.00587672871587481	0.00498154224477446	2846628/2846633/2846625/2846624/697967/708950	6	monkey	AT1 cells
GOBP	RECEPTOR_MEDIATED_ENDOCYTOSIS	17/408	239/15927	0.000149307038795067	0.00619406773564388	0.00525054185481681	712262/704449/704961/706980/677866/709828/708187/709365/678657/707718/574209/703613/704716/701010/613028/720291/106994799	17	monkey	AT1 cells
GOBP	BIOLOGICAL_PROCESS_INVOLVED_IN_SYMBIOTIC_INTERACTION	18/408	263/15927	0.000156090993987917	0.006355967972181	0.00538778025848346	704449/704961/706980/574102/721068/619186/678657/574213/692343/716067/692100/574353/701010/613028/698024/710820/721882/707989	18	monkey	AT1 cells
GOBP	POSITIVE_REGULATION_OF_CELLULAR_AMIDE_METABOLIC_PROCESS	13/408	153/15927	0.000157931871306306	0.006355967972181	0.00538778025848346	677866/710385/721812/702187/717399/711817/100426330/700140/721806/705413/722347/705847/706531	13	monkey	AT1 cells
GOBP	NEGATIVE_REGULATION_OF_INTRINSIC_APOPTOTIC_SIGNALING_PATHWAY	10/408	95/15927	0.000158336580164337	0.006355967972181	0.00538778025848346	698515/574102/677866/713863/717204/574097/722347/717546/677702/710820	10	monkey	AT1 cells
GOBP	RIBONUCLEOPROTEIN_COMPLEX_SUBUNIT_ORGANIZATION	14/408	174/15927	0.000159159506909283	0.006355967972181	0.00538778025848346	701418/718654/700688/715183/707176/702381/106996912/574314/707133/700795/712133/710901/706281/106992521	14	monkey	AT1 cells
GOMF	CALCIUM_CHANNEL_INHIBITOR_ACTIVITY	4/408	12/15927	0.000178413621822351	0.0070589019078417	0.00598363813538702	721674/698552/717385/715270	4	monkey	AT1 cells
GOBP	PROTON_TRANSMEMBRANE_TRANSPORT	12/408	136/15927	0.000197229121254951	0.00761182305442506	0.00645233427279654	2846628/2846633/2846625/2846630/2846629/2846631/2846624/700338/693666/699950/702893/698144	12	monkey	AT1 cells
GOBP	ATP_SYNTHESIS_COUPLED_PROTON_TRANSPORT	5/408	22/15927	0.000197732824488926	0.00761182305442506	0.00645233427279654	2846629/700338/699950/702893/698144	5	monkey	AT1 cells
GOBP	REGULATION_OF_RESPONSE_TO_TUMOR_CELL	5/408	22/15927	0.000197732824488926	0.00761182305442506	0.00645233427279654	714254/692100/698024/712849/715270	5	monkey	AT1 cells
GOMF	TRANSLATION_FACTOR_ACTIVITY_RNA_BINDING	9/408	80/15927	0.000202193008369654	0.00771402432824582	0.00653896749812011	705862/721812/700688/708145/721806/722274/106993879/707019/716010	9	monkey	AT1 cells
GOBP	REGULATION_OF_BODY_FLUID_LEVELS	22/408	368/15927	0.000215283120418198	0.00814075020838017	0.00690069135872397	2846628/712262/574285/704449/574102/703773/695077/716665/698857/702721/700850/713863/574209/707185/700557/709127/710315/710479/720291/705413/574127/716808	22	monkey	AT1 cells
GOBP	LEUKOCYTE_CHEMOTAXIS	16/408	224/15927	0.000221415743541015	0.00829920589605929	0.00703500991250817	574102/718056/698857/100430368/721068/678657/574209/714690/711817/613028/720291/705413/710820/708108/712849/706281	16	monkey	AT1 cells
GOBP	MITOCHONDRION_ORGANIZATION	26/408	473/15927	0.000225576818197603	0.00833899210136857	0.00706873559087274	716294/2846630/2846627/2846631/2846626/706980/677866/708829/701005/696368/100429129/705984/704867/698082/114673776/715334/709585/100429989/710045/710521/574097/710479/702789/714597/698024/710772	26	monkey	AT1 cells
GOMF	MRNA_BINDING	19/408	295/15927	0.000226380314476657	0.00833899210136857	0.00706873559087274	716319/712140/718654/702509/711817/700140/703175/694448/693317/100429862/702381/722347/106993879/695748/574314/693615/705847/710901/698049	19	monkey	AT1 cells
GOBP	NEUTROPHIL_CHEMOTAXIS	10/408	100/15927	0.000242195252082329	0.00884530181322898	0.00749792048956629	574102/718056/698857/100430368/721068/714690/711817/613028/720291/710820	10	monkey	AT1 cells
GOBP	REGULATION_OF_CELL_MORPHOGENESIS	19/408	297/15927	0.000246655848197664	0.00893186813007302	0.00757130038936807	712388/695077/713800/708406/715723/100427784/574390/574209/711817/693666/717204/694764/705236/704716/702141/707637/716808/716334/721882	19	monkey	AT1 cells
GOBP	REGULATION_OF_CELLULAR_AMIDE_METABOLIC_PROCESS	24/408	424/15927	0.000254871105875929	0.00915180029754491	0.00775773087411828	677866/710385/716319/100425482/721812/700731/702187/717399/700688/710457/711817/100426330/700140/721806/693317/574353/705413/722347/695748/574314/700795/705847/710901/706531	24	monkey	AT1 cells
GOBP	RNA_SPLICING_VIA_TRANSESTERIFICATION_REACTIONS	18/408	274/15927	0.00025879591122174	0.00921529107208747	0.00781155026766674	706825/711379/701418/712140/718654/713388/699079/711026/711817/712439/694761/722383/694448/715183/704198/100429862/705847/707989	18	monkey	AT1 cells
GOBP	NUCLEOSIDE_TRIPHOSPHATE_METABOLIC_PROCESS	10/408	101/15927	0.000262793429733749	0.00928030020869679	0.00786665673522255	2846628/2846629/695725/708307/708406/698082/700338/699950/702893/698144	10	monkey	AT1 cells
GOBP	RESPONSE_TO_TUMOR_CELL	6/408	36/15927	0.000276550065015942	0.00960360269613519	0.0081407114137488	716665/714254/692100/698024/712849/715270	6	monkey	AT1 cells
GOBP	VASCULAR_ENDOTHELIAL_GROWTH_FACTOR_PRODUCTION	6/408	36/15927	0.000276550065015942	0.00960360269613519	0.0081407114137488	703773/710385/718056/703613/574127/708108	6	monkey	AT1 cells
GOBP	NEUTROPHIL_MIGRATION	11/408	121/15927	0.000278691021371581	0.00960360269613519	0.0081407114137488	720563/574102/718056/698857/100430368/721068/714690/711817/613028/720291/710820	11	monkey	AT1 cells
GOBP	RESPONSE_TO_REACTIVE_OXYGEN_SPECIES	14/408	186/15927	0.000318043296627976	0.0108719920519307	0.00921589038902625	2846631/710385/716665/574201/700731/699597/704130/701544/712080/574097/705236/702141/695748/712587	14	monkey	AT1 cells
GOBP	CELL_ADHESION_MOLECULE_PRODUCTION	4/408	14/15927	0.000346394962521155	0.0114739974794798	0.00972619392929657	704449/574102/703773/613028	4	monkey	AT1 cells
GOBP	DENDRITIC_CELL_ANTIGEN_PROCESSING_AND_PRESENTATION	4/408	14/15927	0.000346394962521155	0.0114739974794798	0.00972619392929657	692100/705413/710820/100187587	4	monkey	AT1 cells
GOBP	POSITIVE_REGULATION_OF_EXTRINSIC_APOPTOTIC_SIGNALING_PATHWAY_VIA_DEATH_DOMAIN_RECEPTORS	4/408	14/15927	0.000346394962521155	0.0114739974794798	0.00972619392929657	574381/702789/705413/710832	4	monkey	AT1 cells
GOMF	PROTON_TRANSPORTING_ATP_SYNTHASE_ACTIVITY_ROTATIONAL_MECHANISM	4/408	14/15927	0.000346394962521155	0.0114739974794798	0.00972619392929657	2846629/700338/699950/698144	4	monkey	AT1 cells
GOBP	NEGATIVE_REGULATION_OF_IMMUNE_SYSTEM_PROCESS	22/408	382/15927	0.000361197138812187	0.0118722721088037	0.0100638004425323	716628/716665/712499/715723/713238/714254/704130/678657/721674/100430285/704990/696749/719021/705101/692100/694320/704716/705413/677702/710820/712849/706281	22	monkey	AT1 cells
GOBP	CYTOPLASMIC_TRANSLATIONAL_INITIATION	5/408	25/15927	0.00037447526573281	0.0121522723392174	0.0103011489817944	705862/700688/708145/106993879/574314	5	monkey	AT1 cells
GOBP	REGULATION_OF_ACTIN_CYTOSKELETON_REORGANIZATION	6/408	38/15927	0.000375403685648655	0.0121522723392174	0.0103011489817944	707455/715723/721674/697397/714752/707637	6	monkey	AT1 cells
GOBP	HOMOTYPIC_CELL_CELL_ADHESION	9/408	87/15927	0.000382155601398856	0.0122778262013332	0.0104075775576847	712262/720563/574285/574102/695077/698857/699586/707185/574127	9	monkey	AT1 cells
GOBP	MRNA_PROCESSING	24/408	437/15927	0.000395711098572951	0.0126184591358375	0.0106963227823215	706825/711379/701418/712140/718654/698068/713388/703196/695835/699079/693479/711026/703046/711817/700140/712439/694761/722383/694448/715183/704198/100429862/705847/707989	24	monkey	AT1 cells
GOBP	RECEPTOR_INTERNALIZATION	10/408	108/15927	0.000452104526727583	0.0141592903724588	0.0120024432905836	712262/704449/704961/709828/708187/707718/574209/704716/613028/720291	10	monkey	AT1 cells
GOBP	POSITIVE_REGULATION_OF_ACUTE_INFLAMMATORY_RESPONSE	5/408	26/15927	0.000453972099468021	0.0141592903724588	0.0120024432905836	693569/713170/698857/703613/574127	5	monkey	AT1 cells
GOBP	RIBOSOMAL_LARGE_SUBUNIT_ASSEMBLY	5/408	26/15927	0.000453972099468021	0.0141592903724588	0.0120024432905836	707176/702381/106996912/700795/712133	5	monkey	AT1 cells
GOBP	SEQUESTERING_OF_METAL_ION	4/408	15/15927	0.0004628485469398	0.0143315350802447	0.0121484504196785	714690/697208/718964/574118	4	monkey	AT1 cells
GOBP	ERK1_AND_ERK2_CASCADE	19/408	313/15927	0.000474581207745198	0.0145891043215484	0.0123667848228037	717296/574381/693734/716319/697196/718056/100430368/707455/698082/692343/708907/704990/717204/692100/704716/710832/710820/708108/712849	19	monkey	AT1 cells
GOBP	POSITIVE_REGULATION_OF_TRANSLATION	11/408	129/15927	0.000484046455799247	0.0147737893259299	0.012523337251167	710385/721812/702187/711817/100426330/700140/721806/705413/722347/705847/706531	11	monkey	AT1 cells
GOBP	INTERLEUKIN_10_PRODUCTION	7/408	56/15927	0.000540267570064502	0.0163727895523803	0.0138787660215898	717296/701825/705101/692100/694320/698024/712849	7	monkey	AT1 cells
GOBP	ANTIGEN_PROCESSING_AND_PRESENTATION_OF_EXOGENOUS_PEPTIDE_ANTIGEN	5/408	27/15927	0.000545541783935941	0.0163870332269293	0.0138908399950396	717870/692100/720291/710820/100187587	5	monkey	AT1 cells
GOMF	INTEGRIN_BINDING	12/408	152/15927	0.000548407617938426	0.0163870332269293	0.0138908399950396	712262/704961/574102/574139/100430897/693666/704990/697643/710315/705413/100430705/712849	12	monkey	AT1 cells
GOMF	NADH_DEHYDROGENASE_ACTIVITY	6/408	41/15927	0.000573134885892408	0.0170069817181824	0.0144163533797937	2846630/2846627/2846631/2846626/704867/710521	6	monkey	AT1 cells
GOBP	CELLULAR_RESPONSE_TO_REACTIVE_OXYGEN_SPECIES	11/408	132/15927	0.000588228558660561	0.0172157577476478	0.0145933271113986	710385/716665/700731/699597/704130/712080/574097/705236/702141/695748/712587	11	monkey	AT1 cells
GOBP	POSITIVE_REGULATION_OF_INFLAMMATORY_RESPONSE	11/408	132/15927	0.000588228558660561	0.0172157577476478	0.0145933271113986	704961/693569/713170/698857/695345/714690/703613/709767/574127/706281/701365	11	monkey	AT1 cells
GOBP	NEGATIVE_REGULATION_OF_CELL_ACTIVATION	14/408	198/15927	0.000597088616377836	0.017342060370358	0.0147003903911715	712262/716665/713238/704130/678657/100430285/704990/696749/719021/705101/692100/694320/710820/712849	14	monkey	AT1 cells
GOBP	MITOCHONDRIAL_ELECTRON_TRANSPORT_CYTOCHROME_C_TO_OXYGEN	4/408	16/15927	0.000604719633789689	0.017342060370358	0.0147003903911715	2846628/2846633/2846624/100425223	4	monkey	AT1 cells
GOBP	NEGATIVE_REGULATION_OF_CALCIUM_ION_TRANSPORT_INTO_CYTOSOL	4/408	16/15927	0.000604719633789689	0.017342060370358	0.0147003903911715	698552/717385/677702/715270	4	monkey	AT1 cells
GOCC	ENDOCYTIC_VESICLE	19/408	320/15927	0.000621391872765884	0.0177013831488575	0.0150049784855257	712262/704449/712388/706541/107000743/709365/678657/707185/696542/694764/702243/692100/707637/712934/710820/100187587/574108/696477/707696	19	monkey	AT1 cells
GOBP	MYELOID_LEUKOCYTE_ACTIVATION	15/408	223/15927	0.000649501102104772	0.0182814703994699	0.0154967025865166	717296/677866/718056/698857/694726/619186/713238/707185/720182/613028/720291/705413/698024/710820/712849	15	monkey	AT1 cells
GOBP	POSITIVE_REGULATION_OF_VASCULAR_ENDOTHELIAL_GROWTH_FACTOR_PRODUCTION	5/408	28/15927	0.000650312075993314	0.0182814703994699	0.0154967025865166	710385/718056/703613/574127/708108	5	monkey	AT1 cells
GOMF	GROWTH_FACTOR_BINDING	11/408	134/15927	0.000667579862318602	0.0184818264103953	0.015666538898634	693569/700359/100430897/574201/711451/692343/697643/705413/574127/693615/706281	11	monkey	AT1 cells
GOBP	INTERLEUKIN_12_PRODUCTION	7/408	58/15927	0.000670414952869475	0.0184818264103953	0.015666538898634	717296/694726/711817/694320/705413/698024/712849	7	monkey	AT1 cells
GOCC	MULTIVESICULAR_BODY	7/408	58/15927	0.000670414952869475	0.0184818264103953	0.015666538898634	709828/678657/719021/710820/574108/696477/707696	7	monkey	AT1 cells
GOBP	RIBONUCLEOPROTEIN_COMPLEX_BIOGENESIS	22/408	403/15927	0.000741032570028032	0.02025817973381	0.0171723050399794	701418/712499/718654/702187/700688/711817/702563/715183/707176/702593/702381/106996912/718244/574314/707133/700795/708965/712133/710901/698049/706281/106992521	22	monkey	AT1 cells
GOCC	PROTON_TRANSPORTING_TWO_SECTOR_ATPASE_COMPLEX	6/408	43/15927	0.000744332838335635	0.02025817973381	0.0171723050399794	2846629/700338/699950/702893/702243/698144	6	monkey	AT1 cells
GOBP	MITOCHONDRIAL_ATP_SYNTHESIS_COUPLED_PROTON_TRANSPORT	4/408	17/15927	0.000774896623586295	0.0206945829536515	0.017542232116845	2846629/700338/699950/698144	4	monkey	AT1 cells
GOBP	RIBOSOMAL_SMALL_SUBUNIT_ASSEMBLY	4/408	17/15927	0.000774896623586295	0.0206945829536515	0.017542232116845	707133/710901/706281/106992521	4	monkey	AT1 cells
GOCC	LAMELLAR_BODY	4/408	17/15927	0.000774896623586295	0.0206945829536515	0.017542232116845	574213/574108/696477/707696	4	monkey	AT1 cells
GOBP	POSITIVE_REGULATION_OF_COLD_INDUCED_THERMOGENESIS	9/408	96/15927	0.000789562725991089	0.0209010956750214	0.0177172873040631	716294/704449/707509/718989/574209/697208/717581/701009/701365	9	monkey	AT1 cells
GOBP	POSITIVE_REGULATION_OF_KINASE_ACTIVITY	24/408	459/15927	0.00079241223949297	0.0209010956750214	0.0177172873040631	717296/704961/574102/677866/698857/718537/707455/699597/717103/692343/717399/574209/693509/698552/692100/710315/694320/705413/707637/702517/695748/710820/715270/712587	24	monkey	AT1 cells
GOBP	POSITIVE_REGULATION_OF_LEUKOCYTE_MIGRATION	11/408	137/15927	0.000803169521005045	0.0210548672592304	0.0178476352714134	717296/720563/718056/693421/574209/711817/613028/705413/710820/708108/712849	11	monkey	AT1 cells
GOBP	NEGATIVE_REGULATION_OF_PHOSPHORUS_METABOLIC_PROCESS	22/408	406/15927	0.000816834068903732	0.0212825120513759	0.0180406035372127	704449/574102/697898/721215/697196/698082/695345/704130/702360/699957/696272/693479/708907/719021/698552/710678/717385/694320/709767/106994799/715270/701365	22	monkey	AT1 cells
GOMF	FATTY_ACID_BINDING	6/408	44/15927	0.000843512699169062	0.0218444228093903	0.018516919922429	713170/714690/709498/106994799/701009/701365	6	monkey	AT1 cells
GOMF	PROTON_TRANSMEMBRANE_TRANSPORTER_ACTIVITY	10/408	117/15927	0.000849910258968451	0.021877509256459	0.0185449663989248	2846628/2846633/2846625/2846629/2846624/700338/699950/702893/702243/698144	10	monkey	AT1 cells
GOBP	POSTTRANSCRIPTIONAL_REGULATION_OF_GENE_EXPRESSION	25/408	491/15927	0.000905747108575644	0.023175193981699	0.0196449782578556	704449/710385/716319/100425482/721812/700731/702187/700688/100568450/710457/711817/100426330/700140/702563/721806/693317/574353/705413/722347/695748/574314/700795/705847/710901/706531	25	monkey	AT1 cells
GOBP	NEGATIVE_REGULATION_OF_CYTOKINE_PRODUCTION	16/408	255/15927	0.00091933472742764	0.0233828410136804	0.0198209949691636	717296/703773/695345/704130/678657/701825/692343/711817/704990/705101/692100/694320/704716/712299/705413/712849	16	monkey	AT1 cells
GOBP	MITOCHONDRIAL_ELECTRON_TRANSPORT_NADH_TO_UBIQUINONE	6/408	45/15927	0.000952575849618165	0.0240849503279196	0.0204161538370358	2846630/2846627/2846631/2846626/704867/710521	6	monkey	AT1 cells
GOBP	INTRINSIC_APOPTOTIC_SIGNALING_PATHWAY_IN_RESPONSE_TO_DNA_DAMAGE	9/408	99/15927	0.000985720804706449	0.0247763823441803	0.0210022618513615	677866/692343/699632/717204/574097/709767/717546/695748/710820	9	monkey	AT1 cells
GOBP	CELLULAR_RESPONSE_TO_HYDROGEN_PEROXIDE	8/408	80/15927	0.00100321640198023	0.0249589755285658	0.021157041101111	710385/700731/699597/704130/712080/702141/695748/712587	8	monkey	AT1 cells
GOBP	REGULATION_OF_CD4_POSITIVE_ALPHA_BETA_T_CELL_ACTIVATION	7/408	62/15927	0.00100466739782666	0.0249589755285658	0.021157041101111	717296/704961/701825/696749/692100/712849/100187587	7	monkey	AT1 cells
GOBP	MAINTENANCE_OF_LOCATION	18/408	308/15927	0.00102731552647618	0.0253740996799579	0.0215089304934867	704449/703752/717103/709365/710020/714690/706764/697208/698552/703613/717385/710479/712299/718964/715270/574118/712587/694305	18	monkey	AT1 cells
GOBP	POSITIVE_REGULATION_OF_NEUTROPHIL_MIGRATION	5/408	31/15927	0.00105561181584537	0.0259231568339498	0.0219743512300298	720563/718056/711817/613028/710820	5	monkey	AT1 cells
GOBP	EXTRINSIC_APOPTOTIC_SIGNALING_PATHWAY_VIA_DEATH_DOMAIN_RECEPTORS	8/408	81/15927	0.00108878401461234	0.0264339437184007	0.0224073313055087	574381/704130/714442/100428980/702789/714597/705413/710832	8	monkey	AT1 cells
GOCC	CLATHRIN_COATED_ENDOCYTIC_VESICLE	8/408	81/15927	0.00108878401461234	0.0264339437184007	0.0224073313055087	712262/678657/692100/710820/100187587/574108/696477/707696	8	monkey	AT1 cells
GOBP	ANTIMICROBIAL_HUMORAL_IMMUNE_RESPONSE_MEDIATED_BY_ANTIMICROBIAL_PEPTIDE	7/408	63/15927	0.00110581311191463	0.0266957029785944	0.0226292174730791	619186/714690/574353/613028/100426446/706281/695713	7	monkey	AT1 cells
GOBP	REGULATION_OF_ENDOTHELIAL_CELL_MIGRATION	12/408	165/15927	0.00113124088184863	0.0271406539839729	0.0230063902740219	712388/698857/707455/694726/699597/692343/717399/574209/710315/705413/702141/712849	12	monkey	AT1 cells
GOBP	EPITHELIAL_CELL_APOPTOTIC_PROCESS	9/408	101/15927	0.00113717114482087	0.0271406539839729	0.0230063902740219	698857/707455/695345/700731/704130/707718/709767/705413/700569	9	monkey	AT1 cells
GOBP	REGULATION_OF_T_CELL_DIFFERENTIATION	11/408	143/15927	0.00114329925511704	0.0271406539839729	0.0230063902740219	716665/700731/713863/701825/100430285/696749/692100/710820/712849/100187587/706531	11	monkey	AT1 cells
GOBP	REGULATION_OF_CELLULAR_RESPONSE_TO_TRANSFORMING_GROWTH_FACTOR_BETA_STIMULUS	10/408	122/15927	0.00117327310229783	0.0276983202547991	0.0234791087235059	704449/706980/697196/704331/100430897/698082/699957/712463/717385/705413	10	monkey	AT1 cells
GOBP	RESPONSE_TO_HYPEROXIA	4/408	19/15927	0.00121183110473577	0.0280834243316426	0.023805550919527	2846629/704449/574201/574097	4	monkey	AT1 cells
GOCC	PLATELET_ALPHA_GRANULE_LUMEN	7/408	64/15927	0.00121477992096188	0.0280834243316426	0.023805550919527	712388/677866/708406/574209/693666/712299/705413	7	monkey	AT1 cells
GOCC	TERTIARY_GRANULE_MEMBRANE	7/408	64/15927	0.00121477992096188	0.0280834243316426	0.023805550919527	702350/702360/712589/696542/114674084/717596/720291	7	monkey	AT1 cells
GOBP	ENDOTHELIAL_CELL_MIGRATION	14/408	213/15927	0.00121587491255649	0.0280834243316426	0.023805550919527	713160/712388/710385/698857/707455/694726/699597/692343/717399/574209/710315/705413/702141/712849	14	monkey	AT1 cells
GOMF	CHANNEL_INHIBITOR_ACTIVITY	5/408	32/15927	0.00122511727909385	0.0281447641589679	0.0238575470139329	704449/721674/698552/717385/715270	5	monkey	AT1 cells
GOBP	RIBOSOME_BIOGENESIS	17/408	289/15927	0.00130891375894985	0.029909029368945	0.025353066392043	712499/702187/711817/702563/707176/702593/702381/106996912/718244/707133/700795/708965/712133/710901/698049/706281/106992521	17	monkey	AT1 cells
GOBP	NEGATIVE_REGULATION_OF_INTRACELLULAR_SIGNAL_TRANSDUCTION	24/408	477/15927	0.00133953215096947	0.0304458557504922	0.0258081194372113	704449/698515/574381/574102/677866/697196/698082/695345/704130/713863/692343/717399/708907/711817/717204/574097/710678/704716/705413/710832/722347/717546/677702/710820	24	monkey	AT1 cells
GOBP	NEGATIVE_REGULATION_OF_LEUKOCYTE_CELL_CELL_ADHESION	10/408	125/15927	0.00141128741007866	0.0319070428744239	0.0270467278088592	716665/678657/100430285/704990/696749/719021/705101/692100/710820/712849	10	monkey	AT1 cells
GOMF	CADHERIN_BINDING	18/408	317/15927	0.00142048899434266	0.0319460498569799	0.0270797929614022	708406/721068/692343/699586/696962/574385/697643/721806/704716/722274/702381/114669723/718244/700569/712133/718802/693615/707989	18	monkey	AT1 cells
GOBP	REGULATION_OF_EXTRINSIC_APOPTOTIC_SIGNALING_PATHWAY	11/408	147/15927	0.00143007206204972	0.0319931828331856	0.0271197462965726	704449/574381/716665/704130/574385/697643/702789/717581/705413/710832/699970	11	monkey	AT1 cells
GOBP	PLATELET_AGGREGATION	7/408	66/15927	0.00145783378593345	0.0323838212497413	0.027450879801042	712262/574285/574102/695077/698857/707185/574127	7	monkey	AT1 cells
GOBP	CELL_CHEMOTAXIS	17/408	292/15927	0.00146269073278729	0.0323838212497413	0.027450879801042	574102/718056/698857/100430368/721068/678657/692343/574209/714690/711817/613028/720291/705413/710820/708108/712849/706281	17	monkey	AT1 cells
GOCC	LUMENAL_SIDE_OF_MEMBRANE	4/408	20/15927	0.00148442947399115	0.0326957069194031	0.0277152567553096	692100/710820/707989/100187587	4	monkey	AT1 cells
GOBP	REGULATION_OF_GRANULOCYTE_CHEMOTAXIS	6/408	49/15927	0.00150078421626503	0.0327186273270433	0.0277346857581524	718056/711817/613028/705413/710820/708108	6	monkey	AT1 cells
GOMF	OXIDOREDUCTASE_ACTIVITY_ACTING_ON_NAD_P_H_QUINONE_OR_SIMILAR_COMPOUND_AS_ACCEPTOR	6/408	49/15927	0.00150078421626503	0.0327186273270433	0.0277346857581524	2846630/2846627/2846631/2846626/704867/710521	6	monkey	AT1 cells
GOBP	REGULATION_OF_INFLAMMATORY_RESPONSE	19/408	345/15927	0.00150934684404014	0.0327382693633682	0.0277513357752719	717296/704961/693569/713170/698857/707455/695345/708187/715723/694726/704130/714690/703613/692100/709767/574127/708108/706281/701365	19	monkey	AT1 cells
GOBP	REGULATION_OF_LYMPHOCYTE_DIFFERENTIATION	12/408	171/15927	0.00153716032386391	0.0331731619387397	0.028119982320126	716665/716319/700731/713863/701825/100430285/696749/692100/710820/712849/100187587/706531	12	monkey	AT1 cells
GOBP	ENDOTHELIAL_CELL_ACTIVATION	3/408	10/15927	0.00175111708269976	0.0368597206619511	0.0312449773480419	574102/694726/702517	3	monkey	AT1 cells
GOBP	MEMBRANE_RAFT_ASSEMBLY	3/408	10/15927	0.00175111708269976	0.0368597206619511	0.0312449773480419	704449/706980/710315	3	monkey	AT1 cells
GOBP	PEPTIDE_ANTIGEN_ASSEMBLY_WITH_MHC_PROTEIN_COMPLEX	3/408	10/15927	0.00175111708269976	0.0368597206619511	0.0312449773480419	717870/692100/100187587	3	monkey	AT1 cells
GOBP	TRAIL_ACTIVATED_APOPTOTIC_SIGNALING_PATHWAY	3/408	10/15927	0.00175111708269976	0.0368597206619511	0.0312449773480419	574381/714442/710832	3	monkey	AT1 cells
GOCC	METHYLOSOME	3/408	10/15927	0.00175111708269976	0.0368597206619511	0.0312449773480419	701418/719419/715183	3	monkey	AT1 cells
GOBP	CHAPERONE_MEDIATED_PROTEIN_COMPLEX_ASSEMBLY	4/408	21/15927	0.00179698831923253	0.0374562492101492	0.0317506382874409	694219/677866/709585/698024	4	monkey	AT1 cells
GOMF	PROTON_CHANNEL_ACTIVITY	4/408	21/15927	0.00179698831923253	0.0374562492101492	0.0317506382874409	2846629/700338/699950/698144	4	monkey	AT1 cells
GOBP	NEGATIVE_REGULATION_OF_PROTEIN_LOCALIZATION_TO_NUCLEUS	5/408	35/15927	0.00185463673239756	0.0381003017189173	0.0322965839887653	716628/698082/699957/574385/722071	5	monkey	AT1 cells
GOBP	REGULATION_OF_DNA_DAMAGE_RESPONSE_SIGNAL_TRANSDUCTION_BY_P53_CLASS_MEDIATOR	5/408	35/15927	0.00185463673239756	0.0381003017189173	0.0322965839887653	697196/717204/702789/710820/706531	5	monkey	AT1 cells
GOBP	RESPONSE_TO_INTERLEUKIN_4	5/408	35/15927	0.00185463673239756	0.0381003017189173	0.0322965839887653	708307/713863/701010/707176/709643	5	monkey	AT1 cells
GOBP	REGULATION_OF_EPITHELIAL_CELL_MIGRATION	14/408	223/15927	0.00187408744586499	0.0383156729960817	0.0324791483315105	693734/712388/698857/707455/694726/699597/692343/717399/574209/710315/705413/702141/716334/712849	14	monkey	AT1 cells
GOBP	B_CELL_MEDIATED_IMMUNITY	10/408	131/15927	0.00200516536137966	0.0408003409008346	0.0345853333759769	704961/677866/717870/711817/703613/692100/720291/698024/710820/100187587	10	monkey	AT1 cells
GOBP	RESPONSE_TO_OXYGEN_LEVELS	17/408	301/15927	0.00201860605498741	0.0408791643268303	0.0346521498389208	717296/2846630/2846629/2846631/704449/704331/574201/700731/702721/574209/696542/693666/574097/710479/702789/705413/677702	17	monkey	AT1 cells
GOBP	T_CELL_DIFFERENTIATION	15/408	250/15927	0.00204068369130003	0.041063679971556	0.0348085587057347	100428736/716665/716319/700731/694726/713863/701825/100430285/696749/692100/720291/710820/712849/100187587/706531	15	monkey	AT1 cells
GOBP	ENDOTHELIAL_CELL_APOPTOTIC_PROCESS	6/408	52/15927	0.00204882249589766	0.041063679971556	0.0348085587057347	707455/695345/700731/704130/707718/705413	6	monkey	AT1 cells
GOBP	RIBOSOMAL_LARGE_SUBUNIT_BIOGENESIS	7/408	70/15927	0.00205654751086192	0.041063679971556	0.0348085587057347	707176/702381/106996912/718244/700795/712133/698049	7	monkey	AT1 cells
GOBP	MAINTENANCE_OF_LOCATION_IN_CELL	13/408	201/15927	0.00207242050112026	0.041188152564125	0.0349140707189955	704449/717103/714690/697208/698552/717385/710479/712299/718964/715270/574118/712587/694305	13	monkey	AT1 cells
GOBP	POSITIVE_REGULATION_OF_MAPK_CASCADE	23/408	465/15927	0.0020854897094282	0.0412560070758644	0.0349715891332478	717296/704961/693734/706980/574102/716665/718056/698857/100430368/719419/707455/699597/717399/574209/704990/717204/692100/705413/707637/695748/710820/708108/712849	23	monkey	AT1 cells
GOBP	ANTIGEN_PROCESSING_AND_PRESENTATION_OF_EXOGENOUS_ANTIGEN	5/408	36/15927	0.00210916684003976	0.0415321193893543	0.035205641991641	717870/692100/720291/710820/100187587	5	monkey	AT1 cells
GOCC	PLASMA_MEMBRANE_RAFT	9/408	111/15927	0.00220112678161014	0.0431441043019272	0.0365720775254491	704449/694299/706980/715723/706570/574385/719021/710315/704716	9	monkey	AT1 cells
GOBP	DNA_DAMAGE_RESPONSE_SIGNAL_TRANSDUCTION_BY_P53_CLASS_MEDIATOR	7/408	71/15927	0.00223231418709303	0.0433319835849611	0.0367313376564847	697196/700731/717204/702789/717546/710820/706531	7	monkey	AT1 cells
GOBP	RHO_PROTEIN_SIGNAL_TRANSDUCTION	10/408	133/15927	0.00224280763028677	0.0433319835849611	0.0367313376564847	700359/698082/699597/100427784/114673776/714752/712080/702141/707637/721882	10	monkey	AT1 cells
GOBP	NEGATIVE_REGULATION_OF_CELL_CELL_ADHESION	12/408	179/15927	0.00225829146001671	0.0433319835849611	0.0367313376564847	712262/716665/678657/574209/100430285/704990/696749/719021/705101/692100/710820/712849	12	monkey	AT1 cells
GOBP	ACTIVATION_OF_INNATE_IMMUNE_RESPONSE	6/408	53/15927	0.00226141641456736	0.0433319835849611	0.0367313376564847	704331/715723/717427/100568450/712439/712849	6	monkey	AT1 cells
GOBP	MACROPHAGE_MIGRATION	6/408	53/15927	0.00226141641456736	0.0433319835849611	0.0367313376564847	712262/704961/718056/678657/705413/708108	6	monkey	AT1 cells
GOBP	POSITIVE_REGULATION_OF_LEUKOCYTE_CHEMOTAXIS	8/408	91/15927	0.00230647273603398	0.0439980267905053	0.0372959242701735	718056/574209/711817/613028/705413/710820/708108/712849	8	monkey	AT1 cells
GOBP	NEGATIVE_REGULATION_OF_RYANODINE_SENSITIVE_CALCIUM_RELEASE_CHANNEL_ACTIVITY	3/408	11/15927	0.00236226391601525	0.0445221586372114	0.0377402165052643	698552/717385/715270	3	monkey	AT1 cells
GOBP	REGULATION_OF_CELL_COMMUNICATION_BY_ELECTRICAL_COUPLING_INVOLVED_IN_CARDIAC_CONDUCTION	3/408	11/15927	0.00236226391601525	0.0445221586372114	0.0377402165052643	704449/698552/715270	3	monkey	AT1 cells
GOBP	RIBOSE_PHOSPHATE_BIOSYNTHETIC_PROCESS	12/408	180/15927	0.00236520711693119	0.0445221586372114	0.0377402165052643	2846628/2846629/695725/708307/712243/708406/698082/700557/700338/699950/702893/698144	12	monkey	AT1 cells
GOBP	REGULATION_OF_INTRINSIC_APOPTOTIC_SIGNALING_PATHWAY_IN_RESPONSE_TO_DNA_DAMAGE	5/408	37/15927	0.00238825139076393	0.0447587640032204	0.0379407804045183	677866/717204/717546/695748/710820	5	monkey	AT1 cells
GOBP	ADAPTIVE_THERMOGENESIS	11/408	157/15927	0.00241172500568532	0.045001314189054	0.0381463835649882	716294/713160/704449/707509/698082/718989/574209/697208/717581/701009/701365	11	monkey	AT1 cells
GOBP	BIOLOGICAL_PROCESS_INVOLVED_IN_INTERACTION_WITH_SYMBIONT	8/408	92/15927	0.00247102912847412	0.0458046750932084	0.0388273706371045	706980/619186/678657/716067/574353/698024/721882/707989	8	monkey	AT1 cells
GOBP	POSITIVE_REGULATION_OF_PEPTIDASE_ACTIVITY	12/408	181/15927	0.00247621810122423	0.0458046750932084	0.0388273706371045	717296/704449/717399/714690/100428980/100429005/100425223/702789/698024/716808/695748/712849	12	monkey	AT1 cells
GOBP	REGULATION_OF_IMMUNE_EFFECTOR_PROCESS	18/408	334/15927	0.00251532167109546	0.0463274547439262	0.0392705166526292	717296/704961/713238/714254/717870/717346/713863/707185/711817/703613/692100/698024/677702/710820/712849/100187587/706281/695713	18	monkey	AT1 cells
GOBP	BLOOD_VESSEL_ENDOTHELIAL_CELL_PROLIFERATION_INVOLVED_IN_SPROUTING_ANGIOGENESIS	4/408	23/15927	0.00255343022047915	0.0464289673706697	0.039356566130655	699597/692343/574209/705413	4	monkey	AT1 cells
GOBP	IMMUNE_RESPONSE_TO_TUMOR_CELL	4/408	23/15927	0.00255343022047915	0.0464289673706697	0.039356566130655	714254/692100/698024/712849	4	monkey	AT1 cells
GOCC	RESPIRATORY_CHAIN_COMPLEX_IV	4/408	23/15927	0.00255343022047915	0.0464289673706697	0.039356566130655	2846628/2846633/2846624/697967	4	monkey	AT1 cells
GOBP	UNSATURATED_FATTY_ACID_METABOLIC_PROCESS	8/408	93/15927	0.00264463812447542	0.0478836385842521	0.0405896511432647	710385/712243/700180/700557/709498/694320/710820/701009	8	monkey	AT1 cells
GOBP	REGULATION_OF_LEUKOCYTE_MIGRATION	13/408	207/15927	0.00267993646276062	0.0483180105712072	0.0409578563995527	717296/712262/720563/704961/718056/693421/574209/711817/613028/705413/710820/708108/712849	13	monkey	AT1 cells
GOBP	REGULATION_OF_HEMOPOIESIS	18/408	337/15927	0.00276778596231095	0.049692224440986	0.042122739921769	717296/716628/716665/716319/719419/700731/694726/713863/701825/100430285/720644/696749/692100/702517/710820/712849/100187587/706531	18	monkey	AT1 cells
GOBP	POSITIVE_REGULATION_OF_T_CELL_PROLIFERATION	8/408	94/15927	0.00282763538068772	0.050554334651375	0.0428535271743952	717296/704961/712410/717870/693421/574127/695748/712849	8	monkey	AT1 cells
GOMF	PRIMARY_ACTIVE_TRANSMEMBRANE_TRANSPORTER_ACTIVITY	11/408	161/15927	0.00293234792286389	0.0522080111433225	0.0442553035200643	2846628/2846633/2846625/2846630/2846627/2846631/2846626/2846624/704867/114673776/710521	11	monkey	AT1 cells
GOBP	TRANSFORMING_GROWTH_FACTOR_BETA_RECEPTOR_SIGNALING_PATHWAY	12/408	185/15927	0.00296354651803426	0.0525445405458938	0.0445405702928844	713160/704449/706980/697196/700359/704331/100430897/698082/699957/712463/717385/705413	12	monkey	AT1 cells
GOBP	REGULATION_OF_MACROPHAGE_MIGRATION	5/408	39/15927	0.00302543957757029	0.0532004251644356	0.0450965457501381	712262/704961/718056/705413/708108	5	monkey	AT1 cells
GOBP	SUBSTANTIA_NIGRA_DEVELOPMENT	5/408	39/15927	0.00302543957757029	0.0532004251644356	0.0450965457501381	574285/702360/698552/707637/715270	5	monkey	AT1 cells
GOBP	LYMPHOCYTE_MEDIATED_IMMUNITY	15/408	261/15927	0.00307886192096235	0.05367676618765	0.0455003270109017	717296/704961/677866/713238/714254/717870/711817/703613/692100/710315/720291/698024/710820/712849/100187587	15	monkey	AT1 cells
GOBP	REGULATION_OF_UNSATURATED_FATTY_ACID_BIOSYNTHETIC_PROCESS	3/408	12/15927	0.00309021401407955	0.05367676618765	0.0455003270109017	694320/710820/701009	3	monkey	AT1 cells
GOBP	SKIN_MORPHOGENESIS	3/408	12/15927	0.00309021401407955	0.05367676618765	0.0455003270109017	700359/574201/697643	3	monkey	AT1 cells
GOBP	RIBOSE_PHOSPHATE_METABOLIC_PROCESS	19/408	369/15927	0.00320666631879109	0.0554740290696127	0.047023817613297	2846628/2846629/695725/708307/712243/714090/708406/698082/692343/699586/700557/693509/700338/699950/702893/710479/698144/574353/709767	19	monkey	AT1 cells
GOBP	RESPONSE_TO_CALCIUM_ION	10/408	140/15927	0.00325855542436388	0.0560321909187333	0.0474969561509506	704449/713170/702721/717837/701544/712337/698552/720182/705413/715270	10	monkey	AT1 cells
GOBP	NEGATIVE_REGULATION_OF_PROTEIN_MODIFICATION_PROCESS	23/408	482/15927	0.00326577500672368	0.0560321909187333	0.0474969561509506	704449/574102/697898/703752/697196/698082/695345/704130/699957/696272/693479/708907/693242/719021/698552/710678/717385/694320/106996912/695748/715270/706531/701365	23	monkey	AT1 cells
GOBP	MAINTENANCE_OF_PROTEIN_LOCATION_IN_CELL	6/408	57/15927	0.00328143727420158	0.0560321909187333	0.0474969561509506	704449/717103/710479/712299/712587/694305	6	monkey	AT1 cells
GOCC	ACTOMYOSIN	7/408	76/15927	0.00329138308462487	0.0560321909187333	0.0474969561509506	695077/707416/707455/698867/693666/705236/693824	7	monkey	AT1 cells
GOBP	GLUCOSE_METABOLIC_PROCESS	12/408	188/15927	0.00337786432704252	0.0572762471010027	0.048551508560373	716294/721215/714090/703752/696272/693509/710479/574353/702789/703302/710832/701009	12	monkey	AT1 cells
GOBP	ENTRY_INTO_HOST	10/408	141/15927	0.00342953077497264	0.0575830243340425	0.0488115552325964	704449/704961/706980/721068/574213/692343/692100/701010/613028/710820	10	monkey	AT1 cells
GOBP	ANTIMICROBIAL_HUMORAL_RESPONSE	8/408	97/15927	0.00343638455538985	0.0575830243340425	0.0488115552325964	619186/678657/714690/574353/613028/100426446/706281/695713	8	monkey	AT1 cells
GOBP	CD4_POSITIVE_ALPHA_BETA_T_CELL_ACTIVATION	8/408	97/15927	0.00343638455538985	0.0575830243340425	0.0488115552325964	717296/704961/694726/701825/696749/692100/712849/100187587	8	monkey	AT1 cells
GOBP	MONONUCLEAR_CELL_MIGRATION	12/408	189/15927	0.00352593234962673	0.0586741424264449	0.0497364662050321	717296/720563/718056/698857/100430368/693421/711817/705413/707637/708108/712849/706281	12	monkey	AT1 cells
GOCC	ACTIN_FILAMENT_BUNDLE	7/408	77/15927	0.00354269336438633	0.0586741424264449	0.0497364662050321	695077/707416/707455/698867/693666/705236/693824	7	monkey	AT1 cells
GOCC	ROUGH_ENDOPLASMIC_RETICULUM	7/408	77/15927	0.00354269336438633	0.0586741424264449	0.0497364662050321	678657/696542/711914/707133/712133/710590/574108	7	monkey	AT1 cells
GOBP	NEURAL_NUCLEUS_DEVELOPMENT	6/408	58/15927	0.00358270908050914	0.0588804457731367	0.0499113439110605	574285/702360/698552/714098/707637/715270	6	monkey	AT1 cells
GOBP	POSITIVE_CHEMOTAXIS	6/408	58/15927	0.00358270908050914	0.0588804457731367	0.0499113439110605	717296/100430368/574209/704990/613028/712849	6	monkey	AT1 cells
GOBP	VIRAL_LIFE_CYCLE	16/408	292/15927	0.00363792468314687	0.0595588205788757	0.0504863836850509	704449/704961/706980/574102/721068/574213/692343/696962/703175/692100/701010/613028/707637/710820/705847/707989	16	monkey	AT1 cells
GOBP	MUSCLE_CELL_DIFFERENTIATION	18/408	347/15927	0.00376715065141191	0.0607203784797267	0.0514710045570694	712262/707129/704961/706980/694219/695345/702350/707718/713863/574209/712589/700140/693666/701544/719021/574097/705236/694320	18	monkey	AT1 cells
GOBP	LACTATION	5/408	41/15927	0.00377693566004017	0.0607203784797267	0.0514710045570694	2846628/704449/713863/574209/710479	5	monkey	AT1 cells
GOBP	NEGATIVE_REGULATION_OF_ENDOTHELIAL_CELL_PROLIFERATION	5/408	41/15927	0.00377693566004017	0.0607203784797267	0.0514710045570694	704449/706980/712388/699597/705413	5	monkey	AT1 cells
GOBP	REGULATION_OF_FATTY_ACID_BIOSYNTHETIC_PROCESS	5/408	41/15927	0.00377693566004017	0.0607203784797267	0.0514710045570694	712243/694320/106994799/710820/701009	5	monkey	AT1 cells
GOBP	RESPONSE_TO_TRANSFORMING_GROWTH_FACTOR_BETA	14/408	241/15927	0.00379649103449648	0.0607203784797267	0.0514710045570694	713160/704449/706980/716319/697196/700359/704331/100430897/698082/574201/699957/712463/717385/705413	14	monkey	AT1 cells
GOBP	REGULATION_OF_LEUKOCYTE_DIFFERENTIATION	15/408	267/15927	0.00380767408682112	0.0607203784797267	0.0514710045570694	717296/716628/716665/716319/700731/694726/713863/701825/100430285/696749/692100/710820/712849/100187587/706531	15	monkey	AT1 cells
GOBP	REGULATION_OF_EPITHELIAL_CELL_APOPTOTIC_PROCESS	7/408	78/15927	0.0038083457600203	0.0607203784797267	0.0514710045570694	707455/695345/700731/704130/707718/709767/705413	7	monkey	AT1 cells
GOBP	CELL_SUBSTRATE_ADHESION	18/408	348/15927	0.00388172062289615	0.061660194132473	0.0522676605884783	713160/709828/707416/698261/707455/574201/717399/574209/696962/711817/693666/717204/697643/709127/710315/705413/707637/716334	18	monkey	AT1 cells
GOBP	POSITIVE_REGULATION_OF_SEQUESTERING_OF_CALCIUM_ION	3/408	13/15927	0.00394152455289028	0.0619196118180153	0.0524875618672425	698552/717385/715270	3	monkey	AT1 cells
GOCC	MESSENGER_RIBONUCLEOPROTEIN_COMPLEX	3/408	13/15927	0.00394152455289028	0.0619196118180153	0.0524875618672425	702509/700140/100429862	3	monkey	AT1 cells
GOMF	NITRIC_OXIDE_SYNTHASE_BINDING	3/408	13/15927	0.00394152455289028	0.0619196118180153	0.0524875618672425	574285/704449/710820	3	monkey	AT1 cells
GOBP	POSITIVE_REGULATION_OF_GRANULOCYTE_CHEMOTAXIS	4/408	26/15927	0.00405805515076596	0.0630547987608107	0.0534498287991796	718056/711817/613028/710820	4	monkey	AT1 cells
GOBP	POSITIVE_REGULATION_OF_PROTEIN_AUTOPHOSPHORYLATION	4/408	26/15927	0.00405805515076596	0.0630547987608107	0.0534498287991796	574209/704990/698552/715270	4	monkey	AT1 cells
GOBP	RESPONSE_TO_INCREASED_OXYGEN_LEVELS	4/408	26/15927	0.00405805515076596	0.0630547987608107	0.0534498287991796	2846629/704449/574201/574097	4	monkey	AT1 cells
GOBP	ADAPTIVE_IMMUNE_RESPONSE_BASED_ON_SOMATIC_RECOMBINATION_OF_IMMUNE_RECEPTORS_BUILT_FROM_IMMUNOGLOBULIN_SUPERFAMILY_DOMAINS	15/408	269/15927	0.00407988358464372	0.0630746384098361	0.0534666463271819	717296/704961/677866/714254/704130/717870/711817/703613/692100/710315/720291/698024/710820/712849/100187587	15	monkey	AT1 cells
GOBP	REGULATION_OF_RESPONSE_TO_ENDOPLASMIC_RETICULUM_STRESS	7/408	79/15927	0.00408885439726763	0.0630746384098361	0.0534666463271819	704449/677866/713863/709127/702789/709767/677702	7	monkey	AT1 cells
GOBP	MACROPHAGE_ACTIVATION	8/408	100/15927	0.00414215196402487	0.0633077836772399	0.053664277195458	717296/677866/718056/694726/720182/705413/698024/710820	8	monkey	AT1 cells
GOBP	REGULATION_OF_SIGNAL_TRANSDUCTION_BY_P53_CLASS_MEDIATOR	8/408	100/15927	0.00414215196402487	0.0633077836772399	0.053664277195458	697196/721812/717204/702789/106996912/717546/710820/706531	8	monkey	AT1 cells
GOBP	TISSUE_MIGRATION	16/408	296/15927	0.00414841549956171	0.0633077836772399	0.053664277195458	713160/693734/712388/710385/698857/707455/694726/699597/692343/717399/574209/710315/705413/702141/716334/712849	16	monkey	AT1 cells
GOBP	REGULATION_OF_PROTEIN_AUTOPHOSPHORYLATION	5/408	42/15927	0.00419889862748499	0.0638501559973073	0.054124031381067	704449/574209/704990/698552/715270	5	monkey	AT1 cells
GOBP	POSITIVE_REGULATION_OF_RESPONSE_TO_BIOTIC_STIMULUS	11/408	169/15927	0.00424438652073322	0.064085737113403	0.0543237270516757	704331/715723/713238/717427/100568450/712439/692100/698024/712849/706281/695713	11	monkey	AT1 cells
GOCC	VACUOLAR_LUMEN	11/408	169/15927	0.00424438652073322	0.064085737113403	0.0543237270516757	708781/718989/703841/701544/703613/716302/700892/718964/710820/707989/701009	11	monkey	AT1 cells
GOBP	NEGATIVE_REGULATION_OF_PHOSPHORYLATION	18/408	352/15927	0.00436923102891778	0.0655104311410258	0.0555314012234151	704449/574102/697898/721215/697196/695345/704130/702360/699957/693479/708907/719021/698552/710678/694320/709767/715270/701365	18	monkey	AT1 cells
GOBP	REGULATION_OF_T_CELL_MEDIATED_IMMUNITY	7/408	80/15927	0.00438473749270615	0.0655104311410258	0.0555314012234151	717296/704961/714254/692100/698024/712849/100187587	7	monkey	AT1 cells
GOMF	OXIDOREDUCTASE_ACTIVITY_ACTING_ON_NAD_P_H	7/408	80/15927	0.00438473749270615	0.0655104311410258	0.0555314012234151	2846630/2846627/2846631/2846626/704867/696542/710521	7	monkey	AT1 cells
GOBP	T_CELL_MEDIATED_IMMUNITY	8/408	101/15927	0.00440064493771984	0.0655190098218707	0.0555386731365999	717296/704961/714254/692100/710315/698024/712849/100187587	8	monkey	AT1 cells
GOBP	IN_UTERO_EMBRYONIC_DEVELOPMENT	19/408	381/15927	0.00452673307716882	0.066758372125213	0.0565892466732008	2846630/707129/694219/715994/704578/719419/712140/698082/696800/698068/717837/574209/712589/715479/700140/710678/700312/722347/711908	19	monkey	AT1 cells
GOBP	MONOSACCHARIDE_METABOLIC_PROCESS	14/408	246/15927	0.00455009613357546	0.066758372125213	0.0565892466732008	716294/721215/714090/703752/708406/696272/693509/716302/710479/574353/702789/703302/710832/701009	14	monkey	AT1 cells
GOBP	INTERLEUKIN_2_PRODUCTION	6/408	61/15927	0.00461010385362485	0.066758372125213	0.0565892466732008	704130/678657/701825/696749/704716/695748	6	monkey	AT1 cells
GOBP	NEGATIVE_REGULATION_OF_T_CELL_PROLIFERATION	6/408	61/15927	0.00461010385362485	0.066758372125213	0.0565892466732008	678657/100430285/704990/719021/705101/692100	6	monkey	AT1 cells
GOBP	ENDOTHELIUM_DEVELOPMENT	9/408	124/15927	0.00462877346115299	0.066758372125213	0.0565892466732008	713160/706541/694726/699586/574209/696962/712337/704716/702141	9	monkey	AT1 cells
GOBP	NEGATIVE_REGULATION_OF_T_CELL_DIFFERENTIATION	5/408	43/15927	0.00465344675763622	0.066758372125213	0.0565892466732008	716665/100430285/696749/710820/712849	5	monkey	AT1 cells
GOMF	CALCIUM_CHANNEL_REGULATOR_ACTIVITY	5/408	43/15927	0.00465344675763622	0.066758372125213	0.0565892466732008	714570/721674/698552/717385/715270	5	monkey	AT1 cells
GOBP	REGULATION_OF_CYTOPLASMIC_TRANSLATION	4/408	27/15927	0.00466892704064944	0.066758372125213	0.0565892466732008	700140/722347/574314/705847	4	monkey	AT1 cells
GOBP	VASCULAR_ASSOCIATED_SMOOTH_MUSCLE_CELL_DIFFERENTIATION	4/408	27/15927	0.00466892704064944	0.066758372125213	0.0565892466732008	695345/707718/574209/574097	4	monkey	AT1 cells
GOCC	ACROSOMAL_MEMBRANE	4/408	27/15927	0.00466892704064944	0.066758372125213	0.0565892466732008	704449/706980/721068/712705	4	monkey	AT1 cells
GOMF	DYNEIN_LIGHT_INTERMEDIATE_CHAIN_BINDING	4/408	27/15927	0.00466892704064944	0.066758372125213	0.0565892466732008	717103/718989/706621/702360	4	monkey	AT1 cells
GOBP	POSITIVE_REGULATION_OF_LYMPHOCYTE_DIFFERENTIATION	8/408	102/15927	0.00467136748547594	0.066758372125213	0.0565892466732008	700731/713863/701825/696749/692100/710820/100187587/706531	8	monkey	AT1 cells
GOCC	CAVEOLA	7/408	81/15927	0.00469651687576908	0.0668940553672043	0.0567042616474435	704449/694299/706980/715723/706570/574385/710315	7	monkey	AT1 cells
GOBP	REGULATION_OF_CELL_SHAPE	10/408	148/15927	0.00483529656973715	0.0682849600880884	0.0578832935477631	695077/713800/708406/715723/100427784/574209/694764/705236/704716/702141	10	monkey	AT1 cells
GOBP	RESPONSE_TO_TOPOLOGICALLY_INCORRECT_PROTEIN	10/408	148/15927	0.00483529656973715	0.0682849600880884	0.0578832935477631	677866/710020/713863/709585/709127/705413/698024/710832/677702/707989	10	monkey	AT1 cells
GOBP	ADHESION_OF_SYMBIONT_TO_HOST	3/408	14/15927	0.00492201444117277	0.0682849600880884	0.0578832935477631	704961/678657/698024	3	monkey	AT1 cells
GOBP	ESTABLISHMENT_OF_ENDOTHELIAL_INTESTINAL_BARRIER	3/408	14/15927	0.00492201444117277	0.0682849600880884	0.0578832935477631	706541/699586/696962	3	monkey	AT1 cells
GOBP	INDUCTION_OF_POSITIVE_CHEMOTAXIS	3/408	14/15927	0.00492201444117277	0.0682849600880884	0.0578832935477631	717296/574209/613028	3	monkey	AT1 cells
GOBP	POSITIVE_REGULATION_BY_HOST_OF_VIRAL_PROCESS	3/408	14/15927	0.00492201444117277	0.0682849600880884	0.0578832935477631	706980/721882/707989	3	monkey	AT1 cells
GOBP	POSITIVE_REGULATION_OF_CYTOPLASMIC_TRANSLATION	3/408	14/15927	0.00492201444117277	0.0682849600880884	0.0578832935477631	700140/722347/705847	3	monkey	AT1 cells
GOBP	PROTEIN_NITROSYLATION	3/408	14/15927	0.00492201444117277	0.0682849600880884	0.0578832935477631	714690/574353/712587	3	monkey	AT1 cells
GOBP	POSITIVE_REGULATION_OF_ENDOTHELIAL_CELL_MIGRATION	8/408	103/15927	0.00495469088816127	0.0685158387220488	0.0580790030528459	712388/698857/707455/694726/574209/705413/702141/712849	8	monkey	AT1 cells
GOBP	NEGATIVE_REGULATION_OF_LEUKOCYTE_PROLIFERATION	7/408	82/15927	0.00502471750539925	0.0692600577437773	0.0587098571683491	704130/678657/100430285/704990/719021/705101/692100	7	monkey	AT1 cells
GOBP	INTRINSIC_APOPTOTIC_SIGNALING_PATHWAY_IN_RESPONSE_TO_OXIDATIVE_STRESS	5/408	44/15927	0.00514189984205508	0.0702262256017607	0.0595288512435879	574102/710385/699597/712439/574097	5	monkey	AT1 cells
GOBP	REGULATION_OF_NEUTROPHIL_MIGRATION	5/408	44/15927	0.00514189984205508	0.0702262256017607	0.0595288512435879	720563/718056/711817/613028/710820	5	monkey	AT1 cells
GOBP	CELL_ACTIVATION_INVOLVED_IN_IMMUNE_RESPONSE	15/408	276/15927	0.00516055109734446	0.0702262256017607	0.0595288512435879	704961/100428736/698857/694726/713238/717870/713863/707185/692100/720291/698024/702517/710820/712849/100187587	15	monkey	AT1 cells
GOBP	HOMEOSTASIS_OF_NUMBER_OF_CELLS	15/408	276/15927	0.00516055109734446	0.0702262256017607	0.0595288512435879	716665/719419/712499/700731/698237/704130/574209/720644/702789/708965/710820/712849/710901/706281/706531	15	monkey	AT1 cells
GOBP	NEGATIVE_REGULATION_OF_CELLULAR_CATABOLIC_PROCESS	14/408	250/15927	0.00523654213583976	0.071004673635164	0.0601887203563623	574381/574313/698857/714841/574213/717399/702509/700140/702563/709767/106994799/722347/106996912/705847	14	monkey	AT1 cells
GOCC	AUTOPHAGOSOME	8/408	104/15927	0.00525098920400464	0.071004673635164	0.0601887203563623	702000/714315/710020/711648/714597/718964/574118/707989	8	monkey	AT1 cells
GOBP	CELL_CELL_JUNCTION_ORGANIZATION	12/408	199/15927	0.00531431700334703	0.0715131251479141	0.0606197208011067	712262/574285/704449/716628/698082/707718/692343/699586/574209/574385/707637/716808	12	monkey	AT1 cells
GOMF	DISORDERED_DOMAIN_SPECIFIC_BINDING	4/408	28/15927	0.00533869620142546	0.0715131251479141	0.0606197208011067	698552/704716/574353/715270	4	monkey	AT1 cells
GOBP	VIRAL_PROCESS	19/408	387/15927	0.00533879871803993	0.0715131251479141	0.0606197208011067	704449/704961/706980/574102/719419/721068/574213/692343/716067/696962/703175/692100/701010/613028/707637/710820/721882/705847/707989	19	monkey	AT1 cells
GOBP	TEMPERATURE_HOMEOSTASIS	11/408	175/15927	0.00550583326673419	0.0735200798398599	0.0623209614172116	716294/713160/704449/707509/698082/718989/574209/697208/717581/701009/701365	11	monkey	AT1 cells
GOBP	POSITIVE_REGULATION_OF_HEMOPOIESIS	10/408	151/15927	0.00556123110832419	0.0740284751584712	0.062751914227721	717296/700731/713863/701825/696749/692100/710820/712849/100187587/706531	10	monkey	AT1 cells
GOBP	ANTIGEN_PROCESSING_AND_PRESENTATION_OF_PEPTIDE_ANTIGEN	5/408	45/15927	0.00566556534110971	0.0749503427323894	0.0635333561634626	717870/692100/720291/710820/100187587	5	monkey	AT1 cells
GOBP	REGULATION_OF_ACUTE_INFLAMMATORY_RESPONSE	5/408	45/15927	0.00566556534110971	0.0749503427323894	0.0635333561634626	693569/713170/698857/703613/574127	5	monkey	AT1 cells
GOBP	RESPONSE_TO_INTERFERON_GAMMA	9/408	128/15927	0.00569043619275142	0.0750470180605766	0.0636153051957688	703773/100430368/715723/707185/574353/701010/707637/574314/710820	9	monkey	AT1 cells
GOBP	MIDBRAIN_DEVELOPMENT	7/408	84/15927	0.00573249505703512	0.0753690811652648	0.0638883092834262	574285/712138/702360/708950/698552/707637/715270	7	monkey	AT1 cells
GOMF	ENZYME_INHIBITOR_ACTIVITY	18/408	363/15927	0.00597574526093041	0.077421355159593	0.0656279658329928	574381/714999/574313/697196/704578/100427784/713335/711451/700850/696272/697397/693242/719021/703613/574353/106994799/106996912/677702	18	monkey	AT1 cells
GOBP	BIOLOGICAL_PROCESS_INVOLVED_IN_INTERACTION_WITH_HOST	11/408	177/15927	0.00598639997543927	0.077421355159593	0.0656279658329928	704449/704961/706980/574102/721068/574213/692343/692100/701010/613028/710820	11	monkey	AT1 cells
GOBP	NEGATIVE_REGULATION_OF_PROGRAMMED_NECROTIC_CELL_DEATH	3/408	15/15927	0.00603680591473101	0.077421355159593	0.0656279658329928	704449/709767/722347	3	monkey	AT1 cells
GOBP	REGULATION_OF_CELL_COMMUNICATION_BY_ELECTRICAL_COUPLING	3/408	15/15927	0.00603680591473101	0.077421355159593	0.0656279658329928	704449/698552/715270	3	monkey	AT1 cells
GOBP	REGULATION_OF_INTEGRIN_MEDIATED_SIGNALING_PATHWAY	3/408	15/15927	0.00603680591473101	0.077421355159593	0.0656279658329928	709828/574385/710315	3	monkey	AT1 cells
GOCC	LUMENAL_SIDE_OF_ENDOPLASMIC_RETICULUM_MEMBRANE	3/408	15/15927	0.00603680591473101	0.077421355159593	0.0656279658329928	692100/710820/100187587	3	monkey	AT1 cells
GOCC	U1_SNRNP	3/408	15/15927	0.00603680591473101	0.077421355159593	0.0656279658329928	701418/718654/715183	3	monkey	AT1 cells
GOMF	LONG_CHAIN_FATTY_ACID_BINDING	3/408	15/15927	0.00603680591473101	0.077421355159593	0.0656279658329928	713170/714690/701365	3	monkey	AT1 cells
GOBP	NEGATIVE_REGULATION_OF_INTRINSIC_APOPTOTIC_SIGNALING_PATHWAY_IN_RESPONSE_TO_DNA_DAMAGE	4/408	29/15927	0.00606977626455971	0.077421355159593	0.0656279658329928	677866/717204/717546/710820	4	monkey	AT1 cells
GOBP	REGULATION_OF_INTRINSIC_APOPTOTIC_SIGNALING_PATHWAY_BY_P53_CLASS_MEDIATOR	4/408	29/15927	0.00606977626455971	0.077421355159593	0.0656279658329928	721812/717204/717546/710820	4	monkey	AT1 cells
GOCC	TRANSPORTER_COMPLEX	18/408	364/15927	0.00614299814418985	0.0781221162801286	0.0662219818739263	2846625/2846630/2846627/2846631/2846626/2846624/701005/697967/705984/704867/712589/708950/710521/712337/698552/717385/716808/715270	18	monkey	AT1 cells
GOBP	T_CELL_ACTIVATION_INVOLVED_IN_IMMUNE_RESPONSE	8/408	107/15927	0.00622151050964358	0.0788857994293977	0.066869335198137	704961/694726/717870/692100/720291/710820/712849/100187587	8	monkey	AT1 cells
GOBP	ERYTHROCYTE_HOMEOSTASIS	9/408	130/15927	0.00628723192774802	0.079242211016534	0.0671714555551735	719419/712499/700731/698237/574209/720644/708965/710901/706281	9	monkey	AT1 cells
GOBP	POSITIVE_REGULATION_OF_NIK_NF_KAPPAB_SIGNALING	6/408	65/15927	0.00629789633971199	0.079242211016534	0.0671714555551735	717296/698515/695345/693666/702517/695748	6	monkey	AT1 cells
GOBP	RESPONSE_TO_METAL_ION	17/408	337/15927	0.00630525432848621	0.079242211016534	0.0671714555551735	704449/697047/2846624/713170/721068/702721/717837/696542/699632/701544/574097/712337/698552/720182/705413/715270/701365	17	monkey	AT1 cells
GOBP	MITOCHONDRIAL_TRANSPORT	11/408	179/15927	0.00649936895394447	0.0813658386387472	0.0689715966240726	2846629/708829/701005/709585/700338/699950/710479/698144/702789/698024/710772	11	monkey	AT1 cells
GOBP	RESPONSE_TO_CAMP	7/408	86/15927	0.0065123137876086	0.0813658386387472	0.0689715966240726	710385/698857/574201/721068/714254/701544/704716	7	monkey	AT1 cells
GOBP	CELLULAR_RESPONSE_TO_INTERFERON_GAMMA	8/408	108/15927	0.00657349563429863	0.0818908071293237	0.069416598059296	703773/100430368/715723/707185/574353/701010/707637/574314	8	monkey	AT1 cells
GOBP	EPITHELIAL_CELL_DEVELOPMENT	12/408	205/15927	0.00669364638999462	0.0831452064664157	0.0704799180782481	696864/706541/692343/699586/574209/696962/701544/712337/693824/694320/704716/574127	12	monkey	AT1 cells
GOCC	SPLICEOSOMAL_COMPLEX	11/408	180/15927	0.00676845641079149	0.0838307659226436	0.0710610480840077	706825/701418/718654/695835/700140/694761/722383/715183/100429862/705847/707989	11	monkey	AT1 cells
GOBP	UNSATURATED_FATTY_ACID_BIOSYNTHETIC_PROCESS	5/408	47/15927	0.00682368733203618	0.084270566386678	0.0714338549118847	712243/700557/694320/710820/701009	5	monkey	AT1 cells
GOBP	STRIATED_MUSCLE_CELL_DIFFERENTIATION	14/408	258/15927	0.00685957360303203	0.0844696196131293	0.0716025868892256	712262/707129/704961/706980/694219/702350/713863/574209/712589/700140/701544/719021/705236/694320	14	monkey	AT1 cells
GOBP	MYELOID_CELL_HOMEOSTASIS	10/408	156/15927	0.00695751480337381	0.085429484927633	0.0724162384706875	719419/712499/700731/698237/574209/720644/708965/712849/710901/706281	10	monkey	AT1 cells
GOBP	NEGATIVE_REGULATION_OF_PEPTIDASE_ACTIVITY	13/408	233/15927	0.00721034291475456	0.0870392047778696	0.0737807539730866	574381/714999/574313/704578/714841/711451/700850/574213/574209/717204/703613/574353/705413	13	monkey	AT1 cells
GOBP	CHAPERONE_MEDIATED_AUTOPHAGY	3/408	16/15927	0.00729036428725593	0.0870392047778696	0.0737807539730866	677866/707989/716010	3	monkey	AT1 cells
GOBP	CHEMOKINE_C_X_C_MOTIF_LIGAND_2_PRODUCTION	3/408	16/15927	0.00729036428725593	0.0870392047778696	0.0737807539730866	694726/710820/712849	3	monkey	AT1 cells
GOBP	LIPOPROTEIN_LOCALIZATION	3/408	16/15927	0.00729036428725593	0.0870392047778696	0.0737807539730866	709365/711648/714442	3	monkey	AT1 cells
GOBP	POSITIVE_REGULATION_OF_ENDOTHELIAL_CELL_APOPTOTIC_PROCESS	3/408	16/15927	0.00729036428725593	0.0870392047778696	0.0737807539730866	695345/700731/705413	3	monkey	AT1 cells
GOBP	POSITIVE_REGULATION_OF_REGULATORY_T_CELL_DIFFERENTIATION	3/408	16/15927	0.00729036428725593	0.0870392047778696	0.0737807539730866	700731/692100/100187587	3	monkey	AT1 cells
GOBP	PROTEIN_TRIMERIZATION	3/408	16/15927	0.00729036428725593	0.0870392047778696	0.0737807539730866	713170/700359/710820	3	monkey	AT1 cells
GOBP	REGULATION_OF_INTRINSIC_APOPTOTIC_SIGNALING_PATHWAY_IN_RESPONSE_TO_DNA_DAMAGE_BY_P53_CLASS_MEDIATOR	3/408	16/15927	0.00729036428725593	0.0870392047778696	0.0737807539730866	717204/717546/710820	3	monkey	AT1 cells
GOCC	PLATELET_ALPHA_GRANULE_MEMBRANE	3/408	16/15927	0.00729036428725593	0.0870392047778696	0.0737807539730866	712262/712388/709040	3	monkey	AT1 cells
GOBP	NEGATIVE_REGULATION_OF_ERK1_AND_ERK2_CASCADE	6/408	67/15927	0.00729230875508479	0.0870392047778696	0.0737807539730866	574381/697196/698082/708907/704716/710832	6	monkey	AT1 cells
GOBP	RESPONSE_TO_MONOSACCHARIDE	11/408	182/15927	0.00733275233177714	0.0872169710058846	0.0739314415439045	717296/703773/705862/700731/713863/693509/716067/574097/692100/705413/706531	11	monkey	AT1 cells
GOBP	CELL_DEATH_IN_RESPONSE_TO_OXIDATIVE_STRESS	7/408	88/15927	0.00736843588418543	0.0872169710058846	0.0739314415439045	574102/710385/700731/699597/712439/574097/712587	7	monkey	AT1 cells
GOBP	NEGATIVE_REGULATION_OF_PROTEIN_MODIFICATION_BY_SMALL_PROTEIN_CONJUGATION_OR_REMOVAL	7/408	88/15927	0.00736843588418543	0.0872169710058846	0.0739314415439045	704449/574102/703752/704130/106996912/695748/706531	7	monkey	AT1 cells
GOBP	REGULATION_OF_CELL_ADHESION_MEDIATED_BY_INTEGRIN	5/408	48/15927	0.0074606757741363	0.087822224746238	0.0744444985901203	710385/698857/692343/717399/717546	5	monkey	AT1 cells
GOBP	REGULATION_OF_EXTRINSIC_APOPTOTIC_SIGNALING_PATHWAY_VIA_DEATH_DOMAIN_RECEPTORS	5/408	48/15927	0.0074606757741363	0.087822224746238	0.0744444985901203	574381/704130/702789/705413/710832	5	monkey	AT1 cells
GOBP	RESPONSE_TO_CARBOHYDRATE	12/408	208/15927	0.00748188562022268	0.0878299375143174	0.0744510364927306	717296/703773/705862/708187/700731/713863/693509/716067/574097/692100/705413/706531	12	monkey	AT1 cells
GOBP	ADAPTIVE_IMMUNE_RESPONSE	19/408	400/15927	0.00751233664339065	0.0879457930882418	0.0745492440949019	717296/704961/677866/698857/714254/704130/717870/574213/711817/705101/703613/692100/710315/720291/698024/574127/710820/712849/100187587	19	monkey	AT1 cells
GOMF	CHEMOATTRACTANT_ACTIVITY	4/408	31/15927	0.00772506439950333	0.0901890715275348	0.0764508098898216	100430368/574209/704990/712849	4	monkey	AT1 cells
GOBP	ENDOTHELIAL_CELL_DEVELOPMENT	6/408	68/15927	0.00782989622835957	0.0911638871492655	0.0772771344379328	706541/699586/574209/696962/712337/704716	6	monkey	AT1 cells
GOBP	CYTOSKELETON_DEPENDENT_INTRACELLULAR_TRANSPORT	11/408	184/15927	0.00793310945648963	0.0921146106184245	0.0780830367270619	717103/718989/706621/574270/696962/712439/693666/709643/707637/100430705/707989	11	monkey	AT1 cells
GOBP	REGULATION_OF_BIOLOGICAL_PROCESS_INVOLVED_IN_SYMBIOTIC_INTERACTION	5/408	49/15927	0.00813793617843985	0.0937288444487156	0.0794513786069273	704449/678657/692100/613028/710820	5	monkey	AT1 cells
GOBP	REGULATION_OF_CD4_POSITIVE_ALPHA_BETA_T_CELL_DIFFERENTIATION	5/408	49/15927	0.00813793617843985	0.0937288444487156	0.0794513786069273	701825/696749/692100/712849/100187587	5	monkey	AT1 cells
GOBP	RESPONSE_TO_COLD	5/408	49/15927	0.00813793617843985	0.0937288444487156	0.0794513786069273	2846628/707509/697652/574097/698024	5	monkey	AT1 cells
GOCC	CYTOPLASMIC_SIDE_OF_MEMBRANE	11/408	185/15927	0.00824727722846096	0.0941563025472738	0.079813723149068	706980/715723/100424606/716195/717385/704716/710548/708193/707133/715169/716010	11	monkey	AT1 cells
GOBP	RECEPTOR_METABOLIC_PROCESS	10/408	160/15927	0.00825854300647958	0.0941563025472738	0.079813723149068	712262/704449/704961/709828/708187/707718/574209/704716/613028/720291	10	monkey	AT1 cells
GOBP	RHYTHMIC_PROCESS	15/408	291/15927	0.00826089391948566	0.0941563025472738	0.079813723149068	713160/710290/710385/708307/703752/704331/708781/700731/714254/714841/712439/703302/720182/706978/716808	15	monkey	AT1 cells
GOBP	DEFENSE_RESPONSE_TO_BACTERIUM	13/408	237/15927	0.00826319060501467	0.0941563025472738	0.079813723149068	718056/694726/619186/678657/717427/692343/714690/696962/697208/100426446/720291/706281/695713	13	monkey	AT1 cells
GOCC	LATE_ENDOSOME	14/408	264/15927	0.00832230595155984	0.0945776950292957	0.0801709260339233	709828/716841/717870/678657/574213/719021/692100/702141/710820/707989/100187587/574108/696477/707696	14	monkey	AT1 cells
GOBP	POSITIVE_REGULATION_OF_CHEMOTAXIS	9/408	136/15927	0.00836912748977851	0.0948575113098769	0.0804081186439421	717296/718056/574209/711817/613028/705413/710820/708108/712849	9	monkey	AT1 cells
GOBP	AMEBOIDAL_TYPE_CELL_MIGRATION	19/408	405/15927	0.00851937089254175	0.0959110284925812	0.0813011563533502	713160/693734/703553/712388/710385/698857/707455/694726/699597/692343/717399/574209/711817/710315/705413/702141/707637/716334/712849	19	monkey	AT1 cells
GOBP	REGULATION_OF_NEUTROPHIL_CHEMOTAXIS	4/408	32/15927	0.00865362827384754	0.0959110284925812	0.0813011563533502	718056/711817/613028/710820	4	monkey	AT1 cells
GOBP	CHRONIC_INFLAMMATORY_RESPONSE	3/408	17/15927	0.00868653592947085	0.0959110284925812	0.0813011563533502	704130/714690/705413	3	monkey	AT1 cells
GOBP	HYDROGEN_PEROXIDE_BIOSYNTHETIC_PROCESS	3/408	17/15927	0.00868653592947085	0.0959110284925812	0.0813011563533502	2846628/696542/574097	3	monkey	AT1 cells
GOBP	IMMUNOLOGICAL_MEMORY_PROCESS	3/408	17/15927	0.00868653592947085	0.0959110284925812	0.0813011563533502	704961/692100/100187587	3	monkey	AT1 cells
GOBP	NEGATIVE_REGULATION_OF_INTERLEUKIN_12_PRODUCTION	3/408	17/15927	0.00868653592947085	0.0959110284925812	0.0813011563533502	711817/694320/705413	3	monkey	AT1 cells
GOBP	NEGATIVE_REGULATION_OF_PEPTIDYL_THREONINE_PHOSPHORYLATION	3/408	17/15927	0.00868653592947085	0.0959110284925812	0.0813011563533502	697196/698552/715270	3	monkey	AT1 cells
GOBP	PROTEIN_REFOLDING	3/408	17/15927	0.00868653592947085	0.0959110284925812	0.0813011563533502	717385/698024/707989	3	monkey	AT1 cells
GOBP	REGULATION_OF_COMPLEMENT_ACTIVATION	3/408	17/15927	0.00868653592947085	0.0959110284925812	0.0813011563533502	717346/711817/703613	3	monkey	AT1 cells
GOMF	PROTEIN_CARRIER_CHAPERONE	3/408	17/15927	0.00868653592947085	0.0959110284925812	0.0813011563533502	677866/701005/707989	3	monkey	AT1 cells
GOBP	EMBRYO_IMPLANTATION	5/408	50/15927	0.008856679979189	0.0972868728819398	0.0824674220224309	721068/711648/574209/711817/710315	5	monkey	AT1 cells
GOBP	NEGATIVE_REGULATION_OF_CALCIUM_ION_TRANSPORT	5/408	50/15927	0.008856679979189	0.0972868728819398	0.0824674220224309	710045/698552/717385/677702/715270	5	monkey	AT1 cells
GOBP	NEGATIVE_REGULATION_OF_MAPK_CASCADE	10/408	162/15927	0.00897545295912865	0.0982283350567513	0.0832654737655736	704449/574381/574102/697196/698082/695345/717399/708907/704716/710832	10	monkey	AT1 cells
GOBP	RIBOSOMAL_SMALL_SUBUNIT_BIOGENESIS	6/408	70/15927	0.00898971215015703	0.0982283350567513	0.0832654737655736	702593/707133/708965/710901/706281/106992521	6	monkey	AT1 cells
GOBP	BLOOD_VESSEL_ENDOTHELIAL_CELL_MIGRATION	8/408	114/15927	0.00901135205762848	0.0982283350567513	0.0832654737655736	713160/699597/692343/717399/574209/710315/705413/712849	8	monkey	AT1 cells
GOBP	PURINE_CONTAINING_COMPOUND_BIOSYNTHETIC_PROCESS	11/408	188/15927	0.00924799683951866	0.100551375306013	0.0852346514658731	2846628/2846629/708307/712243/708406/698082/700557/700338/699950/702893/698144	11	monkey	AT1 cells
GOBP	LEUKOCYTE_MEDIATED_IMMUNITY	17/408	352/15927	0.00952607365528388	0.103311961241188	0.0875747246802881	717296/704961/677866/698857/713238/714254/717870/707185/711817/703613/692100/710315/720291/698024/710820/712849/100187587	17	monkey	AT1 cells
GOBP	LYMPHOCYTE_ACTIVATION_INVOLVED_IN_IMMUNE_RESPONSE	11/408	189/15927	0.00960160756642212	0.10336813084124	0.0876223381144043	704961/100428736/694726/717870/713863/692100/720291/698024/710820/712849/100187587	11	monkey	AT1 cells
GOMF	MONOCARBOXYLIC_ACID_BINDING	6/408	71/15927	0.00961347196213214	0.10336813084124	0.0876223381144043	713170/714690/709498/106994799/701009/701365	6	monkey	AT1 cells
GOBP	DENDRITIC_CELL_MIGRATION	4/408	33/15927	0.00965220786465125	0.10336813084124	0.0876223381144043	698857/711817/707637/712849	4	monkey	AT1 cells
GOBP	MONOCYTE_DIFFERENTIATION	4/408	33/15927	0.00965220786465125	0.10336813084124	0.0876223381144043	694726/574209/692100/710820	4	monkey	AT1 cells
GOBP	NEGATIVE_REGULATION_OF_CALCIUM_ION_TRANSMEMBRANE_TRANSPORT	4/408	33/15927	0.00965220786465125	0.10336813084124	0.0876223381144043	710045/698552/717385/715270	4	monkey	AT1 cells
GOBP	RESPONSE_TO_TOXIC_SUBSTANCE	12/408	216/15927	0.00994320882022945	0.106218328222101	0.0900383725010777	710385/713170/716665/700180/114673776/714254/714690/701544/709498/574097/709767/712587	12	monkey	AT1 cells
GOBP	CELLULAR_RESPONSE_TO_LOW_DENSITY_LIPOPROTEIN_PARTICLE_STIMULUS	3/408	18/15927	0.0102285845459101	0.106862449302381	0.0905843763285975	712262/704961/720291	3	monkey	AT1 cells
GOBP	NEGATIVE_REGULATION_OF_NECROTIC_CELL_DEATH	3/408	18/15927	0.0102285845459101	0.106862449302381	0.0905843763285975	704449/709767/722347	3	monkey	AT1 cells
GOBP	NOTOCHORD_DEVELOPMENT	3/408	18/15927	0.0102285845459101	0.106862449302381	0.0905843763285975	710290/692343/717399	3	monkey	AT1 cells
GOBP	POSITIVE_REGULATION_OF_MACROPHAGE_CHEMOTAXIS	3/408	18/15927	0.0102285845459101	0.106862449302381	0.0905843763285975	718056/705413/708108	3	monkey	AT1 cells
GOBP	POSITIVE_REGULATION_OF_REACTIVE_OXYGEN_SPECIES_BIOSYNTHETIC_PROCESS	3/408	18/15927	0.0102285845459101	0.106862449302381	0.0905843763285975	2846628/700731/574097	3	monkey	AT1 cells
GOBP	REGULATION_OF_MONOCYTE_DIFFERENTIATION	3/408	18/15927	0.0102285845459101	0.106862449302381	0.0905843763285975	694726/692100/710820	3	monkey	AT1 cells
GOBP	VASCULAR_WOUND_HEALING	3/408	18/15927	0.0102285845459101	0.106862449302381	0.0905843763285975	704130/713863/574209	3	monkey	AT1 cells
GOMF	G_PROTEIN_BETA_SUBUNIT_BINDING	3/408	18/15927	0.0102285845459101	0.106862449302381	0.0905843763285975	100424606/710548/708193	3	monkey	AT1 cells
GOMF	OXIDOREDUCTASE_ACTIVITY_ACTING_ON_A_HEME_GROUP_OF_DONORS	3/408	18/15927	0.0102285845459101	0.106862449302381	0.0905843763285975	2846628/2846633/2846624	3	monkey	AT1 cells
GOMF	CALCIUM_DEPENDENT_PROTEIN_BINDING	6/408	72/15927	0.0102674739588266	0.107007112746502	0.0907070035746398	697047/714690/698552/114669723/715169/715270	6	monkey	AT1 cells
GOBP	AMYLOID_PRECURSOR_PROTEIN_CATABOLIC_PROCESS	5/408	52/15927	0.0104233348008144	0.107206988423431	0.0908764327207623	717296/677866/717399/100429005/717385	5	monkey	AT1 cells
GOBP	ESTABLISHMENT_OF_ENDOTHELIAL_BARRIER	5/408	52/15927	0.0104233348008144	0.107206988423431	0.0908764327207623	706541/699586/574209/696962/704716	5	monkey	AT1 cells
GOBP	NEGATIVE_REGULATION_OF_LYMPHOCYTE_DIFFERENTIATION	5/408	52/15927	0.0104233348008144	0.107206988423431	0.0908764327207623	716665/100430285/696749/710820/712849	5	monkey	AT1 cells
GOBP	REGULATION_OF_DNA_TEMPLATED_TRANSCRIPTION_IN_RESPONSE_TO_STRESS	5/408	52/15927	0.0104233348008144	0.107206988423431	0.0908764327207623	574209/710832/702517/717546/677702	5	monkey	AT1 cells
GOBP	TRANSLATIONAL_ELONGATION	5/408	52/15927	0.0104233348008144	0.107206988423431	0.0908764327207623	721812/721806/722274/707019/716010	5	monkey	AT1 cells
GOBP	ICOSANOID_METABOLIC_PROCESS	7/408	94/15927	0.0104371886693535	0.107206988423431	0.0908764327207623	710385/713170/700180/709498/694320/710820/701009	7	monkey	AT1 cells
GOBP	DE_NOVO_PROTEIN_FOLDING	4/408	34/15927	0.0107227248929452	0.109875787691978	0.0931387008876043	717385/698024/710820/707989	4	monkey	AT1 cells
GOBP	EPITHELIAL_CELL_PROLIFERATION	18/408	386/15927	0.0108979004986075	0.111403657489353	0.0944338343382227	713160/704449/706980/712388/718056/707455/699597/704130/713863/692343/574209/710689/714098/709767/705413/707637/716334/712849	18	monkey	AT1 cells
GOBP	GLAND_MORPHOGENESIS	8/408	118/15927	0.0109753764070371	0.111406264786375	0.0944360444726164	704449/704130/713863/692343/699632/714098/704716/707637	8	monkey	AT1 cells
GOBP	REGULATION_OF_LEUKOCYTE_CHEMOTAXIS	8/408	118/15927	0.0109753764070371	0.111406264786375	0.0944360444726164	718056/574209/711817/613028/705413/710820/708108/712849	8	monkey	AT1 cells
GOBP	SIGNAL_TRANSDUCTION_BY_P53_CLASS_MEDIATOR	10/408	167/15927	0.0109763719810587	0.111406264786375	0.0944360444726164	697196/721812/700731/717204/702789/709767/106996912/717546/710820/706531	10	monkey	AT1 cells
GOBP	REGULATION_OF_CYSTEINE_TYPE_ENDOPEPTIDASE_ACTIVITY	12/408	219/15927	0.0110130344131939	0.111513497743075	0.094526942917935	714841/574213/574209/714690/100428980/717204/100425223/702789/705413/698024/695748/712849	12	monkey	AT1 cells
GOBP	PURINE_CONTAINING_COMPOUND_METABOLIC_PROCESS	18/408	387/15927	0.0111690761952206	0.112826152676542	0.0956396446130495	2846628/2846629/708307/712243/714090/708406/698082/692343/699586/700557/693509/700338/699950/702893/710479/698144/574353/709767	18	monkey	AT1 cells
GOCC	TERTIARY_GRANULE_LUMEN	5/408	53/15927	0.0112735346327151	0.113612767654698	0.0963064366215809	574313/708406/619186/703286/574118	5	monkey	AT1 cells
GOBP	HEMOSTASIS	12/408	220/15927	0.0113887130329882	0.114503460682256	0.0970614527467801	712262/574285/704449/574102/695077/716665/698857/700850/707185/720291/705413/574127	12	monkey	AT1 cells
GOBP	CELL_CELL_JUNCTION_ASSEMBLY	9/408	143/15927	0.0114174739712798	0.114523160279997	0.097078151557138	712262/574285/704449/716628/698082/707718/692343/574385/716808	9	monkey	AT1 cells
GOBP	REGULATION_OF_NIK_NF_KAPPAB_SIGNALING	7/408	96/15927	0.0116409615005252	0.11649140162001	0.0987465759233507	717296/698515/695345/693666/704716/702517/695748	7	monkey	AT1 cells
GOBP	POSITIVE_REGULATION_OF_RESPONSE_TO_ENDOPLASMIC_RETICULUM_STRESS	4/408	35/15927	0.0118669943330159	0.117895490537788	0.0999367837068816	704449/713863/709127/702789	4	monkey	AT1 cells
GOBP	REGULATION_OF_NECROTIC_CELL_DEATH	4/408	35/15927	0.0118669943330159	0.117895490537788	0.0999367837068816	2846628/704449/709767/722347	4	monkey	AT1 cells
GOBP	SKELETAL_MUSCLE_TISSUE_REGENERATION	4/408	35/15927	0.0118669943330159	0.117895490537788	0.0999367837068816	712262/704961/694219/694320	4	monkey	AT1 cells
GOBP	POSITIVE_REGULATION_OF_ACTIN_CYTOSKELETON_REORGANIZATION	3/408	19/15927	0.0119192258161303	0.117895490537788	0.0999367837068816	707455/715723/707637	3	monkey	AT1 cells
GOBP	REGULATION_OF_HYDROGEN_PEROXIDE_METABOLIC_PROCESS	3/408	19/15927	0.0119192258161303	0.117895490537788	0.0999367837068816	2846628/716665/574097	3	monkey	AT1 cells
GOBP	ODONTOGENESIS	8/408	120/15927	0.0120682846666774	0.118819770462471	0.100720270526405	710290/706208/700359/574201/721068/702721/574385/701544	8	monkey	AT1 cells
GOBP	RESPONSE_TO_ACID_CHEMICAL	8/408	120/15927	0.0120682846666774	0.118819770462471	0.100720270526405	700359/574201/697652/713863/574209/696542/702509/677702	8	monkey	AT1 cells
GOBP	POSITIVE_REGULATION_OF_EPITHELIAL_CELL_MIGRATION	9/408	145/15927	0.0124242752664356	0.121763596819907	0.10321567163642	693734/712388/698857/707455/694726/574209/705413/702141/712849	9	monkey	AT1 cells
GOBP	POSITIVE_REGULATION_OF_LEUKOCYTE_PROLIFERATION	9/408	145/15927	0.0124242752664356	0.121763596819907	0.10321567163642	717296/704961/712410/717870/693421/574127/695748/710820/712849	9	monkey	AT1 cells
GOBP	NEGATIVE_REGULATION_OF_HYDROLASE_ACTIVITY	16/408	334/15927	0.0125550738039913	0.12268005732074	0.103992530144152	574381/714999/574313/704578/714841/711451/700850/574213/574209/717204/703613/717385/574353/705413/106994799/677702	16	monkey	AT1 cells
GOBP	IMMUNE_RESPONSE_REGULATING_CELL_SURFACE_RECEPTOR_SIGNALING_PATHWAY	12/408	223/15927	0.0125752083094978	0.12268005732074	0.103992530144152	704961/705862/718056/704331/715723/694726/721674/705101/692100/704716/720291/695748	12	monkey	AT1 cells
GOBP	RRNA_METABOLIC_PROCESS	13/408	251/15927	0.0129297663639296	0.125489795964033	0.106374268765255	712499/706570/716067/702563/702593/106996912/718244/707133/708965/710901/698049/706281/106992521	13	monkey	AT1 cells
GOBP	REGULATION_OF_ALPHA_BETA_T_CELL_ACTIVATION	7/408	98/15927	0.0129420729756733	0.125489795964033	0.106374268765255	717296/704961/701825/696749/692100/712849/100187587	7	monkey	AT1 cells
GOBP	MYELOID_CELL_DIFFERENTIATION	17/408	364/15927	0.0129513222607392	0.125489795964033	0.106374268765255	704961/716628/719419/712499/700731/694726/698237/692343/717837/574209/720644/696749/692100/707637/710820/710901/706281	17	monkey	AT1 cells
GOCC	CONTRACTILE_FIBER	12/408	224/15927	0.0129910636989036	0.125590079605011	0.106459276465652	707129/697047/695077/708406/693666/705236/698552/693824/717385/718802/100430705/715270	12	monkey	AT1 cells
GOMF	PROTEOGLYCAN_BINDING	4/408	36/15927	0.0130867227696379	0.126229269513911	0.107001100274026	717346/704990/701160/705413	4	monkey	AT1 cells
GOBP	INTRINSIC_APOPTOTIC_SIGNALING_PATHWAY_BY_P53_CLASS_MEDIATOR	6/408	76/15927	0.0132006349366124	0.12684101244979	0.107519658033855	721812/717204/702789/709767/717546/710820	6	monkey	AT1 cells
GOBP	NEGATIVE_REGULATION_OF_EPITHELIAL_CELL_PROLIFERATION	8/408	122/15927	0.0132391976486324	0.12684101244979	0.107519658033855	704449/706980/712388/699597/710689/714098/709767/705413	8	monkey	AT1 cells
GOBP	REGULATION_OF_B_CELL_ACTIVATION	8/408	122/15927	0.0132391976486324	0.12684101244979	0.107519658033855	704961/716319/714254/704130/713863/694764/705101/710820	8	monkey	AT1 cells
GOBP	CELLULAR_RESPONSE_TO_CHEMICAL_STRESS	15/408	308/15927	0.013400218403717	0.12781056526581	0.108341521445466	704449/574102/710385/716665/700731/699597/704130/712439/712080/574097/705236/722347/702141/695748/712587	15	monkey	AT1 cells
GOBP	REGULATION_OF_SMALL_MOLECULE_METABOLIC_PROCESS	15/408	308/15927	0.013400218403717	0.12781056526581	0.108341521445466	2846628/704449/721215/712243/703752/698082/696272/693509/694320/702789/709767/703302/106994799/710820/701009	15	monkey	AT1 cells
GOBP	ENDOTHELIAL_CELL_PROLIFERATION	9/408	147/15927	0.0134957825911508	0.128149953359972	0.108629211452982	704449/706980/712388/707455/699597/692343/574209/705413/712849	9	monkey	AT1 cells
GOBP	REGULATION_OF_RNA_SPLICING	9/408	147/15927	0.0134957825911508	0.128149953359972	0.108629211452982	712140/713388/711817/705208/694448/704198/677702/718802/707989	9	monkey	AT1 cells
GOBP	ANTIGEN_PROCESSING_AND_PRESENTATION_OF_ENDOGENOUS_ANTIGEN	3/408	20/15927	0.013760660464743	0.128663680888068	0.109064684231673	692100/710820/100187587	3	monkey	AT1 cells
GOBP	CHROMATIN_DISASSEMBLY	3/408	20/15927	0.013760660464743	0.128663680888068	0.109064684231673	716067/708066/693242	3	monkey	AT1 cells
GOBP	LINOLEIC_ACID_METABOLIC_PROCESS	3/408	20/15927	0.013760660464743	0.128663680888068	0.109064684231673	712243/700557/709498	3	monkey	AT1 cells
GOBP	PROTEIN_DNA_COMPLEX_DISASSEMBLY	3/408	20/15927	0.013760660464743	0.128663680888068	0.109064684231673	716067/708066/693242	3	monkey	AT1 cells
GOBP	REGULATION_OF_NUCLEASE_ACTIVITY	3/408	20/15927	0.013760660464743	0.128663680888068	0.109064684231673	695748/677702/712849	3	monkey	AT1 cells
GOBP	RESPONSE_TO_IMMOBILIZATION_STRESS	3/408	20/15927	0.013760660464743	0.128663680888068	0.109064684231673	700731/697652/574097	3	monkey	AT1 cells
GOMF	TRANSCRIPTION_REGULATOR_INHIBITOR_ACTIVITY	3/408	20/15927	0.013760660464743	0.128663680888068	0.109064684231673	713160/710290/712499	3	monkey	AT1 cells
GOBP	REGULATION_OF_WOUND_HEALING	8/408	123/15927	0.0138548498439382	0.129261513937005	0.109571450960679	712262/704449/716665/704130/713863/705413/716808/699970	8	monkey	AT1 cells
GOBP	CELLULAR_RESPONSE_TO_ACID_CHEMICAL	6/408	77/15927	0.0140167990131385	0.130203874311175	0.110370264082859	700359/574201/713863/574209/696542/702509	6	monkey	AT1 cells
GOBP	VASCULOGENESIS	6/408	77/15927	0.0140167990131385	0.130203874311175	0.110370264082859	704449/707718/692343/717837/574209/710315	6	monkey	AT1 cells
GOBP	IMMUNE_RESPONSE_REGULATING_SIGNALING_PATHWAY	17/408	368/15927	0.0142866544527964	0.132173604681107	0.112039950659019	704449/704961/705862/718056/704331/715723/694726/704130/721674/711817/705101/692100/704716/720291/698024/695748/712849	17	monkey	AT1 cells
GOBP	NEGATIVE_REGULATION_OF_TRANSMEMBRANE_TRANSPORT	7/408	100/15927	0.0143445666639507	0.132173604681107	0.112039950659019	704449/710045/698552/717385/705413/715270/701009	7	monkey	AT1 cells
GOBP	AMYLOID_BETA_CLEARANCE	4/408	37/15927	0.0143835071791984	0.132173604681107	0.112039950659019	677866/718056/709365/703613	4	monkey	AT1 cells
GOBP	NEGATIVE_REGULATION_OF_CATION_CHANNEL_ACTIVITY	4/408	37/15927	0.0143835071791984	0.132173604681107	0.112039950659019	704449/698552/717385/715270	4	monkey	AT1 cells
GOBP	POSITIVE_REGULATION_OF_CD4_POSITIVE_ALPHA_BETA_T_CELL_ACTIVATION	4/408	37/15927	0.0143835071791984	0.132173604681107	0.112039950659019	704961/701825/692100/100187587	4	monkey	AT1 cells
GOMF	IMMUNE_RECEPTOR_ACTIVITY	8/408	124/15927	0.0144911309737855	0.132876829723145	0.112636055298839	693569/718056/717204/692100/720291/574127/710820/100187587	8	monkey	AT1 cells
GOBP	NEGATIVE_REGULATION_OF_RESPONSE_TO_BIOTIC_STIMULUS	7/408	101/15927	0.0150850714733509	0.137731859841086	0.116751531578498	716665/712499/714254/704130/711817/703175/706281	7	monkey	AT1 cells
GOBP	PYRUVATE_METABOLIC_PROCESS	7/408	101/15927	0.0150850714733509	0.137731859841086	0.116751531578498	714090/708406/693509/710045/710479/574353/709767	7	monkey	AT1 cells
GOCC	CAJAL_BODY	5/408	57/15927	0.0151454163464121	0.137987983045243	0.116968640215473	718654/711026/694761/702563/722383	5	monkey	AT1 cells
GOBP	REGULATION_OF_ADAPTIVE_IMMUNE_RESPONSE	10/408	176/15927	0.015408199382968	0.139786063616608	0.118492823950817	717296/704961/714254/704130/703613/692100/698024/574127/712849/100187587	10	monkey	AT1 cells
GOCC	ENDOCYTIC_VESICLE_MEMBRANE	10/408	176/15927	0.015408199382968	0.139786063616608	0.118492823950817	712262/704449/107000743/709365/696542/702243/692100/712934/710820/100187587	10	monkey	AT1 cells
GOBP	AGING	14/408	285/15927	0.0154699705726444	0.140049119188368	0.118715808966257	717296/2846630/2846629/2846624/702219/708781/695345/700731/716295/100429989/700140/574385/574097/720182	14	monkey	AT1 cells
GOBP	REGULATION_OF_FATTY_ACID_METABOLIC_PROCESS	6/408	79/15927	0.0157534198114707	0.140873427045399	0.119414552197573	704449/712243/694320/106994799/710820/701009	6	monkey	AT1 cells
GOBP	NEGATIVE_REGULATION_OF_INTRINSIC_APOPTOTIC_SIGNALING_PATHWAY_BY_P53_CLASS_MEDIATOR	3/408	21/15927	0.0157546058223281	0.140873427045399	0.119414552197573	717204/717546/710820	3	monkey	AT1 cells
GOCC	LAMELLIPODIUM_MEMBRANE	3/408	21/15927	0.0157546058223281	0.140873427045399	0.119414552197573	692343/717204/721882	3	monkey	AT1 cells
GOCC	PERINUCLEAR_ENDOPLASMIC_RETICULUM	3/408	21/15927	0.0157546058223281	0.140873427045399	0.119414552197573	677866/100429989/696542	3	monkey	AT1 cells
GOBP	MACROPHAGE_CHEMOTAXIS	4/408	38/15927	0.0157588341043063	0.140873427045399	0.119414552197573	718056/678657/705413/708108	4	monkey	AT1 cells
GOBP	RESPONSE_TO_PROGESTERONE	4/408	38/15927	0.0157588341043063	0.140873427045399	0.119414552197573	704449/710385/705413/716808	4	monkey	AT1 cells
GOBP	NEGATIVE_REGULATION_OF_PROTEOLYSIS	15/408	315/15927	0.0161276623224834	0.143869522137728	0.121954260084969	574381/714999/574313/704578/714841/711451/700850/574213/717399/574209/717204/703613/574353/705413/106996912	15	monkey	AT1 cells
GOBP	REGULATION_OF_RESPONSE_TO_WOUNDING	9/408	152/15927	0.0164729531045356	0.146611420545967	0.124278492393775	712262/704449/716665/704130/713863/701160/705413/716808/699970	9	monkey	AT1 cells
GOBP	PLATELET_ACTIVATION	8/408	127/15927	0.0165274345856391	0.146611420545967	0.124278492393775	712262/574285/574102/695077/698857/707185/720291/574127	8	monkey	AT1 cells
GOBP	PROTEIN_STABILIZATION	10/408	178/15927	0.0165517620184589	0.146611420545967	0.124278492393775	677866/699597/717399/707185/710678/713266/574353/698024/106996912/706531	10	monkey	AT1 cells
GOCC	NEURON_TO_NEURON_SYNAPSE	16/408	345/15927	0.0165873884234651	0.146611420545967	0.124278492393775	2846626/722071/703175/702593/100429862/707504/695748/718244/708535/712133/710901/701009/706414/698049/706281/106992521	16	monkey	AT1 cells
GOBP	CD4_POSITIVE_ALPHA_BETA_T_CELL_DIFFERENTIATION	6/408	80/15927	0.0166752048643435	0.146611420545967	0.124278492393775	694726/701825/696749/692100/712849/100187587	6	monkey	AT1 cells
GOBP	POSITIVE_REGULATION_OF_REPRODUCTIVE_PROCESS	6/408	80/15927	0.0166752048643435	0.146611420545967	0.124278492393775	100428736/709040/708781/574209/711817/710678	6	monkey	AT1 cells
GOMF	ANTIOXIDANT_ACTIVITY	6/408	80/15927	0.0166752048643435	0.146611420545967	0.124278492393775	713170/716665/714690/709498/574097/712587	6	monkey	AT1 cells
GOBP	FATTY_ACID_METABOLIC_PROCESS	16/408	346/15927	0.0169984757536675	0.148843637298141	0.126170681498985	704449/719606/711080/710385/713170/712243/700180/713863/700557/709498/100425552/703613/694320/106994799/710820/701009	16	monkey	AT1 cells
GOBP	CELL_JUNCTION_ASSEMBLY	18/408	405/15927	0.0170335920053337	0.148843637298141	0.126170681498985	712262/574285/704449/716628/698488/707416/707455/698082/707718/692343/711648/574209/574385/697643/705413/707637/716808/100430705	18	monkey	AT1 cells
GOBP	RESPONSE_TO_OXIDATIVE_STRESS	18/408	405/15927	0.0170335920053337	0.148843637298141	0.126170681498985	2846631/2846624/574102/710385/716665/574201/700731/699597/704130/693421/712439/701544/712080/574097/705236/702141/695748/712587	18	monkey	AT1 cells
GOBP	POSITIVE_REGULATION_OF_INTERLEUKIN_10_PRODUCTION	4/408	39/15927	0.0172140791930761	0.149808065971515	0.126988201314985	701825/694320/698024/712849	4	monkey	AT1 cells
GOBP	REGULATION_OF_AMYLOID_PRECURSOR_PROTEIN_CATABOLIC_PROCESS	4/408	39/15927	0.0172140791930761	0.149808065971515	0.126988201314985	717296/677866/717399/717385	4	monkey	AT1 cells
GOBP	MUSCLE_TISSUE_DEVELOPMENT	17/408	376/15927	0.0172788625385478	0.150066218754502	0.127207030370439	704449/697047/706980/694219/719419/698082/574209/696749/719021/705236/717385/700312/694320/709767/710832/722347/707637	17	monkey	AT1 cells
GOBP	POSITIVE_REGULATION_OF_ERK1_AND_ERK2_CASCADE	11/408	206/15927	0.0173513541504651	0.150317107283281	0.127419701716228	717296/693734/718056/100430368/707455/704990/717204/692100/710820/708108/712849	11	monkey	AT1 cells
GOMF	PHOSPHATIDYLSERINE_BINDING	5/408	59/15927	0.0173781069501382	0.150317107283281	0.127419701716228	694299/703187/705413/712849/707989	5	monkey	AT1 cells
GOBP	DEVELOPMENT_OF_PRIMARY_FEMALE_SEXUAL_CHARACTERISTICS	7/408	104/15927	0.0174694155151911	0.15049760583954	0.127572705406988	100428736/709040/708781/700731/574209/574385/709767	7	monkey	AT1 cells
GOBP	INTEGRIN_MEDIATED_SIGNALING_PATHWAY	7/408	104/15927	0.0174694155151911	0.15049760583954	0.127572705406988	709828/715723/574385/697643/710315/707637/100430705	7	monkey	AT1 cells
GOCC	SPECIFIC_GRANULE	9/408	154/15927	0.017789220288099	0.152383742487961	0.129171531871131	708781/619186/702350/712589/696542/114674084/717596/697208/703286	9	monkey	AT1 cells
GOBP	MICROVILLUS_ASSEMBLY	3/408	22/15927	0.0179023259370364	0.152383742487961	0.129171531871131	706541/694320/704716	3	monkey	AT1 cells
GOBP	NEGATIVE_REGULATION_OF_TISSUE_REMODELING	3/408	22/15927	0.0179023259370364	0.152383742487961	0.129171531871131	716628/574313/704130	3	monkey	AT1 cells
GOBP	NEGATIVE_REGULATION_OF_VASCULAR_ASSOCIATED_SMOOTH_MUSCLE_CELL_PROLIFERATION	3/408	22/15927	0.0179023259370364	0.152383742487961	0.129171531871131	695345/574097/705236	3	monkey	AT1 cells
GOBP	POSITIVE_REGULATION_OF_AMYLOID_PRECURSOR_PROTEIN_CATABOLIC_PROCESS	3/408	22/15927	0.0179023259370364	0.152383742487961	0.129171531871131	717296/677866/717399	3	monkey	AT1 cells
GOMF	FIBROBLAST_GROWTH_FACTOR_BINDING	3/408	22/15927	0.0179023259370364	0.152383742487961	0.129171531871131	705413/693615/706281	3	monkey	AT1 cells
GOBP	PROTEIN_FOLDING	10/408	181/15927	0.0183834223860385	0.156167721382788	0.132379107314761	574102/677866/100430897/714841/717385/716302/708193/698024/710820/707989	10	monkey	AT1 cells
GOBP	REGULATION_OF_CELL_SUBSTRATE_ADHESION	11/408	208/15927	0.0185032941519439	0.15687415855408	0.13297793478872	707416/707455/574201/574209/711817/693666/709127/710315/705413/707637/716334	11	monkey	AT1 cells
GOBP	CHAPERONE_MEDIATED_PROTEIN_FOLDING	5/408	60/15927	0.0185719119667992	0.157144118483431	0.133206772439304	677866/714841/717385/710820/707989	5	monkey	AT1 cells
GOBP	LIPID_STORAGE	6/408	82/15927	0.0186289300927477	0.1573150559018	0.133351671414905	704449/703752/709365/710020/706764/703613	6	monkey	AT1 cells
GOBP	REGULATION_OF_INFLAMMATORY_RESPONSE_TO_ANTIGENIC_STIMULUS	4/408	40/15927	0.0187505070758002	0.157819418844614	0.133779206090708	704961/715723/703613/692100	4	monkey	AT1 cells
GOBP	POSITIVE_REGULATION_OF_INNATE_IMMUNE_RESPONSE	8/408	130/15927	0.0187625239347212	0.157819418844614	0.133779206090708	704331/715723/713238/717427/100568450/712439/712849/706281	8	monkey	AT1 cells
GOBP	POSITIVE_REGULATION_OF_IMMUNE_EFFECTOR_PROCESS	12/408	236/15927	0.0188423213691692	0.158179251886955	0.134084226721769	704961/713238/717870/713863/707185/703613/692100/698024/710820/100187587/706281/695713	12	monkey	AT1 cells
GOBP	POSITIVE_REGULATION_OF_PROTEOLYSIS	16/408	351/15927	0.0191730289070423	0.160639906901553	0.136170056695836	717296/704449/677866/717437/717399/714690/100428980/100429005/100425223/702789/709767/714597/698024/716808/695748/712849	16	monkey	AT1 cells
GOBP	RESPONSE_TO_STEROID_HORMONE	15/408	322/15927	0.0192640711831397	0.161086841811264	0.136548911198236	704449/703773/710385/716319/703752/574201/700731/694726/716067/696542/701544/705413/706978/716808/707989	15	monkey	AT1 cells
GOBP	POSITIVE_REGULATION_OF_PROTEIN_KINASE_ACTIVITY	17/408	381/15927	0.0193818373080314	0.161755060189879	0.137115341646661	717296/574102/677866/698857/718537/699597/717103/717399/574209/698552/710315/694320/705413/702517/695748/715270/712587	17	monkey	AT1 cells
GOBP	CELLULAR_RESPONSE_TO_CARBOHYDRATE_STIMULUS	8/408	131/15927	0.0195533793396277	0.162822034331869	0.138019786452501	717296/703773/708187/700731/713863/716067/692100/706531	8	monkey	AT1 cells
GOBP	CELL_ADHESION_MEDIATED_BY_INTEGRIN	6/408	83/15927	0.0196621038416205	0.162822034331869	0.138019786452501	710385/698857/692343/717399/697643/717546	6	monkey	AT1 cells
GOBP	MEMBRANE_DOCKING	6/408	83/15927	0.0196621038416205	0.162822034331869	0.138019786452501	706980/711648/707185/703187/698552/704716	6	monkey	AT1 cells
GOBP	REGULATION_OF_RHO_PROTEIN_SIGNAL_TRANSDUCTION	6/408	83/15927	0.0196621038416205	0.162822034331869	0.138019786452501	698082/699597/100427784/114673776/714752/712080	6	monkey	AT1 cells
GOBP	REACTIVE_OXYGEN_SPECIES_METABOLIC_PROCESS	11/408	210/15927	0.0197111260620356	0.162854728744829	0.138047500612402	2846628/2846626/710385/716665/700731/678657/696542/574097/710479/702789/705413	11	monkey	AT1 cells
GOCC	MEMBRANE_MICRODOMAIN	15/408	323/15927	0.01974759584119	0.162854728744829	0.138047500612402	704449/694299/706980/707455/715723/721068/706570/710045/574385/717596/719021/710315/704716/574127/718802	15	monkey	AT1 cells
GOBP	POSITIVE_REGULATION_OF_ACTIN_FILAMENT_BUNDLE_ASSEMBLY	5/408	61/15927	0.019818501976904	0.162854728744829	0.138047500612402	713160/707416/717103/705236/707637	5	monkey	AT1 cells
GOBP	REGULATION_OF_ANTIGEN_RECEPTOR_MEDIATED_SIGNALING_PATHWAY	5/408	61/15927	0.019818501976904	0.162854728744829	0.138047500612402	704961/694726/721674/704716/695748	5	monkey	AT1 cells
GOBP	REGULATION_OF_PROTEIN_SERINE_THREONINE_KINASE_ACTIVITY	16/408	353/15927	0.0201001571603271	0.163512336057735	0.138604936350565	717296/574285/704449/698857/695345/699597/704130/699957/574209/719021/705208/698552/705413/702517/695748/715270	16	monkey	AT1 cells
GOBP	ACTIN_CYTOSKELETON_REORGANIZATION	7/408	107/15927	0.0201078064499003	0.163512336057735	0.138604936350565	707455/715723/721674/697397/714752/704716/707637	7	monkey	AT1 cells
GOBP	ACUTE_INFLAMMATORY_RESPONSE	7/408	107/15927	0.0201078064499003	0.163512336057735	0.138604936350565	693569/713170/698857/107000743/703613/709767/574127	7	monkey	AT1 cells
GOBP	CELLULAR_RESPONSE_TO_TOPOLOGICALLY_INCORRECT_PROTEIN	7/408	107/15927	0.0201078064499003	0.163512336057735	0.138604936350565	710020/713863/709127/698024/710832/677702/707989	7	monkey	AT1 cells
GOBP	SUBSTRATE_ADHESION_DEPENDENT_CELL_SPREADING	7/408	107/15927	0.0201078064499003	0.163512336057735	0.138604936350565	707455/717399/696962/711817/693666/707637/716334	7	monkey	AT1 cells
GOBP	REGULATION_OF_PROGRAMMED_NECROTIC_CELL_DEATH	3/408	23/15927	0.02020466029452	0.163512336057735	0.138604936350565	704449/709767/722347	3	monkey	AT1 cells
GOCC	CYTOPLASMIC_DYNEIN_COMPLEX	3/408	23/15927	0.02020466029452	0.163512336057735	0.138604936350565	718989/702360/704654	3	monkey	AT1 cells
GOCC	U12_TYPE_SPLICEOSOMAL_COMPLEX	3/408	23/15927	0.02020466029452	0.163512336057735	0.138604936350565	701418/700140/715183	3	monkey	AT1 cells
GOBP	ACTIVATED_T_CELL_PROLIFERATION	4/408	41/15927	0.0203692715531797	0.164532887233907	0.139470029677627	717296/719021/695748/712849	4	monkey	AT1 cells
GOBP	CELLULAR_RESPONSE_TO_ALCOHOL	6/408	84/15927	0.0207336122096655	0.166849009984912	0.141433343603799	710385/700731/714254/696542/574385/574097	6	monkey	AT1 cells
GOMF	UBIQUITIN_LIKE_PROTEIN_LIGASE_BINDING	14/408	296/15927	0.0207341035108795	0.166849009984912	0.141433343603799	677866/714090/710020/694764/703175/719021/710678/714597/698024/709643/106996912/677702/712934/707989	14	monkey	AT1 cells
GOBP	REGULATION_OF_INNATE_IMMUNE_RESPONSE	11/408	212/15927	0.0209763360686136	0.16816488559322	0.142548775376912	704331/712499/715723/713238/704130/717427/717346/100568450/712439/712849/706281	11	monkey	AT1 cells
GOMF	PEPTIDASE_REGULATOR_ACTIVITY	11/408	212/15927	0.0209763360686136	0.16816488559322	0.142548775376912	704449/574381/714999/574313/704578/711451/700850/100428980/100429005/703613/574353	11	monkey	AT1 cells
GOBP	RIBONUCLEOSIDE_DIPHOSPHATE_METABOLIC_PROCESS	7/408	108/15927	0.0210458279915757	0.168406035595511	0.142753191640079	714090/708406/699586/693509/710479/574353/709767	7	monkey	AT1 cells
GOBP	MAINTENANCE_OF_PROTEIN_LOCATION	6/408	85/15927	0.0218440283417931	0.174466417017724	0.147890411262391	704449/717103/710479/712299/712587/694305	6	monkey	AT1 cells
GOBP	INTRINSIC_APOPTOTIC_SIGNALING_PATHWAY_IN_RESPONSE_TO_DNA_DAMAGE_BY_P53_CLASS_MEDIATOR	4/408	42/15927	0.0220714160716738	0.174974324442045	0.148320950498251	717204/709767/717546/710820	4	monkey	AT1 cells
GOBP	PROSTANOID_METABOLIC_PROCESS	4/408	42/15927	0.0220714160716738	0.174974324442045	0.148320950498251	709498/694320/710820/701009	4	monkey	AT1 cells
GOBP	REGULATION_OF_HUMORAL_IMMUNE_RESPONSE	4/408	42/15927	0.0220714160716738	0.174974324442045	0.148320950498251	717346/711817/703613/695713	4	monkey	AT1 cells
GOBP	REGULATION_OF_T_CELL_RECEPTOR_SIGNALING_PATHWAY	4/408	42/15927	0.0220714160716738	0.174974324442045	0.148320950498251	704961/721674/704716/695748	4	monkey	AT1 cells
GOCC	CELL_CELL_JUNCTION	20/408	478/15927	0.0221234327658881	0.174996309380339	0.148339586529308	574285/716628/705089/707455/698082/702721/702350/692343/699586/574209/574385/694764/712337/704716/722347/707637/114669723/716808/700569/718802	20	monkey	AT1 cells
GOBP	REGULATION_OF_LYMPHOCYTE_MEDIATED_IMMUNITY	9/408	160/15927	0.0221970511781287	0.174996309380339	0.148339586529308	717296/704961/713238/714254/703613/692100/698024/712849/100187587	9	monkey	AT1 cells
GOBP	TUMOR_NECROSIS_FACTOR_SUPERFAMILY_CYTOKINE_PRODUCTION	9/408	160/15927	0.0221970511781287	0.174996309380339	0.148339586529308	717296/677866/694726/704130/693421/696542/704990/705413/712849	9	monkey	AT1 cells
GOBP	NUCLEOSIDE_PHOSPHATE_BIOSYNTHETIC_PROCESS	12/408	242/15927	0.0224186933611473	0.175744001424647	0.148973384631088	2846628/2846629/695725/708307/712243/708406/698082/700557/700338/699950/702893/698144	12	monkey	AT1 cells
GOBP	REGULATION_OF_RESPONSE_TO_DNA_DAMAGE_STIMULUS	12/408	242/15927	0.0224186933611473	0.175744001424647	0.148973384631088	574285/677866/703752/697196/693479/717204/702789/717546/695748/710820/712849/706531	12	monkey	AT1 cells
GOBP	TISSUE_REGENERATION	5/408	63/15927	0.0224732337346021	0.175744001424647	0.148973384631088	712262/704961/694219/696749/694320	5	monkey	AT1 cells
GOBP	B_CELL_APOPTOTIC_PROCESS	3/408	24/15927	0.0226620512017272	0.175744001424647	0.148973384631088	694726/705101/710820	3	monkey	AT1 cells
GOBP	MEMBRANE_RAFT_ORGANIZATION	3/408	24/15927	0.0226620512017272	0.175744001424647	0.148973384631088	704449/706980/710315	3	monkey	AT1 cells
GOBP	NEGATIVE_REGULATION_OF_RNA_SPLICING	3/408	24/15927	0.0226620512017272	0.175744001424647	0.148973384631088	713388/711817/677702	3	monkey	AT1 cells
GOBP	POSITIVE_REGULATION_OF_ANTIGEN_RECEPTOR_MEDIATED_SIGNALING_PATHWAY	3/408	24/15927	0.0226620512017272	0.175744001424647	0.148973384631088	704961/694726/695748	3	monkey	AT1 cells
GOBP	POSITIVE_REGULATION_OF_TRANSCRIPTION_FROM_RNA_POLYMERASE_II_PROMOTER_IN_RESPONSE_TO_STRESS	3/408	24/15927	0.0226620512017272	0.175744001424647	0.148973384631088	574209/710832/717546	3	monkey	AT1 cells
GOBP	REGULATION_OF_RYANODINE_SENSITIVE_CALCIUM_RELEASE_CHANNEL_ACTIVITY	3/408	24/15927	0.0226620512017272	0.175744001424647	0.148973384631088	698552/717385/715270	3	monkey	AT1 cells
GOMF	CHANNEL_REGULATOR_ACTIVITY	8/408	135/15927	0.022955030211289	0.176855264105152	0.149915371620044	704449/714570/721674/707346/696272/698552/717385/715270	8	monkey	AT1 cells
GOBP	ADP_METABOLIC_PROCESS	6/408	86/15927	0.022993906933357	0.176855264105152	0.149915371620044	714090/708406/693509/710479/574353/709767	6	monkey	AT1 cells
GOBP	BODY_FLUID_SECRETION	6/408	86/15927	0.022993906933357	0.176855264105152	0.149915371620044	2846628/704449/713863/574209/709127/710479	6	monkey	AT1 cells
GOCC	AZUROPHIL_GRANULE_LUMEN	6/408	86/15927	0.022993906933357	0.176855264105152	0.149915371620044	708781/718989/703613/716302/718964/701009	6	monkey	AT1 cells
GOBP	REGULATION_OF_MONONUCLEAR_CELL_MIGRATION	7/408	110/15927	0.023012292731679	0.176855264105152	0.149915371620044	717296/718056/693421/711817/705413/708108/712849	7	monkey	AT1 cells
GOBP	REGULATION_OF_PROTEIN_BINDING	10/408	188/15927	0.0232316129971397	0.178220255541792	0.151072437537858	713160/574285/704449/694219/100428736/701160/717385/707637/106996912/677702	10	monkey	AT1 cells
GOBP	MACROAUTOPHAGY	14/408	301/15927	0.0235307146145345	0.179985028915093	0.152568387672124	712561/702000/714315/710020/717427/703013/711648/696962/710045/702243/698552/574353/709767/714597	14	monkey	AT1 cells
GOBP	REGULATION_OF_CELLULAR_PROTEIN_CATABOLIC_PROCESS	12/408	244/15927	0.0237155998491198	0.179985028915093	0.152568387672124	704449/704961/677866/717437/704130/714841/574213/717399/704716/709767/714597/106996912	12	monkey	AT1 cells
GOBP	NEGATIVE_REGULATION_OF_EPITHELIAL_CELL_DIFFERENTIATION	4/408	43/15927	0.0238578744628572	0.179985028915093	0.152568387672124	713160/704449/697196/574209	4	monkey	AT1 cells
GOBP	T_CELL_MEDIATED_CYTOTOXICITY	4/408	43/15927	0.0238578744628572	0.179985028915093	0.152568387672124	717296/692100/710315/100187587	4	monkey	AT1 cells
GOBP	DENDRITE_MORPHOGENESIS	8/408	136/15927	0.0238666491313835	0.179985028915093	0.152568387672124	713160/574390/703841/717399/708902/722071/707637/721882	8	monkey	AT1 cells
GOBP	INTERMEDIATE_FILAMENT_BASED_PROCESS	5/408	64/15927	0.0238828718452745	0.179985028915093	0.152568387672124	707129/705089/100426330/700569/100430705	5	monkey	AT1 cells
GOBP	MODULATION_BY_HOST_OF_SYMBIONT_PROCESS	5/408	64/15927	0.0238828718452745	0.179985028915093	0.152568387672124	706980/678657/716067/721882/707989	5	monkey	AT1 cells
GOBP	POSITIVE_REGULATION_OF_MONONUCLEAR_CELL_MIGRATION	5/408	64/15927	0.0238828718452745	0.179985028915093	0.152568387672124	717296/693421/711817/708108/712849	5	monkey	AT1 cells
GOBP	POSITIVE_REGULATION_OF_REACTIVE_OXYGEN_SPECIES_METABOLIC_PROCESS	5/408	64/15927	0.0238828718452745	0.179985028915093	0.152568387672124	2846628/710385/700731/574097/705413	5	monkey	AT1 cells
GOBP	REGULATION_OF_ATP_DEPENDENT_ACTIVITY	5/408	64/15927	0.0238828718452745	0.179985028915093	0.152568387672124	697047/707599/710435/711648/705236	5	monkey	AT1 cells
GOBP	TRANSLATIONAL_INITIATION	7/408	111/15927	0.0240415641625895	0.180861978286523	0.153311753675817	705862/700688/708145/693317/106993879/695748/574314	7	monkey	AT1 cells
GOBP	ANTIGEN_PROCESSING_AND_PRESENTATION	6/408	87/15927	0.0241837837255405	0.181293522560061	0.153677561956759	717870/692100/720291/705413/710820/100187587	6	monkey	AT1 cells
GOMF	PROTEIN_PHOSPHATASE_REGULATOR_ACTIVITY	6/408	87/15927	0.0241837837255405	0.181293522560061	0.153677561956759	713335/696272/693479/693242/698552/715270	6	monkey	AT1 cells
GOBP	PROTEIN_LOCALIZATION_TO_PLASMA_MEMBRANE	13/408	274/15927	0.0247013187230646	0.181661604872121	0.1539895752682	574285/704961/706541/721068/717103/707718/692343/707185/714442/709127/710315/704716/700569	13	monkey	AT1 cells
GOBP	CELLULAR_GLUCOSE_HOMEOSTASIS	8/408	137/15927	0.0248033905706428	0.181661604872121	0.1539895752682	717296/703773/700731/713863/716067/692100/710479/706531	8	monkey	AT1 cells
GOBP	INTERLEUKIN_6_PRODUCTION	8/408	137/15927	0.0248033905706428	0.181661604872121	0.1539895752682	717296/703773/704130/693421/713863/698024/710820/712849	8	monkey	AT1 cells
GOBP	REGULATION_OF_CALCIUM_ION_TRANSMEMBRANE_TRANSPORT	8/408	137/15927	0.0248033905706428	0.181661604872121	0.1539895752682	698857/714570/711648/710045/698552/717385/718802/715270	8	monkey	AT1 cells
GOBP	CENTRAL_NERVOUS_SYSTEM_PROJECTION_NEURON_AXONOGENESIS	3/408	25/15927	0.0252745698880743	0.181661604872121	0.1539895752682	714482/722071/714098	3	monkey	AT1 cells
GOBP	POSITIVE_REGULATION_OF_ACTIVATED_T_CELL_PROLIFERATION	3/408	25/15927	0.0252745698880743	0.181661604872121	0.1539895752682	717296/695748/712849	3	monkey	AT1 cells
GOBP	POSITIVE_REGULATION_OF_MACROPHAGE_MIGRATION	3/408	25/15927	0.0252745698880743	0.181661604872121	0.1539895752682	718056/705413/708108	3	monkey	AT1 cells
GOBP	TRABECULA_FORMATION	3/408	25/15927	0.0252745698880743	0.181661604872121	0.1539895752682	707455/574201/717385	3	monkey	AT1 cells
GOMF	TBP_CLASS_PROTEIN_BINDING	3/408	25/15927	0.0252745698880743	0.181661604872121	0.1539895752682	702984/717437/714254	3	monkey	AT1 cells
GOBP	POSITIVE_REGULATION_OF_ALPHA_BETA_T_CELL_ACTIVATION	5/408	65/15927	0.025348286470738	0.181661604872121	0.1539895752682	704961/701825/696749/692100/100187587	5	monkey	AT1 cells
GOBP	PROTEIN_K48_LINKED_UBIQUITINATION	5/408	65/15927	0.025348286470738	0.181661604872121	0.1539895752682	574102/704130/710678/714597/710772	5	monkey	AT1 cells
GOBP	CELLULAR_RESPONSE_TO_UNFOLDED_PROTEIN	6/408	88/15927	0.0254141750310055	0.181661604872121	0.1539895752682	713863/709127/698024/710832/677702/707989	6	monkey	AT1 cells
GOBP	POSITIVE_REGULATION_OF_INTERLEUKIN_6_PRODUCTION	6/408	88/15927	0.0254141750310055	0.181661604872121	0.1539895752682	717296/693421/713863/698024/710820/712849	6	monkey	AT1 cells
GOBP	ADHESION_OF_SYMBIONT_TO_HOST_CELL	2/408	10/15927	0.0257107824666473	0.181661604872121	0.1539895752682	704961/678657	2	monkey	AT1 cells
GOBP	ALPHA_LINOLENIC_ACID_METABOLIC_PROCESS	2/408	10/15927	0.0257107824666473	0.181661604872121	0.1539895752682	712243/700557	2	monkey	AT1 cells
GOBP	BLEB_ASSEMBLY	2/408	10/15927	0.0257107824666473	0.181661604872121	0.1539895752682	710315/717867	2	monkey	AT1 cells
GOBP	COMPLEMENT_DEPENDENT_CYTOTOXICITY	2/408	10/15927	0.0257107824666473	0.181661604872121	0.1539895752682	717346/703613	2	monkey	AT1 cells
GOBP	FORMATION_OF_TRANSLATION_PREINITIATION_COMPLEX	2/408	10/15927	0.0257107824666473	0.181661604872121	0.1539895752682	700688/574314	2	monkey	AT1 cells
GOBP	GAS_HOMEOSTASIS	2/408	10/15927	0.0257107824666473	0.181661604872121	0.1539895752682	704449/574097	2	monkey	AT1 cells
GOBP	MITRAL_VALVE_DEVELOPMENT	2/408	10/15927	0.0257107824666473	0.181661604872121	0.1539895752682	717399/706531	2	monkey	AT1 cells
GOBP	POSITIVE_REGULATION_BY_SYMBIONT_OF_ENTRY_INTO_HOST	2/408	10/15927	0.0257107824666473	0.181661604872121	0.1539895752682	692100/710820	2	monkey	AT1 cells
GOBP	POSITIVE_REGULATION_OF_HEPATOCYTE_PROLIFERATION	2/408	10/15927	0.0257107824666473	0.181661604872121	0.1539895752682	704130/713863	2	monkey	AT1 cells
GOBP	REGULATION_OF_APOPTOTIC_CELL_CLEARANCE	2/408	10/15927	0.0257107824666473	0.181661604872121	0.1539895752682	703613/712849	2	monkey	AT1 cells
GOBP	REGULATION_OF_ASPARTIC_TYPE_ENDOPEPTIDASE_ACTIVITY_INVOLVED_IN_AMYLOID_PRECURSOR_PROTEIN_CATABOLIC_PROCESS	2/408	10/15927	0.0257107824666473	0.181661604872121	0.1539895752682	717296/717399	2	monkey	AT1 cells
GOBP	REGULATION_OF_CYCLIC_NUCLEOTIDE_PHOSPHODIESTERASE_ACTIVITY	2/408	10/15927	0.0257107824666473	0.181661604872121	0.1539895752682	698552/715270	2	monkey	AT1 cells
GOBP	REGULATION_OF_DEOXYRIBONUCLEASE_ACTIVITY	2/408	10/15927	0.0257107824666473	0.181661604872121	0.1539895752682	695748/712849	2	monkey	AT1 cells
GOBP	REGULATION_OF_NITRIC_OXIDE_MEDIATED_SIGNAL_TRANSDUCTION	2/408	10/15927	0.0257107824666473	0.181661604872121	0.1539895752682	574209/705413	2	monkey	AT1 cells
GOBP	REGULATION_OF_NUCLEAR_TRANSCRIBED_MRNA_CATABOLIC_PROCESS_NONSENSE_MEDIATED_DECAY	2/408	10/15927	0.0257107824666473	0.181661604872121	0.1539895752682	702509/705847	2	monkey	AT1 cells
GOBP	REGULATION_OF_TOLL_LIKE_RECEPTOR_3_SIGNALING_PATHWAY	2/408	10/15927	0.0257107824666473	0.181661604872121	0.1539895752682	704449/704130	2	monkey	AT1 cells
GOBP	REGULATION_OF_VASCULAR_WOUND_HEALING	2/408	10/15927	0.0257107824666473	0.181661604872121	0.1539895752682	704130/713863	2	monkey	AT1 cells
GOCC	EUKARYOTIC_TRANSLATION_INITIATION_FACTOR_4F_COMPLEX	2/408	10/15927	0.0257107824666473	0.181661604872121	0.1539895752682	700688/106993879	2	monkey	AT1 cells
GOMF	FERRIC_IRON_BINDING	2/408	10/15927	0.0257107824666473	0.181661604872121	0.1539895752682	718964/574118	2	monkey	AT1 cells
GOMF	PLATELET_DERIVED_GROWTH_FACTOR_BINDING	2/408	10/15927	0.0257107824666473	0.181661604872121	0.1539895752682	700359/574201	2	monkey	AT1 cells
GOMF	TAT_PROTEIN_BINDING	2/408	10/15927	0.0257107824666473	0.181661604872121	0.1539895752682	574285/716067	2	monkey	AT1 cells
GOBP	REGULATION_OF_P38MAPK_CASCADE	4/408	44/15927	0.0257294719249374	0.181661604872121	0.1539895752682	717296/719419/574209/704716	4	monkey	AT1 cells
GOBP	RESPONSE_TO_ENDOPLASMIC_RETICULUM_STRESS	12/408	247/15927	0.0257633822963972	0.181661604872121	0.1539895752682	704449/677866/710020/693421/713863/709127/702789/709767/613028/705413/710832/677702	12	monkey	AT1 cells
GOCC	NUCLEAR_SPECK	17/408	395/15927	0.0263213069835522	0.185289859539899	0.157065147542536	711379/702219/712140/698068/708021/713388/703196/720361/699079/711026/714482/712439/694761/722383/705208/704198/702517	17	monkey	AT1 cells
GOBP	NEGATIVE_REGULATION_OF_MRNA_METABOLIC_PROCESS	6/408	89/15927	0.0266855772897711	0.18754518381446	0.158976924262643	713388/702509/711817/700140/722347/705847	6	monkey	AT1 cells
GOBP	REGULATION_OF_ALPHA_BETA_T_CELL_DIFFERENTIATION	5/408	66/15927	0.0268701212146437	0.188532065599626	0.159813476967572	701825/696749/692100/712849/100187587	5	monkey	AT1 cells
GOBP	REGULATION_OF_TRANSMEMBRANE_RECEPTOR_PROTEIN_SERINE_THREONINE_KINASE_SIGNALING_PATHWAY	12/408	249/15927	0.027198587220324	0.190523874085974	0.161501878559335	704449/706980/697196/704331/100430897/698082/699957/711451/712463/717385/705413/710772	12	monkey	AT1 cells
GOBP	T_CELL_RECEPTOR_SIGNALING_PATHWAY	7/408	114/15927	0.0273182899322773	0.191049186383995	0.161947171430728	704961/705862/721674/705101/692100/704716/695748	7	monkey	AT1 cells
GOBP	ANTIBACTERIAL_HUMORAL_RESPONSE	4/408	45/15927	0.0276869262257987	0.191410887376553	0.162253775472112	619186/678657/100426446/695713	4	monkey	AT1 cells
GOBP	PEPTIDYL_CYSTEINE_MODIFICATION	4/408	45/15927	0.0276869262257987	0.191410887376553	0.162253775472112	714690/714442/574353/712587	4	monkey	AT1 cells
GOBP	REGULATION_OF_VASCULAR_PERMEABILITY	4/408	45/15927	0.0276869262257987	0.191410887376553	0.162253775472112	707455/707718/699586/574209	4	monkey	AT1 cells
GOBP	NEGATIVE_REGULATION_OF_CATABOLIC_PROCESS	14/408	308/15927	0.0279072578739504	0.191410887376553	0.162253775472112	574381/574313/698857/714841/574213/717399/702509/700140/702563/709767/106994799/722347/106996912/705847	14	monkey	AT1 cells
GOBP	CELLULAR_OXIDANT_DETOXIFICATION	6/408	90/15927	0.0279984666552371	0.191410887376553	0.162253775472112	713170/716665/714690/709498/574097/712587	6	monkey	AT1 cells
GOBP	CHEMOKINE_PRODUCTION	6/408	90/15927	0.0279984666552371	0.191410887376553	0.162253775472112	717296/694726/693421/692343/710820/712849	6	monkey	AT1 cells
GOBP	CELL_COMMUNICATION_BY_ELECTRICAL_COUPLING_INVOLVED_IN_CARDIAC_CONDUCTION	3/408	26/15927	0.0280419413755493	0.191410887376553	0.162253775472112	704449/698552/715270	3	monkey	AT1 cells
GOBP	CELL_DEATH_IN_RESPONSE_TO_HYDROGEN_PEROXIDE	3/408	26/15927	0.0280419413755493	0.191410887376553	0.162253775472112	700731/699597/712587	3	monkey	AT1 cells
GOBP	DENDRITIC_CELL_CHEMOTAXIS	3/408	26/15927	0.0280419413755493	0.191410887376553	0.162253775472112	698857/711817/712849	3	monkey	AT1 cells
GOBP	ETHER_METABOLIC_PROCESS	3/408	26/15927	0.0280419413755493	0.191410887376553	0.162253775472112	700180/100425552/712587	3	monkey	AT1 cells
GOBP	LIPID_DROPLET_ORGANIZATION	3/408	26/15927	0.0280419413755493	0.191410887376553	0.162253775472112	574102/710020/706764	3	monkey	AT1 cells
GOBP	NEGATIVE_REGULATION_OF_INTERLEUKIN_2_PRODUCTION	3/408	26/15927	0.0280419413755493	0.191410887376553	0.162253775472112	704130/678657/704716	3	monkey	AT1 cells
GOBP	NEGATIVE_REGULATION_OF_LIPID_TRANSPORT	3/408	26/15927	0.0280419413755493	0.191410887376553	0.162253775472112	703752/705413/106994799	3	monkey	AT1 cells
GOBP	REGULATION_OF_NUCLEAR_TRANSCRIBED_MRNA_CATABOLIC_PROCESS_DEADENYLATION_DEPENDENT_DECAY	3/408	26/15927	0.0280419413755493	0.191410887376553	0.162253775472112	716319/700140/705847	3	monkey	AT1 cells
GOBP	REGULATION_OF_POSITIVE_CHEMOTAXIS	3/408	26/15927	0.0280419413755493	0.191410887376553	0.162253775472112	717296/574209/613028	3	monkey	AT1 cells
GOBP	RESPONSE_TO_TEMPERATURE_STIMULUS	9/408	167/15927	0.0282702078334296	0.192661240944569	0.163313666003242	2846628/705862/707509/704331/697652/574097/705413/698024/702517	9	monkey	AT1 cells
GOBP	REGULATION_OF_OXIDATIVE_STRESS_INDUCED_CELL_DEATH	5/408	67/15927	0.0284489770581564	0.193570826384558	0.164084696709883	574102/700731/712439/574097/712587	5	monkey	AT1 cells
GOBP	REGULATION_OF_ACTIN_FILAMENT_BASED_PROCESS	16/408	369/15927	0.0287966555578913	0.195624974878966	0.165825942221913	713160/704449/697047/707416/707455/715723/717103/721674/697397/714752/705236/704716/702141/707637/716334/694305	16	monkey	AT1 cells
GOBP	NEGATIVE_REGULATION_OF_LOCOMOTION	14/408	310/15927	0.0292612634130694	0.198465680260389	0.168233930500203	703553/707416/710385/698082/700731/699597/574385/705236/712337/705413/702141/716334/710820/712849	14	monkey	AT1 cells
GOBP	MYOTUBE_DIFFERENTIATION	7/408	116/15927	0.0296639476627319	0.200378419935101	0.169855307622324	712262/704961/706980/702350/713863/712589/694320	7	monkey	AT1 cells
GOBP	HUMORAL_IMMUNE_RESPONSE_MEDIATED_BY_CIRCULATING_IMMUNOGLOBULIN	4/408	46/15927	0.0297308491080866	0.200378419935101	0.169855307622324	704961/677866/711817/703613	4	monkey	AT1 cells
GOBP	ICOSANOID_BIOSYNTHETIC_PROCESS	4/408	46/15927	0.0297308491080866	0.200378419935101	0.169855307622324	713170/694320/710820/701009	4	monkey	AT1 cells
GOCC	ER_TO_GOLGI_TRANSPORT_VESICLE_MEMBRANE	4/408	46/15927	0.0297308491080866	0.200378419935101	0.169855307622324	716841/692100/710820/100187587	4	monkey	AT1 cells
GOCC	RNA_POLYMERASE_II_TRANSCRIPTION_REGULATOR_COMPLEX	11/408	224/15927	0.0298531118277363	0.200713757285716	0.170139563925296	696864/702984/713863/717837/702509/712439/696749/700312/720182/706978/710832	11	monkey	AT1 cells
GOBP	CARBOHYDRATE_CATABOLIC_PROCESS	8/408	142/15927	0.0298745494111199	0.200713757285716	0.170139563925296	714090/708406/693509/703286/710479/574353/709767/703302	8	monkey	AT1 cells
GOBP	INFLAMMATORY_RESPONSE_TO_ANTIGENIC_STIMULUS	5/408	68/15927	0.0300854120446483	0.201074964710259	0.170445749582569	704961/715723/703613/692100/712849	5	monkey	AT1 cells
GOBP	REGULATION_OF_CELLULAR_RESPONSE_TO_GROWTH_FACTOR_STIMULUS	13/408	282/15927	0.030243508346418	0.201074964710259	0.170445749582569	704449/706980/709828/697196/704331/100430897/698082/699957/711451/712463/717385/705413/710772	13	monkey	AT1 cells
GOBP	REGULATION_OF_MRNA_METABOLIC_PROCESS	13/408	282/15927	0.030243508346418	0.201074964710259	0.170445749582569	716319/100425482/712140/713388/702509/703046/711817/700140/694448/704198/722347/705847/707989	13	monkey	AT1 cells
GOBP	REGULATION_OF_PROTEIN_STABILITY	13/408	282/15927	0.030243508346418	0.201074964710259	0.170445749582569	704961/677866/704331/699597/717399/707185/710678/713266/574353/698024/106996912/707989/706531	13	monkey	AT1 cells
GOBP	COMMISSURAL_NEURON_AXON_GUIDANCE	2/408	11/15927	0.0308993421445655	0.201074964710259	0.170445749582569	574209/714098	2	monkey	AT1 cells
GOBP	LIMB_BUD_FORMATION	2/408	11/15927	0.0308993421445655	0.201074964710259	0.170445749582569	713800/706531	2	monkey	AT1 cells
GOBP	NEGATIVE_REGULATION_OF_MUSCLE_TISSUE_DEVELOPMENT	2/408	11/15927	0.0308993421445655	0.201074964710259	0.170445749582569	698082/722347	2	monkey	AT1 cells
GOBP	POSITIVE_REGULATION_OF_SMOOTH_MUSCLE_CELL_APOPTOTIC_PROCESS	2/408	11/15927	0.0308993421445655	0.201074964710259	0.170445749582569	695345/574097	2	monkey	AT1 cells
GOBP	PRO_B_CELL_DIFFERENTIATION	2/408	11/15927	0.0308993421445655	0.201074964710259	0.170445749582569	698082/706531	2	monkey	AT1 cells
GOBP	REGULATION_OF_DENDRITIC_CELL_ANTIGEN_PROCESSING_AND_PRESENTATION	2/408	11/15927	0.0308993421445655	0.201074964710259	0.170445749582569	705413/710820	2	monkey	AT1 cells
GOBP	REGULATION_OF_HEXOKINASE_ACTIVITY	2/408	11/15927	0.0308993421445655	0.201074964710259	0.170445749582569	721215/693509	2	monkey	AT1 cells
GOBP	REGULATION_OF_TAU_PROTEIN_KINASE_ACTIVITY	2/408	11/15927	0.0308993421445655	0.201074964710259	0.170445749582569	677866/718056	2	monkey	AT1 cells
GOBP	REGULATION_OF_TYPE_B_PANCREATIC_CELL_PROLIFERATION	2/408	11/15927	0.0308993421445655	0.201074964710259	0.170445749582569	710689/709767	2	monkey	AT1 cells
GOBP	TRANSCRIPTION_INITIATION_FROM_RNA_POLYMERASE_I_PROMOTER	2/408	11/15927	0.0308993421445655	0.201074964710259	0.170445749582569	706570/716067	2	monkey	AT1 cells
GOBP	VASCULAR_ASSOCIATED_SMOOTH_MUSCLE_CELL_DEVELOPMENT	2/408	11/15927	0.0308993421445655	0.201074964710259	0.170445749582569	707718/574209	2	monkey	AT1 cells
GOCC	AUTOLYSOSOME	2/408	11/15927	0.0308993421445655	0.201074964710259	0.170445749582569	718964/574118	2	monkey	AT1 cells
GOMF	5S_RRNA_BINDING	2/408	11/15927	0.0308993421445655	0.201074964710259	0.170445749582569	707176/106996912	2	monkey	AT1 cells
GOBP	ANGIOGENESIS_INVOLVED_IN_WOUND_HEALING	3/408	27/15927	0.0309635681674118	0.201074964710259	0.170445749582569	704130/713863/574209	3	monkey	AT1 cells
GOBP	MRNA_MODIFICATION	3/408	27/15927	0.0309635681674118	0.201074964710259	0.170445749582569	703196/702509/702563	3	monkey	AT1 cells
GOBP	POSITIVE_REGULATION_OF_EPITHELIAL_CELL_APOPTOTIC_PROCESS	3/408	27/15927	0.0309635681674118	0.201074964710259	0.170445749582569	695345/700731/705413	3	monkey	AT1 cells
GOBP	POSITIVE_REGULATION_OF_MACROPHAGE_ACTIVATION	3/408	27/15927	0.0309635681674118	0.201074964710259	0.170445749582569	720182/705413/698024	3	monkey	AT1 cells
GOBP	REGULATION_OF_MACROPHAGE_CHEMOTAXIS	3/408	27/15927	0.0309635681674118	0.201074964710259	0.170445749582569	718056/705413/708108	3	monkey	AT1 cells
GOBP	MULTICELLULAR_ORGANISMAL_HOMEOSTASIS	20/408	497/15927	0.0316292900234196	0.204422295319051	0.173283190213422	716294/713160/574285/704449/716628/703773/707509/698082/702721/718989/704130/678657/699586/574209/700557/697208/717581/716808/701009/701365	20	monkey	AT1 cells
GOBP	MONONUCLEAR_CELL_DIFFERENTIATION	17/408	404/15927	0.0316783426593568	0.204422295319051	0.173283190213422	717296/100428736/716665/716319/700731/694726/713863/701825/574209/100430285/696749/692100/720291/710820/712849/100187587/706531	17	monkey	AT1 cells
GOBP	AMYLOID_PRECURSOR_PROTEIN_METABOLIC_PROCESS	5/408	69/15927	0.0317799410406863	0.204422295319051	0.173283190213422	717296/677866/717399/100429005/717385	5	monkey	AT1 cells
GOBP	CIRCADIAN_REGULATION_OF_GENE_EXPRESSION	5/408	69/15927	0.0317799410406863	0.204422295319051	0.173283190213422	713160/710290/703752/714254/703302	5	monkey	AT1 cells
GOBP	RESPIRATORY_GASEOUS_EXCHANGE_BY_RESPIRATORY_SYSTEM	5/408	69/15927	0.0317799410406863	0.204422295319051	0.173283190213422	697047/678657/574108/696477/707696	5	monkey	AT1 cells
GOBP	NEGATIVE_REGULATION_OF_EPITHELIAL_CELL_APOPTOTIC_PROCESS	4/408	47/15927	0.0318617478779517	0.204422295319051	0.173283190213422	707455/704130/707718/709767	4	monkey	AT1 cells
GOBP	NEGATIVE_REGULATION_OF_MITOCHONDRION_ORGANIZATION	4/408	47/15927	0.0318617478779517	0.204422295319051	0.173283190213422	716294/677866/708829/698082	4	monkey	AT1 cells
GOBP	RESPONSE_TO_EPIDERMAL_GROWTH_FACTOR	4/408	47/15927	0.0318617478779517	0.204422295319051	0.173283190213422	713160/716319/574201/716010	4	monkey	AT1 cells
GOBP	APOPTOTIC_MITOCHONDRIAL_CHANGES	6/408	93/15927	0.0321905067717889	0.20622194218269	0.174808701651899	677866/708829/574097/710479/702789/698024	6	monkey	AT1 cells
GOBP	TRANSMEMBRANE_RECEPTOR_PROTEIN_SERINE_THREONINE_KINASE_SIGNALING_PATHWAY	15/408	345/15927	0.0328865303553066	0.210365485341654	0.178321069890655	713160/704449/706980/697196/700359/704331/100430897/698082/695345/699957/711451/712463/717385/705413/710772	15	monkey	AT1 cells
GOBP	PHAGOCYTOSIS	11/408	228/15927	0.0333346952903452	0.212893332139585	0.180463856502227	712499/715723/100427784/709365/678657/703613/720291/705413/707637/712849/574108	11	monkey	AT1 cells
GOBP	DETOXIFICATION	7/408	119/15927	0.0334311785316316	0.212893332139585	0.180463856502227	713170/716665/114673776/714690/709498/574097/712587	7	monkey	AT1 cells
GOBP	FEMALE_SEX_DIFFERENTIATION	7/408	119/15927	0.0334311785316316	0.212893332139585	0.180463856502227	100428736/709040/708781/700731/574209/574385/709767	7	monkey	AT1 cells
GOCC	TRANSCRIPTION_REGULATOR_COMPLEX	19/408	469/15927	0.0335998901176995	0.213166913937128	0.180695764311443	696864/704331/702984/700731/714254/714841/720361/713863/717837/702509/712439/696749/700312/694320/720182/706978/710832/712849/706531	19	monkey	AT1 cells
GOBP	REGULATION_OF_BINDING	15/408	346/15927	0.0336065328297011	0.213166913937128	0.180695764311443	717296/713160/574285/704449/694219/100428736/701160/698552/717385/707637/106996912/677702/712849/715270/712587	15	monkey	AT1 cells
GOBP	REGULATION_OF_PHAGOCYTOSIS	6/408	94/15927	0.0336736875515005	0.213166913937128	0.180695764311443	712499/715723/678657/703613/720291/712849	6	monkey	AT1 cells
GOBP	TUMOR_NECROSIS_FACTOR_MEDIATED_SIGNALING_PATHWAY	6/408	94/15927	0.0336736875515005	0.213166913937128	0.180695764311443	716628/721812/700731/704130/693666/700569	6	monkey	AT1 cells
GOBP	ACTIVATION_OF_PROTEIN_KINASE_B_ACTIVITY	3/408	28/15927	0.0340385528033301	0.213892259012691	0.181310619498853	574102/717103/712587	3	monkey	AT1 cells
GOBP	POSITIVE_REGULATION_OF_SIGNAL_TRANSDUCTION_BY_P53_CLASS_MEDIATOR	3/408	28/15927	0.0340385528033301	0.213892259012691	0.181310619498853	697196/721812/702789	3	monkey	AT1 cells
GOBP	PROSTANOID_BIOSYNTHETIC_PROCESS	3/408	28/15927	0.0340385528033301	0.213892259012691	0.181310619498853	694320/710820/701009	3	monkey	AT1 cells
GOMF	MIRNA_BINDING	3/408	28/15927	0.0340385528033301	0.213892259012691	0.181310619498853	100568450/700140/706531	3	monkey	AT1 cells
GOMF	PROTEIN_LIPID_COMPLEX_BINDING	3/408	28/15927	0.0340385528033301	0.213892259012691	0.181310619498853	709365/705413/698024	3	monkey	AT1 cells
GOMF	GLYCOSAMINOGLYCAN_BINDING	11/408	229/15927	0.0342482207930112	0.214893755431038	0.182159560628722	574102/100430368/100430897/717346/574209/711817/704990/717204/701160/613028/705413	11	monkey	AT1 cells
GOMF	TRANSMEMBRANE_TRANSPORTER_BINDING	7/408	120/15927	0.0347545436383101	0.217750975024192	0.184581547552748	704449/721674/710045/693666/698552/717385/715270	7	monkey	AT1 cells
GOBP	NUCLEOTIDE_PHOSPHORYLATION	6/408	95/15927	0.0352004195055279	0.219125977333392	0.185747099413503	714090/708406/693509/710479/574353/709767	6	monkey	AT1 cells
GOBP	POSITIVE_REGULATION_OF_ENDOCYTOSIS	6/408	95/15927	0.0352004195055279	0.219125977333392	0.185747099413503	677866/574139/709828/574209/703613/707637	6	monkey	AT1 cells
GOBP	APICAL_JUNCTION_ASSEMBLY	5/408	71/15927	0.0353451237228934	0.219125977333392	0.185747099413503	716628/707718/692343/574385/716808	5	monkey	AT1 cells
GOBP	MYELOID_LEUKOCYTE_DIFFERENTIATION	10/408	202/15927	0.0355893494096751	0.219125977333392	0.185747099413503	704961/716628/694726/692343/717837/574209/696749/692100/707637/710820	10	monkey	AT1 cells
GOBP	PLASMA_MEMBRANE_ORGANIZATION	8/408	147/15927	0.0356174053386537	0.219125977333392	0.185747099413503	712262/704449/694299/706980/677866/711648/714690/710315	8	monkey	AT1 cells
GOBP	ADHERENS_JUNCTION_ORGANIZATION	4/408	49/15927	0.0363859908029325	0.219125977333392	0.185747099413503	574285/707718/574209/707637	4	monkey	AT1 cells
GOBP	NEGATIVE_REGULATION_OF_SMOOTH_MUSCLE_CELL_PROLIFERATION	4/408	49/15927	0.0363859908029325	0.219125977333392	0.185747099413503	695345/704130/574097/705236	4	monkey	AT1 cells
GOBP	POSITIVE_REGULATION_OF_ALPHA_BETA_T_CELL_DIFFERENTIATION	4/408	49/15927	0.0363859908029325	0.219125977333392	0.185747099413503	701825/696749/692100/100187587	4	monkey	AT1 cells
GOMF	TRANSLATION_INITIATION_FACTOR_ACTIVITY	4/408	49/15927	0.0363859908029325	0.219125977333392	0.185747099413503	705862/700688/708145/106993879	4	monkey	AT1 cells
GOBP	ADHERENS_JUNCTION_ASSEMBLY	2/408	12/15927	0.0364611677706627	0.219125977333392	0.185747099413503	574285/707718	2	monkey	AT1 cells
GOBP	CALCIUM_ION_EXPORT	2/408	12/15927	0.0364611677706627	0.219125977333392	0.185747099413503	698552/715270	2	monkey	AT1 cells
GOBP	LIPID_DROPLET_FORMATION	2/408	12/15927	0.0364611677706627	0.219125977333392	0.185747099413503	710020/706764	2	monkey	AT1 cells
GOBP	MEMBRANE_PROTEIN_INTRACELLULAR_DOMAIN_PROTEOLYSIS	2/408	12/15927	0.0364611677706627	0.219125977333392	0.185747099413503	100429005/703072	2	monkey	AT1 cells
GOBP	NEGATIVE_REGULATION_OF_CELL_ADHESION_MEDIATED_BY_INTEGRIN	2/408	12/15927	0.0364611677706627	0.219125977333392	0.185747099413503	710385/717546	2	monkey	AT1 cells
GOBP	NEGATIVE_REGULATION_OF_CELL_MORPHOGENESIS_INVOLVED_IN_DIFFERENTIATION	2/408	12/15927	0.0364611677706627	0.219125977333392	0.185747099413503	693666/716334	2	monkey	AT1 cells
GOBP	NEGATIVE_REGULATION_OF_NUCLEAR_TRANSCRIBED_MRNA_CATABOLIC_PROCESS_DEADENYLATION_DEPENDENT_DECAY	2/408	12/15927	0.0364611677706627	0.219125977333392	0.185747099413503	700140/705847	2	monkey	AT1 cells
GOBP	NEGATIVE_REGULATION_OF_TYROSINE_PHOSPHORYLATION_OF_STAT_PROTEIN	2/408	12/15927	0.0364611677706627	0.219125977333392	0.185747099413503	704449/694320	2	monkey	AT1 cells
GOBP	POSITIVE_REGULATION_OF_INFLAMMATORY_RESPONSE_TO_ANTIGENIC_STIMULUS	2/408	12/15927	0.0364611677706627	0.219125977333392	0.185747099413503	704961/703613	2	monkey	AT1 cells
GOBP	REGULATION_OF_ASPARTIC_TYPE_PEPTIDASE_ACTIVITY	2/408	12/15927	0.0364611677706627	0.219125977333392	0.185747099413503	717296/717399	2	monkey	AT1 cells
GOBP	REGULATION_OF_MICROVILLUS_ORGANIZATION	2/408	12/15927	0.0364611677706627	0.219125977333392	0.185747099413503	694320/704716	2	monkey	AT1 cells
GOBP	REGULATION_OF_PINOCYTOSIS	2/408	12/15927	0.0364611677706627	0.219125977333392	0.185747099413503	704449/707637	2	monkey	AT1 cells
GOBP	THALAMUS_DEVELOPMENT	2/408	12/15927	0.0364611677706627	0.219125977333392	0.185747099413503	712138/708950	2	monkey	AT1 cells
GOCC	FIBRILLAR_COLLAGEN_TRIMER	2/408	12/15927	0.0364611677706627	0.219125977333392	0.185747099413503	700359/574201	2	monkey	AT1 cells
GOCC	NPBAF_COMPLEX	2/408	12/15927	0.0364611677706627	0.219125977333392	0.185747099413503	696973/716067	2	monkey	AT1 cells
GOMF	ADENYLATE_CYCLASE_BINDING	2/408	12/15927	0.0364611677706627	0.219125977333392	0.185747099413503	698552/715270	2	monkey	AT1 cells
GOMF	MACROLIDE_BINDING	2/408	12/15927	0.0364611677706627	0.219125977333392	0.185747099413503	697208/717385	2	monkey	AT1 cells
GOMF	MYOSIN_HEAVY_CHAIN_BINDING	2/408	12/15927	0.0364611677706627	0.219125977333392	0.185747099413503	695077/707416	2	monkey	AT1 cells
GOMF	PROTEIN_KINASE_A_CATALYTIC_SUBUNIT_BINDING	2/408	12/15927	0.0364611677706627	0.219125977333392	0.185747099413503	719021/704716	2	monkey	AT1 cells
GOMF	TITIN_BINDING	2/408	12/15927	0.0364611677706627	0.219125977333392	0.185747099413503	698552/715270	2	monkey	AT1 cells
GOBP	RESPONSE_TO_MOLECULE_OF_BACTERIAL_ORIGIN	14/408	320/15927	0.0367625824669236	0.219139047165243	0.185758178352594	716665/718056/695345/715723/694726/619186/704130/713863/714690/574097/701010/720182/613028/712849	14	monkey	AT1 cells
GOBP	NEGATIVE_REGULATION_OF_HEMOPOIESIS	6/408	96/15927	0.0367710500391948	0.219139047165243	0.185758178352594	716628/716665/100430285/696749/710820/712849	6	monkey	AT1 cells
GOBP	POSITIVE_REGULATION_OF_PEPTIDYL_SERINE_PHOSPHORYLATION	6/408	96/15927	0.0367710500391948	0.219139047165243	0.185758178352594	704449/699597/717427/574209/717204/712587	6	monkey	AT1 cells
GOCC	EXTRINSIC_COMPONENT_OF_CYTOPLASMIC_SIDE_OF_PLASMA_MEMBRANE	6/408	96/15927	0.0367710500391948	0.219139047165243	0.185758178352594	706980/715723/100424606/710548/708193/715169	6	monkey	AT1 cells
GOCC	LIPID_DROPLET	6/408	96/15927	0.0367710500391948	0.219139047165243	0.185758178352594	704449/710020/693242/574353/717581/701365	6	monkey	AT1 cells
GOCC	RUFFLE_MEMBRANE	6/408	96/15927	0.0367710500391948	0.219139047165243	0.185758178352594	692343/705236/704716/695748/721882/716010	6	monkey	AT1 cells
GOBP	TRANSPORT_ALONG_MICROTUBULE	8/408	148/15927	0.036849455158884	0.219300448320211	0.18589499369846	718989/706621/574270/696962/712439/707637/100430705/707989	8	monkey	AT1 cells
GOCC	BASAL_PART_OF_CELL	12/408	261/15927	0.0370536933556663	0.219939804812732	0.186436958715216	704961/703773/718056/712410/707455/721068/702721/717204/704716/716808/716334/100430705	12	monkey	AT1 cells
GOBP	AXO_DENDRITIC_TRANSPORT	5/408	72/15927	0.0372165901231969	0.219939804812732	0.186436958715216	718989/574270/712439/100430705/707989	5	monkey	AT1 cells
GOBP	MICROVILLUS_ORGANIZATION	3/408	29/15927	0.0372657193270344	0.219939804812732	0.186436958715216	706541/694320/704716	3	monkey	AT1 cells
GOBP	POSITIVE_REGULATION_OF_P38MAPK_CASCADE	3/408	29/15927	0.0372657193270344	0.219939804812732	0.186436958715216	717296/719419/574209	3	monkey	AT1 cells
GOBP	REGULATION_OF_OXIDATIVE_STRESS_INDUCED_INTRINSIC_APOPTOTIC_SIGNALING_PATHWAY	3/408	29/15927	0.0372657193270344	0.219939804812732	0.186436958715216	574102/712439/574097	3	monkey	AT1 cells
GOBP	REGULATORY_T_CELL_DIFFERENTIATION	3/408	29/15927	0.0372657193270344	0.219939804812732	0.186436958715216	700731/692100/100187587	3	monkey	AT1 cells
GOCC	ACTIN_CYTOSKELETON	19/408	475/15927	0.0374556173723793	0.220435616750096	0.18685724493751	707129/574285/697047/695077/707416/708406/707455/715723/698867/693666/574385/705236/712337/693824/704716/714597/718802/721882/716010	19	monkey	AT1 cells
GOBP	PROTEIN_TARGETING	13/408	291/15927	0.0375016572996356	0.220435616750096	0.18685724493751	677866/701005/694179/693829/709585/714442/713416/714597/698024/701353/106996912/710772/707989	13	monkey	AT1 cells
GOBP	NIK_NF_KAPPAB_SIGNALING	7/408	122/15927	0.037504491780323	0.220435616750096	0.18685724493751	717296/698515/695345/693666/704716/702517/695748	7	monkey	AT1 cells
GOBP	PRODUCTION_OF_MOLECULAR_MEDIATOR_OF_IMMUNE_RESPONSE	10/408	204/15927	0.0376683241837128	0.220858773396774	0.187215943256507	704961/713238/717870/713863/692100/698024/677702/710820/100187587/695713	10	monkey	AT1 cells
GOCC	RUFFLE	9/408	176/15927	0.0376798609422533	0.220858773396774	0.187215943256507	692343/705236/693824/704716/114669723/695748/721882/715169/716010	9	monkey	AT1 cells
GOBP	ALPHA_BETA_T_CELL_ACTIVATION	8/408	149/15927	0.0381098873696766	0.223073354425518	0.189093183041179	717296/704961/694726/701825/696749/692100/712849/100187587	8	monkey	AT1 cells
GOBP	CELL_SUBSTRATE_JUNCTION_ORGANIZATION	6/408	97/15927	0.0383859042002676	0.223769397882324	0.189683200047563	707416/707455/574209/697643/705413/100430705	6	monkey	AT1 cells
GOCC	BLOOD_MICROPARTICLE	6/408	97/15927	0.0383859042002676	0.223769397882324	0.189683200047563	574285/677866/717437/717346/703613/707989	6	monkey	AT1 cells
GOCC	LYSOSOMAL_LUMEN	6/408	97/15927	0.0383859042002676	0.223769397882324	0.189683200047563	703841/701544/716302/700892/710820/707989	6	monkey	AT1 cells
GOBP	COMPLEMENT_ACTIVATION	4/408	50/15927	0.0387798439180406	0.22545071164869	0.19110840375507	677866/717346/711817/703613	4	monkey	AT1 cells
GOBP	HYDROGEN_PEROXIDE_METABOLIC_PROCESS	4/408	50/15927	0.0387798439180406	0.22545071164869	0.19110840375507	2846628/716665/696542/574097	4	monkey	AT1 cells
GOMF	ENDOPEPTIDASE_REGULATOR_ACTIVITY	9/408	177/15927	0.0388427617612199	0.225509675279474	0.19115838561264	574381/714999/574313/704578/711451/700850/100429005/703613/574353	9	monkey	AT1 cells
GOBP	NEGATIVE_REGULATION_OF_RNA_CATABOLIC_PROCESS	5/408	73/15927	0.039147775975553	0.226664561983114	0.192137351493194	702509/700140/702563/722347/705847	5	monkey	AT1 cells
GOBP	REGULATION_OF_TISSUE_REMODELING	5/408	73/15927	0.039147775975553	0.226664561983114	0.192137351493194	716628/574313/704130/704990/696749	5	monkey	AT1 cells
GOBP	POSITIVE_REGULATION_OF_CELLULAR_PROTEIN_CATABOLIC_PROCESS	8/408	150/15927	0.0393989241877892	0.227810017664984	0.193108322954466	704449/704961/677866/717437/704130/704716/709767/714597	8	monkey	AT1 cells
GOBP	MITOCHONDRIAL_TRANSMEMBRANE_TRANSPORT	6/408	98/15927	0.0400452844975237	0.231234460348539	0.196011129382616	2846629/710045/700338/699950/698144/698024	6	monkey	AT1 cells
GOBP	NUCLEOSIDE_DIPHOSPHATE_METABOLIC_PROCESS	7/408	124/15927	0.0403938771454637	0.232490290289848	0.197075662085646	714090/708406/699586/693509/710479/574353/709767	7	monkey	AT1 cells
GOBP	MODULATION_BY_HOST_OF_VIRAL_PROCESS	3/408	30/15927	0.0406436337108627	0.232490290289848	0.197075662085646	706980/721882/707989	3	monkey	AT1 cells
GOBP	NEGATIVE_REGULATION_OF_ENDOTHELIAL_CELL_APOPTOTIC_PROCESS	3/408	30/15927	0.0406436337108627	0.232490290289848	0.197075662085646	707455/704130/707718	3	monkey	AT1 cells
GOBP	NEGATIVE_REGULATION_OF_FIBROBLAST_PROLIFERATION	3/408	30/15927	0.0406436337108627	0.232490290289848	0.197075662085646	574097/709767/574118	3	monkey	AT1 cells
GOBP	PLACENTA_BLOOD_VESSEL_DEVELOPMENT	3/408	30/15927	0.0406436337108627	0.232490290289848	0.197075662085646	704578/717837/715479	3	monkey	AT1 cells
GOBP	POSITIVE_REGULATION_OF_CELLULAR_RESPONSE_TO_TRANSFORMING_GROWTH_FACTOR_BETA_STIMULUS	3/408	30/15927	0.0406436337108627	0.232490290289848	0.197075662085646	704331/698082/705413	3	monkey	AT1 cells
GOMF	BHLH_TRANSCRIPTION_FACTOR_BINDING	3/408	30/15927	0.0406436337108627	0.232490290289848	0.197075662085646	710290/704331/694320	3	monkey	AT1 cells
GOBP	T_CELL_DIFFERENTIATION_INVOLVED_IN_IMMUNE_RESPONSE	5/408	74/15927	0.0411389791649342	0.233630163010386	0.198041901023252	694726/692100/720291/712849/100187587	5	monkey	AT1 cells
GOBP	XENOBIOTIC_METABOLIC_PROCESS	5/408	74/15927	0.0411389791649342	0.233630163010386	0.198041901023252	703639/710385/700180/714254/709498	5	monkey	AT1 cells
GOBP	SKIN_DEVELOPMENT	11/408	236/15927	0.0411425250058242	0.233630163010386	0.198041901023252	700359/574201/702153/702721/692343/700557/100426330/697643/712337/693824/716808	11	monkey	AT1 cells
GOBP	CELLULAR_RESPONSE_TO_CAMP	4/408	51/15927	0.0412616950401688	0.233630163010386	0.198041901023252	710385/698857/714254/704716	4	monkey	AT1 cells
GOBP	POSITIVE_REGULATION_OF_RECEPTOR_MEDIATED_ENDOCYTOSIS	4/408	51/15927	0.0412616950401688	0.233630163010386	0.198041901023252	677866/709828/574209/703613	4	monkey	AT1 cells
GOBP	POSITIVE_REGULATION_OF_STRESS_FIBER_ASSEMBLY	4/408	51/15927	0.0412616950401688	0.233630163010386	0.198041901023252	707416/717103/705236/707637	4	monkey	AT1 cells
GOBP	POSITIVE_REGULATION_OF_TUMOR_NECROSIS_FACTOR_SUPERFAMILY_CYTOKINE_PRODUCTION	6/408	99/15927	0.0417494707467216	0.233630163010386	0.198041901023252	717296/677866/693421/696542/705413/712849	6	monkey	AT1 cells
GOBP	REGULATION_OF_MRNA_SPLICING_VIA_SPLICEOSOME	6/408	99/15927	0.0417494707467216	0.233630163010386	0.198041901023252	712140/713388/711817/694448/704198/707989	6	monkey	AT1 cells
GOBP	SPROUTING_ANGIOGENESIS	7/408	125/15927	0.0418914895253022	0.233630163010386	0.198041901023252	707455/699597/707718/692343/574209/705413/707637	7	monkey	AT1 cells
GOBP	GLIAL_CELL_DIFFERENTIATION	10/408	208/15927	0.0420753239569455	0.233630163010386	0.198041901023252	717296/677866/705862/718056/704578/714690/714098/705101/574127/706531	10	monkey	AT1 cells
GOBP	ANTIGEN_PROCESSING_AND_PRESENTATION_OF_ENDOGENOUS_PEPTIDE_ANTIGEN	2/408	13/15927	0.042373830173894	0.233630163010386	0.198041901023252	692100/100187587	2	monkey	AT1 cells
GOBP	CELLULAR_RESPONSE_TO_ETHANOL	2/408	13/15927	0.042373830173894	0.233630163010386	0.198041901023252	696542/574097	2	monkey	AT1 cells
GOBP	DETECTION_OF_CALCIUM_ION	2/408	13/15927	0.042373830173894	0.233630163010386	0.198041901023252	698552/715270	2	monkey	AT1 cells
GOBP	FATTY_ACID_ELONGATION	2/408	13/15927	0.042373830173894	0.233630163010386	0.198041901023252	712243/700557	2	monkey	AT1 cells
GOBP	FRUCTOSE_METABOLIC_PROCESS	2/408	13/15927	0.042373830173894	0.233630163010386	0.198041901023252	708406/693509	2	monkey	AT1 cells
GOBP	G_PROTEIN_COUPLED_RECEPTOR_SIGNALING_PATHWAY_INVOLVED_IN_HEART_PROCESS	2/408	13/15927	0.042373830173894	0.233630163010386	0.198041901023252	704449/707637	2	monkey	AT1 cells
GOBP	LEUKOCYTE_AGGREGATION	2/408	13/15927	0.042373830173894	0.233630163010386	0.198041901023252	714690/717204	2	monkey	AT1 cells
GOBP	MICROTUBULE_ANCHORING_AT_MICROTUBULE_ORGANIZING_CENTER	2/408	13/15927	0.042373830173894	0.233630163010386	0.198041901023252	706621/574270	2	monkey	AT1 cells
GOBP	NEGATIVE_REGULATION_OF_B_CELL_APOPTOTIC_PROCESS	2/408	13/15927	0.042373830173894	0.233630163010386	0.198041901023252	694726/710820	2	monkey	AT1 cells
GOBP	NEGATIVE_REGULATION_OF_LIPOPOLYSACCHARIDE_MEDIATED_SIGNALING_PATHWAY	2/408	13/15927	0.042373830173894	0.233630163010386	0.198041901023252	716665/704130	2	monkey	AT1 cells
GOBP	POSITIVE_REGULATION_OF_ENDOPLASMIC_RETICULUM_UNFOLDED_PROTEIN_RESPONSE	2/408	13/15927	0.042373830173894	0.233630163010386	0.198041901023252	713863/709127	2	monkey	AT1 cells
GOBP	POSITIVE_REGULATION_OF_MONOCYTE_CHEMOTACTIC_PROTEIN_1_PRODUCTION	2/408	13/15927	0.042373830173894	0.233630163010386	0.198041901023252	717296/693421	2	monkey	AT1 cells
GOBP	PROGRAMMED_CELL_DEATH_IN_RESPONSE_TO_REACTIVE_OXYGEN_SPECIES	2/408	13/15927	0.042373830173894	0.233630163010386	0.198041901023252	700731/699597	2	monkey	AT1 cells
GOBP	REGULATION_OF_INCLUSION_BODY_ASSEMBLY	2/408	13/15927	0.042373830173894	0.233630163010386	0.198041901023252	677866/717437	2	monkey	AT1 cells
GOBP	RESPONSE_TO_PEPTIDOGLYCAN	2/408	13/15927	0.042373830173894	0.233630163010386	0.198041901023252	718056/619186	2	monkey	AT1 cells
GOCC	NURD_COMPLEX	2/408	13/15927	0.042373830173894	0.233630163010386	0.198041901023252	714841/720361	2	monkey	AT1 cells
GOMF	FATTY_ACID_SYNTHASE_ACTIVITY	2/408	13/15927	0.042373830173894	0.233630163010386	0.198041901023252	712243/700557	2	monkey	AT1 cells
GOMF	WATER_CHANNEL_ACTIVITY	2/408	13/15927	0.042373830173894	0.233630163010386	0.198041901023252	703773/702721	2	monkey	AT1 cells
GOBP	PROTEIN_LOCALIZATION_TO_CELL_PERIPHERY	14/408	327/15927	0.0427767435220843	0.2355477127189	0.199667355479506	574285/704449/704961/706541/721068/717103/707718/692343/707185/714442/709127/710315/704716/700569	14	monkey	AT1 cells
GOBP	REGULATION_OF_CALCIUM_ION_TRANSMEMBRANE_TRANSPORTER_ACTIVITY	5/408	75/15927	0.0431904544210098	0.237519706230341	0.201338960458843	711648/698552/717385/718802/715270	5	monkey	AT1 cells
GOBP	MITOCHONDRIAL_MEMBRANE_ORGANIZATION	6/408	100/15927	0.0434987199434942	0.238907493982713	0.202515350190182	716294/708829/701005/709585/710479/702789	6	monkey	AT1 cells
GOBP	POSITIVE_REGULATION_OF_DNA_BINDING	4/408	52/15927	0.0438315583934484	0.240118267968211	0.203541690191438	698552/712849/715270/712587	4	monkey	AT1 cells
GOBP	REACTIVE_OXYGEN_SPECIES_BIOSYNTHETIC_PROCESS	4/408	52/15927	0.0438315583934484	0.240118267968211	0.203541690191438	2846628/700731/696542/574097	4	monkey	AT1 cells
GOBP	INTERLEUKIN_4_PRODUCTION	3/408	31/15927	0.0441706232799369	0.240741164891799	0.204069702881663	701825/692100/720291	3	monkey	AT1 cells
GOBP	NEGATIVE_REGULATION_OF_SIGNAL_TRANSDUCTION_BY_P53_CLASS_MEDIATOR	3/408	31/15927	0.0441706232799369	0.240741164891799	0.204069702881663	717204/717546/710820	3	monkey	AT1 cells
GOBP	POSITIVE_REGULATION_OF_CD4_POSITIVE_ALPHA_BETA_T_CELL_DIFFERENTIATION	3/408	31/15927	0.0441706232799369	0.240741164891799	0.204069702881663	701825/692100/100187587	3	monkey	AT1 cells
GOBP	REGULATION_OF_ENDOPLASMIC_RETICULUM_STRESS_INDUCED_INTRINSIC_APOPTOTIC_SIGNALING_PATHWAY	3/408	31/15927	0.0441706232799369	0.240741164891799	0.204069702881663	713863/702789/677702	3	monkey	AT1 cells
GOBP	RESPONSE_TO_CORTICOSTEROID	8/408	154/15927	0.0448452677299925	0.244106788548099	0.206922650028702	703773/710385/716319/574201/700731/696542/701544/706978	8	monkey	AT1 cells
GOBP	REGULATION_OF_ACTIN_FILAMENT_BUNDLE_ASSEMBLY	6/408	101/15927	0.0452932661626611	0.246231712866477	0.208723890271484	713160/707416/717103/705236/707637/716334	6	monkey	AT1 cells
GOBP	ANTIGEN_RECEPTOR_MEDIATED_SIGNALING_PATHWAY	8/408	155/15927	0.0462803649656432	0.250933443864214	0.212709419078611	704961/705862/694726/721674/705101/692100/704716/695748	8	monkey	AT1 cells
GOBP	POSITIVE_REGULATION_OF_EPITHELIAL_CELL_PROLIFERATION	9/408	183/15927	0.0463343054549181	0.250933443864214	0.212709419078611	713160/706980/718056/707455/704130/713863/574209/707637/712849	9	monkey	AT1 cells
GOCC	CLATHRIN_COATED_VESICLE	9/408	183/15927	0.0463343054549181	0.250933443864214	0.212709419078611	712262/678657/692100/710820/707989/100187587/574108/696477/707696	9	monkey	AT1 cells
GOMF	EXTRACELLULAR_MATRIX_BINDING	4/408	53/15927	0.0464893562514674	0.251191428179003	0.21292810532818	712388/720062/574209/705413	4	monkey	AT1 cells
GOBP	REGULATION_OF_AUTOPHAGY	14/408	331/15927	0.0465100846852906	0.251191428179003	0.21292810532818	712561/698082/700731/714315/717427/574213/703013/100429989/710045/702243/574353/709767/712849/716010	14	monkey	AT1 cells
GOBP	RESPONSE_TO_PURINE_CONTAINING_COMPOUND	7/408	128/15927	0.0465987110711295	0.251191428179003	0.21292810532818	710385/698857/574201/721068/714254/701544/704716	7	monkey	AT1 cells
GOBP	CHROMATIN_REMODELING	10/408	212/15927	0.0468224269582203	0.251191428179003	0.21292810532818	574285/707599/696973/720361/708902/716067/706266/708066/693242/706978	10	monkey	AT1 cells
GOBP	REGULATION_OF_CHEMOTAXIS	10/408	212/15927	0.0468224269582203	0.251191428179003	0.21292810532818	717296/703553/718056/574209/711817/613028/705413/710820/708108/712849	10	monkey	AT1 cells
GOBP	NEGATIVE_REGULATION_OF_ION_TRANSMEMBRANE_TRANSPORT	5/408	77/15927	0.0474750256595245	0.251191428179003	0.21292810532818	704449/710045/698552/717385/715270	5	monkey	AT1 cells
GOBP	NEGATIVE_REGULATION_OF_RESPONSE_TO_DNA_DAMAGE_STIMULUS	5/408	77/15927	0.0474750256595245	0.251191428179003	0.21292810532818	677866/717204/717546/695748/710820	5	monkey	AT1 cells
GOMF	CARGO_RECEPTOR_ACTIVITY	5/408	77/15927	0.0474750256595245	0.251191428179003	0.21292810532818	717296/107000743/709365/717596/701010	5	monkey	AT1 cells
GOBP	POSITIVE_REGULATION_OF_CATABOLIC_PROCESS	19/408	489/15927	0.0477028357934223	0.251191428179003	0.21292810532818	704449/704961/677866/716319/100425482/717437/698082/700731/704130/714841/717427/703013/710045/700140/704716/709767/714597/705847/712849	19	monkey	AT1 cells
GOBP	CELL_KILLING	8/408	156/15927	0.0477452209109617	0.251191428179003	0.21292810532818	717296/717346/703613/692100/710315/574353/100187587/706281	8	monkey	AT1 cells
GOBP	REGULATION_OF_MACROAUTOPHAGY	8/408	156/15927	0.0477452209109617	0.251191428179003	0.21292810532818	712561/714315/717427/703013/710045/702243/574353/709767	8	monkey	AT1 cells
GOCC	RIBONUCLEOPROTEIN_GRANULE	11/408	242/15927	0.0477725040245925	0.251191428179003	0.21292810532818	574285/100425482/715334/702509/700140/694448/100429862/709643/707637/712133/705847	11	monkey	AT1 cells
GOBP	AMINOGLYCAN_CATABOLIC_PROCESS	3/408	32/15927	0.0478447951771186	0.251191428179003	0.21292810532818	717204/703286/700892	3	monkey	AT1 cells
GOBP	BASEMENT_MEMBRANE_ORGANIZATION	3/408	32/15927	0.0478447951771186	0.251191428179003	0.21292810532818	704449/706980/707718	3	monkey	AT1 cells
GOBP	CELLULAR_RESPONSE_TO_LIPOPROTEIN_PARTICLE_STIMULUS	3/408	32/15927	0.0478447951771186	0.251191428179003	0.21292810532818	712262/704961/720291	3	monkey	AT1 cells
GOBP	MICROTUBULE_ORGANIZING_CENTER_LOCALIZATION	3/408	32/15927	0.0478447951771186	0.251191428179003	0.21292810532818	713800/706621/704716	3	monkey	AT1 cells
GOBP	NEGATIVE_REGULATION_OF_LYMPHOCYTE_APOPTOTIC_PROCESS	3/408	32/15927	0.0478447951771186	0.251191428179003	0.21292810532818	694726/717399/710820	3	monkey	AT1 cells
GOBP	POSITIVE_REGULATION_OF_CALCIUM_ION_TRANSMEMBRANE_TRANSPORTER_ACTIVITY	3/408	32/15927	0.0478447951771186	0.251191428179003	0.21292810532818	711648/698552/715270	3	monkey	AT1 cells
GOBP	VIRAL_RNA_GENOME_REPLICATION	3/408	32/15927	0.0478447951771186	0.251191428179003	0.21292810532818	703175/613028/707637	3	monkey	AT1 cells
GOBP	ACTIN_FILAMENT_ORGANIZATION	17/408	426/15927	0.0481140753614045	0.251191428179003	0.21292810532818	713160/707416/708406/715723/699597/717103/697397/574385/694764/705236/710315/704716/702141/707637/716334/721882/694305	17	monkey	AT1 cells
GOBP	ACTIN_MYOSIN_FILAMENT_SLIDING	2/408	14/15927	0.0486157994626809	0.251191428179003	0.21292810532818	697047/705236	2	monkey	AT1 cells
GOBP	GOLGI_LOCALIZATION	2/408	14/15927	0.0486157994626809	0.251191428179003	0.21292810532818	699597/707637	2	monkey	AT1 cells
GOBP	HEART_TRABECULA_FORMATION	2/408	14/15927	0.0486157994626809	0.251191428179003	0.21292810532818	707455/717385	2	monkey	AT1 cells
GOBP	IMMUNOLOGICAL_MEMORY_FORMATION_PROCESS	2/408	14/15927	0.0486157994626809	0.251191428179003	0.21292810532818	692100/100187587	2	monkey	AT1 cells
GOBP	INTESTINAL_EPITHELIAL_CELL_DEVELOPMENT	2/408	14/15927	0.0486157994626809	0.251191428179003	0.21292810532818	694320/574127	2	monkey	AT1 cells
GOBP	NEGATIVE_REGULATION_OF_CIRCADIAN_RHYTHM	2/408	14/15927	0.0486157994626809	0.251191428179003	0.21292810532818	703752/712439	2	monkey	AT1 cells
GOBP	NEGATIVE_REGULATION_OF_DNA_DAMAGE_RESPONSE_SIGNAL_TRANSDUCTION_BY_P53_CLASS_MEDIATOR	2/408	14/15927	0.0486157994626809	0.251191428179003	0.21292810532818	717204/710820	2	monkey	AT1 cells
GOBP	NEUTROPHIL_EXTRAVASATION	2/408	14/15927	0.0486157994626809	0.251191428179003	0.21292810532818	720563/698857	2	monkey	AT1 cells
GOBP	ONE_CARBON_COMPOUND_TRANSPORT	2/408	14/15927	0.0486157994626809	0.251191428179003	0.21292810532818	703773/702721	2	monkey	AT1 cells
GOBP	POSITIVE_REGULATION_OF_HETEROTYPIC_CELL_CELL_ADHESION	2/408	14/15927	0.0486157994626809	0.251191428179003	0.21292810532818	717296/717204	2	monkey	AT1 cells
GOBP	REGULATION_OF_GONAD_DEVELOPMENT	2/408	14/15927	0.0486157994626809	0.251191428179003	0.21292810532818	708781/709767	2	monkey	AT1 cells
GOBP	REGULATION_OF_HISTONE_PHOSPHORYLATION	2/408	14/15927	0.0486157994626809	0.251191428179003	0.21292810532818	693479/710678	2	monkey	AT1 cells
GOBP	REGULATION_OF_METALLOPEPTIDASE_ACTIVITY	2/408	14/15927	0.0486157994626809	0.251191428179003	0.21292810532818	574381/716808	2	monkey	AT1 cells
GOBP	TROPHOBLAST_CELL_MIGRATION	2/408	14/15927	0.0486157994626809	0.251191428179003	0.21292810532818	574209/711817	2	monkey	AT1 cells
GOCC	SMN_SM_PROTEIN_COMPLEX	2/408	14/15927	0.0486157994626809	0.251191428179003	0.21292810532818	701418/715183	2	monkey	AT1 cells
GOMF	CYCLASE_REGULATOR_ACTIVITY	2/408	14/15927	0.0486157994626809	0.251191428179003	0.21292810532818	698552/715270	2	monkey	AT1 cells
GOMF	PEPTIDE_ANTIGEN_BINDING	2/408	14/15927	0.0486157994626809	0.251191428179003	0.21292810532818	692100/100187587	2	monkey	AT1 cells
GOMF	VASCULAR_ENDOTHELIAL_GROWTH_FACTOR_RECEPTOR_BINDING	2/408	14/15927	0.0486157994626809	0.251191428179003	0.21292810532818	717103/574209	2	monkey	AT1 cells
GOBP	MUSCLE_CELL_PROLIFERATION	9/408	185/15927	0.0490312620547831	0.253032104782715	0.214488396555439	695345/708187/694726/704130/696749/719021/574097/705236/705413	9	monkey	AT1 cells
GOBP	P38MAPK_CASCADE	4/408	54/15927	0.0492349213790577	0.25347086632857	0.214860322720783	717296/719419/574209/704716	4	monkey	AT1 cells
GOMF	CELL_CELL_ADHESION_MEDIATOR_ACTIVITY	4/408	54/15927	0.0492349213790577	0.25347086632857	0.214860322720783	721068/693824/114669723/700569	4	monkey	AT1 cells
GOBP	ACTIVATION_OF_CYSTEINE_TYPE_ENDOPEPTIDASE_ACTIVITY_INVOLVED_IN_APOPTOTIC_PROCESS	5/408	78/15927	0.0497084175916223	0.255293351405051	0.216405193487819	714690/100428980/100425223/702789/698024	5	monkey	AT1 cells
GOBP	DEFENSE_RESPONSE_TO_GRAM_POSITIVE_BACTERIUM	5/408	78/15927	0.0497084175916223	0.255293351405051	0.216405193487819	718056/619186/717427/692343/100426446	5	monkey	AT1 cells
GOBP	RESPONSE_TO_MECHANICAL_STIMULUS	8/41	199/15932	3.45412299366374e-08	4.87376754405954e-05	3.8468022392592e-05	116479/25644/24516/29619/24907/24518/314322/100360880	8	rat	AT1 cells
GOBP	CELLULAR_RESPONSE_TO_CALCIUM_ION	5/41	81/15932	1.94622859654244e-06	0.00137306427486069	0.00108374202902205	24516/24517/24518/314322/100360880	5	rat	AT1 cells
GOMF	DNA_BINDING_TRANSCRIPTION_ACTIVATOR_ACTIVITY	8/41	415/15932	8.9060375532749e-06	0.00418880632922363	0.00330617113381223	353227/24330/24516/24517/25389/24518/314322/100360880	8	rat	AT1 cells
GOBP	CELLULAR_RESPONSE_TO_INORGANIC_SUBSTANCE	6/41	206/15932	1.3394945690601e-05	0.0047250670923595	0.00372943487911996	25644/24516/24517/24518/314322/100360880	6	rat	AT1 cells
GOBP	SKELETAL_MUSCLE_CELL_DIFFERENTIATION	4/41	64/15932	2.14473209963639e-05	0.0060524339851739	0.00477710855034801	24330/25389/29619/314322	4	rat	AT1 cells
GOBP	RESPONSE_TO_MUSCLE_STRETCH	3/41	24/15932	3.08367714481266e-05	0.00632507006686955	0.00499229671434815	24516/24907/314322	3	rat	AT1 cells
GOBP	RESPONSE_TO_CALCIUM_ION	5/41	143/15932	3.13788025996363e-05	0.00632507006686955	0.00499229671434815	24516/24517/24518/314322/100360880	5	rat	AT1 cells
GOBP	SKELETAL_MUSCLE_ORGAN_DEVELOPMENT	5/41	164/15932	6.03883958517177e-05	0.0106510033183467	0.00840670036988386	24330/25389/29619/24907/314322	5	rat	AT1 cells
GOBP	MACROPHAGE_ACTIVATION	4/41	99/15932	0.000119074924165799	0.0186683019997714	0.0147346514347854	24560/360570/24516/24518	4	rat	AT1 cells
GOCC	TRANSCRIPTION_REGULATOR_COMPLEX	7/41	467/15932	0.00016845816345908	0.0237694468640761	0.0187609196778638	353227/25628/24516/24517/25389/24518/314322	7	rat	AT1 cells
GOBP	POSITIVE_REGULATION_OF_MIRNA_TRANSCRIPTION	3/41	44/15932	0.000194695707323918	0.0238626732274658	0.0188345020512954	24330/24516/314322	3	rat	AT1 cells
GOBP	RESPONSE_TO_METAL_ION	6/41	336/15932	0.000202942649702048	0.0238626732274658	0.0188345020512954	25644/24516/24517/24518/314322/100360880	6	rat	AT1 cells
GOCC	RNA_POLYMERASE_II_TRANSCRIPTION_REGULATOR_COMPLEX	5/41	223/15932	0.000255326645739761	0.0277127613183694	0.0218733272220783	24516/24517/25389/24518/314322	5	rat	AT1 cells
GOBP	REGULATION_OF_DNA_TEMPLATED_TRANSCRIPTION_IN_RESPONSE_TO_STRESS	3/41	52/15932	0.00032027812115494	0.0322794592106872	0.0254777633219494	24330/24516/25389	3	rat	AT1 cells
GOBP	REGULATION_OF_MACROPHAGE_ACTIVATION	3/41	58/15932	0.00044241042130251	0.0410319053442963	0.0323859568460334	24560/360570/24518	3	rat	AT1 cells
GOBP	REGULATION_OF_MIRNA_TRANSCRIPTION	3/41	59/15932	0.000465280287391028	0.0410319053442963	0.0323859568460334	24330/24516/314322	3	rat	AT1 cells
GOBP	POSITIVE_REGULATION_OF_HORMONE_METABOLIC_PROCESS	2/41	14/15932	0.00057658904693806	0.047856890895859	0.0377728304433726	25644/24330	2	rat	AT1 cells
GOBP	REGULATION_OF_NUCLEAR_TRANSCRIBED_MRNA_POLY_A_TAIL_SHORTENING	2/41	15/15932	0.000664211256563366	0.050921119913582	0.0401913871226601	171350/29619	2	rat	AT1 cells
GOBP	REGULATION_OF_STEROID_BIOSYNTHETIC_PROCESS	3/41	68/15932	0.000705858904068437	0.050921119913582	0.0401913871226601	25644/24330/64194	3	rat	AT1 cells
GOBP	METANEPHRIC_GLOMERULUS_DEVELOPMENT	2/41	16/15932	0.000757862167388534	0.050921119913582	0.0401913871226601	24716/24330	2	rat	AT1 cells
GOBP	RESPONSE_TO_CORTICOSTERONE	2/41	16/15932	0.000757862167388534	0.050921119913582	0.0401913871226601	314322/100360880	2	rat	AT1 cells
GOBP	REGULATION_OF_KETONE_BIOSYNTHETIC_PROCESS	2/41	17/15932	0.000857511694818956	0.0532639257811185	0.0420405337583822	25644/24330	2	rat	AT1 cells
GOCC	TRANSCRIPTION_REPRESSOR_COMPLEX	3/41	73/15932	0.000868228414575284	0.0532639257811185	0.0420405337583822	353227/24516/24518	3	rat	AT1 cells
GOMF	DNA_BINDING_TRANSCRIPTION_FACTOR_BINDING	6/41	453/15932	0.000987980699168031	0.0565434183773362	0.0446289952204273	25628/24471/29222/24516/24518/314322	6	rat	AT1 cells
GOBP	C21_STEROID_HORMONE_BIOSYNTHETIC_PROCESS	2/41	19/15932	0.00107468680274481	0.0565434183773362	0.0446289952204273	25644/24330	2	rat	AT1 cells
GOBP	POSITIVE_REGULATION_OF_CHONDROCYTE_DIFFERENTIATION	2/41	19/15932	0.00107468680274481	0.0565434183773362	0.0446289952204273	353227/25644	2	rat	AT1 cells
GOBP	MONONUCLEAR_CELL_MIGRATION	4/41	177/15932	0.00108197894839694	0.0565434183773362	0.0446289952204273	24716/24560/116479/114856	4	rat	AT1 cells
GOMF	PROTEIN_C_TERMINUS_BINDING	4/41	179/15932	0.00112796893600911	0.0568415774538877	0.0448643283570541	353227/25049/171350/363633	4	rat	AT1 cells
GOBP	SMAD_PROTEIN_SIGNAL_TRANSDUCTION	3/41	82/15932	0.00121659737929361	0.0591937552476995	0.0467208721340341	25644/24516/314322	3	rat	AT1 cells
GOBP	MUSCLE_ORGAN_DEVELOPMENT	5/41	323/15932	0.00136740928623913	0.0637019402979766	0.050279124797836	24330/25389/29619/24907/314322	5	rat	AT1 cells
GOBP	NEGATIVE_REGULATION_OF_MONONUCLEAR_CELL_MIGRATION	2/41	22/15932	0.00144469318889812	0.0637019402979766	0.050279124797836	24560/114856	2	rat	AT1 cells
GOBP	REGULATION_OF_HORMONE_BIOSYNTHETIC_PROCESS	2/41	22/15932	0.00144469318889812	0.0637019402979766	0.050279124797836	25644/24330	2	rat	AT1 cells
GOBP	DECIDUALIZATION	2/41	23/15932	0.00157970868594014	0.063885446856041	0.0504239641715032	291966/24517	2	rat	AT1 cells
GOBP	OLEFINIC_COMPOUND_BIOSYNTHETIC_PROCESS	2/41	23/15932	0.00157970868594014	0.063885446856041	0.0504239641715032	25644/24330	2	rat	AT1 cells
GOBP	MULTI_MULTICELLULAR_ORGANISM_PROCESS	4/41	197/15932	0.00160559159798081	0.063885446856041	0.0504239641715032	291966/24517/314322/100360880	4	rat	AT1 cells
GOMF	RNA_POLYMERASE_II_SPECIFIC_DNA_BINDING_TRANSCRIPTION_FACTOR_BINDING	5/41	339/15932	0.00169217987487207	0.063885446856041	0.0504239641715032	25628/24471/24516/24518/314322	5	rat	AT1 cells
GOBP	NEURON_DEATH	5/41	340/15932	0.00171420721467571	0.063885446856041	0.0504239641715032	24560/24330/24516/29619/314322	5	rat	AT1 cells
GOMF	R_SMAD_BINDING	2/41	24/15932	0.00172051522362123	0.063885446856041	0.0504239641715032	24516/314322	2	rat	AT1 cells
GOBP	OSTEOCLAST_DIFFERENTIATION	3/41	95/15932	0.00185799342842959	0.0658875084737349	0.0520041657392752	25513/24517/314322	3	rat	AT1 cells
GOBP	MYELOID_LEUKOCYTE_DIFFERENTIATION	4/41	206/15932	0.00189058522824527	0.0658875084737349	0.0520041657392752	25513/24516/24517/314322	4	rat	AT1 cells
GOBP	REGULATION_OF_STEROID_METABOLIC_PROCESS	3/41	96/15932	0.00191452009030697	0.0658875084737349	0.0520041657392752	25644/24330/64194	3	rat	AT1 cells
GOBP	TRANSMEMBRANE_RECEPTOR_PROTEIN_SERINE_THREONINE_KINASE_SIGNALING_PATHWAY	5/41	352/15932	0.00199532773270251	0.0662639929724179	0.0523013201274335	25644/25628/24330/24516/314322	5	rat	AT1 cells
GOMF	POLY_PYRIMIDINE_TRACT_BINDING	2/41	26/15932	0.00201938461928701	0.0662639929724179	0.0523013201274335	25049/171350	2	rat	AT1 cells
GOBP	LEUKOCYTE_MIGRATION	5/41	355/15932	0.00207060036403151	0.0664003889465561	0.0524089757211804	24716/24560/116479/25350/114856	5	rat	AT1 cells
GOBP	LYMPHOCYTE_MIGRATION	3/41	101/15932	0.00221325800472841	0.068817669087588	0.0543169039461883	24716/24560/116479	3	rat	AT1 cells
GOBP	NUCLEAR_TRANSCRIBED_MRNA_POLY_A_TAIL_SHORTENING	2/41	28/15932	0.00234106882792645	0.068817669087588	0.0543169039461883	171350/29619	2	rat	AT1 cells
GOMF	MITOGEN_ACTIVATED_PROTEIN_KINASE_BINDING	2/41	28/15932	0.00234106882792645	0.068817669087588	0.0543169039461883	114856/303554	2	rat	AT1 cells
GOMF	POLY_PURINE_TRACT_BINDING	2/41	28/15932	0.00234106882792645	0.068817669087588	0.0543169039461883	25049/171350	2	rat	AT1 cells
GOBP	MYELOID_CELL_DIFFERENTIATION	5/41	369/15932	0.00244971148743853	0.0694341962401783	0.0548035209236515	353227/25513/24516/24517/314322	5	rat	AT1 cells
GOBP	CELLULAR_RESPONSE_TO_CADMIUM_ION	2/41	29/15932	0.00251039427582096	0.0694341962401783	0.0548035209236515	24516/314322	2	rat	AT1 cells
GOBP	MYELOID_LEUKOCYTE_ACTIVATION	4/41	225/15932	0.00260427553699342	0.0694341962401783	0.0548035209236515	24560/360570/24516/24518	4	rat	AT1 cells
GOBP	OSTEOBLAST_DIFFERENTIATION	4/41	225/15932	0.00260427553699342	0.0694341962401783	0.0548035209236515	25644/24517/303554/24518	4	rat	AT1 cells
GOBP	RESPONSE_TO_RETINOIC_ACID	3/41	107/15932	0.00260808816493937	0.0694341962401783	0.0548035209236515	24716/25644/313210	3	rat	AT1 cells
GOMF	TRANSCRIPTION_COREGULATOR_BINDING	3/41	108/15932	0.0026778417549739	0.0697196593646671	0.0550288333080814	353227/24518/314322	3	rat	AT1 cells
GOBP	MUSCLE_TISSUE_DEVELOPMENT	5/41	380/15932	0.00278136370159671	0.0697196593646671	0.0550288333080814	24330/25389/29619/24907/314322	5	rat	AT1 cells
GOBP	NEGATIVE_REGULATION_OF_ACTIN_FILAMENT_BUNDLE_ASSEMBLY	2/41	31/15932	0.00286586835092182	0.0697196593646671	0.0550288333080814	116479/25513	2	rat	AT1 cells
GOBP	POSITIVE_REGULATION_OF_CARTILAGE_DEVELOPMENT	2/41	31/15932	0.00286586835092182	0.0697196593646671	0.0550288333080814	353227/25644	2	rat	AT1 cells
GOBP	RESPONSE_TO_MINERALOCORTICOID	2/41	31/15932	0.00286586835092182	0.0697196593646671	0.0550288333080814	314322/100360880	2	rat	AT1 cells
GOBP	RESPONSE_TO_PEPTIDE_HORMONE	5/41	386/15932	0.00297545944296194	0.0711588690511746	0.0561647830625109	24330/64194/25513/29619/24518	5	rat	AT1 cells
GOBP	ANIMAL_ORGAN_MATURATION	2/41	32/15932	0.00305195988705503	0.0717719233439107	0.0566486589562143	353227/24716	2	rat	AT1 cells
GOBP	REGULATION_OF_OSSIFICATION	3/41	114/15932	0.00312063657519465	0.0721839050426171	0.0569738308292655	353227/25644/303554	3	rat	AT1 cells
GOBP	MATERNAL_PLACENTA_DEVELOPMENT	2/41	33/15932	0.00324358320080524	0.072645966608511	0.0573385300994477	291966/24517	2	rat	AT1 cells
GOCC	POLYSOMAL_RIBOSOME	2/41	33/15932	0.00324358320080524	0.072645966608511	0.0573385300994477	681371/292964	2	rat	AT1 cells
GOBP	OSSIFICATION	5/41	401/15932	0.00350357810602789	0.0772429485563336	0.0609668690160774	353227/25644/24517/303554/24518	5	rat	AT1 cells
GOBP	MAINTENANCE_OF_BLOOD_BRAIN_BARRIER	2/41	35/15932	0.00364331211552618	0.0778895968940522	0.0614772602587991	116479/24907	2	rat	AT1 cells
GOBP	POSITIVE_REGULATION_OF_RNA_SPLICING	2/41	35/15932	0.00364331211552618	0.0778895968940522	0.0614772602587991	25513/363633	2	rat	AT1 cells
GOBP	C21_STEROID_HORMONE_METABOLIC_PROCESS	2/41	36/15932	0.00385136145034005	0.0779077718407516	0.0614916055112202	25644/24330	2	rat	AT1 cells
GOBP	REGULATION_OF_HORMONE_METABOLIC_PROCESS	2/41	36/15932	0.00385136145034005	0.0779077718407516	0.0614916055112202	25644/24330	2	rat	AT1 cells
GOBP	REGULATION_OF_CELLULAR_KETONE_METABOLIC_PROCESS	3/41	123/15932	0.00386502057324778	0.0779077718407516	0.0614916055112202	25644/24330/64194	3	rat	AT1 cells
GOBP	REGULATION_OF_OSTEOBLAST_DIFFERENTIATION	3/41	123/15932	0.00386502057324778	0.0779077718407516	0.0614916055112202	25644/303554/24518	3	rat	AT1 cells
GOBP	REGULATION_OF_ENDOTHELIAL_CELL_DIFFERENTIATION	2/41	37/15932	0.00406483002981587	0.0807813404516928	0.0637596763757626	116479/25644	2	rat	AT1 cells
GOBP	RESPONSE_TO_PROGESTERONE	2/41	39/15932	0.00450791351282034	0.0871324105012261	0.0687724945430991	314322/100360880	2	rat	AT1 cells
GOBP	STEROID_HORMONE_BIOSYNTHETIC_PROCESS	2/41	39/15932	0.00450791351282034	0.0871324105012261	0.0687724945430991	25644/24330	2	rat	AT1 cells
GOBP	METANEPHRIC_NEPHRON_DEVELOPMENT	2/41	40/15932	0.00473747296484695	0.0903320858567439	0.0712979572803425	24716/24330	2	rat	AT1 cells
GOBP	CELLULAR_RESPONSE_TO_REACTIVE_OXYGEN_SPECIES	3/41	136/15932	0.00511755695128305	0.096278304776805	0.0759912316415082	113898/24516/314322	3	rat	AT1 cells
GOBP	KETONE_BIOSYNTHETIC_PROCESS	2/41	42/15932	0.00521248941825985	0.096773981173219	0.076382462666467	25644/24330	2	rat	AT1 cells
GOBP	NEGATIVE_REGULATION_OF_CELL_ADHESION	4/41	277/15932	0.00546244905592819	0.100097605427463	0.0790057566804105	25644/25350/114856/25513	4	rat	AT1 cells
GOBP	LEARNING	3/41	141/15932	0.00565714749616618	0.101958501838223	0.0804745383601329	25049/29619/314322	3	rat	AT1 cells
GOBP	NEURON_MATURATION	2/41	44/15932	0.00570851994700187	0.101958501838223	0.0804745383601329	65196/24716	2	rat	AT1 cells
GOBP	NEGATIVE_REGULATION_OF_LEUKOCYTE_MIGRATION	2/41	46/15932	0.00622534676070063	0.109799553491857	0.086663379905543	24560/114856	2	rat	AT1 cells
GOBP	RESPONSE_TO_PEPTIDE	5/41	469/15932	0.00677215987217237	0.116451643883644	0.0919137895698424	24330/64194/25513/29619/24518	5	rat	AT1 cells
GOBP	POSITIVE_REGULATION_OF_EXTRINSIC_APOPTOTIC_SIGNALING_PATHWAY	2/41	49/15932	0.00703910750697337	0.116451643883644	0.0919137895698424	24716/25389	2	rat	AT1 cells
GOBP	RESPONSE_TO_TOPOLOGICALLY_INCORRECT_PROTEIN	3/41	153/15932	0.00708785245165214	0.116451643883644	0.0919137895698424	24471/25513/25389	3	rat	AT1 cells
GOBP	CELLULAR_RESPONSE_TO_EXTERNAL_STIMULUS	4/41	299/15932	0.00713248519855073	0.116451643883644	0.0919137895698424	116479/25644/25389/314322	4	rat	AT1 cells
GOBP	STEROID_METABOLIC_PROCESS	4/41	299/15932	0.00713248519855073	0.116451643883644	0.0919137895698424	25644/24330/64194/313210	4	rat	AT1 cells
GOBP	ANATOMICAL_STRUCTURE_HOMEOSTASIS	4/41	300/15932	0.00721556486997238	0.116451643883644	0.0919137895698424	116479/25350/24471/24907	4	rat	AT1 cells
GOBP	MACROPHAGE_MIGRATION	2/41	50/15932	0.00732052601630879	0.116451643883644	0.0919137895698424	24560/25350	2	rat	AT1 cells
GOBP	REGULATION_OF_CHONDROCYTE_DIFFERENTIATION	2/41	50/15932	0.00732052601630879	0.116451643883644	0.0919137895698424	353227/25644	2	rat	AT1 cells
GOBP	RESPONSE_TO_CORTICOSTEROID	3/41	155/15932	0.00734528441222134	0.116451643883644	0.0919137895698424	25644/314322/100360880	3	rat	AT1 cells
GOBP	POSITIVE_REGULATION_OF_OSSIFICATION	2/41	51/15932	0.00760698260324207	0.117950026957962	0.0930964441206491	353227/25644	2	rat	AT1 cells
GOBP	RESPONSE_TO_CADMIUM_ION	2/41	51/15932	0.00760698260324207	0.117950026957962	0.0930964441206491	24516/314322	2	rat	AT1 cells
GOBP	REGULATION_OF_LIPID_BIOSYNTHETIC_PROCESS	3/41	163/15932	0.00843031944598295	0.128228111933507	0.101208804823492	25644/24330/64194	3	rat	AT1 cells
GOBP	CELLULAR_RESPONSE_TO_ABIOTIC_STIMULUS	4/41	315/15932	0.0085397845574557	0.128228111933507	0.101208804823492	116479/25644/24330/25513	4	rat	AT1 cells
GOBP	REGULATION_OF_ESTABLISHMENT_OF_PROTEIN_LOCALIZATION	5/41	497/15932	0.00859667944899797	0.128228111933507	0.101208804823492	24560/25644/360570/64194/25513	5	rat	AT1 cells
GOBP	CELLULAR_RESPONSE_TO_CHEMICAL_STRESS	4/41	316/15932	0.0086333597687336	0.128228111933507	0.101208804823492	24471/113898/24516/314322	4	rat	AT1 cells
GOBP	RESPONSE_TO_MOLECULE_OF_BACTERIAL_ORIGIN	4/41	320/15932	0.00901441061550369	0.132493056025789	0.104575070517576	25644/24518/314322/313210	4	rat	AT1 cells
GOBP	POSITIVE_REGULATION_OF_INTERLEUKIN_1_BETA_PRODUCTION	2/41	56/15932	0.00911391311203178	0.132574550526565	0.104639393082253	24330/24471	2	rat	AT1 cells
GOCC	MULTIVESICULAR_BODY	2/41	57/15932	0.00943004536391621	0.135485313723078	0.106936821156341	50683/25350	2	rat	AT1 cells
GOCC	ENDOCYTIC_VESICLE	4/41	325/15932	0.00950605673889778	0.135485313723078	0.106936821156341	50683/25350/313210/498854	4	rat	AT1 cells
GOBP	STEROID_BIOSYNTHETIC_PROCESS	3/41	171/15932	0.00960510428179915	0.135528021416186	0.106970529790984	25644/24330/64194	3	rat	AT1 cells
GOBP	MATERNAL_PROCESS_INVOLVED_IN_FEMALE_PREGNANCY	2/41	58/15932	0.00975103232615241	0.136224817942585	0.107520502356115	291966/24517	2	rat	AT1 cells
GOMF	STEROL_BINDING	2/41	59/15932	0.0100768481871616	0.139396399922402	0.110023791352084	64194/313210	2	rat	AT1 cells
GOMF	PROMOTER_SPECIFIC_CHROMATIN_BINDING	2/41	60/15932	0.0104074672303969	0.141665241774178	0.111814559138409	24330/363633	2	rat	AT1 cells
GOBP	PROTEIN_LOCALIZATION_TO_EXTRACELLULAR_REGION	4/41	336/15932	0.0106487524790833	0.141665241774178	0.111814559138409	24560/25644/360570/313210	4	rat	AT1 cells
GOBP	MODULATION_BY_HOST_OF_SYMBIONT_PROCESS	2/41	61/15932	0.0107428638340447	0.141665241774178	0.111814559138409	25350/24516	2	rat	AT1 cells
GOBP	T_CELL_MIGRATION	2/41	61/15932	0.0107428638340447	0.141665241774178	0.111814559138409	24560/116479	2	rat	AT1 cells
GOBP	VESICLE_BUDDING_FROM_MEMBRANE	2/41	61/15932	0.0107428638340447	0.141665241774178	0.111814559138409	360570/64194	2	rat	AT1 cells
GOBP	HORMONE_BIOSYNTHETIC_PROCESS	2/41	63/15932	0.011427887707199	0.145268014007728	0.114658181073651	25644/24330	2	rat	AT1 cells
GOBP	NUCLEAR_TRANSCRIBED_MRNA_CATABOLIC_PROCESS_DEADENYLATION_DEPENDENT_DECAY	2/41	63/15932	0.011427887707199	0.145268014007728	0.114658181073651	171350/29619	2	rat	AT1 cells
GOBP	POSITIVE_REGULATION_OF_PHAGOCYTOSIS	2/41	63/15932	0.011427887707199	0.145268014007728	0.114658181073651	25350/360570	2	rat	AT1 cells
GOBP	REGULATION_OF_OSTEOCLAST_DIFFERENTIATION	2/41	63/15932	0.011427887707199	0.145268014007728	0.114658181073651	25513/314322	2	rat	AT1 cells
GOBP	UROGENITAL_SYSTEM_DEVELOPMENT	4/41	348/15932	0.0119934408694107	0.147567692116564	0.116473287522343	353227/24716/25644/24330	4	rat	AT1 cells
GOBP	REGULATION_OF_MYELOID_CELL_DIFFERENTIATION	3/41	186/15932	0.0120548445598739	0.147567692116564	0.116473287522343	353227/25513/314322	3	rat	AT1 cells
GOBP	GLOMERULUS_DEVELOPMENT	2/41	65/15932	0.0121317167154652	0.147567692116564	0.116473287522343	24716/24330	2	rat	AT1 cells
GOBP	POSITIVE_REGULATION_OF_INTERLEUKIN_1_PRODUCTION	2/41	65/15932	0.0121317167154652	0.147567692116564	0.116473287522343	24330/24471	2	rat	AT1 cells
GOCC	POLYSOME	2/41	65/15932	0.0121317167154652	0.147567692116564	0.116473287522343	681371/292964	2	rat	AT1 cells
GOBP	CELLULAR_RESPONSE_TO_RETINOIC_ACID	2/41	66/15932	0.0124906200887991	0.149358177502504	0.117886494682867	24716/313210	2	rat	AT1 cells
GOBP	POSITIVE_REGULATION_OF_OSTEOBLAST_DIFFERENTIATION	2/41	66/15932	0.0124906200887991	0.149358177502504	0.117886494682867	25644/24518	2	rat	AT1 cells
GOBP	NEGATIVE_REGULATION_OF_PHOSPHORYLATION	4/41	355/15932	0.0128262723238103	0.150943937544463	0.119138114754032	114856/24471/24516/24907	4	rat	AT1 cells
GOBP	RESPONSE_TO_REACTIVE_OXYGEN_SPECIES	3/41	191/15932	0.0129441647362722	0.150943937544463	0.119138114754032	113898/24516/314322	3	rat	AT1 cells
GOBP	TRANSFORMING_GROWTH_FACTOR_BETA_RECEPTOR_SIGNALING_PATHWAY	3/41	191/15932	0.0129441647362722	0.150943937544463	0.119138114754032	25628/24516/314322	3	rat	AT1 cells
GOBP	REGULATION_OF_CARTILAGE_DEVELOPMENT	2/41	68/15932	0.0132222792753375	0.151457018018114	0.119543082594028	353227/25644	2	rat	AT1 cells
GOBP	RESPIRATORY_GASEOUS_EXCHANGE_BY_RESPIRATORY_SYSTEM	2/41	68/15932	0.0132222792753375	0.151457018018114	0.119543082594028	50683/25350	2	rat	AT1 cells
GOBP	ACTOMYOSIN_STRUCTURE_ORGANIZATION	3/41	193/15932	0.0133101844324919	0.151457018018114	0.119543082594028	116479/360570/25513	3	rat	AT1 cells
GOBP	CELLULAR_RESPONSE_TO_MECHANICAL_STIMULUS	2/41	69/15932	0.0135949852469456	0.153460193467522	0.121124163294892	116479/25644	2	rat	AT1 cells
GOBP	PLATELET_AGGREGATION	2/41	70/15932	0.0139722423967098	0.156466936680615	0.123497347165572	116479/24471	2	rat	AT1 cells
GOBP	CELLULAR_KETONE_METABOLIC_PROCESS	3/41	200/15932	0.0146378287524884	0.161359190388759	0.127358740297144	25644/24330/64194	3	rat	AT1 cells
GOBP	NEGATIVE_REGULATION_OF_NEURON_DEATH	3/41	200/15932	0.0146378287524884	0.161359190388759	0.127358740297144	24560/24516/29619	3	rat	AT1 cells
GOBP	ENDOPLASMIC_RETICULUM_UNFOLDED_PROTEIN_RESPONSE	2/41	73/15932	0.0151310744647167	0.163688350868832	0.12919711680348	25513/25389	2	rat	AT1 cells
GOBP	CIRCADIAN_RHYTHM	3/41	203/15932	0.015229094645841	0.163688350868832	0.12919711680348	25628/24330/24518	3	rat	AT1 cells
GOBP	RESPONSE_TO_XENOBIOTIC_STIMULUS	4/41	374/15932	0.0152717515628559	0.163688350868832	0.12919711680348	24716/24516/314322/100360880	4	rat	AT1 cells
GOBP	EPITHELIAL_CELL_DEVELOPMENT	3/41	204/15932	0.0154291641853683	0.163688350868832	0.12919711680348	116479/25644/310670	3	rat	AT1 cells
GOBP	MYELOID_LEUKOCYTE_MIGRATION	3/41	204/15932	0.0154291641853683	0.163688350868832	0.12919711680348	24560/25350/114856	3	rat	AT1 cells
GOBP	NEGATIVE_REGULATION_OF_MYELOID_CELL_DIFFERENTIATION	2/41	75/15932	0.0159259348382889	0.167697716841983	0.132361657964726	353227/25513	2	rat	AT1 cells
GOCC	CYTOPLASMIC_STRESS_GRANULE	2/41	77/15932	0.0167384129036297	0.173661033875158	0.13706842764737	681371/171350	2	rat	AT1 cells
GOMF	SMAD_BINDING	2/41	77/15932	0.0167384129036297	0.173661033875158	0.13706842764737	24516/314322	2	rat	AT1 cells
GOBP	EXTRINSIC_APOPTOTIC_SIGNALING_PATHWAY	3/41	212/15932	0.0170835625211691	0.173867750805373	0.137231586670211	24716/25513/25389	3	rat	AT1 cells
GOBP	ASSOCIATIVE_LEARNING	2/41	78/15932	0.0171511982615621	0.173867750805373	0.137231586670211	29619/314322	2	rat	AT1 cells
GOBP	REGULATION_OF_BONE_MINERALIZATION	2/41	78/15932	0.0171511982615621	0.173867750805373	0.137231586670211	25644/303554	2	rat	AT1 cells
GOBP	NEGATIVE_REGULATION_OF_IMMUNE_SYSTEM_PROCESS	4/41	388/15932	0.0172512297042893	0.173867750805373	0.137231586670211	24560/25350/114856/25513	4	rat	AT1 cells
GOBP	CENTRAL_NERVOUS_SYSTEM_NEURON_DEVELOPMENT	2/41	79/15932	0.017568315850785	0.175807756492608	0.138762808287649	65196/29619	2	rat	AT1 cells
GOBP	EXTRINSIC_APOPTOTIC_SIGNALING_PATHWAY_VIA_DEATH_DOMAIN_RECEPTORS	2/41	80/15932	0.0179897417937205	0.178757223034786	0.141090784416281	25513/25389	2	rat	AT1 cells
GOBP	BONE_DEVELOPMENT	3/41	217/15932	0.0181663394117002	0.179249684684678	0.141479478083024	353227/25644/64194	3	rat	AT1 cells
GOCC	CLATHRIN_COATED_ENDOCYTIC_VESICLE	2/41	81/15932	0.0184154523017193	0.180445855539764	0.142423600403648	50683/25350	2	rat	AT1 cells
GOMF	SINGLE_STRANDED_RNA_BINDING	2/41	82/15932	0.01884542367478	0.18338546762148	0.144743798532974	25049/171350	2	rat	AT1 cells
GOBP	POSITIVE_REGULATION_OF_NEURON_DEATH	2/41	84/15932	0.0197180546576334	0.187831149067266	0.148252717903068	24330/314322	2	rat	AT1 cells
GOBP	STEROL_HOMEOSTASIS	2/41	85/15932	0.0201606673081371	0.187831149067266	0.148252717903068	64194/313210	2	rat	AT1 cells
GOBP	NEGATIVE_REGULATION_OF_PHOSPHORUS_METABOLIC_PROCESS	4/41	408/15932	0.0203484479302678	0.187831149067266	0.148252717903068	114856/24471/24516/24907	4	rat	AT1 cells
GOBP	REGULATION_OF_RHO_PROTEIN_SIGNAL_TRANSDUCTION	2/41	86/15932	0.0206074469045674	0.187831149067266	0.148252717903068	116479/313210	2	rat	AT1 cells
GOBP	PHAGOCYTOSIS	3/41	229/15932	0.0209188404878574	0.187831149067266	0.148252717903068	25350/360570/313210	3	rat	AT1 cells
GOBP	METANEPHROS_DEVELOPMENT	2/41	88/15932	0.0215134139783435	0.187831149067266	0.148252717903068	24716/24330	2	rat	AT1 cells
GOBP	POSITIVE_REGULATION_OF_LIPID_TRANSPORT	2/41	88/15932	0.0215134139783435	0.187831149067266	0.148252717903068	25644/313210	2	rat	AT1 cells
GOBP	RESPONSE_TO_CAMP	2/41	88/15932	0.0215134139783435	0.187831149067266	0.148252717903068	314322/100360880	2	rat	AT1 cells
GOBP	ANATOMICAL_STRUCTURE_MATURATION	3/41	232/15932	0.0216409944740866	0.187831149067266	0.148252717903068	353227/65196/24716	3	rat	AT1 cells
GOBP	HOMOTYPIC_CELL_CELL_ADHESION	2/41	89/15932	0.0219725551944191	0.187831149067266	0.148252717903068	116479/24471	2	rat	AT1 cells
GOBP	RESPONSE_TO_OXIDATIVE_STRESS	4/41	418/15932	0.0220185211975947	0.187831149067266	0.148252717903068	24471/113898/24516/314322	4	rat	AT1 cells
GOCC	CONTRACTILE_FIBER	3/41	234/15932	0.0221300047625391	0.187831149067266	0.148252717903068	24471/303554/24907	3	rat	AT1 cells
GOBP	BIOLOGICAL_PROCESS_INVOLVED_IN_INTERACTION_WITH_SYMBIONT	2/41	90/15932	0.0224357708333292	0.187831149067266	0.148252717903068	25350/24516	2	rat	AT1 cells
GOBP	REGULATION_OF_CELL_CELL_ADHESION	4/41	423/15932	0.022884391024371	0.187831149067266	0.148252717903068	353227/116479/25644/25350	4	rat	AT1 cells
GOBP	REGULATION_OF_PHAGOCYTOSIS	2/41	91/15932	0.0229030379803618	0.187831149067266	0.148252717903068	25350/360570	2	rat	AT1 cells
GOBP	RESPONSE_TO_RADIATION	4/41	424/15932	0.0230600473133458	0.187831149067266	0.148252717903068	24330/25513/24518/314322	4	rat	AT1 cells
GOBP	REGULATION_OF_PROTEIN_SECRETION	3/41	238/15932	0.0231262129827784	0.187831149067266	0.148252717903068	24560/25644/360570	3	rat	AT1 cells
GOBP	CELLULAR_RESPONSE_TO_UNFOLDED_PROTEIN	2/41	92/15932	0.0233743338066804	0.187831149067266	0.148252717903068	25513/25389	2	rat	AT1 cells
GOBP	POSITIVE_REGULATION_OF_ENDOTHELIAL_CELL_PROLIFERATION	2/41	92/15932	0.0233743338066804	0.187831149067266	0.148252717903068	25644/24516	2	rat	AT1 cells
GOBP	RNA_DESTABILIZATION	2/41	93/15932	0.0238496355690518	0.187831149067266	0.148252717903068	171350/29619	2	rat	AT1 cells
GOBP	POSITIVE_REGULATION_OF_CYTOKINE_PRODUCTION	4/41	429/15932	0.0239507914040217	0.187831149067266	0.148252717903068	24560/24330/24471/25513	4	rat	AT1 cells
GOBP	REGULATION_OF_ACTOMYOSIN_STRUCTURE_ORGANIZATION	2/41	95/15932	0.0248121663554052	0.187831149067266	0.148252717903068	116479/25513	2	rat	AT1 cells
GOBP	RESPONSE_TO_TRANSFORMING_GROWTH_FACTOR_BETA	3/41	245/15932	0.0249279508904337	0.187831149067266	0.148252717903068	25628/24516/314322	3	rat	AT1 cells
GOCC	TRANSFERASE_COMPLEX_TRANSFERRING_PHOSPHORUS_CONTAINING_GROUPS	3/41	246/15932	0.0251914070786979	0.187831149067266	0.148252717903068	303612/25513/363633	3	rat	AT1 cells
GOBP	BONE_MORPHOGENESIS	2/41	96/15932	0.0252993503184924	0.187831149067266	0.148252717903068	25644/64194	2	rat	AT1 cells
GOBP	CELL_PROLIFERATION_INVOLVED_IN_METANEPHROS_DEVELOPMENT	1/41	10/15932	0.0254454958543451	0.187831149067266	0.148252717903068	24330	1	rat	AT1 cells
GOBP	GLIAL_CELL_DERIVED_NEUROTROPHIC_FACTOR_RECEPTOR_SIGNALING_PATHWAY	1/41	10/15932	0.0254454958543451	0.187831149067266	0.148252717903068	24716	1	rat	AT1 cells
GOBP	GOLGI_VESICLE_BUDDING	1/41	10/15932	0.0254454958543451	0.187831149067266	0.148252717903068	360570	1	rat	AT1 cells
GOBP	NEGATIVE_REGULATION_OF_CELL_CELL_ADHESION_MEDIATED_BY_CADHERIN	1/41	10/15932	0.0254454958543451	0.187831149067266	0.148252717903068	25644	1	rat	AT1 cells
GOBP	NEGATIVE_REGULATION_OF_MACROPHAGE_MIGRATION	1/41	10/15932	0.0254454958543451	0.187831149067266	0.148252717903068	24560	1	rat	AT1 cells
GOBP	NEGATIVE_REGULATION_OF_PROTEIN_EXIT_FROM_ENDOPLASMIC_RETICULUM	1/41	10/15932	0.0254454958543451	0.187831149067266	0.148252717903068	64194	1	rat	AT1 cells
GOBP	PLATELET_DENSE_GRANULE_ORGANIZATION	1/41	10/15932	0.0254454958543451	0.187831149067266	0.148252717903068	313210	1	rat	AT1 cells
GOBP	POSITIVE_REGULATION_OF_CELL_SIZE	1/41	10/15932	0.0254454958543451	0.187831149067266	0.148252717903068	24716	1	rat	AT1 cells
GOBP	POSITIVE_REGULATION_OF_EXTRINSIC_APOPTOTIC_SIGNALING_PATHWAY_IN_ABSENCE_OF_LIGAND	1/41	10/15932	0.0254454958543451	0.187831149067266	0.148252717903068	24716	1	rat	AT1 cells
GOBP	POSITIVE_REGULATION_OF_KIDNEY_DEVELOPMENT	1/41	10/15932	0.0254454958543451	0.187831149067266	0.148252717903068	24716	1	rat	AT1 cells
GOBP	POSITIVE_REGULATION_OF_PLATELET_AGGREGATION	1/41	10/15932	0.0254454958543451	0.187831149067266	0.148252717903068	116479	1	rat	AT1 cells
GOBP	PROTEIN_LOCALIZATION_TO_PRESYNAPSE	1/41	10/15932	0.0254454958543451	0.187831149067266	0.148252717903068	24471	1	rat	AT1 cells
GOBP	REGULATION_OF_PEPTIDYL_SERINE_PHOSPHORYLATION_OF_STAT_PROTEIN	1/41	10/15932	0.0254454958543451	0.187831149067266	0.148252717903068	24716	1	rat	AT1 cells
GOBP	T_CELL_EXTRAVASATION	1/41	10/15932	0.0254454958543451	0.187831149067266	0.148252717903068	116479	1	rat	AT1 cells
GOMF	INSULIN_RECEPTOR_SUBSTRATE_BINDING	1/41	10/15932	0.0254454958543451	0.187831149067266	0.148252717903068	25513	1	rat	AT1 cells
GOMF	INTRONIC_TRANSCRIPTION_REGULATORY_REGION_SEQUENCE_SPECIFIC_DNA_BINDING	1/41	10/15932	0.0254454958543451	0.187831149067266	0.148252717903068	25628	1	rat	AT1 cells
GOMF	PHOSPHATIDYLINOSITOL_3_KINASE_REGULATORY_SUBUNIT_BINDING	1/41	10/15932	0.0254454958543451	0.187831149067266	0.148252717903068	25513	1	rat	AT1 cells
GOMF	PROTEIN_TYROSINE_THREONINE_PHOSPHATASE_ACTIVITY	1/41	10/15932	0.0254454958543451	0.187831149067266	0.148252717903068	114856	1	rat	AT1 cells
GOBP	RESPONSE_TO_ENDOPLASMIC_RETICULUM_STRESS	3/41	248/15932	0.0257228673293814	0.187831149067266	0.148252717903068	25513/24516/25389	3	rat	AT1 cells
GOBP	PROTEIN_LOCALIZATION_TO_CELL_JUNCTION	2/41	97/15932	0.025790450095303	0.187831149067266	0.148252717903068	116479/24471	2	rat	AT1 cells
GOBP	MESONEPHROS_DEVELOPMENT	2/41	98/15932	0.0262854433665549	0.187831149067266	0.148252717903068	353227/24716	2	rat	AT1 cells
GOMF	STEROID_BINDING	2/41	98/15932	0.0262854433665549	0.187831149067266	0.148252717903068	64194/313210	2	rat	AT1 cells
GOMF	PROTEIN_HETERODIMERIZATION_ACTIVITY	3/41	253/15932	0.0270780375968232	0.187831149067266	0.148252717903068	25644/25513/25389	3	rat	AT1 cells
GOBP	INTERLEUKIN_1_PRODUCTION	2/41	100/15932	0.0272870215349025	0.187831149067266	0.148252717903068	24330/24471	2	rat	AT1 cells
GOBP	REGULATION_OF_BIOMINERALIZATION	2/41	100/15932	0.0272870215349025	0.187831149067266	0.148252717903068	25644/303554	2	rat	AT1 cells
GOMF	UBIQUITIN_BINDING	2/41	100/15932	0.0272870215349025	0.187831149067266	0.148252717903068	24471/303554	2	rat	AT1 cells
GOBP	RESPONSE_TO_INSULIN	3/41	254/15932	0.0273536156871603	0.187831149067266	0.148252717903068	24330/64194/25513	3	rat	AT1 cells
GOBP	POSITIVE_REGULATION_OF_TUMOR_NECROSIS_FACTOR_SUPERFAMILY_CYTOKINE_PRODUCTION	2/41	101/15932	0.0277935622122797	0.187831149067266	0.148252717903068	24471/25513	2	rat	AT1 cells
GOBP	REGULATION_OF_ACTIN_FILAMENT_BUNDLE_ASSEMBLY	2/41	101/15932	0.0277935622122797	0.187831149067266	0.148252717903068	116479/25513	2	rat	AT1 cells
GOBP	CONNECTIVE_TISSUE_DEVELOPMENT	3/41	256/15932	0.0279093131289606	0.187831149067266	0.148252717903068	353227/25644/24330	3	rat	AT1 cells
GOBP	GLOMERULAR_MESANGIAL_CELL_PROLIFERATION	1/41	11/15932	0.0279550257293593	0.187831149067266	0.148252717903068	24330	1	rat	AT1 cells
GOBP	MIDGUT_DEVELOPMENT	1/41	11/15932	0.0279550257293593	0.187831149067266	0.148252717903068	24716	1	rat	AT1 cells
GOBP	MINERALOCORTICOID_BIOSYNTHETIC_PROCESS	1/41	11/15932	0.0279550257293593	0.187831149067266	0.148252717903068	25644	1	rat	AT1 cells
GOBP	NEGATIVE_REGULATION_OF_CHOLESTEROL_STORAGE	1/41	11/15932	0.0279550257293593	0.187831149067266	0.148252717903068	313210	1	rat	AT1 cells
GOBP	POSITIVE_REGULATION_OF_ENDOTHELIAL_CELL_DIFFERENTIATION	1/41	11/15932	0.0279550257293593	0.187831149067266	0.148252717903068	25644	1	rat	AT1 cells
GOBP	POSITIVE_REGULATION_OF_TRANSCRIPTION_FROM_RNA_POLYMERASE_II_PROMOTER_IN_RESPONSE_TO_ENDOPLASMIC_RETICULUM_STRESS	1/41	11/15932	0.0279550257293593	0.187831149067266	0.148252717903068	25389	1	rat	AT1 cells
GOBP	REGULATION_OF_NUCLEAR_TRANSCRIBED_MRNA_CATABOLIC_PROCESS_NONSENSE_MEDIATED_DECAY	1/41	11/15932	0.0279550257293593	0.187831149067266	0.148252717903068	171350	1	rat	AT1 cells
GOBP	REGULATION_OF_TAU_PROTEIN_KINASE_ACTIVITY	1/41	11/15932	0.0279550257293593	0.187831149067266	0.148252717903068	24330	1	rat	AT1 cells
GOCC	INTERSTITIAL_MATRIX	1/41	11/15932	0.0279550257293593	0.187831149067266	0.148252717903068	310670	1	rat	AT1 cells
GOMF	DYSTROGLYCAN_BINDING	1/41	11/15932	0.0279550257293593	0.187831149067266	0.148252717903068	24907	1	rat	AT1 cells
GOMF	DNA_BINDING_TRANSCRIPTION_REPRESSOR_ACTIVITY	3/41	260/15932	0.0290388609154867	0.19020023176897	0.150122604507121	353227/24516/25389	3	rat	AT1 cells
GOBP	STRESS_FIBER_ASSEMBLY	2/41	104/15932	0.0293359270457658	0.19020023176897	0.150122604507121	116479/25513	2	rat	AT1 cells
GOBP	NEGATIVE_REGULATION_OF_MACROPHAGE_DERIVED_FOAM_CELL_DIFFERENTIATION	1/41	12/15932	0.0304582506489681	0.19020023176897	0.150122604507121	313210	1	rat	AT1 cells
GOBP	NEGATIVE_REGULATION_OF_NUCLEAR_TRANSCRIBED_MRNA_CATABOLIC_PROCESS_DEADENYLATION_DEPENDENT_DECAY	1/41	12/15932	0.0304582506489681	0.19020023176897	0.150122604507121	171350	1	rat	AT1 cells
GOBP	NEGATIVE_REGULATION_OF_PROTEIN_AUTOPHOSPHORYLATION	1/41	12/15932	0.0304582506489681	0.19020023176897	0.150122604507121	24516	1	rat	AT1 cells
GOBP	NEGATIVE_REGULATION_OF_TRANSCRIPTION_FROM_RNA_POLYMERASE_II_PROMOTER_IN_RESPONSE_TO_STRESS	1/41	12/15932	0.0304582506489681	0.19020023176897	0.150122604507121	24516	1	rat	AT1 cells
GOBP	PROTEIN_TRANSPORT_ALONG_MICROTUBULE	1/41	12/15932	0.0304582506489681	0.19020023176897	0.150122604507121	24471	1	rat	AT1 cells
GOBP	RESPONSE_TO_LAMINAR_FLUID_SHEAR_STRESS	1/41	12/15932	0.0304582506489681	0.19020023176897	0.150122604507121	313210	1	rat	AT1 cells
GOCC	NUCLEAR_INCLUSION_BODY	1/41	12/15932	0.0304582506489681	0.19020023176897	0.150122604507121	25049	1	rat	AT1 cells
GOCC	RNA_POLYMERASE_II_CORE_COMPLEX	1/41	12/15932	0.0304582506489681	0.19020023176897	0.150122604507121	363633	1	rat	AT1 cells
GOMF	NEUROTROPHIN_RECEPTOR_BINDING	1/41	12/15932	0.0304582506489681	0.19020023176897	0.150122604507121	25513	1	rat	AT1 cells
GOMF	PROTEIN_BINDING_INVOLVED_IN_HETEROTYPIC_CELL_CELL_ADHESION	1/41	12/15932	0.0304582506489681	0.19020023176897	0.150122604507121	24560	1	rat	AT1 cells
GOMF	VINCULIN_BINDING	1/41	12/15932	0.0304582506489681	0.19020023176897	0.150122604507121	24907	1	rat	AT1 cells
GOBP	BIOLOGICAL_PROCESS_INVOLVED_IN_SYMBIOTIC_INTERACTION	3/41	268/15932	0.031370447333581	0.19020023176897	0.150122604507121	116479/25350/24516	3	rat	AT1 cells
GOBP	REGULATION_OF_LEUKOCYTE_DIFFERENTIATION	3/41	269/15932	0.0316686791252762	0.19020023176897	0.150122604507121	353227/25513/314322	3	rat	AT1 cells
GOCC	LATE_ENDOSOME	3/41	269/15932	0.0316686791252762	0.19020023176897	0.150122604507121	50683/25350/303554	3	rat	AT1 cells
GOBP	REGULATION_OF_MONONUCLEAR_CELL_MIGRATION	2/41	109/15932	0.0319810402027216	0.19020023176897	0.150122604507121	24560/114856	2	rat	AT1 cells
GOBP	CHONDROCYTE_DIFFERENTIATION	2/41	110/15932	0.0325210448069511	0.19020023176897	0.150122604507121	353227/25644	2	rat	AT1 cells
GOBP	POSITIVE_REGULATION_OF_LIPID_LOCALIZATION	2/41	110/15932	0.0325210448069511	0.19020023176897	0.150122604507121	25644/313210	2	rat	AT1 cells
GOBP	EYELID_DEVELOPMENT_IN_CAMERA_TYPE_EYE	1/41	13/15932	0.032955186058729	0.19020023176897	0.150122604507121	24516	1	rat	AT1 cells
GOBP	GOLGI_RIBBON_FORMATION	1/41	13/15932	0.032955186058729	0.19020023176897	0.150122604507121	360570	1	rat	AT1 cells
GOBP	HIGH_DENSITY_LIPOPROTEIN_PARTICLE_ASSEMBLY	1/41	13/15932	0.032955186058729	0.19020023176897	0.150122604507121	313210	1	rat	AT1 cells
GOBP	MAINTENANCE_OF_PROTEIN_LOCALIZATION_IN_ENDOPLASMIC_RETICULUM	1/41	13/15932	0.032955186058729	0.19020023176897	0.150122604507121	64194	1	rat	AT1 cells
GOBP	MINERALOCORTICOID_METABOLIC_PROCESS	1/41	13/15932	0.032955186058729	0.19020023176897	0.150122604507121	25644	1	rat	AT1 cells
GOBP	PHOSPHOLIPID_EFFLUX	1/41	13/15932	0.032955186058729	0.19020023176897	0.150122604507121	313210	1	rat	AT1 cells
GOBP	POSITIVE_REGULATION_OF_ENDOPLASMIC_RETICULUM_UNFOLDED_PROTEIN_RESPONSE	1/41	13/15932	0.032955186058729	0.19020023176897	0.150122604507121	25513	1	rat	AT1 cells
GOBP	PRIMARY_ALCOHOL_BIOSYNTHETIC_PROCESS	1/41	13/15932	0.032955186058729	0.19020023176897	0.150122604507121	25644	1	rat	AT1 cells
GOBP	REGULATION_OF_DNA_DIRECTED_DNA_POLYMERASE_ACTIVITY	1/41	13/15932	0.032955186058729	0.19020023176897	0.150122604507121	303612	1	rat	AT1 cells
GOBP	REGULATION_OF_SKELETAL_MUSCLE_CONTRACTION	1/41	13/15932	0.032955186058729	0.19020023176897	0.150122604507121	24907	1	rat	AT1 cells
GOBP	REGULATION_OF_STEROID_HORMONE_BIOSYNTHETIC_PROCESS	1/41	13/15932	0.032955186058729	0.19020023176897	0.150122604507121	25644	1	rat	AT1 cells
GOBP	REGULATION_OF_TRANSCRIPTION_FROM_RNA_POLYMERASE_II_PROMOTER_IN_RESPONSE_TO_HYPOXIA	1/41	13/15932	0.032955186058729	0.19020023176897	0.150122604507121	24330	1	rat	AT1 cells
GOMF	BMP_RECEPTOR_BINDING	1/41	13/15932	0.032955186058729	0.19020023176897	0.150122604507121	25644	1	rat	AT1 cells
GOMF	NITRIC_OXIDE_SYNTHASE_BINDING	1/41	13/15932	0.032955186058729	0.19020023176897	0.150122604507121	24907	1	rat	AT1 cells
GOBP	CELLULAR_RESPONSE_TO_TOPOLOGICALLY_INCORRECT_PROTEIN	2/41	111/15932	0.0330646603008465	0.19020023176897	0.150122604507121	25513/25389	2	rat	AT1 cells
GOBP	REGULATION_OF_MYELOID_LEUKOCYTE_DIFFERENTIATION	2/41	113/15932	0.0341626393676531	0.19020023176897	0.150122604507121	25513/314322	2	rat	AT1 cells
GOBP	ADHESION_OF_SYMBIONT_TO_HOST_CELL	1/41	14/15932	0.035445847367328	0.19020023176897	0.150122604507121	25350	1	rat	AT1 cells
GOBP	CDC42_PROTEIN_SIGNAL_TRANSDUCTION	1/41	14/15932	0.035445847367328	0.19020023176897	0.150122604507121	313210	1	rat	AT1 cells
GOBP	ESTABLISHMENT_OF_ENDOTHELIAL_INTESTINAL_BARRIER	1/41	14/15932	0.035445847367328	0.19020023176897	0.150122604507121	116479	1	rat	AT1 cells
GOBP	NEGATIVE_REGULATION_BY_HOST_OF_VIRAL_TRANSCRIPTION	1/41	14/15932	0.035445847367328	0.19020023176897	0.150122604507121	24516	1	rat	AT1 cells
GOBP	NEGATIVE_REGULATION_OF_LYMPHOCYTE_MIGRATION	1/41	14/15932	0.035445847367328	0.19020023176897	0.150122604507121	24560	1	rat	AT1 cells
GOBP	NEGATIVE_REGULATION_OF_NEUROINFLAMMATORY_RESPONSE	1/41	14/15932	0.035445847367328	0.19020023176897	0.150122604507121	24560	1	rat	AT1 cells
GOBP	OPSONIZATION	1/41	14/15932	0.035445847367328	0.19020023176897	0.150122604507121	360570	1	rat	AT1 cells
GOBP	PHOSPHOLIPID_HOMEOSTASIS	1/41	14/15932	0.035445847367328	0.19020023176897	0.150122604507121	313210	1	rat	AT1 cells
GOBP	POSITIVE_REGULATION_OF_EXTRINSIC_APOPTOTIC_SIGNALING_PATHWAY_VIA_DEATH_DOMAIN_RECEPTORS	1/41	14/15932	0.035445847367328	0.19020023176897	0.150122604507121	25389	1	rat	AT1 cells
GOBP	PROTEIN_NITROSYLATION	1/41	14/15932	0.035445847367328	0.19020023176897	0.150122604507121	24907	1	rat	AT1 cells
GOBP	REGULATION_OF_CELL_PROLIFERATION_INVOLVED_IN_KIDNEY_DEVELOPMENT	1/41	14/15932	0.035445847367328	0.19020023176897	0.150122604507121	24330	1	rat	AT1 cells
GOBP	SERINE_PHOSPHORYLATION_OF_STAT_PROTEIN	1/41	14/15932	0.035445847367328	0.19020023176897	0.150122604507121	24716	1	rat	AT1 cells
GOMF	MAP_KINASE_TYROSINE_SERINE_THREONINE_PHOSPHATASE_ACTIVITY	1/41	14/15932	0.035445847367328	0.19020023176897	0.150122604507121	114856	1	rat	AT1 cells
GOMF	TRANSMEMBRANE_RECEPTOR_PROTEIN_TYROSINE_KINASE_ADAPTOR_ACTIVITY	1/41	14/15932	0.035445847367328	0.19020023176897	0.150122604507121	25513	1	rat	AT1 cells
GOBP	DEVELOPMENTAL_MATURATION	3/41	282/15932	0.0356823258624735	0.19020023176897	0.150122604507121	353227/65196/24716	3	rat	AT1 cells
GOBP	NEGATIVE_REGULATION_OF_ESTABLISHMENT_OF_PROTEIN_LOCALIZATION	2/41	116/15932	0.0358361630557027	0.19020023176897	0.150122604507121	24560/64194	2	rat	AT1 cells
GOBP	NEGATIVE_REGULATION_OF_PROTEIN_MODIFICATION_PROCESS	4/41	488/15932	0.0360612134491799	0.19020023176897	0.150122604507121	114856/24471/24516/24907	4	rat	AT1 cells
GOBP	CELL_CHEMOTAXIS	3/41	284/15932	0.0363222545256486	0.19020023176897	0.150122604507121	25350/114856/24471	3	rat	AT1 cells
GOBP	BONE_MINERALIZATION	2/41	118/15932	0.0369693056793262	0.19020023176897	0.150122604507121	25644/303554	2	rat	AT1 cells
GOMF	UBIQUITIN_LIKE_PROTEIN_BINDING	2/41	118/15932	0.0369693056793262	0.19020023176897	0.150122604507121	24471/303554	2	rat	AT1 cells
GOBP	ALDEHYDE_BIOSYNTHETIC_PROCESS	1/41	15/15932	0.0379302499466685	0.19020023176897	0.150122604507121	25644	1	rat	AT1 cells
GOBP	COPII_COATED_VESICLE_CARGO_LOADING	1/41	15/15932	0.0379302499466685	0.19020023176897	0.150122604507121	64194	1	rat	AT1 cells
GOBP	ENTERIC_NERVOUS_SYSTEM_DEVELOPMENT	1/41	15/15932	0.0379302499466685	0.19020023176897	0.150122604507121	24716	1	rat	AT1 cells
GOBP	ESTROUS_CYCLE	1/41	15/15932	0.0379302499466685	0.19020023176897	0.150122604507121	24330	1	rat	AT1 cells
GOBP	LOCOMOTOR_RHYTHM	1/41	15/15932	0.0379302499466685	0.19020023176897	0.150122604507121	24330	1	rat	AT1 cells
GOBP	MITOCHONDRIAL_DNA_METABOLIC_PROCESS	1/41	15/15932	0.0379302499466685	0.19020023176897	0.150122604507121	303612	1	rat	AT1 cells
GOBP	MITOCHONDRIAL_DNA_REPLICATION	1/41	15/15932	0.0379302499466685	0.19020023176897	0.150122604507121	303612	1	rat	AT1 cells
GOBP	NEGATIVE_REGULATION_OF_FATTY_ACID_BIOSYNTHETIC_PROCESS	1/41	15/15932	0.0379302499466685	0.19020023176897	0.150122604507121	64194	1	rat	AT1 cells
GOBP	NEURON_CELL_CELL_ADHESION	1/41	15/15932	0.0379302499466685	0.19020023176897	0.150122604507121	24716	1	rat	AT1 cells
GOBP	POSITIVE_REGULATION_OF_CYTOPLASMIC_TRANSLATION	1/41	15/15932	0.0379302499466685	0.19020023176897	0.150122604507121	171350	1	rat	AT1 cells
GOBP	POSITIVE_REGULATION_OF_ENDOTHELIAL_CELL_CHEMOTAXIS	1/41	15/15932	0.0379302499466685	0.19020023176897	0.150122604507121	24471	1	rat	AT1 cells
GOBP	POSITIVE_REGULATION_OF_HOMOTYPIC_CELL_CELL_ADHESION	1/41	15/15932	0.0379302499466685	0.19020023176897	0.150122604507121	116479	1	rat	AT1 cells
GOBP	POSITIVE_REGULATION_OF_NUCLEAR_TRANSCRIBED_MRNA_CATABOLIC_PROCESS_DEADENYLATION_DEPENDENT_DECAY	1/41	15/15932	0.0379302499466685	0.19020023176897	0.150122604507121	171350	1	rat	AT1 cells
GOCC	LAMELLAR_BODY	1/41	15/15932	0.0379302499466685	0.19020023176897	0.150122604507121	50683	1	rat	AT1 cells
GOMF	INSULIN_LIKE_GROWTH_FACTOR_RECEPTOR_BINDING	1/41	15/15932	0.0379302499466685	0.19020023176897	0.150122604507121	25513	1	rat	AT1 cells
GOBP	POSITIVE_REGULATION_OF_MRNA_METABOLIC_PROCESS	2/41	121/15932	0.0386947968558401	0.19020023176897	0.150122604507121	171350/29619	2	rat	AT1 cells
GOBP	NUCLEAR_TRANSCRIBED_MRNA_CATABOLIC_PROCESS	2/41	122/15932	0.0392767526177898	0.19020023176897	0.150122604507121	171350/29619	2	rat	AT1 cells
GOMF	NUCLEOTIDYLTRANSFERASE_ACTIVITY	2/41	122/15932	0.0392767526177898	0.19020023176897	0.150122604507121	303612/363633	2	rat	AT1 cells
GOBP	REGULATION_OF_PEPTIDYL_SERINE_PHOSPHORYLATION	2/41	123/15932	0.0398620705028235	0.19020023176897	0.150122604507121	24716/24907	2	rat	AT1 cells
GOBP	RHYTHMIC_PROCESS	3/41	296/15932	0.0402866555261691	0.19020023176897	0.150122604507121	25628/24330/24518	3	rat	AT1 cells
GOBP	CELLULAR_RESPONSE_TO_STEROL_DEPLETION	1/41	16/15932	0.0404084091319536	0.19020023176897	0.150122604507121	64194	1	rat	AT1 cells
GOBP	GANGLIOSIDE_BIOSYNTHETIC_PROCESS	1/41	16/15932	0.0404084091319536	0.19020023176897	0.150122604507121	65196	1	rat	AT1 cells
GOBP	GLOMERULAR_MESANGIUM_DEVELOPMENT	1/41	16/15932	0.0404084091319536	0.19020023176897	0.150122604507121	24330	1	rat	AT1 cells
GOBP	NEGATIVE_REGULATION_OF_MEIOTIC_CELL_CYCLE	1/41	16/15932	0.0404084091319536	0.19020023176897	0.150122604507121	114856	1	rat	AT1 cells
GOBP	PEPTIDYL_THREONINE_DEPHOSPHORYLATION	1/41	16/15932	0.0404084091319536	0.19020023176897	0.150122604507121	114856	1	rat	AT1 cells
GOBP	POSITIVE_REGULATION_OF_MYOBLAST_FUSION	1/41	16/15932	0.0404084091319536	0.19020023176897	0.150122604507121	338418	1	rat	AT1 cells
GOBP	POSITIVE_REGULATION_OF_SODIUM_ION_TRANSMEMBRANE_TRANSPORTER_ACTIVITY	1/41	16/15932	0.0404084091319536	0.19020023176897	0.150122604507121	24907	1	rat	AT1 cells
GOCC	COSTAMERE	1/41	16/15932	0.0404084091319536	0.19020023176897	0.150122604507121	24907	1	rat	AT1 cells
GOMF	1_PHOSPHATIDYLINOSITOL_3_KINASE_REGULATOR_ACTIVITY	1/41	16/15932	0.0404084091319536	0.19020023176897	0.150122604507121	25513	1	rat	AT1 cells
GOMF	FLOPPASE_ACTIVITY	1/41	16/15932	0.0404084091319536	0.19020023176897	0.150122604507121	313210	1	rat	AT1 cells
GOBP	COGNITION	3/41	298/15932	0.0409680962694059	0.19020023176897	0.150122604507121	25049/29619/314322	3	rat	AT1 cells
GOBP	RESPONSE_TO_LIGHT_STIMULUS	3/41	298/15932	0.0409680962694059	0.19020023176897	0.150122604507121	25513/24518/314322	3	rat	AT1 cells
GOBP	POSITIVE_REGULATION_OF_APOPTOTIC_SIGNALING_PATHWAY	2/41	125/15932	0.041042711836839	0.19020023176897	0.150122604507121	24716/25389	2	rat	AT1 cells
GOBP	VESICLE_ORGANIZATION	3/41	299/15932	0.0413110247599889	0.19020023176897	0.150122604507121	360570/64194/313210	3	rat	AT1 cells
GOBP	CELLULAR_HORMONE_METABOLIC_PROCESS	2/41	126/15932	0.0416379950761124	0.19020023176897	0.150122604507121	25644/24330	2	rat	AT1 cells
GOBP	POSITIVE_REGULATION_OF_PROTEIN_SECRETION	2/41	126/15932	0.0416379950761124	0.19020023176897	0.150122604507121	25644/360570	2	rat	AT1 cells
GOBP	ENDOTHELIUM_DEVELOPMENT	2/41	127/15932	0.0422365600185578	0.19020023176897	0.150122604507121	116479/25644	2	rat	AT1 cells
GOBP	POSITIVE_REGULATION_OF_ESTABLISHMENT_OF_PROTEIN_LOCALIZATION	3/41	303/15932	0.0426974244053664	0.19020023176897	0.150122604507121	25644/360570/25513	3	rat	AT1 cells
GOBP	CHEMICAL_HOMEOSTASIS_WITHIN_A_TISSUE	1/41	17/15932	0.042880340221775	0.19020023176897	0.150122604507121	25350	1	rat	AT1 cells
GOBP	CORTICOSTEROID_HORMONE_SECRETION	1/41	17/15932	0.042880340221775	0.19020023176897	0.150122604507121	25644	1	rat	AT1 cells
GOBP	CRANIOFACIAL_SUTURE_MORPHOGENESIS	1/41	17/15932	0.042880340221775	0.19020023176897	0.150122604507121	64194	1	rat	AT1 cells
GOBP	DENTATE_GYRUS_DEVELOPMENT	1/41	17/15932	0.042880340221775	0.19020023176897	0.150122604507121	29619	1	rat	AT1 cells
GOBP	OSTEOBLAST_DEVELOPMENT	1/41	17/15932	0.042880340221775	0.19020023176897	0.150122604507121	24518	1	rat	AT1 cells
GOBP	POSITIVE_REGULATION_BY_HOST_OF_VIRAL_TRANSCRIPTION	1/41	17/15932	0.042880340221775	0.19020023176897	0.150122604507121	24516	1	rat	AT1 cells
GOBP	POSITIVE_REGULATION_OF_CIRCADIAN_RHYTHM	1/41	17/15932	0.042880340221775	0.19020023176897	0.150122604507121	25628	1	rat	AT1 cells
GOBP	POSITIVE_REGULATION_OF_VASCULAR_PERMEABILITY	1/41	17/15932	0.042880340221775	0.19020023176897	0.150122604507121	25644	1	rat	AT1 cells
GOBP	PROGESTERONE_METABOLIC_PROCESS	1/41	17/15932	0.042880340221775	0.19020023176897	0.150122604507121	24330	1	rat	AT1 cells
GOBP	REGULATION_OF_CELL_MATURATION	1/41	17/15932	0.042880340221775	0.19020023176897	0.150122604507121	24716	1	rat	AT1 cells
GOBP	REGULATION_OF_MITOTIC_CELL_CYCLE_SPINDLE_ASSEMBLY_CHECKPOINT	1/41	17/15932	0.042880340221775	0.19020023176897	0.150122604507121	114856	1	rat	AT1 cells
GOBP	REVERSE_CHOLESTEROL_TRANSPORT	1/41	17/15932	0.042880340221775	0.19020023176897	0.150122604507121	313210	1	rat	AT1 cells
GOCC	DYSTROPHIN_ASSOCIATED_GLYCOPROTEIN_COMPLEX	1/41	17/15932	0.042880340221775	0.19020023176897	0.150122604507121	24907	1	rat	AT1 cells
GOMF	APOLIPOPROTEIN_BINDING	1/41	17/15932	0.042880340221775	0.19020023176897	0.150122604507121	313210	1	rat	AT1 cells
GOMF	CAMP_RESPONSE_ELEMENT_BINDING	1/41	17/15932	0.042880340221775	0.19020023176897	0.150122604507121	24516	1	rat	AT1 cells
GOBP	ENDOCRINE_SYSTEM_DEVELOPMENT	2/41	129/15932	0.0434434554371596	0.19020023176897	0.150122604507121	25644/25628	2	rat	AT1 cells
GOBP	PLATELET_ACTIVATION	2/41	129/15932	0.0434434554371596	0.19020023176897	0.150122604507121	116479/24471	2	rat	AT1 cells
GOBP	REGULATION_OF_FAT_CELL_DIFFERENTIATION	2/41	130/15932	0.0440517463158907	0.19020023176897	0.150122604507121	353227/64194	2	rat	AT1 cells
GOBP	RESPONSE_TO_PURINE_CONTAINING_COMPOUND	2/41	132/15932	0.0452779159875142	0.19020023176897	0.150122604507121	314322/100360880	2	rat	AT1 cells
GOBP	ADHESION_OF_SYMBIONT_TO_HOST	1/41	18/15932	0.0453460584781938	0.19020023176897	0.150122604507121	25350	1	rat	AT1 cells
GOBP	ASYMMETRIC_CELL_DIVISION	1/41	18/15932	0.0453460584781938	0.19020023176897	0.150122604507121	353227	1	rat	AT1 cells
GOBP	NEGATIVE_REGULATION_OF_MACROPHAGE_ACTIVATION	1/41	18/15932	0.0453460584781938	0.19020023176897	0.150122604507121	24560	1	rat	AT1 cells
GOBP	POSITIVE_REGULATION_OF_SMAD_PROTEIN_SIGNAL_TRANSDUCTION	1/41	18/15932	0.0453460584781938	0.19020023176897	0.150122604507121	25644	1	rat	AT1 cells
GOBP	PROTEIN_O_LINKED_MANNOSYLATION	1/41	18/15932	0.0453460584781938	0.19020023176897	0.150122604507121	299762	1	rat	AT1 cells
GOBP	REGULATION_OF_ENDOTHELIAL_CELL_DEVELOPMENT	1/41	18/15932	0.0453460584781938	0.19020023176897	0.150122604507121	116479	1	rat	AT1 cells
GOBP	REGULATION_OF_STEROID_HORMONE_SECRETION	1/41	18/15932	0.0453460584781938	0.19020023176897	0.150122604507121	25644	1	rat	AT1 cells
GOBP	RESPONSE_TO_MAGNESIUM_ION	1/41	18/15932	0.0453460584781938	0.19020023176897	0.150122604507121	25644	1	rat	AT1 cells
GOBP	RESPONSE_TO_STEROL_DEPLETION	1/41	18/15932	0.0453460584781938	0.19020023176897	0.150122604507121	64194	1	rat	AT1 cells
GOBP	URETER_DEVELOPMENT	1/41	18/15932	0.0453460584781938	0.19020023176897	0.150122604507121	24716	1	rat	AT1 cells
GOCC	FILOPODIUM_MEMBRANE	1/41	18/15932	0.0453460584781938	0.19020023176897	0.150122604507121	24907	1	rat	AT1 cells
GOMF	PHOSPHATIDYLCHOLINE_TRANSPORTER_ACTIVITY	1/41	18/15932	0.0453460584781938	0.19020023176897	0.150122604507121	313210	1	rat	AT1 cells
GOMF	SPHINGOLIPID_TRANSPORTER_ACTIVITY	1/41	18/15932	0.0453460584781938	0.19020023176897	0.150122604507121	313210	1	rat	AT1 cells
GOBP	NEGATIVE_REGULATION_OF_LOCOMOTION	3/41	312/15932	0.0459023013798327	0.19020023176897	0.150122604507121	24560/25628/114856	3	rat	AT1 cells
GOBP	RHO_PROTEIN_SIGNAL_TRANSDUCTION	2/41	135/15932	0.047140847268559	0.19020023176897	0.150122604507121	116479/313210	2	rat	AT1 cells
GOBP	MAINTENANCE_OF_LOCATION	3/41	317/15932	0.0477335756075469	0.19020023176897	0.150122604507121	64194/24907/313210	3	rat	AT1 cells
GOBP	ALCOHOL_BIOSYNTHETIC_PROCESS	2/41	136/15932	0.0477680605568766	0.19020023176897	0.150122604507121	25644/64194	2	rat	AT1 cells
GOBP	CELLULAR_RESPONSE_TO_LOW_DENSITY_LIPOPROTEIN_PARTICLE_STIMULUS	1/41	19/15932	0.0478055791268301	0.19020023176897	0.150122604507121	313210	1	rat	AT1 cells
GOBP	PEPTIDYL_SERINE_DEPHOSPHORYLATION	1/41	19/15932	0.0478055791268301	0.19020023176897	0.150122604507121	114856	1	rat	AT1 cells
GOBP	POSITIVE_REGULATION_OF_CREB_TRANSCRIPTION_FACTOR_ACTIVITY	1/41	19/15932	0.0478055791268301	0.19020023176897	0.150122604507121	24560	1	rat	AT1 cells
GOBP	TROPHECTODERMAL_CELL_DIFFERENTIATION	1/41	19/15932	0.0478055791268301	0.19020023176897	0.150122604507121	24517	1	rat	AT1 cells
GOCC	DNA_POLYMERASE_COMPLEX	1/41	19/15932	0.0478055791268301	0.19020023176897	0.150122604507121	303612	1	rat	AT1 cells
GOMF	MAP_KINASE_PHOSPHATASE_ACTIVITY	1/41	19/15932	0.0478055791268301	0.19020023176897	0.150122604507121	114856	1	rat	AT1 cells
GOMF	PHOSPHATIDYLINOSITOL_3_KINASE_REGULATOR_ACTIVITY	1/41	19/15932	0.0478055791268301	0.19020023176897	0.150122604507121	25513	1	rat	AT1 cells
GOBP	REGULATION_OF_LIPID_METABOLIC_PROCESS	3/41	320/15932	0.0488496314060696	0.19020023176897	0.150122604507121	25644/24330/64194	3	rat	AT1 cells
GOBP	NEGATIVE_REGULATION_OF_NEURON_APOPTOTIC_PROCESS	2/41	138/15932	0.0490317259024581	0.19020023176897	0.150122604507121	24516/29619	2	rat	AT1 cells
GOBP	REGULATION_OF_LIPID_TRANSPORT	2/41	138/15932	0.0490317259024581	0.19020023176897	0.150122604507121	25644/313210	2	rat	AT1 cells
GOCC	I_BAND	2/41	138/15932	0.0490317259024581	0.19020023176897	0.150122604507121	24471/24907	2	rat	AT1 cells
GOBP	REGULATION_OF_SMALL_MOLECULE_METABOLIC_PROCESS	3/41	321/15932	0.0492245206594936	0.19020023176897	0.150122604507121	25644/24330/64194	3	rat	AT1 cells
GOBP	SECONDARY_ALCOHOL_METABOLIC_PROCESS	2/41	139/15932	0.0496681397114326	0.19020023176897	0.150122604507121	64194/313210	2	rat	AT1 cells
GOBP	RESPONSE_TO_STEROID_HORMONE	3/41	323/15932	0.0499785936228232	0.19020023176897	0.150122604507121	25644/314322/100360880	3	rat	AT1 cells
GOCC	CYTOSOLIC_RIBOSOME	24/365	95/16753	2.95201600577418e-19	1.14508700863981e-15	1.03507003318251e-15	66481/27367/19899/19933/19944/76808/26451/27207/67248/65019/269261/16898/20005/20091/67427/20115/20102/67097/11837/19943/66480/20090/16785/270106	24	mouse	AT1 cells
GOBP	CYTOPLASMIC_TRANSLATION	25/365	143/16753	6.44450950429367e-16	1.24991261835776e-12	1.12982427151591e-12	66481/27367/19899/19933/19944/76808/26451/27207/67248/65019/269261/16898/20005/68028/20091/67427/20115/20102/67097/11837/19943/66480/20090/16785/270106	25	mouse	AT1 cells
GOMF	STRUCTURAL_CONSTITUENT_OF_RIBOSOME	25/365	154/16753	3.91288183055962e-15	4.70909572790649e-12	4.25665808324352e-12	66481/27367/19899/19933/19944/76808/26451/27207/67248/65019/269261/16898/20005/68028/20091/67427/20115/20102/67097/11837/19943/66480/20090/16785/270106	25	mouse	AT1 cells
GOCC	RIBOSOME	28/365	201/16753	4.85598940748285e-15	4.70909572790649e-12	4.25665808324352e-12	14694/66481/68135/27367/19899/19933/19944/76808/26451/27207/218490/67248/65019/269261/16898/20005/68028/20091/67427/20115/20102/67097/11837/19943/66480/20090/16785/270106	28	mouse	AT1 cells
GOCC	RIBOSOMAL_SUBUNIT	25/365	171/16753	4.7516693957174e-14	3.68634511719756e-11	3.33217068571256e-11	14694/66481/27367/19899/19933/19944/76808/26451/27207/67248/65019/269261/16898/20005/20091/67427/20115/20102/67097/11837/19943/66480/20090/16785/270106	25	mouse	AT1 cells
GOCC	CYTOSOLIC_LARGE_RIBOSOMAL_SUBUNIT	14/365	54/16753	6.24712451969129e-12	4.03876600198042e-09	3.65073189036696e-09	27367/19899/19933/19944/76808/26451/67248/65019/269261/20005/11837/19943/66480/270106	14	mouse	AT1 cells
GOCC	CELL_SUBSTRATE_JUNCTION	34/365	428/16753	7.75624296055512e-11	4.29806663485619e-08	3.88511959422693e-08	244895/71302/18103/50768/210126/29815/20971/14083/57265/16202/27367/19899/27207/14828/19047/239027/65019/269261/16898/20005/11848/20091/20115/20102/67097/18186/11837/15481/20090/268373/15894/11465/19035/14693	34	mouse	AT1 cells
GOCC	CYTOSOLIC_SMALL_RIBOSOMAL_SUBUNIT	10/365	40/16753	1.00974784354643e-08	4.89601485639575e-06	4.42561850901731e-06	66481/27207/16898/20091/67427/20115/20102/67097/20090/16785	10	mouse	AT1 cells
GOCC	LARGE_RIBOSOMAL_SUBUNIT	14/365	108/16753	9.27864468327788e-08	3.99909585849277e-05	3.61487315087703e-05	27367/19899/19933/19944/76808/26451/67248/65019/269261/20005/11837/19943/66480/270106	14	mouse	AT1 cells
GOBP	NEGATIVE_REGULATION_OF_INTRACELLULAR_SIGNAL_TRANSDUCTION	31/365	493/16753	1.3185429187502e-07	5.11462798183202e-05	4.62322785511254e-05	11350/13856/382985/109815/14013/170799/109042/50768/68082/216831/12048/269016/68077/330177/229603/238871/14694/56637/101543/15502/22334/11848/21859/22210/17210/22070/19053/268373/67184/19252/24063	31	mouse	AT1 cells
GOBP	NEGATIVE_REGULATION_OF_PROTEIN_MODIFICATION_PROCESS	31/365	496/16753	1.50843233280984e-07	5.31928092633579e-05	4.80821827807615e-05	11350/14682/66867/66915/320365/66914/68045/68082/269016/228852/52662/110854/238871/14694/16468/20404/102141/56637/12579/15502/56086/56334/65019/67427/20115/22210/16476/20677/268373/19252/24063	31	mouse	AT1 cells
GOCC	SMALL_RIBOSOMAL_SUBUNIT	11/365	66/16753	1.6604421049133e-07	5.36737910413225e-05	4.85169530830369e-05	14694/66481/27207/16898/20091/67427/20115/20102/67097/20090/16785	11	mouse	AT1 cells
GOBP	REGULATION_OF_UBIQUITIN_DEPENDENT_PROTEIN_CATABOLIC_PROCESS	16/365	166/16753	7.199167110486e-07	0.000214812070935194	0.000194173487004282	67673/14198/237353/269016/106042/68077/23806/12995/14694/14083/56637/68135/65019/20115/56424/170930	16	mouse	AT1 cells
GOBP	REGULATION_OF_PROTEIN_MODIFICATION_BY_SMALL_PROTEIN_CONJUGATION_OR_REMOVAL	19/365	241/16753	1.47168553267428e-06	0.000407762012945967	0.000368585301453988	11350/66867/66915/66914/20892/269016/106042/68077/15502/14828/22196/65019/16898/67427/20115/56424/20677/268373/77891	19	mouse	AT1 cells
GOBP	REGULATION_OF_CELL_MATRIX_ADHESION	13/365	118/16753	1.78075430933367e-06	0.000460503064393688	0.000416259130132664	11350/244895/77569/192197/50768/22288/20971/14083/56637/20349/11848/18186/11465	13	mouse	AT1 cells
GOBP	REGULATION_OF_CELL_SUBSTRATE_JUNCTION_ORGANIZATION	10/365	68/16753	2.01411944595078e-06	0.000488298083177692	0.00044138367595145	11350/244895/77569/192197/50768/20971/14083/11848/18186/11465	10	mouse	AT1 cells
GOBP	EPITHELIAL_TUBE_MORPHOGENESIS	22/365	324/16753	2.6819849147532e-06	0.000611965852019274	0.000553169767866433	11350/14183/27428/243362/50768/14042/106042/20971/20349/57265/16202/21869/56334/11848/19045/20115/18186/16372/13036/20677/16371/24063	22	mouse	AT1 cells
GOCC	POLYSOMAL_RIBOSOME	7/365	30/16753	2.90713068970857e-06	0.000626486663632196	0.000566295457743815	66481/68135/19899/76808/218490/67248/20090	7	mouse	AT1 cells
GOBP	REGULATION_OF_APOPTOTIC_SIGNALING_PATHWAY	23/365	353/16753	3.18717976248854e-06	0.000650687910457529	0.000588171511847608	13051/13856/382985/109815/170799/80707/12048/12995/14694/14084/56637/15502/22334/19045/20115/21859/18186/17210/13036/22070/268373/67184/15894	23	mouse	AT1 cells
GOBP	ENDOTHELIUM_DEVELOPMENT	13/365	127/16753	4.08212870199288e-06	0.000791728861751519	0.000715661616123067	243362/17356/622434/228852/238871/21873/19324/56086/11848/18186/15901/15894/12739	13	mouse	AT1 cells
GOBP	NEGATIVE_REGULATION_OF_PROTEIN_MODIFICATION_BY_SMALL_PROTEIN_CONJUGATION_OR_REMOVAL	11/365	94/16753	6.19299140000168e-06	0.00114393398288603	0.00103402778713813	11350/66867/66915/66914/269016/15502/65019/67427/20115/20677/268373	11	mouse	AT1 cells
GOMF	RRNA_BINDING	9/365	63/16753	8.40395189852805e-06	0.00148176951883592	0.00133940496526301	19285/68077/27367/27207/65019/269261/20005/20102/11837	9	mouse	AT1 cells
GOBP	NEGATIVE_REGULATION_OF_INTRINSIC_APOPTOTIC_SIGNALING_PATHWAY	11/365	98/16753	9.29970994172021e-06	0.00156841629843186	0.00141772694809474	13856/382985/109815/170799/12048/15502/22334/17210/22070/268373/67184	11	mouse	AT1 cells
GOBP	FOCAL_ADHESION_ASSEMBLY	10/365	83/16753	1.26136405320441e-05	0.00203064311002407	0.00183554421228753	11350/244895/77569/192197/50768/20971/14083/11848/18186/11465	10	mouse	AT1 cells
GOBP	POSITIVE_REGULATION_OF_PROTEIN_CATABOLIC_PROCESS	17/365	231/16753	1.30874137021402e-05	0.00203064311002407	0.00183554421228753	67673/83814/66914/237353/269016/106042/68077/23806/12995/14694/14083/14084/56637/56424/18245/67184/170930	17	mouse	AT1 cells
GOCC	CELL_CORTEX	20/365	309/16753	1.54616437358777e-05	0.00224118310756193	0.00202585607557259	14183/72823/27428/320365/20336/18760/109299/75739/50768/22288/75547/338367/17921/14083/69288/13385/238988/56431/11848/13627	20	mouse	AT1 cells
GOBP	REGULATION_OF_PROTEIN_CATABOLIC_PROCESS	23/365	389/16753	1.55998824192245e-05	0.00224118310756193	0.00202585607557259	67673/83814/66914/14198/237353/269016/106042/68077/23806/12995/14694/14083/14084/56637/68135/65019/20115/21859/56424/18245/13627/67184/170930	23	mouse	AT1 cells
GOBP	SUBSTRATE_ADHESION_DEPENDENT_CELL_SPREADING	11/365	107/16753	2.15995554399372e-05	0.00299230984112559	0.00270481651016658	11350/68732/244895/226255/57764/14083/22319/19324/16202/11848/18186	11	mouse	AT1 cells
GOBP	POSITIVE_REGULATION_OF_UBIQUITIN_DEPENDENT_PROTEIN_CATABOLIC_PROCESS	11/365	109/16753	2.57317276914279e-05	0.00339490758394736	0.00306873371111075	67673/237353/269016/106042/68077/23806/14694/14083/56637/56424/170930	11	mouse	AT1 cells
GOBP	TUBE_FORMATION	13/365	151/16753	2.688121223942e-05	0.00339490758394736	0.00306873371111075	11350/14183/27428/192197/50768/106042/20971/57265/56334/20115/16372/20677/16371	13	mouse	AT1 cells
GOBP	NEGATIVE_REGULATION_OF_APOPTOTIC_SIGNALING_PATHWAY	16/365	220/16753	2.71312542156144e-05	0.00339490758394736	0.00306873371111075	13051/13856/382985/109815/170799/12048/12995/56637/15502/22334/18186/17210/22070/268373/67184/15894	16	mouse	AT1 cells
GOBP	POSITIVE_REGULATION_OF_PROTEASOMAL_UBIQUITIN_DEPENDENT_PROTEIN_CATABOLIC_PROCESS	10/365	92/16753	3.14400020550158e-05	0.00381111774910644	0.00344495548833084	67673/237353/269016/106042/68077/23806/14694/56637/56424/170930	10	mouse	AT1 cells
GOBP	CELL_SUBSTRATE_ADHESION	21/365	355/16753	3.6290253180247e-05	0.00426575430564176	0.00385591174939084	11350/68732/244895/226255/104099/77569/192197/50768/22288/57764/20971/14083/56637/20349/22319/19324/16202/11848/18186/15901/11465	21	mouse	AT1 cells
GOBP	EPITHELIAL_TUBE_FORMATION	12/365	136/16753	4.29002384538871e-05	0.00453985449067027	0.0041036771030034	11350/14183/27428/50768/106042/20971/57265/56334/20115/16372/20677/16371	12	mouse	AT1 cells
GOBP	REGULATION_OF_PROTEASOMAL_UBIQUITIN_DEPENDENT_PROTEIN_CATABOLIC_PROCESS	12/365	136/16753	4.29002384538871e-05	0.00453985449067027	0.0041036771030034	67673/14198/237353/269016/106042/68077/23806/14694/56637/68135/56424/170930	12	mouse	AT1 cells
GOBP	PEPTIDYL_SERINE_DEPHOSPHORYLATION	5/365	19/16753	4.31782247003012e-05	0.00453985449067027	0.0041036771030034	19055/228852/19045/19053/19252	5	mouse	AT1 cells
GOBP	REGULATION_OF_CELLULAR_PROTEIN_CATABOLIC_PROCESS	17/365	254/16753	4.41412076702885e-05	0.00453985449067027	0.0041036771030034	67673/14198/237353/269016/106042/68077/23806/12995/14694/14083/14084/56637/68135/65019/20115/56424/170930	17	mouse	AT1 cells
GOMF	UBIQUITIN_LIKE_PROTEIN_LIGASE_BINDING	19/365	306/16753	4.44739547938825e-05	0.00453985449067027	0.0041036771030034	67673/22033/14198/23806/14084/56637/15502/21454/14828/12461/65019/56338/22210/16476/15481/56424/170930/11465/67443	19	mouse	AT1 cells
GOBP	DENDRITE_MORPHOGENESIS	12/365	138/16753	4.95323571576517e-05	0.00492656444652644	0.00445323297414677	83814/223254/228357/19055/93686/218194/216831/103967/13385/56637/18186/15901	12	mouse	AT1 cells
GOBP	CELL_SUBSTRATE_JUNCTION_ORGANIZATION	10/365	98/16753	5.44078597613997e-05	0.00518321885289349	0.00468522869404437	11350/244895/77569/192197/50768/20971/14083/11848/18186/11465	10	mouse	AT1 cells
GOBP	REGULATION_OF_GTPASE_ACTIVITY	20/365	338/16753	5.53279915761908e-05	0.00518321885289349	0.00468522869404437	380916/19418/71310/19091/17356/192197/216831/29815/232341/622434/76088/70719/14694/14083/56637/170625/239027/56334/76281/24063	20	mouse	AT1 cells
GOBP	REGULATION_OF_CELL_SUBSTRATE_ADHESION	15/365	209/16753	5.61214724984601e-05	0.00518321885289349	0.00468522869404437	11350/68732/244895/77569/192197/50768/22288/20971/14083/56637/20349/16202/11848/18186/11465	15	mouse	AT1 cells
GOBP	REGULATION_OF_INTRINSIC_APOPTOTIC_SIGNALING_PATHWAY	13/365	163/16753	5.98257218018415e-05	0.00539683662486844	0.00487832262721993	13856/382985/109815/170799/12048/14694/15502/22334/20115/17210/22070/268373/67184	13	mouse	AT1 cells
GOCC	POLYSOME	8/365	63/16753	6.40226599476565e-05	0.00564417949856726	0.00510190144224028	66481/68135/19899/76808/218490/67248/20102/20090	8	mouse	AT1 cells
GOCC	CYTOPLASMIC_SIDE_OF_MEMBRANE	14/365	190/16753	7.44990448054789e-05	0.00642181766223228	0.00580482615782574	14682/22033/223254/19055/14083/546134/13385/170625/15502/11848/14683/20090/13627/14693	14	mouse	AT1 cells
GOBP	SMALL_GTPASE_MEDIATED_SIGNAL_TRANSDUCTION	25/365	491/16753	7.98096935789405e-05	0.00673003916071109	0.00608343453801947	11350/13856/71302/243362/19418/75083/270160/18760/74055/50768/75547/216831/29815/76088/227801/70719/69288/56289/239027/11848/18186/16476/19053/76281/24063	25	mouse	AT1 cells
GOBP	CELL_CELL_SIGNALING_BY_WNT	23/365	434/16753	8.495926590538e-05	0.007011850903127	0.00633817054268356	11350/14183/207181/14682/64929/228357/328949/243548/80707/14773/14042/232341/106042/12995/14694/56637/57265/16202/11848/19045/22210/20677/76281	23	mouse	AT1 cells
GOCC	APICAL_JUNCTION_COMPLEX	12/365	147/16753	9.15456813587875e-05	0.00739803537480702	0.00668725141680091	58998/99470/12695/72823/27428/75739/21873/14924/17075/11848/11465/12739	12	mouse	AT1 cells
GOBP	RESPONSE_TO_TRANSFORMING_GROWTH_FACTOR_BETA	16/365	247/16753	0.000108211771180464	0.00848817441525219	0.00767265273936719	11350/13051/14183/80707/20678/107765/52662/14083/102141/12579/14828/21869/16476/15901/56424/24063	16	mouse	AT1 cells
GOBP	MORPHOGENESIS_OF_EMBRYONIC_EPITHELIUM	12/365	150/16753	0.000111106061786872	0.00848817441525219	0.00767265273936719	11350/14183/27428/50768/106042/20971/57265/56334/20115/16372/20677/16371	12	mouse	AT1 cells
GOBP	NEGATIVE_REGULATION_OF_STRESS_ACTIVATED_PROTEIN_KINASE_SIGNALING_CASCADE	7/365	51/16753	0.000111600127656061	0.00848817441525219	0.00767265273936719	14013/68082/269016/330177/15502/268373/19252	7	mouse	AT1 cells
GOBP	ENDOTHELIAL_CELL_DEVELOPMENT	8/365	69/16753	0.000123406599945999	0.00920565771520253	0.00832120211376769	17356/622434/228852/238871/21873/19324/15894/12739	8	mouse	AT1 cells
GOBP	POSITIVE_REGULATION_OF_PROTEOLYSIS	20/365	362/16753	0.000141059200335937	0.0102825265180593	0.00929460816858812	67673/75083/50768/237353/269016/106042/68077/23806/12828/14694/14083/12070/56637/13033/11848/13036/56424/67184/170930/12739	20	mouse	AT1 cells
GOBP	ESTABLISHMENT_OF_ENDOTHELIAL_BARRIER	7/365	53/16753	0.000143144220669039	0.0102825265180593	0.00929460816858812	17356/228852/238871/21873/19324/15894/12739	7	mouse	AT1 cells
GOBP	DENDRITE_DEVELOPMENT	15/365	229/16753	0.000156327555594454	0.010967427424074	0.00991370558054583	11350/83814/223254/19091/228357/19055/93686/218194/216831/103967/13385/56637/11848/18186/15901	15	mouse	AT1 cells
GOBP	EMBRYO_IMPLANTATION	7/365	54/16753	0.000161426038999913	0.010967427424074	0.00991370558054583	22287/13856/21679/19944/15081/14228/15078	7	mouse	AT1 cells
GOBP	REGULATION_OF_UBIQUITIN_PROTEIN_TRANSFERASE_ACTIVITY	7/365	54/16753	0.000161426038999913	0.010967427424074	0.00991370558054583	11350/65019/16898/67427/20115/56424/77891	7	mouse	AT1 cells
GOBP	CELL_MATRIX_ADHESION	15/365	230/16753	0.000163988345087984	0.010967427424074	0.00991370558054583	11350/244895/104099/77569/192197/50768/22288/20971/14083/56637/20349/16202/11848/18186/11465	15	mouse	AT1 cells
GOBP	POSITIVE_REGULATION_OF_PROTEOLYSIS_INVOLVED_IN_CELLULAR_PROTEIN_CATABOLIC_PROCESS	11/365	134/16753	0.000169977850003393	0.0110656926552546	0.0100025297444141	67673/237353/269016/106042/68077/23806/14694/14083/56637/56424/170930	11	mouse	AT1 cells
GOBP	POSITIVE_REGULATION_OF_CELLULAR_PROTEIN_CATABOLIC_PROCESS	12/365	157/16753	0.000171163072780427	0.0110656926552546	0.0100025297444141	67673/237353/269016/106042/68077/23806/14694/14083/14084/56637/56424/170930	12	mouse	AT1 cells
GOBP	RAS_PROTEIN_SIGNAL_TRANSDUCTION	19/365	341/16753	0.000185056041599861	0.0115783642153787	0.0104659451571693	11350/13856/243362/19418/75083/270160/18760/74055/50768/75547/216831/227801/56289/11848/18186/16476/19053/76281/24063	19	mouse	AT1 cells
GOBP	PROTEIN_LOCALIZATION_TO_NUCLEOPLASM	4/365	14/16753	0.000186606739724918	0.0115783642153787	0.0104659451571693	68077/21376/21454/12461	4	mouse	AT1 cells
GOBP	INTRINSIC_APOPTOTIC_SIGNALING_PATHWAY	17/365	286/16753	0.000188047678672045	0.0115783642153787	0.0104659451571693	11350/13856/382985/109815/80795/170799/80707/14198/12048/14694/15502/22334/20115/17210/22070/268373/67184	17	mouse	AT1 cells
GOBP	NEGATIVE_REGULATION_OF_LOCOMOTION	18/365	315/16753	0.000199854317080871	0.0119266907070261	0.0107808053473098	13051/380916/19274/243362/19091/328949/17356/242608/77569/50768/52662/20349/54608/21869/11848/18186/19252/12739	18	mouse	AT1 cells
GOCC	GLUTAMATERGIC_SYNAPSE	18/365	315/16753	0.000199854317080871	0.0119266907070261	0.0107808053473098	70729/224997/223254/27204/14807/19055/216831/103967/20404/13385/56637/238988/19047/239027/11848/19045/18186/15481	18	mouse	AT1 cells
GOBP	REGULATION_OF_WNT_SIGNALING_PATHWAY	18/365	318/16753	0.000224489629156208	0.0131110286435047	0.0118513551814803	11350/14183/207181/14682/64929/228357/328949/80707/232341/106042/12995/14694/56637/16202/19045/22210/20677/76281	18	mouse	AT1 cells
GOBP	REGULATION_OF_ACTOMYOSIN_STRUCTURE_ORGANIZATION	9/365	95/16753	0.000226460149294873	0.0131110286435047	0.0118513551814803	11350/68732/77569/50768/75547/20971/11848/18186/11465	9	mouse	AT1 cells
GOBP	UROGENITAL_SYSTEM_DEVELOPMENT	19/365	351/16753	0.000267000231747186	0.0151322248637934	0.0136783601365777	14183/382985/228357/74055/14042/18027/20971/12828/16202/14228/17075/11848/18186/15903/16372/13036/20677/16371/24063	19	mouse	AT1 cells
GOBP	REGULATION_OF_PROTEIN_STABILITY	17/365	295/16753	0.000270810177736803	0.0151322248637934	0.0136783601365777	83814/14682/18760/68077/21376/21454/12461/65019/67693/11931/20115/22210/13036/15481/56424/20677/19035	17	mouse	AT1 cells
GOBP	PROTEASOME_MEDIATED_UBIQUITIN_DEPENDENT_PROTEIN_CATABOLIC_PROCESS	21/365	410/16753	0.000273074436830507	0.0151322248637934	0.0136783601365777	78913/67673/83814/109815/448987/14198/237353/269016/106042/68077/23806/14694/14084/56637/68135/14828/22210/19053/56424/170930/77891	21	mouse	AT1 cells
GOBP	NEGATIVE_REGULATION_OF_PHOSPHORUS_METABOLIC_PROCESS	21/365	413/16753	0.000301071483055968	0.0164486800390718	0.014868333729569	11350/14682/68045/68082/228852/52662/110854/238871/14694/20404/102141/56637/12579/56455/15502/56334/22210/16476/268373/19252/24063	21	mouse	AT1 cells
GOCC	EXTRINSIC_COMPONENT_OF_CYTOPLASMIC_SIDE_OF_PLASMA_MEMBRANE	9/365	99/16753	0.000309179196935089	0.0166570292348779	0.015056665277643	14682/223254/14083/546134/13385/170625/11848/14683/14693	9	mouse	AT1 cells
GOBP	POSITIVE_REGULATION_OF_ACTIN_FILAMENT_BUNDLE_ASSEMBLY	7/365	61/16753	0.000349066092562609	0.0185483201787721	0.0167662459167419	11350/68732/77569/20971/11848/18186/15901	7	mouse	AT1 cells
GOBP	REGULATION_OF_ACTIN_FILAMENT_BUNDLE_ASSEMBLY	9/365	101/16753	0.000359076753744289	0.0188163482695349	0.0170085225670807	11350/68732/77569/50768/20971/11848/18186/15901/11465	9	mouse	AT1 cells
GOBP	EPITHELIAL_TUBE_BRANCHING_INVOLVED_IN_LUNG_MORPHOGENESIS	5/365	29/16753	0.000368662662666835	0.0188163482695349	0.0170085225670807	14183/14042/21869/13036/24063	5	mouse	AT1 cells
GOMF	PROTEIN_PHOSPHATASE_1_BINDING	5/365	29/16753	0.000368662662666835	0.0188163482695349	0.0170085225670807	218194/269016/228852/19047/19045	5	mouse	AT1 cells
GOCC	ACTIN_CYTOSKELETON	23/365	483/16753	0.000400361851470148	0.0201688782058793	0.0182311049521129	11350/68732/244895/27428/667663/74103/17912/77569/50768/22288/210126/226251/75547/380921/338367/23880/17921/14083/56431/16202/76281/13627/11465	23	mouse	AT1 cells
GOBP	NEURAL_TUBE_FORMATION	9/365	104/16753	0.000446235638745352	0.0219107347176357	0.019805608429857	11350/27428/50768/106042/20971/57265/56334/20115/20677	9	mouse	AT1 cells
GOBP	STRESS_FIBER_ASSEMBLY	9/365	104/16753	0.000446235638745352	0.0219107347176357	0.019805608429857	11350/68732/77569/50768/218194/20971/11848/18186/11465	9	mouse	AT1 cells
GOMF	STRUCTURAL_CONSTITUENT_OF_SYNAPSE	4/365	18/16753	0.000532407174895918	0.0258150928927658	0.0233348460470829	103967/13385/238988/11465	4	mouse	AT1 cells
GOBP	NEGATIVE_REGULATION_OF_UBIQUITIN_DEPENDENT_PROTEIN_CATABOLIC_PROCESS	6/365	48/16753	0.000581813973893486	0.0278624247497881	0.0251854755950514	14198/68077/12995/68135/65019/20115	6	mouse	AT1 cells
GOBP	CHAPERONE_MEDIATED_PROTEIN_FOLDING	7/365	67/16753	0.000622414304586061	0.0294432327742601	0.0266144037044438	12995/21454/14828/14228/12461/15481/19035	7	mouse	AT1 cells
GOCC	PHOSPHATASE_COMPLEX	6/365	49/16753	0.000651004036012437	0.0304246344059306	0.0275015148250784	19055/26932/110854/19047/19045/19053	6	mouse	AT1 cells
GOBP	POSTSYNAPSE_ORGANIZATION	11/365	157/16753	0.00066387409308115	0.030656757226926	0.0277113358903924	70729/223254/228357/216831/103967/268566/13385/239027/18186/15481/11465	11	mouse	AT1 cells
GOBP	NEGATIVE_REGULATION_OF_GTPASE_ACTIVITY	5/365	33/16753	0.000686028051334783	0.0313070918956191	0.0282991880990237	380916/192197/232341/56334/24063	5	mouse	AT1 cells
GOBP	ACTIN_FILAMENT_BUNDLE_ORGANIZATION	11/365	159/16753	0.00073765659479666	0.0332717433862354	0.0300750809947084	11350/68732/17912/77569/50768/218194/20971/11848/18186/15901/11465	11	mouse	AT1 cells
GOBP	REGULATION_OF_RAS_PROTEIN_SIGNAL_TRANSDUCTION	12/365	185/16753	0.000762342977271336	0.033989981710753	0.0307243128528835	11350/13856/243362/19418/74055/50768/75547/216831/227801/18186/19053/24063	12	mouse	AT1 cells
GOBP	REGULATION_OF_SMALL_GTPASE_MEDIATED_SIGNAL_TRANSDUCTION	16/365	295/16753	0.000785061054529266	0.0346051344377162	0.0312803633090549	11350/13856/71302/243362/19418/74055/50768/75547/216831/76088/227801/70719/239027/18186/19053/24063	16	mouse	AT1 cells
GOBP	REGULATION_OF_PROTEASOMAL_PROTEIN_CATABOLIC_PROCESS	12/365	186/16753	0.000799320240852524	0.0348377889243476	0.0314906649589563	67673/14198/237353/269016/106042/68077/23806/14694/56637/68135/56424/170930	12	mouse	AT1 cells
GOBP	POSITIVE_REGULATION_OF_STRESS_FIBER_ASSEMBLY	6/365	51/16753	0.000808373998915509	0.0348409193532584	0.0314934946244159	11350/68732/77569/20971/11848/18186	6	mouse	AT1 cells
GOBP	PROTEIN_STABILIZATION	12/365	187/16753	0.000837784375032245	0.0357117097884624	0.0322806217840649	14682/68077/21376/21454/12461/65019/67693/11931/20115/22210/20677/19035	12	mouse	AT1 cells
GOBP	NEGATIVE_REGULATION_OF_PHOSPHORYLATION	18/365	359/16753	0.000940534719583686	0.0396558062746208	0.0358457797589617	11350/14682/68045/68082/52662/238871/14694/20404/102141/12579/56455/15502/56334/22210/16476/268373/19252/24063	18	mouse	AT1 cells
GOMF	PROTEIN_KINASE_C_BINDING	6/365	54/16753	0.00109759899864589	0.0447919799263013	0.0404884832321161	11350/20324/109042/14773/20971/14694	6	mouse	AT1 cells
GOMF	BH_DOMAIN_BINDING	3/365	10/16753	0.00109840158755769	0.0447919799263013	0.0404884832321161	12048/14694/17210	3	mouse	AT1 cells
GOBP	ACTOMYOSIN_STRUCTURE_ORGANIZATION	12/365	193/16753	0.00110245199704092	0.0447919799263013	0.0404884832321161	11350/68732/74103/77569/50768/218194/75547/107765/20971/11848/18186/11465	12	mouse	AT1 cells
GOBP	ESTABLISHMENT_OR_MAINTENANCE_OF_CELL_POLARITY	13/365	220/16753	0.00110854087984659	0.0447919799263013	0.0404884832321161	12695/72823/68617/75739/192197/76088/14694/14083/69288/56637/16202/11848/24063	13	mouse	AT1 cells
GOCC	RIBONUCLEOPROTEIN_GRANULE	14/365	248/16753	0.00112488330607175	0.044983735507756	0.0406618154370593	208198/328949/192173/72587/74480/101543/15384/229279/26900/20102/11837/19943/13036/22142	14	mouse	AT1 cells
GOCC	EXTRINSIC_COMPONENT_OF_PLASMA_MEMBRANE	11/365	168/16753	0.0011592731468917	0.0458859238448255	0.041477323869992	14682/223254/75083/19055/14083/546134/13385/170625/11848/14683/14693	11	mouse	AT1 cells
GOBP	NEGATIVE_REGULATION_OF_UBIQUITIN_PROTEIN_TRANSFERASE_ACTIVITY	4/365	22/16753	0.00118810217382212	0.0465520033561211	0.0420794081977828	11350/65019/67427/20115	4	mouse	AT1 cells
GOBP	ESTABLISHMENT_OF_CELL_POLARITY	10/365	144/16753	0.00123499565528082	0.0479054814683429	0.0433028476604253	12695/72823/75739/192197/76088/14694/14083/56637/11848/24063	10	mouse	AT1 cells
GOBP	MORPHOGENESIS_OF_A_BRANCHING_STRUCTURE	12/365	196/16753	0.00125882177507662	0.048346234312101	0.0437012541196479	11350/14183/14042/57764/20349/16202/21869/56334/19045/18186/13036/24063	12	mouse	AT1 cells
GOBP	REGULATION_OF_CELL_JUNCTION_ASSEMBLY	12/365	197/16753	0.00131485745219384	0.0491233467844079	0.0444037036509308	11350/244895/223254/77569/192197/50768/20971/14083/11848/18186/11465/12739	12	mouse	AT1 cells
GOMF	ENZYME_INHIBITOR_ACTIVITY	18/365	370/16753	0.00132156674574844	0.0491233467844079	0.0444037036509308	22287/320365/68082/218194/232341/269016/330177/12828/14694/215789/12579/56086/65019/56338/67427/20115/21859/18245	18	mouse	AT1 cells
GOBP	REGULATION_OF_CELL_MIGRATION_INVOLVED_IN_SPROUTING_ANGIOGENESIS	5/365	38/16753	0.00132732451301325	0.0491233467844079	0.0444037036509308	11350/243362/23797/11848/18186	5	mouse	AT1 cells
GOBP	PROTEIN_DEPHOSPHORYLATION	15/365	281/16753	0.00132971162989503	0.0491233467844079	0.0444037036509308	19274/100072/19055/50768/68082/237860/228852/26932/110854/56637/19047/19045/19053/268373/19252	15	mouse	AT1 cells
GOBP	POSTSYNAPTIC_CYTOSKELETON_ORGANIZATION	3/365	11/16753	0.00148600403027547	0.0537205698342531	0.048559237491458	70729/223254/11465	3	mouse	AT1 cells
GOCC	SUMO_LIGASE_COMPLEX	3/365	11/16753	0.00148600403027547	0.0537205698342531	0.048559237491458	67872/22196/170930	3	mouse	AT1 cells
GOBP	TOXIN_TRANSPORT	5/365	39/16753	0.00149570032021122	0.0537205698342531	0.048559237491458	268783/21454/14828/12461/18186	5	mouse	AT1 cells
GOBP	ACTIN_FILAMENT_ORGANIZATION	20/365	440/16753	0.00164929970360731	0.0581599939001575	0.0525721332631646	11350/68732/27428/74103/17912/77569/50768/54004/218194/215999/237860/338367/20971/17921/69288/56431/11848/18186/15901/11465	20	mouse	AT1 cells
GOBP	REGULATION_OF_UBIQUITIN_PROTEIN_LIGASE_ACTIVITY	4/365	24/16753	0.00166763550597754	0.0581599939001575	0.0525721332631646	65019/67427/20115/77891	4	mouse	AT1 cells
GOBP	BRANCHING_MORPHOGENESIS_OF_AN_EPITHELIAL_TUBE	10/365	150/16753	0.00167859273506152	0.0581599939001575	0.0525721332631646	11350/14183/14042/20349/16202/21869/19045/18186/13036/24063	10	mouse	AT1 cells
GOBP	NEGATIVE_REGULATION_OF_JNK_CASCADE	5/365	40/16753	0.00167927798835206	0.0581599939001575	0.0525721332631646	14013/68082/269016/330177/15502	5	mouse	AT1 cells
GOBP	DEPHOSPHORYLATION	19/365	410/16753	0.00171841957707687	0.0589889339777094	0.053321430938454	19274/100072/19055/268783/50768/68082/59032/103677/237860/228852/26932/110854/56637/19047/64898/19045/19053/268373/19252	19	mouse	AT1 cells
GOBP	SYNAPSE_ORGANIZATION	19/365	412/16753	0.00181594836427981	0.0614073334101591	0.0555074768562814	11350/13051/70729/223254/228357/55983/216831/103967/18027/268566/13385/20349/238988/239027/11848/18186/15481/22142/11465	19	mouse	AT1 cells
GOBP	NEGATIVE_REGULATION_OF_TRANSFERASE_ACTIVITY	14/365	261/16753	0.00182053192631304	0.0614073334101591	0.0555074768562814	11350/14682/68045/68082/14694/56637/12579/15502/65019/67427/20115/268373/19252/24063	14	mouse	AT1 cells
GOBP	SPROUTING_ANGIOGENESIS	9/365	127/16753	0.00186158340187292	0.0622507070333193	0.056269821339734	11350/234365/243362/246703/23797/228852/20349/11848/18186	9	mouse	AT1 cells
GOBP	REGULATION_OF_ACTIN_FILAMENT_BASED_PROCESS	18/365	383/16753	0.00193393742110542	0.0624966878897038	0.0564921689965139	11350/68732/18484/77569/192197/50768/75547/216831/237860/20971/238871/69288/20349/56431/11848/18186/15901/11465	18	mouse	AT1 cells
GOBP	ER_OVERLOAD_RESPONSE	3/365	12/16753	0.00194949709581185	0.0624966878897038	0.0564921689965139	109815/56637/14828	3	mouse	AT1 cells
GOBP	NEGATIVE_REGULATION_OF_UBIQUITIN_PROTEIN_LIGASE_ACTIVITY	3/365	12/16753	0.00194949709581185	0.0624966878897038	0.0564921689965139	65019/67427/20115	3	mouse	AT1 cells
GOMF	DEATH_DOMAIN_BINDING	3/365	12/16753	0.00194949709581185	0.0624966878897038	0.0564921689965139	12048/14694/17210	3	mouse	AT1 cells
GOMF	STRUCTURAL_CONSTITUENT_OF_POSTSYNAPSE	3/365	12/16753	0.00194949709581185	0.0624966878897038	0.0564921689965139	103967/13385/11465	3	mouse	AT1 cells
GOBP	REGULATION_OF_GENERATION_OF_PRECURSOR_METABOLITES_AND_ENERGY	9/365	129/16753	0.00207273429694177	0.0655442573245611	0.0592469359026643	109815/56490/109042/68077/56637/11848/19045/18648/14004	9	mouse	AT1 cells
GOMF	PHOSPHATASE_REGULATOR_ACTIVITY	8/365	105/16753	0.00209183744188649	0.0655442573245611	0.0592469359026643	268783/218194/269016/228852/26932/110854/215789/56086	8	mouse	AT1 cells
GOBP	REGULATION_OF_T_CELL_MIGRATION	5/365	42/16753	0.00209525339217468	0.0655442573245611	0.0592469359026643	380916/80795/232341/76088/11848	5	mouse	AT1 cells
GOBP	NEGATIVE_REGULATION_OF_PROTEOLYSIS_INVOLVED_IN_CELLULAR_PROTEIN_CATABOLIC_PROCESS	6/365	62/16753	0.002258869848686	0.0696636892415978	0.0629705835372009	14198/68077/12995/68135/65019/20115	6	mouse	AT1 cells
GOBP	CANONICAL_WNT_SIGNALING_PATHWAY	15/365	297/16753	0.00228081684291903	0.0696636892415978	0.0629705835372009	14183/207181/14682/64929/228357/328949/14042/232341/106042/56637/57265/16202/19045/22210/20677	15	mouse	AT1 cells
GOBP	RHYTHMIC_PROCESS	15/365	297/16753	0.00228081684291903	0.0696636892415978	0.0629705835372009	14682/18484/109042/20591/21685/12995/14694/56637/14828/19047/21869/19045/15903/15901/16478	15	mouse	AT1 cells
GOCC	TIGHT_JUNCTION	9/365	131/16753	0.00230255858750753	0.0697783184448572	0.0630741994653585	99470/12695/72823/17356/75739/21873/14924/17075/12739	9	mouse	AT1 cells
GOBP	INTEGRIN_MEDIATED_SIGNALING_PATHWAY	8/365	107/16753	0.00235568109825499	0.0702898998471624	0.0635366294598168	11350/18760/104099/18103/23880/14083/16202/18186	8	mouse	AT1 cells
GOCC	CORTICAL_CYTOSKELETON	8/365	107/16753	0.00235568109825499	0.0702898998471624	0.0635366294598168	27428/50768/22288/75547/13385/238988/56431/13627	8	mouse	AT1 cells
GOBP	ACTIN_CYTOSKELETON_REORGANIZATION	8/365	108/16753	0.00249703076127902	0.0733786539621313	0.0663286241293495	11350/192197/218194/215999/20349/11848/18186/12739	8	mouse	AT1 cells
GOMF	UNFOLDED_PROTEIN_BINDING	8/365	108/16753	0.00249703076127902	0.0733786539621313	0.0663286241293495	15502/21454/14828/12461/67952/15481/268373/19035	8	mouse	AT1 cells
GOBP	PROTEASOMAL_PROTEIN_CATABOLIC_PROCESS	21/365	489/16753	0.00252773112988493	0.073722323705441	0.0666392749793962	78913/67673/83814/109815/448987/14198/237353/269016/106042/68077/23806/14694/14084/56637/68135/14828/22210/19053/56424/170930/77891	21	mouse	AT1 cells
GOBP	REGULATION_OF_PROTEIN_CONTAINING_COMPLEX_ASSEMBLY	18/365	393/16753	0.00255420773382188	0.0739385955186198	0.0668347679604137	11350/68732/75083/75739/237860/68077/52662/14694/14084/56637/22334/15081/14828/14228/11848/15481/56424/15078	18	mouse	AT1 cells
GOCC	MAGNESIUM_DEPENDENT_PROTEIN_SERINE_THREONINE_PHOSPHATASE_COMPLEX	4/365	27/16753	0.0026163055542219	0.0751751795913092	0.0679525442581921	19055/26932/110854/19053	4	mouse	AT1 cells
GOBP	POSITIVE_REGULATION_OF_PROTEIN_DEPHOSPHORYLATION	5/365	45/16753	0.00285346204845842	0.0811997868603372	0.0733983229621805	100072/50768/228852/110854/268373	5	mouse	AT1 cells
GOBP	REGULATION_OF_CANONICAL_WNT_SIGNALING_PATHWAY	13/365	245/16753	0.00287438789670939	0.0811997868603372	0.0733983229621805	14183/207181/14682/64929/228357/328949/232341/106042/56637/16202/19045/22210/20677	13	mouse	AT1 cells
GOMF	PROTEIN_PHOSPHATASE_REGULATOR_ACTIVITY	7/365	87/16753	0.00288877818683334	0.0811997868603372	0.0733983229621805	218194/269016/228852/26932/110854/215789/56086	7	mouse	AT1 cells
GOBP	REGULATION_OF_MONONUCLEAR_CELL_MIGRATION	8/365	111/16753	0.00296123239679393	0.0826375573177241	0.0746979561811479	13051/380916/80795/232341/76088/14083/11848/19252	8	mouse	AT1 cells
GOBP	POSITIVE_REGULATION_OF_SIGNAL_TRANSDUCTION_BY_P53_CLASS_MEDIATOR	4/365	28/16753	0.0030005896935476	0.0831377672947939	0.0751501072872712	107765/65019/67427/20115	4	mouse	AT1 cells
GOBP	ESTABLISHMENT_OF_ENDOTHELIAL_INTESTINAL_BARRIER	3/365	14/16753	0.00312285880124281	0.0859118389363181	0.0776576533552803	17356/21873/19324	3	mouse	AT1 cells
GOBP	POSITIVE_REGULATION_OF_CYSTEINE_TYPE_ENDOPEPTIDASE_ACTIVITY	9/365	138/16753	0.00327082840501754	0.0893488970638242	0.0807644878955776	75083/50768/12828/14694/12070/13033/11848/13036/67184	9	mouse	AT1 cells
GOBP	T_CELL_MIGRATION	6/365	67/16753	0.00334917617959975	0.0902184333379681	0.0815504813906926	380916/80795/232341/76088/11848/15894	6	mouse	AT1 cells
GOCC	NEUROMUSCULAR_JUNCTION	6/365	67/16753	0.00334917617959975	0.0902184333379681	0.0815504813906926	228357/55983/22288/13385/20973/22142	6	mouse	AT1 cells
GOBP	POSITIVE_REGULATION_OF_GTPASE_ACTIVITY	13/365	250/16753	0.00341601495233446	0.0905623532078028	0.0818613583357597	19418/71310/17356/192197/29815/622434/76088/70719/14694/56637/170625/239027/76281	13	mouse	AT1 cells
GOBP	POSITIVE_REGULATION_OF_T_CELL_MIGRATION	4/365	29/16753	0.00342169801848853	0.0905623532078028	0.0818613583357597	80795/232341/76088/11848	4	mouse	AT1 cells
GOCC	FIBRILLAR_CENTER	9/365	139/16753	0.00343198399627404	0.0905623532078028	0.0818613583357597	20342/21341/14198/68077/107765/100041677/74480/23849/76281	9	mouse	AT1 cells
GOBP	NEGATIVE_REGULATION_OF_MAPK_CASCADE	10/365	166/16753	0.00351570536636601	0.0919949227816501	0.0831562903585234	11350/14013/68082/269016/330177/15502/21859/268373/19252/24063	10	mouse	AT1 cells
GOBP	RESPONSE_TO_ENDOPLASMIC_RETICULUM_STRESS	13/365	251/16753	0.00353370546389942	0.0919949227816501	0.0831562903585234	11350/109815/80795/19418/12048/14694/14084/56637/14828/56334/16476/19053/56424	13	mouse	AT1 cells
GOBP	NEUROMUSCULAR_PROCESS_CONTROLLING_BALANCE	5/365	48/16753	0.00379242505082986	0.0974226276302584	0.0880625154709952	11350/100072/93686/17921/13385	5	mouse	AT1 cells
GOBP	REGULATION_OF_EXTRINSIC_APOPTOTIC_SIGNALING_PATHWAY_VIA_DEATH_DOMAIN_RECEPTORS	5/365	48/16753	0.00379242505082986	0.0974226276302584	0.0880625154709952	12048/14084/56637/21859/15894	5	mouse	AT1 cells
GOBP	REGULATION_OF_EPITHELIAL_CELL_MIGRATION	12/365	226/16753	0.00408788570634015	0.104321767466404	0.0942988039322649	11350/19274/243362/18760/328949/23797/192197/14083/11848/18186/16476/13036	12	mouse	AT1 cells
GOBP	REGULATION_OF_FILOPODIUM_ASSEMBLY	5/365	49/16753	0.00414940471160456	0.10519961357068	0.09509230887069	192197/216831/103967/228852/18186	5	mouse	AT1 cells
GOMF	MICROFILAMENT_MOTOR_ACTIVITY	4/365	31/16753	0.0043808552733526	0.110346348086589	0.0997445585477614	667663/17912/338367/17921	4	mouse	AT1 cells
GOCC	ADHERENS_JUNCTION	10/365	172/16753	0.00451886644498247	0.112029662807631	0.101266144777471	58998/72823/27428/19274/17356/75739/21873/14924/101543/19045	10	mouse	AT1 cells
GOBP	LUNG_MORPHOGENESIS	5/365	50/16753	0.00452973850152765	0.112029662807631	0.101266144777471	14183/14042/21869/13036/24063	5	mouse	AT1 cells
GOMF	PROTEIN_PHOSPHATASE_BINDING	9/365	145/16753	0.00453432767744213	0.112029662807631	0.101266144777471	218194/269016/228852/110854/14694/14083/13385/19047/19045	9	mouse	AT1 cells
GOBP	CHAPERONE_MEDIATED_AUTOPHAGY	3/365	16/16753	0.00465180320976131	0.1134864443438	0.102582962540317	15481/56424/13627	3	mouse	AT1 cells
GOBP	PEPTIDYL_THREONINE_DEPHOSPHORYLATION	3/365	16/16753	0.00465180320976131	0.1134864443438	0.102582962540317	19045/19053/19252	3	mouse	AT1 cells
GOCC	NEURON_SPINE	10/365	173/16753	0.00470600077955232	0.114091106399272	0.103129530241374	223254/75083/19055/216831/103967/14083/13385/19047/11848/19045	10	mouse	AT1 cells
GOBP	BIOLOGICAL_PROCESS_INVOLVED_IN_INTRASPECIES_INTERACTION_BETWEEN_ORGANISMS	5/365	52/16753	0.0053636953437552	0.127578730217527	0.115321298314699	13051/20238/14042/271564/13385	5	mouse	AT1 cells
GOBP	ESTABLISHMENT_OR_MAINTENANCE_OF_BIPOLAR_CELL_POLARITY	5/365	52/16753	0.0053636953437552	0.127578730217527	0.115321298314699	12695/72823/68617/16202/11848	5	mouse	AT1 cells
GOBP	NEURON_APOPTOTIC_PROCESS	12/365	234/16753	0.00537756841823171	0.127578730217527	0.115321298314699	11350/13051/21834/12048/14828/56086/12227/22192/11848/18186/17210/16476	12	mouse	AT1 cells
GOBP	NEGATIVE_REGULATION_OF_CELLULAR_PROTEIN_CATABOLIC_PROCESS	6/365	74/16753	0.00547793678173317	0.127578730217527	0.115321298314699	14198/68077/12995/68135/65019/20115	6	mouse	AT1 cells
GOBP	PROTEIN_DEMETHYLATION	4/365	33/16753	0.00550631849469518	0.127578730217527	0.115321298314699	22289/20591/16468/22210	4	mouse	AT1 cells
GOCC	CHAPERONE_COMPLEX	4/365	33/16753	0.00550631849469518	0.127578730217527	0.115321298314699	21454/12461/15481/56424	4	mouse	AT1 cells
GOBP	REGULATION_OF_DEPHOSPHORYLATION	8/365	123/16753	0.00552304336052192	0.127578730217527	0.115321298314699	100072/50768/59032/103677/228852/110854/56637/268373	8	mouse	AT1 cells
GOCC	PROTEIN_PHOSPHATASE_TYPE_2A_COMPLEX	3/365	17/16753	0.005558341172148	0.127578730217527	0.115321298314699	26932/110854/19053	3	mouse	AT1 cells
GOMF	CYCLOSPORIN_A_BINDING	3/365	17/16753	0.005558341172148	0.127578730217527	0.115321298314699	19055/268373/19035	3	mouse	AT1 cells
GOBP	REGULATION_OF_EXTRINSIC_APOPTOTIC_SIGNALING_PATHWAY	9/365	150/16753	0.00564853079109732	0.128886181992156	0.116503133530311	80707/12048/14084/56637/19045/21859/18186/17210/15894	9	mouse	AT1 cells
GOCC	MICROTUBULE	18/365	425/16753	0.00575463499197014	0.13027571497684	0.117759163807235	109815/210356/27428/22146/192197/12934/103967/192678/66302/237711/56289/56455/21454/14228/12461/22070/22142/67443	18	mouse	AT1 cells
GOBP	REGULATION_OF_CELL_MORPHOGENESIS	14/365	297/16753	0.00577659782831049	0.13027571497684	0.117759163807235	11350/68732/83814/27428/50768/14083/69288/13385/20349/101543/16202/11848/18186/12739	14	mouse	AT1 cells
GOBP	NEGATIVE_REGULATION_OF_TRANSFORMING_GROWTH_FACTOR_BETA_RECEPTOR_SIGNALING_PATHWAY	6/365	75/16753	0.00584777758154931	0.131118666120403	0.11852112640183	52662/102141/14828/21869/56424/24063	6	mouse	AT1 cells
GOMF	PROTEIN_SERINE_THREONINE_PHOSPHATASE_ACTIVITY	7/365	99/16753	0.005901937867616	0.13157251142806	0.118931367435141	19055/68082/237860/19047/19045/19053/19252	7	mouse	AT1 cells
GOMF	PROTEIN_C_TERMINUS_BINDING	10/365	179/16753	0.00596036177964133	0.132115676247021	0.119422346393896	11350/20238/17356/13385/14924/19047/11931/15901/19053/76281	10	mouse	AT1 cells
GOBP	NEGATIVE_REGULATION_OF_TRANSMEMBRANE_RECEPTOR_PROTEIN_SERINE_THREONINE_KINASE_SIGNALING_PATHWAY	8/365	125/16753	0.00607735255032443	0.133943468992662	0.12107452957614	11350/52662/102141/83554/14828/21869/56424/24063	8	mouse	AT1 cells
GOBP	SPLEEN_DEVELOPMENT	4/365	34/16753	0.00613514729344264	0.134453312719006	0.121535388846015	11350/59032/16468/12579	4	mouse	AT1 cells
GOBP	CELL_MIGRATION_INVOLVED_IN_SPROUTING_ANGIOGENESIS	5/365	54/16753	0.00630068272674632	0.136538258642732	0.123420018599188	11350/243362/23797/11848/18186	5	mouse	AT1 cells
GOBP	POSITIVE_REGULATION_OF_CELL_MATRIX_ADHESION	5/365	54/16753	0.00630068272674632	0.136538258642732	0.123420018599188	11350/22288/20971/56637/18186	5	mouse	AT1 cells
GOBP	POSITIVE_REGULATION_OF_APOPTOTIC_SIGNALING_PATHWAY	8/365	126/16753	0.00636987397910101	0.137270784249627	0.124082165054886	80707/14694/14084/19045/20115/21859/17210/13036	8	mouse	AT1 cells
GOMF	ADRENERGIC_RECEPTOR_BINDING	3/365	18/16753	0.00656352797159841	0.139327848608404	0.125941592031205	238871/13385/14683	3	mouse	AT1 cells
GOMF	PEPTIDASE_ACTIVATOR_ACTIVITY_INVOLVED_IN_APOPTOTIC_PROCESS	3/365	18/16753	0.00656352797159841	0.139327848608404	0.125941592031205	14694/12070/13036	3	mouse	AT1 cells
GOBP	REGULATION_OF_SIGNAL_TRANSDUCTION_BY_P53_CLASS_MEDIATOR	7/365	101/16753	0.00657308489181178	0.139327848608404	0.125941592031205	382985/68077/107765/65019/67427/20115/20677	7	mouse	AT1 cells
GOCC	ACTOMYOSIN	6/365	77/16753	0.00664160492756044	0.139379455596527	0.125988240754408	74103/77569/210126/226251/14083/16202	6	mouse	AT1 cells
GOBP	NEGATIVE_REGULATION_OF_CELL_PROJECTION_ORGANIZATION	10/365	182/16753	0.00667818128303348	0.139379455596527	0.125988240754408	228357/19055/216831/103967/239667/20349/14228/11848/18186/15901	10	mouse	AT1 cells
GOBP	NEURAL_TUBE_DEVELOPMENT	9/365	154/16753	0.00668331496286516	0.139379455596527	0.125988240754408	11350/27428/50768/106042/20971/57265/56334/20115/20677	9	mouse	AT1 cells
GOBP	MAINTENANCE_OF_BLOOD_BRAIN_BARRIER	4/365	35/16753	0.00680993871416926	0.139765885038426	0.126337543062644	20404/21873/11465/12739	4	mouse	AT1 cells
GOBP	POSITIVE_REGULATION_OF_LYMPHOCYTE_MIGRATION	4/365	35/16753	0.00680993871416926	0.139765885038426	0.126337543062644	80795/232341/76088/11848	4	mouse	AT1 cells
GOBP	PROTEIN_PEPTIDYL_PROLYL_ISOMERIZATION	4/365	35/16753	0.00680993871416926	0.139765885038426	0.126337543062644	110854/14228/268373/19035	4	mouse	AT1 cells
GOMF	MOLECULAR_ADAPTOR_ACTIVITY	16/365	368/16753	0.00705557193046049	0.143513974616288	0.129725525962159	224997/99470/109299/75739/68082/75547/67923/14694/21873/14924/22319/14228/11931/15481/56424/14693	16	mouse	AT1 cells
GOCC	ACTIN_FILAMENT_BUNDLE	6/365	78/16753	0.00706655559466641	0.143513974616288	0.129725525962159	74103/77569/210126/226251/14083/16202	6	mouse	AT1 cells
GOMF	PHOSPHORIC_ESTER_HYDROLASE_ACTIVITY	16/365	369/16753	0.00723329680354842	0.146135199484189	0.132094910376205	19274/227120/19055/218461/268783/74055/68082/237860/110854/238871/19047/64898/19045/19053/19252/56209	16	mouse	AT1 cells
GOBP	POSITIVE_REGULATION_OF_ESTABLISHMENT_OF_PROTEIN_LOCALIZATION	14/365	306/16753	0.00744145744486987	0.148308833141621	0.134059706976768	18760/68617/66914/192197/215999/107765/14694/56637/21454/12461/18245/20677/18111/268373	14	mouse	AT1 cells
GOBP	POSITIVE_REGULATION_OF_PEPTIDASE_ACTIVITY	10/365	185/16753	0.00746137954466648	0.148308833141621	0.134059706976768	75083/50768/12828/14694/12070/13033/11848/13036/67184/12739	10	mouse	AT1 cells
GOBP	TIGHT_JUNCTION_ORGANIZATION	6/365	79/16753	0.00751083697446233	0.148308833141621	0.134059706976768	12695/17356/75739/14042/11465/12739	6	mouse	AT1 cells
GOCC	CORTICAL_ACTIN_CYTOSKELETON	6/365	79/16753	0.00751083697446233	0.148308833141621	0.134059706976768	27428/50768/22288/75547/56431/13627	6	mouse	AT1 cells
GOBP	PROTEIN_K63_LINKED_DEUBIQUITINATION	4/365	36/16753	0.00753205468649117	0.148308833141621	0.134059706976768	75083/107976/68077/229603	4	mouse	AT1 cells
GOBP	STEM_CELL_DIFFERENTIATION	11/365	215/16753	0.00766620818649901	0.149505269303475	0.13514119267035	11350/14183/14042/68675/106042/20678/16468/56637/20349/17075/18186	11	mouse	AT1 cells
GOBP	POSITIVE_REGULATION_OF_ACTIN_CYTOSKELETON_REORGANIZATION	3/365	19/16753	0.00766990167347035	0.149505269303475	0.13514119267035	11350/192197/18186	3	mouse	AT1 cells
GOBP	RESPONSE_TO_MONOSACCHARIDE	10/365	186/16753	0.00773762724667512	0.150071280449264	0.135652822940394	109815/56490/19055/69227/12828/14694/56338/11848/20677/15894	10	mouse	AT1 cells
GOBP	REGULATION_OF_ESTABLISHMENT_OF_PLANAR_POLARITY	5/365	57/16753	0.00791299026414483	0.151952917003058	0.137353676758032	11350/243548/106042/57265/11848	5	mouse	AT1 cells
GOBP	REGULATION_OF_SUBSTRATE_ADHESION_DEPENDENT_CELL_SPREADING	5/365	57/16753	0.00791299026414483	0.151952917003058	0.137353676758032	11350/68732/14083/16202/18186	5	mouse	AT1 cells
GOBP	NEGATIVE_REGULATION_OF_BINDING	9/365	159/16753	0.00817457768527893	0.155751301024008	0.140787121941621	19055/107182/14694/56637/19045/16476/15901/56424/170930	9	mouse	AT1 cells
GOBP	EXTRINSIC_APOPTOTIC_SIGNALING_PATHWAY	11/365	217/16753	0.00819109703761217	0.155751301024008	0.140787121941621	80707/12048/14084/12070/56637/19045/21859/18186/17210/67184/15894	11	mouse	AT1 cells
GOBP	MONONUCLEAR_CELL_MIGRATION	10/365	188/16753	0.00831374265024692	0.15731223287955	0.142198083532593	13051/380916/80795/14042/232341/76088/14083/11848/19252/15894	10	mouse	AT1 cells
GOBP	EXTRINSIC_APOPTOTIC_SIGNALING_PATHWAY_VIA_DEATH_DOMAIN_RECEPTORS	6/365	81/16753	0.00845929426831268	0.159289332363033	0.143985228450432	12048/14084/12070/56637/21859/15894	6	mouse	AT1 cells
GOMF	MOLECULAR_FUNCTION_INHIBITOR_ACTIVITY	5/365	58/16753	0.00850861618730927	0.159444068553491	0.144125097990985	83814/232341/14694/15903/15901	5	mouse	AT1 cells
GOMF	PHOSPHATASE_BINDING	10/365	189/16753	0.00861389463576332	0.160617107294148	0.145185434226621	218194/232341/269016/228852/110854/14694/14083/13385/19047/19045	10	mouse	AT1 cells
GOBP	HEART_MORPHOGENESIS	12/365	249/16753	0.00865402820945527	0.160617107294148	0.145185434226621	14183/50768/14042/107765/14083/57265/16202/56334/18186/16476/20677/24063	12	mouse	AT1 cells
GOBP	DEVELOPMENTAL_CELL_GROWTH	11/365	219/16753	0.00874349085079769	0.161504766715449	0.145987809644146	11350/83814/381022/12934/75547/14042/20404/239667/56637/20349/18186	11	mouse	AT1 cells
GOBP	MITOCHONDRIAL_DEPOLARIZATION	3/365	20/16753	0.0088796875082059	0.161710365466341	0.146173655002885	11350/59032/14694	3	mouse	AT1 cells
GOBP	MODIFICATION_OF_SYNAPTIC_STRUCTURE	3/365	20/16753	0.0088796875082059	0.161710365466341	0.146173655002885	11350/216831/11848	3	mouse	AT1 cells
GOMF	RNA_POLYMERASE_II_CORE_PROMOTER_SEQUENCE_SPECIFIC_DNA_BINDING	3/365	20/16753	0.0088796875082059	0.161710365466341	0.146173655002885	83602/15081/15078	3	mouse	AT1 cells
GOBP	REGULATION_OF_LYMPHOCYTE_MIGRATION	5/365	59/16753	0.00913456747942785	0.165278356654018	0.149398842896171	380916/80795/232341/76088/11848	5	mouse	AT1 cells
GOBP	NEURON_DEATH	15/365	346/16753	0.00916082667713684	0.165278356654018	0.149398842896171	11350/13051/13856/21834/12048/14694/56637/14828/56086/12227/22192/11848/18186/17210/16476	15	mouse	AT1 cells
GOBP	PROTEIN_FOLDING	10/365	191/16753	0.00923910102622539	0.165918855929298	0.149977804670355	93684/12995/15502/21454/14828/14228/12461/15481/268373/19035	10	mouse	AT1 cells
GOMF	TRANSCRIPTION_COREGULATOR_BINDING	7/365	108/16753	0.00937375949694544	0.167561350638946	0.15146249276898	67673/21834/212391/67923/22196/65019/16478	7	mouse	AT1 cells
GOCC	CAVEOLA	6/365	83/16753	0.00949074856551311	0.16843928843691	0.152256080591402	20324/70729/19285/109042/50768/11931	6	mouse	AT1 cells
GOBP	TRANSFORMING_GROWTH_FACTOR_BETA_RECEPTOR_SIGNALING_PATHWAY	10/365	192/16753	0.00956444203084421	0.16843928843691	0.152256080591402	52662/14083/102141/12579/14828/21869/16476/15901/56424/24063	10	mouse	AT1 cells
GOBP	CELL_JUNCTION_ASSEMBLY	17/365	414/16753	0.00959656683283245	0.16843928843691	0.152256080591402	11350/244895/12695/223254/228357/17356/75739/77569/192197/50768/103967/20971/14083/11848/18186/11465/12739	17	mouse	AT1 cells
GOCC	CELL_LEADING_EDGE	17/365	414/16753	0.00959656683283245	0.16843928843691	0.152256080591402	11350/68732/19274/328949/18103/74055/192197/50768/226251/216831/622434/76088/338367/70719/16202/11848/13627	17	mouse	AT1 cells
GOBP	POSITIVE_REGULATION_OF_DEPHOSPHORYLATION	5/365	60/16753	0.00979156238878282	0.170049810265584	0.15371186768013	100072/50768/228852/110854/268373	5	mouse	AT1 cells
GOBP	POSITIVE_REGULATION_OF_LEUKOCYTE_MIGRATION	8/365	136/16753	0.00991466808099162	0.170049810265584	0.15371186768013	13051/80795/215999/232341/76088/14083/11848/15894	8	mouse	AT1 cells
GOBP	RHO_PROTEIN_SIGNAL_TRANSDUCTION	8/365	136/16753	0.00991466808099162	0.170049810265584	0.15371186768013	11350/243362/19418/50768/75547/11848/18186/76281	8	mouse	AT1 cells
GOBP	DE_NOVO_PROTEIN_FOLDING	4/365	39/16753	0.00999519379751308	0.170049810265584	0.15371186768013	93684/14828/12461/15481	4	mouse	AT1 cells
GOBP	REGULATION_OF_ACTIN_CYTOSKELETON_REORGANIZATION	4/365	39/16753	0.00999519379751308	0.170049810265584	0.15371186768013	11350/192197/20349/18186	4	mouse	AT1 cells
GOMF	CIS_TRANS_ISOMERASE_ACTIVITY	4/365	39/16753	0.00999519379751308	0.170049810265584	0.15371186768013	110854/14228/268373/19035	4	mouse	AT1 cells
GOMF	PROTEIN_FOLDING_CHAPERONE	4/365	39/16753	0.00999519379751308	0.170049810265584	0.15371186768013	21454/14828/12461/15481	4	mouse	AT1 cells
GOBP	ACTIN_FILAMENT_BASED_TRANSPORT	3/365	21/16753	0.0101948135665242	0.170455525105807	0.15407860249588	17912/338367/17921	3	mouse	AT1 cells
GOBP	POSITIVE_REGULATION_OF_CELL_MIGRATION_INVOLVED_IN_SPROUTING_ANGIOGENESIS	3/365	21/16753	0.0101948135665242	0.170455525105807	0.15407860249588	11350/23797/18186	3	mouse	AT1 cells
GOBP	PROTEIN_LOCALIZATION_TO_CELL_CELL_JUNCTION	3/365	21/16753	0.0101948135665242	0.170455525105807	0.15407860249588	75739/21873/11465	3	mouse	AT1 cells
GOMF	UBIQUITIN_PROTEIN_TRANSFERASE_REGULATOR_ACTIVITY	3/365	21/16753	0.0101948135665242	0.170455525105807	0.15407860249588	65019/67427/20115	3	mouse	AT1 cells
GOBP	POSITIVE_REGULATION_OF_WNT_SIGNALING_PATHWAY	8/365	138/16753	0.0107711089336636	0.179173178609977	0.161958686571372	11350/14183/64929/232341/12995/16202/22210/20677	8	mouse	AT1 cells
GOBP	LYMPHOCYTE_MIGRATION	7/365	111/16753	0.0108085908210195	0.179173178609977	0.161958686571372	380916/80795/14042/232341/76088/11848/15894	7	mouse	AT1 cells
GOBP	REGULATION_OF_ENDOTHELIAL_CELL_MIGRATION	9/365	167/16753	0.0110706576957646	0.181331932525105	0.163910033036492	11350/19274/243362/18760/23797/192197/14083/11848/18186	9	mouse	AT1 cells
GOBP	POSITIVE_REGULATION_OF_CELLULAR_COMPONENT_BIOGENESIS	19/365	489/16753	0.0111208573650543	0.181331932525105	0.163910033036492	11350/68732/75083/75739/77569/74055/192197/103967/72587/20971/14694/14084/56637/170625/11848/18186/15901/56424/12739	19	mouse	AT1 cells
GOBP	REGULATION_OF_PROTEIN_DEPHOSPHORYLATION	6/365	86/16753	0.0112016441929468	0.181331932525105	0.163910033036492	100072/50768/228852/110854/56637/268373	6	mouse	AT1 cells
GOBP	REGULATION_OF_RHO_PROTEIN_SIGNAL_TRANSDUCTION	6/365	86/16753	0.0112016441929468	0.181331932525105	0.163910033036492	11350/243362/19418/50768/75547/18186	6	mouse	AT1 cells
GOBP	RESPONSE_TO_CHEMOKINE	6/365	86/16753	0.0112016441929468	0.181331932525105	0.163910033036492	13051/380916/232341/76088/11848/19252	6	mouse	AT1 cells
GOBP	NEGATIVE_REGULATION_OF_PROTEIN_CONTAINING_COMPLEX_ASSEMBLY	8/365	139/16753	0.0112192997695347	0.181331932525105	0.163910033036492	68732/237860/68077/52662/56637/22334/14828/14228	8	mouse	AT1 cells
GOMF	NUCLEOSIDE_TRIPHOSPHATASE_REGULATOR_ACTIVITY	18/365	456/16753	0.0114353528269963	0.184021854324287	0.166341514159699	71302/14682/223254/243362/19418/71310/74055/50768/75547/216831/29815/622434/76088/227801/70719/239027/18186/16476	18	mouse	AT1 cells
GOBP	SIGNAL_TRANSDUCTION_BY_P53_CLASS_MEDIATOR	9/365	168/16753	0.0114806106590558	0.184021854324287	0.166341514159699	382985/80707/14198/68077/107765/65019/67427/20115/20677	9	mouse	AT1 cells
GOBP	BRANCHING_INVOLVED_IN_SALIVARY_GLAND_MORPHOGENESIS	3/365	22/16753	0.0116169258916876	0.185440557752495	0.167623912259959	14183/57764/18186	3	mouse	AT1 cells
GOBP	KIDNEY_EPITHELIUM_DEVELOPMENT	8/365	140/16753	0.0116811169026787	0.185701034694634	0.167859363256354	14183/14042/20971/16202/17075/16372/16371/24063	8	mouse	AT1 cells
GOMF	SH2_DOMAIN_BINDING	4/365	41/16753	0.0118965168664878	0.188353424184107	0.170256918076351	11350/50768/14694/14083	4	mouse	AT1 cells
GOBP	ESTABLISHMENT_OF_PROTEIN_LOCALIZATION_TO_PLASMA_MEMBRANE	5/365	63/16753	0.011955770714365	0.188522091874072	0.170409380614248	58998/17356/216831/14694/22319	5	mouse	AT1 cells
GOBP	REGULATION_OF_STRESS_ACTIVATED_PROTEIN_KINASE_SIGNALING_CASCADE	10/365	199/16753	0.0120930346537259	0.189914499683412	0.171668009510168	99470/22033/14013/68082/237353/269016/330177/15502/268373/19252	10	mouse	AT1 cells
GOCC	CELL_CELL_JUNCTION	19/365	494/16753	0.0122801283558375	0.192075072146346	0.17362099980176	58998/99470/12695/72823/27428/19274/18760/19055/17356/75739/21873/14924/101543/17075/11848/19045/11931/11465/12739	19	mouse	AT1 cells
GOCC	PLASMA_MEMBRANE_RAFT	7/365	114/16753	0.0123966319202473	0.193118615335901	0.174564282081352	20324/70729/19285/228357/109042/50768/11931	7	mouse	AT1 cells
GOBP	REGULATION_OF_VASCULATURE_DEVELOPMENT	13/365	294/16753	0.012645902363819	0.193375453927707	0.174796444290631	11350/13051/234365/19274/18760/246703/23797/228852/12828/20349/18186/13036/15901	13	mouse	AT1 cells
GOBP	POSITIVE_REGULATION_OF_MONONUCLEAR_CELL_MIGRATION	5/365	64/16753	0.0127438234383889	0.193375453927707	0.174796444290631	13051/80795/232341/76088/11848	5	mouse	AT1 cells
GOBP	SIGNAL_TRANSDUCTION_IN_ABSENCE_OF_LIGAND	5/365	64/16753	0.0127438234383889	0.193375453927707	0.174796444290631	80707/12048/56637/19045/17210	5	mouse	AT1 cells
GOCC	LATERAL_PLASMA_MEMBRANE	5/365	64/16753	0.0127438234383889	0.193375453927707	0.174796444290631	68617/75739/17075/11931/12739	5	mouse	AT1 cells
GOMF	NUCLEOSOME_BINDING	5/365	64/16753	0.0127438234383889	0.193375453927707	0.174796444290631	239985/17354/15081/15312/15078	5	mouse	AT1 cells
GOMF	CADHERIN_BINDING	14/365	327/16753	0.0128185141879552	0.193375453927707	0.174796444290631	19274/17356/17912/75739/14694/21873/19324/19944/14828/17075/16898/19045/15481/66480	14	mouse	AT1 cells
GOBP	GLUCAN_BIOSYNTHETIC_PROCESS	4/365	42/16753	0.0129282288111523	0.193375453927707	0.174796444290631	18682/109815/56637/19045	4	mouse	AT1 cells
GOBP	NEGATIVE_REGULATION_OF_RESPONSE_TO_ENDOPLASMIC_RETICULUM_STRESS	4/365	42/16753	0.0129282288111523	0.193375453927707	0.174796444290631	109815/12048/14694/14828	4	mouse	AT1 cells
GOBP	POSITIVE_REGULATION_OF_SUBSTRATE_ADHESION_DEPENDENT_CELL_SPREADING	4/365	42/16753	0.0129282288111523	0.193375453927707	0.174796444290631	11350/68732/16202/18186	4	mouse	AT1 cells
GOBP	REGULATION_OF_EXTRINSIC_APOPTOTIC_SIGNALING_PATHWAY_IN_ABSENCE_OF_LIGAND	4/365	42/16753	0.0129282288111523	0.193375453927707	0.174796444290631	80707/12048/19045/17210	4	mouse	AT1 cells
GOBP	BLOOD_VESSEL_ENDOTHELIAL_CELL_MIGRATION	7/365	115/16753	0.012961489564631	0.193375453927707	0.174796444290631	11350/243362/18760/23797/11848/18186/15901	7	mouse	AT1 cells
GOBP	HOMOTYPIC_CELL_CELL_ADHESION	6/365	89/16753	0.0131198038049268	0.193959671490813	0.175324531752866	19091/21873/16202/14683/268373/11465	6	mouse	AT1 cells
GOCC	CUL2_RING_UBIQUITIN_LIGASE_COMPLEX	3/365	23/16753	0.0131474029890316	0.193959671490813	0.175324531752866	67673/67263/67923	3	mouse	AT1 cells
GOBP	REGULATION_OF_JNK_CASCADE	8/365	143/16753	0.0131506557365517	0.193959671490813	0.175324531752866	99470/22033/14013/68082/237353/269016/330177/15502	8	mouse	AT1 cells
GOCC	MIDBODY	10/365	202/16753	0.0133192237988845	0.195701776954064	0.176899260263493	14007/75083/109241/20336/68617/14694/13877/14828/19047/11848	10	mouse	AT1 cells
GOBP	DEVELOPMENTAL_GROWTH_INVOLVED_IN_MORPHOGENESIS	11/365	233/16753	0.0134587508412366	0.197005639672289	0.178077851249887	11350/14183/83814/12934/14042/20404/239667/56637/20349/18186/24063	11	mouse	AT1 cells
GOMF	DNA_BINDING_TRANSCRIPTION_FACTOR_BINDING	18/365	465/16753	0.0137310849139166	0.200236384891288	0.180998194888232	93686/212391/192197/18027/107765/83602/14084/56637/15502/24075/21869/14228/15903/16476/22070/16478/14004/19231	18	mouse	AT1 cells
GOBP	COLUMNAR_CUBOIDAL_EPITHELIAL_CELL_DIFFERENTIATION	6/365	90/16753	0.0138072901431064	0.200593552303782	0.181321046586586	11350/14183/218624/14042/56637/20677	6	mouse	AT1 cells
GOMF	CORE_PROMOTER_SEQUENCE_SPECIFIC_DNA_BINDING	4/365	43/16753	0.0140153011869422	0.202101685145534	0.182684281955407	21341/83602/15081/15078	4	mouse	AT1 cells
GOMF	TAU_PROTEIN_BINDING	4/365	43/16753	0.0140153011869422	0.202101685145534	0.182684281955407	56637/14228/19053/56424	4	mouse	AT1 cells
GOBP	FILOPODIUM_ASSEMBLY	5/365	66/16753	0.0144237635262038	0.207221402659795	0.187312110353937	192197/216831/103967/228852/18186	5	mouse	AT1 cells
GOBP	TISSUE_MIGRATION	13/365	300/16753	0.0147377573673805	0.210110649622156	0.189923765998128	11350/19274/243362/18760/328949/23797/192197/14083/11848/18186/16476/13036/15901	13	mouse	AT1 cells
GOBP	RESPONSE_TO_MUSCLE_STRETCH	3/365	24/16753	0.014787369772325	0.210110649622156	0.189923765998128	107765/14083/16476	3	mouse	AT1 cells
GOMF	R_SMAD_BINDING	3/365	24/16753	0.014787369772325	0.210110649622156	0.189923765998128	107765/52662/16476	3	mouse	AT1 cells
GOMF	ACTIN_BINDING	17/365	435/16753	0.0150333621204181	0.212172192661305	0.191787241354882	11350/27428/667663/74103/17356/17912/77569/22288/54004/226251/218194/237860/338367/17921/14083/215789/56431	17	mouse	AT1 cells
GOBP	EPITHELIAL_CELL_DEVELOPMENT	10/365	206/16753	0.015096551991369	0.212172192661305	0.191787241354882	27428/17356/622434/228852/238871/21873/56637/19324/15894/12739	10	mouse	AT1 cells
GOBP	NEGATIVE_REGULATION_OF_NEURON_DEATH	10/365	206/16753	0.015096551991369	0.212172192661305	0.191787241354882	13051/13856/12048/14694/56637/56086/12227/11848/18186/16476	10	mouse	AT1 cells
GOMF	PHOSPHOPROTEIN_PHOSPHATASE_ACTIVITY	9/365	176/16753	0.015180629669785	0.212583619094209	0.192159139008375	19274/19055/68082/237860/110854/19047/19045/19053/19252	9	mouse	AT1 cells
GOBP	REGULATION_OF_MEMBRANE_PERMEABILITY	5/365	67/16753	0.0153168754089945	0.213719998962193	0.193186338460282	12048/21873/56637/22334/12739	5	mouse	AT1 cells
GOBP	MESENCHYMAL_CELL_DIFFERENTIATION	11/365	238/16753	0.0155417632910894	0.215662256268687	0.194941988746692	14183/192173/14042/68675/52662/56637/20349/15384/21869/18186/24063	11	mouse	AT1 cells
GOBP	REGULATION_OF_LEUKOCYTE_MIGRATION	10/365	207/16753	0.0155672677894386	0.215662256268687	0.194941988746692	13051/380916/80795/215999/232341/76088/14083/11848/19252/15894	10	mouse	AT1 cells
GOMF	HEAT_SHOCK_PROTEIN_BINDING	7/365	120/16753	0.0160658727099621	0.221777652106558	0.200469833290443	12995/14084/15502/14828/14228/15481/56424	7	mouse	AT1 cells
GOBP	CELLULAR_GLUCAN_METABOLIC_PROCESS	5/365	68/16753	0.0162462005233813	0.222656840113716	0.201264551205217	18682/109815/56637/19047/19045	5	mouse	AT1 cells
GOBP	CIRCADIAN_REGULATION_OF_GENE_EXPRESSION	5/365	68/16753	0.0162462005233813	0.222656840113716	0.201264551205217	109042/19047/19045/15903/15901	5	mouse	AT1 cells
GOBP	ER_NUCLEUS_SIGNALING_PATHWAY	4/365	45/16753	0.0163591645868546	0.222656840113716	0.201264551205217	109815/56637/14828/56334	4	mouse	AT1 cells
GOMF	PHOSPHATASE_INHIBITOR_ACTIVITY	4/365	45/16753	0.0163591645868546	0.222656840113716	0.201264551205217	218194/269016/215789/56086	4	mouse	AT1 cells
GOBP	REGULATION_OF_OSTEOBLAST_PROLIFERATION	3/365	25/16753	0.0165377109659298	0.22429993299595	0.202749780005566	11350/14183/11848	3	mouse	AT1 cells
GOBP	NEGATIVE_REGULATION_OF_PROTEIN_CATABOLIC_PROCESS	7/365	121/16753	0.0167448550972652	0.22553226709129	0.203863714652742	14198/68077/12995/68135/65019/20115/21859	7	mouse	AT1 cells
GOBP	POSITIVE_REGULATION_OF_CELL_SUBSTRATE_ADHESION	7/365	121/16753	0.0167448550972652	0.22553226709129	0.203863714652742	11350/68732/22288/20971/56637/16202/18186	7	mouse	AT1 cells
GOBP	CELLULAR_RESPONSE_TO_UNFOLDED_PROTEIN	6/365	94/16753	0.0168089104521764	0.225611638906547	0.203935460630849	109815/14694/14828/56334/15481/56424	6	mouse	AT1 cells
GOBP	RESPONSE_TO_CARBOHYDRATE	10/365	212/16753	0.0180862286992685	0.235924806230042	0.213257765716143	109815/56490/19055/69227/12828/14694/56338/11848/20677/15894	10	mouse	AT1 cells
GOBP	PLATELET_AGGREGATION	5/365	70/16753	0.0182157307604074	0.235924806230042	0.213257765716143	19091/16202/14683/268373/11465	5	mouse	AT1 cells
GOBP	CELL_GROWTH	18/365	480/16753	0.0183480135045422	0.235924806230042	0.213257765716143	11350/83814/381022/74055/12934/75547/14042/12995/14694/20404/239667/56637/20349/15081/11848/18186/67184/15078	18	mouse	AT1 cells
GOBP	POSITIVE_REGULATION_OF_FOCAL_ADHESION_ASSEMBLY	3/365	26/16753	0.0183990839811384	0.235924806230042	0.213257765716143	11350/20971/18186	3	mouse	AT1 cells
GOBP	REGULATION_OF_ESTABLISHMENT_OR_MAINTENANCE_OF_CELL_POLARITY	3/365	26/16753	0.0183990839811384	0.235924806230042	0.213257765716143	192197/76088/14694	3	mouse	AT1 cells
GOBP	RIBOSOMAL_LARGE_SUBUNIT_ASSEMBLY	3/365	26/16753	0.0183990839811384	0.235924806230042	0.213257765716143	68077/27367/11837	3	mouse	AT1 cells
GOMF	LAMININ_BINDING	3/365	26/16753	0.0183990839811384	0.235924806230042	0.213257765716143	57764/94242/16785	3	mouse	AT1 cells
GOMF	MACROMOLECULE_TRANSMEMBRANE_TRANSPORTER_ACTIVITY	3/365	26/16753	0.0183990839811384	0.235924806230042	0.213257765716143	229279/67952/17210	3	mouse	AT1 cells
GOMF	MISFOLDED_PROTEIN_BINDING	3/365	26/16753	0.0183990839811384	0.235924806230042	0.213257765716143	14828/15481/56424	3	mouse	AT1 cells
GOBP	MORPHOGENESIS_OF_A_POLARIZED_EPITHELIUM	6/365	96/16753	0.018466330459805	0.235924806230042	0.213257765716143	11350/243548/106042/57265/11848/11465	6	mouse	AT1 cells
GOBP	PROTEIN_LOCALIZATION_TO_CELL_JUNCTION	6/365	96/16753	0.018466330459805	0.235924806230042	0.213257765716143	58998/75739/216831/21873/13385/11465	6	mouse	AT1 cells
GOBP	CONSTITUTIVE_HETEROCHROMATIN_ASSEMBLY	2/365	10/16753	0.0189761638421689	0.235924806230042	0.213257765716143	15081/15078	2	mouse	AT1 cells
GOBP	DENDRITE_ARBORIZATION	2/365	10/16753	0.0189761638421689	0.235924806230042	0.213257765716143	218194/18186	2	mouse	AT1 cells
GOBP	LOOP_OF_HENLE_DEVELOPMENT	2/365	10/16753	0.0189761638421689	0.235924806230042	0.213257765716143	16372/16371	2	mouse	AT1 cells
GOBP	NEGATIVE_REGULATION_OF_VASCULAR_ASSOCIATED_SMOOTH_MUSCLE_CELL_MIGRATION	2/365	10/16753	0.0189761638421689	0.235924806230042	0.213257765716143	19091/11848	2	mouse	AT1 cells
GOBP	POSITIVE_REGULATION_OF_ESTABLISHMENT_OF_PROTEIN_LOCALIZATION_TO_TELOMERE	2/365	10/16753	0.0189761638421689	0.235924806230042	0.213257765716143	21454/12461	2	mouse	AT1 cells
GOBP	POSITIVE_REGULATION_OF_EXTRINSIC_APOPTOTIC_SIGNALING_PATHWAY_IN_ABSENCE_OF_LIGAND	2/365	10/16753	0.0189761638421689	0.235924806230042	0.213257765716143	80707/19045	2	mouse	AT1 cells
GOBP	REGULATION_OF_MACROPHAGE_APOPTOTIC_PROCESS	2/365	10/16753	0.0189761638421689	0.235924806230042	0.213257765716143	109815/21454	2	mouse	AT1 cells
GOBP	REGULATION_OF_MICROTUBULE_BINDING	2/365	10/16753	0.0189761638421689	0.235924806230042	0.213257765716143	11350/19053	2	mouse	AT1 cells
GOBP	REGULATION_OF_MODIFICATION_OF_SYNAPTIC_STRUCTURE	2/365	10/16753	0.0189761638421689	0.235924806230042	0.213257765716143	11350/11848	2	mouse	AT1 cells
GOCC	CHAPERONIN_CONTAINING_T_COMPLEX	2/365	10/16753	0.0189761638421689	0.235924806230042	0.213257765716143	21454/12461	2	mouse	AT1 cells
GOCC	PRESYNAPTIC_CYTOSKELETON	2/365	10/16753	0.0189761638421689	0.235924806230042	0.213257765716143	238988/11465	2	mouse	AT1 cells
GOMF	5S_RRNA_BINDING	2/365	10/16753	0.0189761638421689	0.235924806230042	0.213257765716143	68077/27367	2	mouse	AT1 cells
GOBP	ENDOTHELIAL_CELL_MIGRATION	10/365	214/16753	0.019173600975566	0.237617885572589	0.214788178407971	11350/19274/243362/18760/23797/192197/14083/11848/18186/15901	10	mouse	AT1 cells
GOBP	POLYSACCHARIDE_BIOSYNTHETIC_PROCESS	5/365	71/16753	0.0192570062981921	0.237628838207191	0.214798078741985	18682/109815/14042/56637/19045	5	mouse	AT1 cells
GOBP	REGULATION_OF_DENDRITE_DEVELOPMENT	6/365	97/16753	0.0193355369954367	0.237628838207191	0.214798078741985	11350/83814/19055/56637/11848/15901	6	mouse	AT1 cells
GOBP	AMEBOIDAL_TYPE_CELL_MIGRATION	16/365	413/16753	0.0193582657575335	0.237628838207191	0.214798078741985	11350/19274/243362/18760/328949/23797/192197/20971/14083/20349/16202/11848/18186/16476/13036/15901	16	mouse	AT1 cells
GOCC	EXTRINSIC_COMPONENT_OF_MEMBRANE	13/365	312/16753	0.0197054583538674	0.2407289982214	0.217600383461685	14682/223254/75083/27204/19055/271564/14083/546134/13385/170625/11848/14683/14693	13	mouse	AT1 cells
GOMF	ACTIN_FILAMENT_BINDING	10/365	215/16753	0.0197349372091789	0.2407289982214	0.217600383461685	11350/27428/74103/17356/17912/22288/226251/338367/17921/56431	10	mouse	AT1 cells
GOBP	ESTABLISHMENT_OF_PROTEIN_LOCALIZATION_TO_MEMBRANE	11/365	247/16753	0.0198894421765374	0.241853122892754	0.218616505164316	58998/68617/17356/224454/216831/14694/109880/22319/14828/11931/67184	11	mouse	AT1 cells
GOCC	FICOLIN_1_RICH_GRANULE	9/365	185/16753	0.0203177613617432	0.243283334755221	0.219909305998464	18103/56455/13033/11848/18648/13036/15481/268373/13627	9	mouse	AT1 cells
GOBP	ESTABLISHMENT_OF_TISSUE_POLARITY	5/365	72/16753	0.0203366351163374	0.243283334755221	0.219909305998464	11350/243548/106042/57265/11848	5	mouse	AT1 cells
GOBP	NON_CANONICAL_WNT_SIGNALING_PATHWAY	5/365	72/16753	0.0203366351163374	0.243283334755221	0.219909305998464	11350/243548/106042/57265/11848	5	mouse	AT1 cells
GOBP	HISTONE_LYSINE_DEMETHYLATION	3/365	27/16753	0.020371931284503	0.243283334755221	0.219909305998464	22289/20591/22210	3	mouse	AT1 cells
GOBP	REGULATION_OF_MYELOID_CELL_APOPTOTIC_PROCESS	3/365	27/16753	0.020371931284503	0.243283334755221	0.219909305998464	13856/109815/21454	3	mouse	AT1 cells
GOBP	STRESS_ACTIVATED_PROTEIN_KINASE_SIGNALING_CASCADE	11/365	248/16753	0.0204228895252978	0.243283334755221	0.219909305998464	99470/22033/14013/68082/237353/269016/330177/15502/11848/268373/19252	11	mouse	AT1 cells
GOBP	REGULATION_OF_CELLULAR_RESPONSE_TO_TRANSFORMING_GROWTH_FACTOR_BETA_STIMULUS	7/365	126/16753	0.0204460858804336	0.243283334755221	0.219909305998464	52662/102141/12579/14828/21869/56424/24063	7	mouse	AT1 cells
GOBP	REGULATION_OF_CYSTEINE_TYPE_ENDOPEPTIDASE_ACTIVITY	10/365	217/16753	0.0208935902757889	0.245616625935145	0.222018420642859	75083/50768/12995/12828/14694/12070/13033/11848/13036/67184	10	mouse	AT1 cells
GOBP	FERTILIZATION	9/365	186/16753	0.0209574291981026	0.245616625935145	0.222018420642859	58998/12048/20826/54608/21454/22334/15081/12461/15078	9	mouse	AT1 cells
GOBP	DNA_TEMPLATED_TRANSCRIPTION_INITIATION	7/365	127/16753	0.0212495186704536	0.245616625935145	0.222018420642859	67673/19285/21341/67923/83602/24075/16476	7	mouse	AT1 cells
GOCC	FICOLIN_1_RICH_GRANULE_LUMEN	7/365	127/16753	0.0212495186704536	0.245616625935145	0.222018420642859	18103/13033/18648/13036/15481/268373/13627	7	mouse	AT1 cells
GOBP	POSITIVE_REGULATION_OF_EXTRINSIC_APOPTOTIC_SIGNALING_PATHWAY	4/365	49/16753	0.0217480075561345	0.245616625935145	0.222018420642859	80707/14084/19045/21859	4	mouse	AT1 cells
GOBP	POSITIVE_REGULATION_OF_NEURON_APOPTOTIC_PROCESS	4/365	49/16753	0.0217480075561345	0.245616625935145	0.222018420642859	11350/22192/11848/17210	4	mouse	AT1 cells
GOBP	ACTIN_FILAMENT_BASED_MOVEMENT	7/365	128/16753	0.0220746333060794	0.245616625935145	0.222018420642859	70729/83814/17912/77569/338367/17921/238871	7	mouse	AT1 cells
GOBP	NEGATIVE_REGULATION_OF_CELLULAR_CATABOLIC_PROCESS	11/365	251/16753	0.022086628744691	0.245616625935145	0.222018420642859	22033/14198/68077/12995/68135/15384/65019/20115/21859/77134/17210	11	mouse	AT1 cells
GOBP	ACTIVATION_OF_GTPASE_ACTIVITY	6/365	100/16753	0.022109487772579	0.245616625935145	0.222018420642859	71310/192197/622434/70719/239027/76281	6	mouse	AT1 cells
GOBP	ACUTE_INFLAMMATORY_RESPONSE_TO_ANTIGENIC_STIMULUS	3/365	28/16753	0.0224564922754176	0.245616625935145	0.222018420642859	109815/218624/14042	3	mouse	AT1 cells
GOBP	NUCLEAR_TRANSCRIBED_MRNA_POLY_A_TAIL_SHORTENING	3/365	28/16753	0.0224564922754176	0.245616625935145	0.222018420642859	72587/74480/12227	3	mouse	AT1 cells
GOBP	REGULATION_OF_GLUCAN_BIOSYNTHETIC_PROCESS	3/365	28/16753	0.0224564922754176	0.245616625935145	0.222018420642859	109815/56637/19045	3	mouse	AT1 cells
GOMF	POLY_PURINE_TRACT_BINDING	3/365	28/16753	0.0224564922754176	0.245616625935145	0.222018420642859	20238/207181/72587	3	mouse	AT1 cells
GOBP	ENDOPLASMIC_RETICULUM_UNFOLDED_PROTEIN_RESPONSE	5/365	74/16753	0.0226128665043262	0.245616625935145	0.222018420642859	109815/14694/14828/56334/56424	5	mouse	AT1 cells
GOMF	KINASE_INHIBITOR_ACTIVITY	5/365	74/16753	0.0226128665043262	0.245616625935145	0.222018420642859	68082/232341/330177/14694/12579	5	mouse	AT1 cells
GOMF	GTPASE_ACTIVITY	13/365	318/16753	0.0226174472504666	0.245616625935145	0.222018420642859	14682/270160/109299/22146/103967/69288/19324/11848/320982/14683/13627/22142/14693	13	mouse	AT1 cells
GOBP	PROTEIN_LOCALIZATION_TO_NUCLEUS	12/365	285/16753	0.0227963546478048	0.245616625935145	0.222018420642859	18760/19055/106042/68077/229603/56637/21376/21454/12461/65019/56338/170930	12	mouse	AT1 cells
GOBP	REGULATION_OF_MRNA_METABOLIC_PROCESS	12/365	285/16753	0.0227963546478048	0.245616625935145	0.222018420642859	22287/22033/14007/93686/72587/68675/74480/19652/15384/12227/77134/15481	12	mouse	AT1 cells
GOBP	CHROMATIN_REMODELING_AT_CENTROMERE	2/365	11/16753	0.0228628660225897	0.245616625935145	0.222018420642859	15081/15078	2	mouse	AT1 cells
GOBP	GDP_METABOLIC_PROCESS	2/365	11/16753	0.0228628660225897	0.245616625935145	0.222018420642859	99470/21873	2	mouse	AT1 cells
GOBP	GLOMERULAR_BASEMENT_MEMBRANE_DEVELOPMENT	2/365	11/16753	0.0228628660225897	0.245616625935145	0.222018420642859	14042/12828	2	mouse	AT1 cells
GOBP	LIMB_BUD_FORMATION	2/365	11/16753	0.0228628660225897	0.245616625935145	0.222018420642859	14183/20677	2	mouse	AT1 cells
GOBP	MESENCHYMAL_STEM_CELL_DIFFERENTIATION	2/365	11/16753	0.0228628660225897	0.245616625935145	0.222018420642859	20678/56637	2	mouse	AT1 cells
GOBP	NEGATIVE_REGULATION_OF_CAMP_MEDIATED_SIGNALING	2/365	11/16753	0.0228628660225897	0.245616625935145	0.222018420642859	238871/22210	2	mouse	AT1 cells
GOBP	NEGATIVE_REGULATION_OF_LONG_TERM_SYNAPTIC_POTENTIATION	2/365	11/16753	0.0228628660225897	0.245616625935145	0.222018420642859	11350/13051	2	mouse	AT1 cells
GOBP	NEGATIVE_REGULATION_OF_PATHWAY_RESTRICTED_SMAD_PROTEIN_PHOSPHORYLATION	2/365	11/16753	0.0228628660225897	0.245616625935145	0.222018420642859	52662/102141	2	mouse	AT1 cells
GOBP	POSITIVE_REGULATION_OF_MITOCHONDRIAL_CALCIUM_ION_CONCENTRATION	2/365	11/16753	0.0228628660225897	0.245616625935145	0.222018420642859	215999/216001	2	mouse	AT1 cells
GOBP	REGULATION_OF_CELLULAR_CARBOHYDRATE_CATABOLIC_PROCESS	2/365	11/16753	0.0228628660225897	0.245616625935145	0.222018420642859	19045/18648	2	mouse	AT1 cells
GOBP	REGULATION_OF_CELLULAR_RESPONSE_TO_OSMOTIC_STRESS	2/365	11/16753	0.0228628660225897	0.245616625935145	0.222018420642859	13856/216001	2	mouse	AT1 cells
GOBP	REGULATION_OF_CHROMOSOME_CONDENSATION	2/365	11/16753	0.0228628660225897	0.245616625935145	0.222018420642859	15081/15078	2	mouse	AT1 cells
GOBP	TRANSCRIPTION_INITIATION_FROM_RNA_POLYMERASE_I_PROMOTER	2/365	11/16753	0.0228628660225897	0.245616625935145	0.222018420642859	19285/21341	2	mouse	AT1 cells
GOCC	ANCHORED_COMPONENT_OF_SYNAPTIC_MEMBRANE	2/365	11/16753	0.0228628660225897	0.245616625935145	0.222018420642859	268566/13385	2	mouse	AT1 cells
GOCC	ENDOPLASMIC_RETICULUM_CHAPERONE_COMPLEX	2/365	11/16753	0.0228628660225897	0.245616625935145	0.222018420642859	14828/19035	2	mouse	AT1 cells
GOCC	X_CHROMOSOME	2/365	11/16753	0.0228628660225897	0.245616625935145	0.222018420642859	15081/15078	2	mouse	AT1 cells
GOMF	MAP_KINASE_SCAFFOLD_ACTIVITY	2/365	11/16753	0.0228628660225897	0.245616625935145	0.222018420642859	68082/75547	2	mouse	AT1 cells
GOBP	REGULATION_OF_ANIMAL_ORGAN_MORPHOGENESIS	7/365	129/16753	0.0229216856376701	0.245616625935145	0.222018420642859	11350/243548/106042/57764/57265/11848/24063	7	mouse	AT1 cells
GOBP	FOREBRAIN_GENERATION_OF_NEURONS	4/365	50/16753	0.0232452483434916	0.248397571141609	0.224532179881602	14183/67263/11848/18186	4	mouse	AT1 cells
[truncated: 40,735 more rows]
