# Supplementary material for: Cross-species comparison of airway epithelium transcriptomics
Source: Heliyon. 2024 Sep 22;10(19):e38259. doi: 10.1016/j.heliyon.2024.e38259 (PMC11466595; doi:10.1016/j.heliyon.2024.e38259)
Supplement: Multimedia component 10 [file mmc10.csv]

gene	p_val	avg_log2FC	pct.1	pct.2	p_val_adj	celltype_fine	species
MUC5AC	7.50728167322186e-292	4.58652477454938	0.901	0.123	1.9640550313483e-287	Club cells	human
SERPINB3	6.60975860444857e-296	3.23978385655845	0.954	0.123	1.72924504609583e-291	Club cells	human
TFF3	6.02701691185547e-271	3.10134202131218	0.991	0.559	1.57678816447963e-266	Club cells	human
CEACAM5	1.14392383429644e-272	3.03921221267421	0.814	0.028	2.99273353528634e-268	Club cells	human
ALOX15	2.40527627256304e-268	2.96161312019771	0.823	0.05	6.29268378427942e-264	Club cells	human
S100P	0	2.91528722331697	0.995	0.37	0	Club cells	human
NTS	1.3279613110347e-195	2.73769648537031	0.694	0.059	3.47421238192899e-191	Club cells	human
GSN	1.11758542688995e-288	2.67342768454228	0.984	0.493	2.9238269938295e-284	Club cells	human
CST1	1.68683698373942e-100	2.65194702896323	0.413	0.007	4.41310291685906e-96	Club cells	human
AGR2	8.97367231720872e-288	2.61136933510588	0.999	0.771	2.34769215162814e-283	Club cells	human
TSPAN1	0	2.4031271909617	0.997	0.542	0	Club cells	human
NEAT1	4.56827717535704e-288	2.38336991775361	0.997	0.74	1.19515267461691e-283	Club cells	human
MSMB	6.04112664768153e-188	2.29553287814668	0.952	0.341	1.58047955356644e-183	Club cells	human
IFI27	1.59442447217876e-223	2.26081164398325	0.827	0.188	4.17133330411406e-219	Club cells	human
SLC6A14	3.29306335950718e-253	2.25459550177208	0.847	0.158	8.61531236114269e-249	Club cells	human
FXYD3	0	2.22187341750059	0.998	0.684	0	Club cells	human
CSTA	1.02331949559118e-210	2.21745492641085	0.778	0.138	2.67720846436564e-206	Club cells	human
CD24	1.50023589199268e-278	2.18951887599209	0.883	0.126	3.92491714063125e-274	Club cells	human
UPK1B	5.69522279697131e-214	2.18299862578422	0.713	0.03	1.48998418814363e-209	Club cells	human
MT-ATP6	1.10765512462022e-291	2.11018950087249	1	0.877	2.89784733703141e-287	Club cells	human
BPIFA1	2.81635393081769e-50	2.00073725788782	0.521	0.203	7.36814515380524e-46	Club cells	human
MTRNR2L8	2.79509686078088e-209	1.98621523623426	0.771	0.086	7.31253240717494e-205	Club cells	human
MT-ND4	0	1.96923896293888	1	0.855	0	Club cells	human
MALAT1	1.62713309369329e-283	1.91968614828167	1	0.897	4.25690559972039e-279	Club cells	human
MT-ND2	4.0055900578542e-306	1.90440026990912	1	0.847	1.04794247093582e-301	Club cells	human
F3	2.05129532508805e-266	1.8867828318601	0.936	0.278	5.36659882949535e-262	Club cells	human
TNFSF10	2.06791534623033e-257	1.87588344309334	0.968	0.51	5.4100801288078e-253	Club cells	human
RRBP1	9.17619018133095e-252	1.86713032120004	0.947	0.446	2.4006748752398e-247	Club cells	human
PRSS23	2.26528940327468e-262	1.86479337272826	0.987	0.278	5.92645013684722e-258	Club cells	human
ADH1C	9.58505853471313e-209	1.84765403404691	0.828	0.173	2.50764301385165e-204	Club cells	human
IGKC	3.94486499991934e-198	1.80809917604507	0.691	0.048	1.0320555812789e-193	Club cells	human
HLA-C	7.50073920431088e-282	1.79079756816902	0.992	0.722	1.96234339063181e-277	Club cells	human
BPIFB1	3.13691904190071e-136	1.75755016161348	0.99	0.651	8.20680759742064e-132	Club cells	human
TSPAN8	5.46970879533833e-222	1.75090020087	0.974	0.562	1.43098521503641e-217	Club cells	human
FAM3D	1.43942074709344e-215	1.74112295521416	0.883	0.272	3.76581255854587e-211	Club cells	human
ST6GAL1	1.31427558450653e-213	1.69847297457782	0.802	0.17	3.43840778418597e-209	Club cells	human
HLA-A	6.50284512239961e-227	1.68914931163897	0.987	0.738	1.70127434092219e-222	Club cells	human
CTSC	1.19424688429241e-226	1.67110390436182	0.985	0.674	3.1243886986858e-222	Club cells	human
ANXA1	2.16119753203111e-173	1.66914246300292	0.949	0.568	5.6541249832998e-169	Club cells	human
VMO1	1.34747464392557e-197	1.66529875248856	0.915	0.307	3.52526316343807e-193	Club cells	human
ATF3	3.32891445559944e-109	1.65960365280931	0.766	0.411	8.70910599873925e-105	Club cells	human
MT-CO3	1.47063295939525e-284	1.62850320771162	1	0.906	3.84746994836985e-280	Club cells	human
SLC5A8	3.4191575022441e-185	1.61780538588113	0.651	0.031	8.94519985737102e-181	Club cells	human
LYPD2	5.01468410684212e-56	1.60593823115552	0.361	0.07	1.31194165603204e-51	Club cells	human
MT-ND1	2.48907958935192e-250	1.60530707156693	1	0.864	6.51193002166249e-246	Club cells	human
SERPINB2	1.57338611441118e-85	1.59180670260669	0.385	0.021	4.11629275252253e-81	Club cells	human
RDH10	1.76837861512529e-212	1.59006274713835	0.851	0.269	4.62643213289078e-208	Club cells	human
SLC31A1	1.71027189400444e-236	1.58438549208401	0.874	0.246	4.4744133290944e-232	Club cells	human
DHRS9	5.96310365447923e-226	1.56703763340207	0.773	0.08	1.56006717808486e-221	Club cells	human
HLA-B	1.64123571966912e-224	1.55361071622891	0.993	0.804	4.29380088979834e-220	Club cells	human
KRT19	1.59437007833062e-198	1.51797638327469	0.995	0.744	4.17119099892857e-194	Club cells	human
SYTL2	1.86295754148834e-202	1.51484322877328	0.723	0.08	4.8738695200418e-198	Club cells	human
RAB11FIP1	6.05171550826161e-157	1.50503097324163	0.868	0.459	1.5832498112714e-152	Club cells	human
SLC26A2	7.84836142835993e-187	1.49539714934512	0.697	0.085	2.05328831688752e-182	Club cells	human
MT-ND3	1.38023964361148e-239	1.49086180959119	1	0.895	3.61098295561636e-235	Club cells	human
NUCB2	2.47218634784589e-186	1.47379433780159	0.92	0.508	6.46773392323442e-182	Club cells	human
TSHZ2	6.74768628873335e-218	1.453049142682	0.734	0.052	1.76532968685842e-213	Club cells	human
HSP90AA1	3.78882934130403e-225	1.42831433415014	0.993	0.711	9.9123353227196e-221	Club cells	human
KLF4	9.55779047809147e-155	1.41537594243184	0.703	0.17	2.50050914487829e-150	Club cells	human
WFDC2	3.58380976087466e-210	1.41299820671165	1	0.958	9.3759630964003e-206	Club cells	human
NOS2	3.15496079283862e-127	1.41178583025697	0.482	0.001	8.2540084262244e-123	Club cells	human
DNAJC10	1.89712914840009e-180	1.4063596901642	0.748	0.158	4.96326927804431e-176	Club cells	human
CCPG1	1.11247793997061e-198	1.40399729956552	0.827	0.28	2.9104647865511e-194	Club cells	human
SLC12A2	2.63233233635501e-173	1.38536452181707	0.743	0.17	6.88670785837199e-169	Club cells	human
ALDH3A1	5.15425083453326e-118	1.38149300652813	0.511	0.043	1.34845510333059e-113	Club cells	human
CDH26	3.9266416339798e-157	1.38100930355628	0.658	0.118	1.0272879842818e-152	Club cells	human
ABHD2	6.23914075264406e-151	1.38058509561888	0.737	0.214	1.63228400370674e-146	Club cells	human
VIMP	1.38483408929899e-209	1.37629172639346	0.884	0.304	3.62300294442401e-205	Club cells	human
FCGBP	9.98130446900524e-81	1.3754960614994	0.684	0.291	2.61130887518115e-76	Club cells	human
B2M	6.82116071922301e-177	1.37445297720682	1	0.978	1.78455206736312e-172	Club cells	human
NFE2L2	2.79150353880674e-188	1.37252353402405	0.86	0.38	7.30313155822619e-184	Club cells	human
SORL1	6.50451785953123e-164	1.37107126749899	0.692	0.139	1.70171196241056e-159	Club cells	human
GABRP	5.78951539574091e-173	1.36050353409081	0.668	0.07	1.51465301783374e-168	Club cells	human
KIF5B	7.15337992153272e-198	1.36012762739341	0.871	0.354	1.87146725507139e-193	Club cells	human
VMP1	2.54175984781929e-144	1.35883431147867	0.894	0.488	6.64975211386482e-140	Club cells	human
CALM1	6.6033473957008e-215	1.35789817527337	0.971	0.598	1.72756774566324e-210	Club cells	human
VSIG2	9.49638327837796e-178	1.34823435763887	0.849	0.355	2.48444379328924e-173	Club cells	human
AKAP9	1.79007600860646e-185	1.34398464079895	0.896	0.385	4.68319685371623e-181	Club cells	human
PLAC8	6.41586624281269e-154	1.3125471851237	0.777	0.255	1.67851892644466e-149	Club cells	human
GALNT6	8.70123230250554e-143	1.30590406836921	0.672	0.169	2.2764163949815e-138	Club cells	human
GOLGB1	5.07971412177738e-178	1.30355960248017	0.867	0.351	1.3289548085394e-173	Club cells	human
TMPRSS4	1.2307661180582e-183	1.30006699364993	0.731	0.132	3.21993031806388e-179	Club cells	human
TPM1	4.00452688879903e-117	1.29735774594309	0.739	0.32	1.0476643246476e-112	Club cells	human
MT-CYB	4.88522079096153e-207	1.2956331020104	1	0.903	1.27807146333136e-202	Club cells	human
CLDN7	3.82418805989311e-187	1.29133927792284	0.915	0.518	1.00048408022924e-182	Club cells	human
LMO4	6.73442667985889e-179	1.28762310780011	0.818	0.267	1.76186070798468e-174	Club cells	human
LIMA1	2.20767150184299e-185	1.28569765165241	0.804	0.243	5.77571018312164e-181	Club cells	human
IER3	9.40740565711766e-133	1.282950837724	0.778	0.321	2.46116546801512e-128	Club cells	human
CD63	4.87765107200096e-214	1.27698949433483	0.997	0.847	1.27609107345689e-209	Club cells	human
TSPAN13	2.44963845189923e-164	1.27603344741788	0.877	0.447	6.40874411785877e-160	Club cells	human
TXN	1.32736202325938e-140	1.27465914279471	0.954	0.75	3.4726445252512e-136	Club cells	human
PRR15	3.91678859679077e-171	1.25909276148757	0.686	0.093	1.0247102326924e-166	Club cells	human
MTRNR2L12	3.28433102234231e-130	1.25748864626901	0.649	0.124	8.59246682065195e-126	Club cells	human
SMIM14	1.36843766419486e-172	1.25737661862066	0.878	0.423	3.5801066170666e-168	Club cells	human
PARD3B	8.01160786029957e-136	1.25025179804953	0.578	0.071	2.09599684841157e-131	Club cells	human
LYZ	2.97561011236446e-102	1.2495711685558	0.774	0.359	7.7847911759679e-98	Club cells	human
CLINT1	7.10068122048988e-172	1.24166376732022	0.872	0.379	1.85768022090456e-167	Club cells	human
UCP2	2.61072342501136e-138	1.22991668916178	0.758	0.273	6.83017462451472e-134	Club cells	human
HS3ST1	2.43049922034782e-142	1.22641224059171	0.756	0.261	6.35867206027396e-138	Club cells	human
SEC62	9.49541171946079e-190	1.22468795927295	0.952	0.588	2.48418961404533e-185	Club cells	human
UGT2A1	1.10597967019253e-137	1.22427504704722	0.549	0.036	2.89346401315769e-133	Club cells	human
SOX2	1.7304877678894e-141	1.22120230196992	0.779	0.316	4.52730209835225e-137	Club cells	human
DYNC1I2	9.44632419352211e-170	1.21852806857876	0.745	0.202	2.47134733550926e-165	Club cells	human
RPS17	4.86689923285267e-232	1.21845538300842	0.996	0.778	1.27327817729892e-227	Club cells	human
S100A2	1.18678088450345e-88	1.21432417612671	0.563	0.155	3.10485615003792e-84	Club cells	human
CLDN10	4.39893886690157e-136	1.21340525936394	0.634	0.103	1.15085038635879e-131	Club cells	human
ARGLU1	3.74811167816679e-159	1.20955931102199	0.874	0.418	9.80580977241996e-155	Club cells	human
ATP5I	5.99744436778273e-192	1.20744050984899	0.966	0.443	1.56905139549932e-187	Club cells	human
CD44	7.92856604565777e-138	1.20019201062403	0.719	0.205	2.07427144886499e-133	Club cells	human
PERP	6.98419031231792e-164	1.19597118026167	0.925	0.56	1.82720386950862e-159	Club cells	human
KCNE3	5.96936670053195e-157	1.19048296095503	0.604	0.042	1.56170571619317e-152	Club cells	human
ATP12A	2.87732030911635e-118	1.19044931792133	0.642	0.186	7.52764539271021e-114	Club cells	human
LMO7	2.26651299698454e-133	1.19040990300602	0.886	0.508	5.92965130271096e-129	Club cells	human
RIMS1	1.13587337887821e-121	1.18602775592911	0.596	0.128	2.97167193382116e-117	Club cells	human
STIM2	9.33516459992995e-160	1.18555640253766	0.691	0.157	2.44226576263367e-155	Club cells	human
CCDC80	3.96783979900057e-105	1.1846052357138	0.523	0.094	1.03806624821453e-100	Club cells	human
KLF5	1.24475182373155e-149	1.18392301666139	0.862	0.444	3.25651972124648e-145	Club cells	human
AQP3	5.81818435236913e-134	1.1716988232694	0.892	0.49	1.52215339026681e-129	Club cells	human
B4GALT4	8.43773076833825e-146	1.17037324387851	0.625	0.101	2.20747912361265e-141	Club cells	human
DYNLL1	2.29793946884748e-164	1.16945865356605	0.915	0.512	6.01186923839879e-160	Club cells	human
MAGED2	1.60803017622268e-144	1.16155163463005	0.771	0.303	4.20692854703376e-140	Club cells	human
BCAS1	5.2643725150362e-154	1.16109481479069	0.606	0.058	1.37726513738377e-149	Club cells	human
PLEKHA5	1.01554294508081e-166	1.15413798218309	0.746	0.197	2.65686345292041e-162	Club cells	human
FUS	9.1566355703929e-156	1.15366092460881	0.869	0.447	2.39555899792619e-151	Club cells	human
SERPINB4	9.3592944285847e-79	1.14779916827766	0.367	0.022	2.44857860840633e-74	Club cells	human
FAM107B	5.85826259707253e-150	1.13504911887021	0.756	0.264	1.53263866064611e-145	Club cells	human
S100A6	5.58658971325333e-197	1.13232810605242	1	0.994	1.46156360078134e-192	Club cells	human
SPDEF	4.68757242748746e-107	1.13087303217001	0.627	0.204	1.22636269847927e-102	Club cells	human
MT1X	1.95441893450857e-82	1.12836988393637	0.67	0.296	5.11315081646133e-78	Club cells	human
CREB3L1	1.04048912346085e-151	1.12213816122574	0.766	0.266	2.72212764479829e-147	Club cells	human
ATP5O	6.10144140790542e-159	1.11496523877664	0.718	0.168	1.59625910113622e-154	Club cells	human
FAM114A1	5.9525446621197e-144	1.09800866881278	0.707	0.216	1.55730473450376e-139	Club cells	human
CHST9	7.29278663504304e-151	1.09599347476642	0.851	0.314	1.90793883945996e-146	Club cells	human
MUC16	2.25233500442643e-121	1.0954061306601	0.574	0.083	5.89255883858043e-117	Club cells	human
ST6GALNAC1	3.25466671112632e-150	1.09439389505341	0.822	0.367	8.51485904964868e-146	Club cells	human
CHST6	4.39106571210636e-134	1.0919329241966	0.523	0.021	1.14879061160127e-129	Club cells	human
CD55	1.7770916072138e-113	1.07386975493132	0.944	0.668	4.64922706279275e-109	Club cells	human
ALCAM	1.64935877165019e-169	1.07313908829469	0.948	0.54	4.31505241839122e-165	Club cells	human
SON	6.51841962411339e-159	1.07095837477103	0.93	0.535	1.70534894206055e-154	Club cells	human
SLC16A9	7.28825668689159e-135	1.07070368028617	0.541	0.04	1.90675371442458e-130	Club cells	human
SERBP1	4.93490307515166e-146	1.07025810149839	0.886	0.478	1.29106934252118e-141	Club cells	human
ANKRD36C	1.15601192097552e-46	1.07003264543442	0.441	0.182	3.02435838765616e-42	Club cells	human
CD9	5.86746500932512e-142	1.06952185334218	0.989	0.797	1.53504619573964e-137	Club cells	human
TM9SF3	2.1465515844684e-141	1.06766440336247	0.773	0.291	5.61580825528622e-137	Club cells	human
RPS11	4.34123227257832e-168	1.06169777917086	0.999	0.884	1.13575318715194e-163	Club cells	human
ADGRF1	1.06667490335322e-112	1.05854913252728	0.536	0.091	2.79063488215268e-108	Club cells	human
CSNK1A1	7.80546950635441e-154	1.05794174753797	0.884	0.449	2.04206693225244e-149	Club cells	human
MIA3	1.48054290590986e-117	1.05490692957402	0.636	0.188	3.87339635044138e-113	Club cells	human
SVIP	4.75239817832019e-129	1.05296290085761	0.71	0.261	1.24332241141213e-124	Club cells	human
MS4A8	2.33731840008795e-103	1.05158303203615	0.571	0.143	6.11489239831011e-99	Club cells	human
CIB1	2.97304118540879e-162	1.05099613449138	0.937	0.559	7.77807034926647e-158	Club cells	human
RPS20	7.75849371715631e-169	1.05099004848657	0.998	0.847	2.02977712628243e-164	Club cells	human
MYEOV2	4.8666545903191e-155	1.04968933063636	0.82	0.321	1.27321417391928e-150	Club cells	human
TCF25	2.80659368018181e-136	1.04872010970892	0.835	0.402	7.34261038609164e-132	Club cells	human
WASF2	4.9643147782656e-139	1.04038855635291	0.713	0.228	1.29876403228985e-134	Club cells	human
FAM133B	6.18904639102988e-115	1.03697459091579	0.728	0.306	1.61917831682124e-110	Club cells	human
EIF3A	1.71738995968567e-129	1.03451459152483	0.803	0.351	4.49303561252966e-125	Club cells	human
KRT23	2.22455152966283e-90	1.0336264180266	0.397	0.018	5.81987171190389e-86	Club cells	human
ANXA2	2.3436813918228e-166	1.03264844638951	0.993	0.791	6.13153925728681e-162	Club cells	human
PTPRZ1	5.52021315679615e-132	1.03166886449038	0.582	0.091	1.44419816608101e-127	Club cells	human
GALNT7	1.02154742345148e-130	1.02902413786233	0.663	0.176	2.67257236923377e-126	Club cells	human
COX7A2	3.12481023985773e-146	1.0282376477944	0.965	0.711	8.17512854951578e-142	Club cells	human
PRRC2C	1.56834940726533e-134	1.02481072406409	0.806	0.351	4.10311571928755e-130	Club cells	human
CXCL17	1.42695936996227e-166	1.02428260375473	0.998	0.865	3.73321110369529e-162	Club cells	human
HDLBP	1.10686285140939e-117	1.02304655483676	0.827	0.438	2.89577459185725e-113	Club cells	human
AREG	4.97172128209753e-45	1.02020749841626	0.337	0.091	1.30070172182236e-40	Club cells	human
EIF5B	1.8116045193811e-131	1.01876455156844	0.793	0.348	4.73951974360483e-127	Club cells	human
ERLEC1	1.26316885451878e-106	1.01838266877071	0.762	0.372	3.30470235719202e-102	Club cells	human
ADH7	9.03434778510055e-122	1.01732627639469	0.514	0.035	2.36356606753801e-117	Club cells	human
TIMP1	6.022152503398e-108	1.01327487505901	0.904	0.575	1.57551553793898e-103	Club cells	human
KRT8	3.35152190775103e-119	1.00958590717812	0.943	0.61	8.76825161505825e-115	Club cells	human
MT-CO1	3.64744211119996e-182	1.00615427028613	1	0.937	9.54243805132133e-178	Club cells	human
PIGR	2.15026437482325e-131	1.00593170771083	0.993	0.877	5.62552165741259e-127	Club cells	human
SLK	2.75194264451093e-113	1.0031172326358	0.636	0.188	7.1996323465695e-109	Club cells	human
HLA-E	2.05164065208328e-118	1.00119755402952	0.844	0.508	5.36750227398027e-114	Club cells	human
FOSB	4.26269741723305e-88	1.00041289044364	0.781	0.434	1.11520689829651e-83	Club cells	human
UGCG	2.00781757414505e-118	0.998092062760715	0.784	0.367	5.25285233747828e-114	Club cells	human
ATP2C2	3.27530891668191e-124	0.996781158679008	0.626	0.159	8.56886318782321e-120	Club cells	human
KIF21A	6.14684037616936e-130	0.996550205787906	0.61	0.118	1.60813637921343e-125	Club cells	human
GOLGA4	3.35064981126742e-127	0.993869798161996	0.786	0.335	8.76597003623781e-123	Club cells	human
ITLN1	1.44073965307559e-42	0.99189363600248	0.259	0.039	3.76926308037635e-38	Club cells	human
MUC4	4.94112532521015e-109	0.990066630915377	0.766	0.35	1.29269720758148e-104	Club cells	human
DSP	2.02443376383552e-125	0.987488131294722	0.687	0.208	5.29632361294648e-121	Club cells	human
TCF4	5.0096279430399e-115	0.982803348014983	0.639	0.194	1.3106188624581e-110	Club cells	human
HN1	5.22099014445756e-129	0.982545361216518	0.594	0.099	1.36591544159299e-124	Club cells	human
CRIP1	8.38496105038377e-55	0.98163894153857	0.576	0.275	2.1936735100014e-50	Club cells	human
TTC3	9.80875468605914e-121	0.97887204766373	0.824	0.411	2.56616640096679e-116	Club cells	human
NCL	4.66107416006722e-129	0.978737213550821	0.893	0.512	1.21943022175679e-124	Club cells	human
PRDX1	1.16494602740201e-96	0.977521820462043	0.924	0.713	3.04773179688913e-92	Club cells	human
H3F3A	2.02155951283444e-156	0.971391199974021	0.994	0.848	5.28880399747747e-152	Club cells	human
PLCB4	1.74241965774813e-117	0.967842788633636	0.519	0.057	4.55851830860065e-113	Club cells	human
TGM2	3.61885943706818e-121	0.966320727365651	0.788	0.292	9.46766005925778e-117	Club cells	human
DEFB1	1.76670107871245e-102	0.965901258200786	0.507	0.077	4.6220433621275e-98	Club cells	human
SHFM1	2.99008695272819e-138	0.962864497392391	0.854	0.372	7.8226654857275e-134	Club cells	human
UBB	5.48485477531508e-146	0.960623244800369	0.989	0.807	1.43494770631793e-141	Club cells	human
RARRES3	1.74790296408673e-91	0.958808298022899	0.847	0.508	4.57286373464371e-87	Club cells	human
KTN1	6.74601154107936e-116	0.958567645951175	0.825	0.452	1.76489153937718e-111	Club cells	human
TCEB2	2.93525139919871e-145	0.95182467387622	0.949	0.476	7.67920471058366e-141	Club cells	human
S100A13	5.45425146221132e-124	0.949961273950013	0.919	0.632	1.42694126754373e-119	Club cells	human
RNF213	4.0072518201739e-101	0.94830702512701	0.621	0.205	1.0483772211939e-96	Club cells	human
PDXDC1	3.35541870920162e-120	0.947274772904441	0.709	0.269	8.77844642701329e-116	Club cells	human
GCC2	5.75225861966235e-125	0.945607945588322	0.716	0.25	1.50490590007606e-120	Club cells	human
RSRP1	1.08867169816992e-118	0.94558492939755	0.716	0.275	2.84818289675214e-114	Club cells	human
TNRC6B	4.21418471048406e-122	0.945130403058342	0.695	0.228	1.10251500395684e-117	Club cells	human
ABCA13	3.50644897788891e-117	0.937240052320331	0.528	0.062	9.17357181595298e-113	Club cells	human
HES1	2.96082333164719e-75	0.935916153318671	0.782	0.467	7.74610600025537e-71	Club cells	human
KRT18	5.55985719240055e-119	0.928867283153209	0.978	0.762	1.45456983867583e-114	Club cells	human
ATP5E	1.58670243799637e-134	0.928776476305539	0.993	0.582	4.15113091828609e-130	Club cells	human
MESDC2	3.0202191319592e-117	0.928478225190793	0.637	0.175	7.90149729303167e-113	Club cells	human
CLCA2	2.94839155683346e-64	0.926124862281277	0.458	0.122	7.71358199098769e-60	Club cells	human
CMYA5	2.5005877854397e-101	0.923358395943311	0.441	0.025	6.54203776426734e-97	Club cells	human
TMBIM6	9.00777266337901e-146	0.922562480920746	0.981	0.734	2.35661348419322e-141	Club cells	human
RBM39	2.12558678481314e-125	0.92038621189438	0.876	0.489	5.56096014642814e-121	Club cells	human
RND3	8.3814826258007e-89	0.918664788960691	0.631	0.257	2.19276348456198e-84	Club cells	human
B4GALT5	3.71021416856621e-105	0.915099055000571	0.64	0.223	9.70666230780292e-101	Club cells	human
POLR2J3	1.39911703579084e-112	0.914559405699161	0.598	0.141	3.660369989036e-108	Club cells	human
OBFC1	3.8589674797431e-87	0.91081141420055	0.483	0.103	1.00958307205039e-82	Club cells	human
NRP2	2.37407368285607e-84	0.906878023645773	0.548	0.17	6.21105156908806e-80	Club cells	human
CLIP1	1.73132522765788e-108	0.906329999144665	0.627	0.178	4.52949306059856e-104	Club cells	human
SLC44A4	1.68311587082111e-114	0.904271168968766	0.782	0.361	4.40336774124219e-110	Club cells	human
DDX5	1.0024367849311e-136	0.902413565792904	0.98	0.717	2.62257511673675e-132	Club cells	human
ZKSCAN1	2.02865037016168e-97	0.899454640918894	0.583	0.185	5.30735509841699e-93	Club cells	human
GUK1	1.11519786235389e-120	0.898930293851274	0.875	0.527	2.91758064749025e-116	Club cells	human
AQP5	6.6380654486836e-98	0.896835117805645	0.85	0.45	1.7366506826846e-93	Club cells	human
SAT1	4.74017381820541e-108	0.894008622683403	0.999	0.925	1.2401242743189e-103	Club cells	human
PGM2L1	2.72876400484771e-97	0.893512431180679	0.547	0.138	7.13899238948258e-93	Club cells	human
CALR	4.01075474236361e-106	0.892287014455779	0.898	0.548	1.04929365569717e-101	Club cells	human
YWHAB	3.55443601884368e-117	0.89117762773643	0.862	0.499	9.29911551249883e-113	Club cells	human
EDEM3	6.06327697308068e-83	0.889327423890061	0.493	0.126	1.58627452169737e-78	Club cells	human
SOX21	1.69391144644905e-93	0.888715245736262	0.443	0.052	4.4316111262e-89	Club cells	human
SMAP1	8.40335537444371e-108	0.88601339958183	0.617	0.193	2.19848583306196e-103	Club cells	human
ABCA5	1.88819300593001e-112	0.882486713180786	0.581	0.13	4.93989054211409e-108	Club cells	human
S100A16	1.3264121899037e-97	0.881875230234697	0.811	0.467	3.47015957122607e-93	Club cells	human
RBM47	1.26051043093865e-120	0.879707389497235	0.794	0.368	3.2977473894217e-116	Club cells	human
MARCKS	1.83371724379039e-102	0.876481870976409	0.64	0.214	4.79737105320441e-98	Club cells	human
UBXN4	1.47634023109605e-112	0.873832384643324	0.835	0.486	3.86240131259348e-108	Club cells	human
SSFA2	2.23398990714761e-94	0.872876400892229	0.582	0.18	5.84456439507957e-90	Club cells	human
CAMK1D	6.94157498528812e-98	0.865675358665071	0.596	0.191	1.81605484765108e-93	Club cells	human
ECE1	2.38270083331317e-106	0.861760569640961	0.627	0.2	6.23362192011393e-102	Club cells	human
SGK1	4.2031524130743e-60	0.859915663634982	0.548	0.233	1.0996287343085e-55	Club cells	human
RAB2A	1.0753087334754e-108	0.859738392259768	0.823	0.467	2.81322270851833e-104	Club cells	human
DNAJC3	8.8331231128773e-96	0.858491920275915	0.709	0.331	2.31092166879096e-91	Club cells	human
CDC42EP5	4.43828783904946e-68	0.857064190649657	0.503	0.185	1.16114486445212e-63	Club cells	human
COL4A3BP	1.11958939174774e-106	0.855124940270674	0.647	0.205	2.92906976669043e-102	Club cells	human
ELOVL5	6.79365071027401e-93	0.854731999221146	0.642	0.255	1.77735489882189e-88	Club cells	human
ATPIF1	1.35348195273421e-114	0.854507274420727	0.873	0.414	3.54097948474324e-110	Club cells	human
LGALS3	3.31783413976693e-96	0.854260517917228	0.969	0.814	8.68011767645823e-92	Club cells	human
IGHA1	3.34989021724047e-87	0.852790018906736	0.379	0.013	8.76398278634452e-83	Club cells	human
LINC00657	4.40597427133942e-110	0.852111137750389	0.716	0.274	1.15269098886782e-105	Club cells	human
NR4A2	6.32270657282154e-62	0.850142591693599	0.509	0.2	1.65414649358157e-57	Club cells	human
PTTG1IP	6.4256416189341e-101	0.849802563657492	0.751	0.377	1.68107636034554e-96	Club cells	human
SEC14L1	1.21171189681679e-80	0.849623996360425	0.602	0.244	3.17008066445209e-76	Club cells	human
TRAK1	1.53208035074776e-96	0.84861831388475	0.563	0.158	4.0082286136263e-92	Club cells	human
SH3GLB1	1.64041316774409e-100	0.84774163535695	0.699	0.308	4.29164892945208e-96	Club cells	human
SH3PXD2A	1.13585846924898e-94	0.846050222885962	0.479	0.082	2.97163292724917e-90	Club cells	human
RPL27A	4.03573787017016e-137	0.844312790153892	0.999	0.877	1.05582974159392e-132	Club cells	human
LMAN1	7.52357193946616e-88	0.844251394012485	0.726	0.365	1.96831689080314e-83	Club cells	human
PDIA3	1.46377581236227e-104	0.838799155583055	0.91	0.616	3.82953028030217e-100	Club cells	human
TCN1	6.82018201380487e-74	0.83613141479819	0.337	0.016	1.78429601845163e-69	Club cells	human
HSP90AB1	6.11364375070504e-110	0.835935966863254	0.966	0.714	1.59945147805945e-105	Club cells	human
APLP2	6.96784030875946e-117	0.833028683579077	0.924	0.582	1.82292638157765e-112	Club cells	human
CAP1	2.27622695191732e-87	0.831121109854822	0.686	0.326	5.95506495160609e-83	Club cells	human
GALE	2.94564997437904e-86	0.829733192831788	0.58	0.207	7.70640946297044e-82	Club cells	human
TMCO1	4.59098431186084e-111	0.828452663835221	0.816	0.425	1.20109331566903e-106	Club cells	human
RSRC2	1.78080826370894e-101	0.827816029189387	0.699	0.307	4.65895057951532e-97	Club cells	human
PHACTR4	8.09050098608584e-94	0.827357620014735	0.59	0.196	2.11663686797978e-89	Club cells	human
DYNC1LI2	5.47625737631452e-96	0.824718743075331	0.639	0.238	1.4326984547914e-91	Club cells	human
KRT17	1.7212843814897e-102	0.824459516995448	0.573	0.105	4.50322419885335e-98	Club cells	human
ANKRD11	6.42596015922172e-92	0.823440979229097	0.65	0.25	1.68115969685559e-87	Club cells	human
ACSL3	1.97549660453695e-99	0.823316112298495	0.707	0.3	5.16829421678957e-95	Club cells	human
ATOX1	2.5586145998248e-107	0.818394391932814	0.768	0.386	6.69384751606164e-103	Club cells	human
RBM25	5.30937810860582e-105	0.816989328222463	0.761	0.357	1.38903950077345e-100	Club cells	human
TJP2	3.46118500347032e-93	0.814805218775447	0.556	0.152	9.05515220607904e-89	Club cells	human
GOLM1	6.46739425473812e-95	0.814575367015135	0.672	0.268	1.69199968492459e-90	Club cells	human
PRR4	5.01841709693456e-67	0.808930198776243	0.356	0.045	1.31291828090002e-62	Club cells	human
HSPA8	1.84197971324105e-92	0.808776913956976	0.854	0.514	4.81898732578123e-88	Club cells	human
ATRX	4.05739917245711e-97	0.806054464190425	0.693	0.29	1.06149677149823e-92	Club cells	human
SCGB2A1	5.08754912458e-78	0.80560154319216	0.377	0.035	1.33100460197262e-73	Club cells	human
XBP1	3.35174732503712e-97	0.805044925297597	0.99	0.781	8.76884135176211e-93	Club cells	human
DNAJA1	5.62653944172147e-91	0.804291866976926	0.751	0.382	1.47201524874317e-86	Club cells	human
ARL1	7.2720515384214e-98	0.80039170939484	0.718	0.343	1.90251412348181e-93	Club cells	human
TUBB4B	2.09494350929821e-95	0.798214735445699	0.771	0.386	5.48079120902596e-91	Club cells	human
FAM83D	4.54492340479283e-84	0.797886895155574	0.45	0.07	1.1890428611619e-79	Club cells	human
ASRGL1	5.54230308507889e-103	0.797020267849441	0.458	0.033	1.44997733311834e-98	Club cells	human
SPINT2	5.33960560973448e-113	0.795848189822045	0.966	0.731	1.39694761961873e-108	Club cells	human
HSP90B1	2.04174705401452e-89	0.792803356677304	0.907	0.627	5.34161864271278e-85	Club cells	human
HIST1H4C	1.41034742557102e-80	0.792788717123816	0.785	0.442	3.68975093477891e-76	Club cells	human
PPP4R2	5.76648470317529e-94	0.792446145186942	0.61	0.227	1.50862772804472e-89	Club cells	human
GTF2I	1.47716035199854e-86	0.791591075373332	0.737	0.389	3.86454691289858e-82	Club cells	human
MT1E	8.76983909875792e-64	0.790934746253849	0.742	0.419	2.29436530501705e-59	Club cells	human
KCNK6	1.08875907290367e-81	0.790528946954007	0.397	0.043	2.84841148653059e-77	Club cells	human
GNE	2.14761231326785e-83	0.788222861450836	0.455	0.087	5.61858333397134e-79	Club cells	human
PNISR	7.30534182728189e-93	0.787063959812937	0.779	0.409	1.91122352885349e-88	Club cells	human
IGLC2	5.27715909504309e-73	0.786517914744781	0.331	0.012	1.38061036244517e-68	Club cells	human
CCDC186	5.7815080849063e-91	0.784915589984611	0.681	0.302	1.51255814517319e-86	Club cells	human
YWHAZ	1.91271341385211e-106	0.783839370300483	0.897	0.54	5.0040408333199e-102	Club cells	human
SLPI	8.53995331180794e-83	0.783591136561524	1	0.981	2.23422258543519e-78	Club cells	human
PTMA	2.27038771713696e-134	0.783557830104499	1	0.954	5.93978834557371e-130	Club cells	human
GALNT3	1.2136928935765e-81	0.782827242049381	0.559	0.2	3.17526334817483e-77	Club cells	human
TRIM56	3.87318689036215e-86	0.78184400271472	0.553	0.165	1.01330315425654e-81	Club cells	human
HEBP2	4.10300796742572e-80	0.781385021283522	0.668	0.32	1.07342894443792e-75	Club cells	human
GPX1	3.60282259773862e-113	0.780600123331869	0.845	0.395	9.42570448020379e-109	Club cells	human
ALDH1A1	6.36396171761126e-88	0.780111545645662	0.945	0.679	1.66493966456146e-83	Club cells	human
TGOLN2	3.50475133285795e-88	0.778721224183	0.627	0.258	9.16913043702296e-84	Club cells	human
SLC7A1	8.20336450497821e-72	0.778405816608009	0.424	0.091	2.1461642217924e-67	Club cells	human
LPP	1.61581486258021e-93	0.77799103188067	0.726	0.315	4.22729484348236e-89	Club cells	human
LMNA	1.75270063536197e-66	0.776808168662983	0.784	0.484	4.58541540223399e-62	Club cells	human
KLF3	2.84119447546419e-84	0.774030659050592	0.648	0.283	7.43313298670941e-80	Club cells	human
CPD	1.63073142364938e-85	0.772938975107354	0.654	0.283	4.26631955055152e-81	Club cells	human
IFI16	8.00680861267044e-85	0.770336219210051	0.612	0.234	2.09474126924684e-80	Club cells	human
YTHDC1	2.63945041479726e-85	0.768661502323073	0.627	0.25	6.9053301751926e-81	Club cells	human
KLF6	5.27653361716493e-31	0.767580969875403	0.779	0.594	1.38044672492269e-26	Club cells	human
ABLIM1	4.13086836655526e-87	0.765406425433037	0.635	0.269	1.08071778205819e-82	Club cells	human
MYH14	1.4979206394732e-79	0.765344476712603	0.591	0.231	3.91885997698978e-75	Club cells	human
SYAP1	2.33884071814572e-83	0.765265614475488	0.624	0.262	6.11887508681283e-79	Club cells	human
HIPK2	1.16095945011097e-78	0.763722919529214	0.551	0.186	3.03730211338031e-74	Club cells	human
SCAF11	5.156947935891e-97	0.763194251039388	0.723	0.347	1.3491607189878e-92	Club cells	human
ATP5A1	1.99417688334378e-95	0.762757353545539	0.735	0.318	5.21716556220401e-91	Club cells	human
C19orf33	4.60442800324926e-71	0.762515211889173	0.883	0.651	1.20461045421007e-66	Club cells	human
RAB13	5.62389537649513e-78	0.761564456017536	0.675	0.342	1.47132350839866e-73	Club cells	human
WARS	5.9918721611776e-38	0.760676014272915	0.335	0.112	1.56759359480728e-33	Club cells	human
ITGB1	1.27677735994326e-88	0.760524531832209	0.745	0.361	3.34030492908355e-84	Club cells	human
SELK	2.49278713822769e-75	0.7571454512353	0.65	0.301	6.52162971103128e-71	Club cells	human
SET	2.05000028905106e-89	0.756981178618275	0.816	0.449	5.36321075621539e-85	Club cells	human
CTNNA1	2.76616256510766e-98	0.756827997067988	0.788	0.402	7.23683450283465e-94	Club cells	human
LINC01133	3.97212295740389e-95	0.756646056075551	0.459	0.059	1.03918680811601e-90	Club cells	human
KRAS	1.02940918828162e-84	0.755680863174602	0.583	0.207	2.69314031838237e-80	Club cells	human
GALNT5	3.02480608256557e-86	0.755460593972805	0.436	0.059	7.91349767320805e-82	Club cells	human
ATP1B3	1.92192126222237e-83	0.755383988589346	0.537	0.153	5.02813040622616e-79	Club cells	human
TMC5	4.73595974044225e-70	0.753915938888333	0.841	0.541	1.2390217872945e-65	Club cells	human
ARID4B	3.61738057252586e-93	0.751816516933937	0.657	0.261	9.46379105384216e-89	Club cells	human
PSMB9	4.99244916262966e-65	0.750530299393448	0.529	0.216	1.30612454992717e-60	Club cells	human
SMARCA2	1.0133973855831e-83	0.750227743349819	0.556	0.179	2.65125024016251e-79	Club cells	human
JTB	9.33341673173844e-96	0.748888924728466	0.847	0.523	2.44180848535741e-91	Club cells	human
ZNF106	4.72503115572213e-87	0.74834076929408	0.54	0.158	1.23616265096002e-82	Club cells	human
HNRNPM	1.67254861669889e-91	0.74793795744917	0.723	0.347	4.37572169100764e-87	Club cells	human
DHRS7	8.41844057995372e-80	0.747026819941892	0.639	0.297	2.20243242452749e-75	Club cells	human
BLOC1S1	8.35768658197967e-91	0.746649143913024	0.715	0.324	2.18653796357752e-86	Club cells	human
ERGIC1	1.0535076113791e-88	0.745956855141617	0.634	0.251	2.75618661289001e-84	Club cells	human
PLS1	1.01560192884975e-80	0.745687503094485	0.494	0.133	2.65701776625672e-76	Club cells	human
CHL1	5.74181247493168e-85	0.744162674947495	0.474	0.097	1.50217297969163e-80	Club cells	human
TXNIP	3.61902263623059e-71	0.742656450514824	0.747	0.418	9.46808702090647e-67	Club cells	human
CKAP4	7.68806914664133e-73	0.741697772589611	0.562	0.222	2.01135265014431e-68	Club cells	human
ISG20	4.04094674941798e-75	0.741689892948618	0.606	0.267	1.05719248858273e-70	Club cells	human
NFAT5	1.26779151720082e-81	0.74119099484825	0.609	0.233	3.31679616730078e-77	Club cells	human
TMOD3	9.87027664261669e-80	0.740961334556748	0.623	0.255	2.58226177524138e-75	Club cells	human
ZC3H13	4.21440635730733e-79	0.739565651793803	0.552	0.178	1.10257299119874e-74	Club cells	human
UGP2	1.71654584143348e-82	0.738918629337976	0.654	0.287	4.49082723035828e-78	Club cells	human
OAT	2.81567350330924e-85	0.738109714583287	0.781	0.441	7.36636501935764e-81	Club cells	human
ITPRIPL2	1.35928776439535e-79	0.73649679240762	0.498	0.13	3.55616864921112e-75	Club cells	human
ATP5J2	6.67346402822505e-94	0.73584737092912	0.821	0.399	1.74591165906424e-89	Club cells	human
PKIB	4.7232616609341e-81	0.73457971041685	0.492	0.109	1.23569971573358e-76	Club cells	human
ARMCX3	1.04994787359391e-74	0.733324565443181	0.553	0.213	2.7468736268964e-70	Club cells	human
FAM84A	5.08181471908971e-77	0.73265680366948	0.441	0.091	1.32950436680825e-72	Club cells	human
WHSC1L1	2.59483963291784e-83	0.732428720997399	0.569	0.198	6.78861944763966e-79	Club cells	human
EIF3J	4.76254332612129e-78	0.732421425035714	0.599	0.244	1.24597658497985e-73	Club cells	human
ATP1B1	2.77891221648624e-106	0.729634046716037	0.941	0.622	7.2701901407713e-102	Club cells	human
MT-ND6	1.01787103684728e-54	0.729228255051559	0.78	0.45	2.66295420659985e-50	Club cells	human
COLCA1	1.266166698739e-61	0.72912428332992	0.587	0.284	3.31254531724098e-57	Club cells	human
SH2D4A	1.61246338330111e-83	0.728341447007888	0.45	0.075	4.21852670339235e-79	Club cells	human
LRRC8A	6.53238778738734e-68	0.727757251486927	0.442	0.114	1.70900329293628e-63	Club cells	human
HBEGF	3.78755354084198e-61	0.727513428492303	0.356	0.057	9.90899757355079e-57	Club cells	human
EZR	3.26380843263429e-88	0.726343964607379	0.935	0.635	8.53877562145783e-84	Club cells	human
LRP10	4.07474151612748e-85	0.726198012994824	0.646	0.275	1.06603387544927e-80	Club cells	human
PDLIM4	2.74963185974348e-74	0.725164139111201	0.471	0.124	7.1935868714609e-70	Club cells	human
NDUFS6	1.73462958676904e-85	0.723690000307139	0.781	0.442	4.53813792490517e-81	Club cells	human
UAP1	1.44558614716824e-78	0.722871203757651	0.647	0.291	3.78194247822155e-74	Club cells	human
DYNLT1	1.45842305193267e-82	0.720934657710911	0.799	0.488	3.81552638846624e-78	Club cells	human
EHF	1.90965934628095e-72	0.720811480688742	0.727	0.395	4.99605078174021e-68	Club cells	human
CAST	4.32505501120795e-90	0.720713566849311	0.819	0.481	1.13152089203222e-85	Club cells	human
IK	1.54469208425417e-78	0.720286369343856	0.638	0.264	4.04122343082576e-74	Club cells	human
CLIC1	5.56862138139599e-81	0.716878685628364	0.882	0.609	1.45686272580082e-76	Club cells	human
SREK1IP1	5.13970568111104e-68	0.715913757383952	0.569	0.245	1.34464980029227e-63	Club cells	human
BPTF	3.48824307684508e-78	0.714413010019364	0.606	0.239	9.12594153764211e-74	Club cells	human
MT-ND5	6.89934240325443e-89	0.713329646987302	0.998	0.764	1.80500595953942e-84	Club cells	human
FAM3C	3.85309664814219e-67	0.713252774688122	0.588	0.271	1.00804714508696e-62	Club cells	human
CHMP3	2.6941174572075e-81	0.712182289419658	0.697	0.351	7.04835009154627e-77	Club cells	human
WBP5	9.80984408000561e-82	0.7118736216344	0.558	0.173	2.56645140821107e-77	Club cells	human
VPS4B	1.67273921783829e-83	0.711097808673656	0.584	0.203	4.37622034170852e-79	Club cells	human
RTF1	1.38312191973465e-79	0.710066557269279	0.674	0.322	3.61852356640978e-75	Club cells	human
MLEC	1.83351236814462e-81	0.707935682764707	0.619	0.25	4.79683505753995e-77	Club cells	human
UQCRQ	4.19627469804833e-102	0.704162508891798	0.962	0.74	1.0978293865034e-97	Club cells	human
LBH	3.44679964527686e-57	0.703782082488524	0.457	0.151	9.01751723197331e-53	Club cells	human
DDX46	4.48170759376242e-85	0.702914898527285	0.639	0.263	1.17250434068012e-80	Club cells	human
FUT6	8.74578627954059e-83	0.699714015432069	0.422	0.06	2.28807260645341e-78	Club cells	human
OPTN	2.63699493023664e-73	0.698743956501159	0.501	0.161	6.89890613648511e-69	Club cells	human
RPS29	3.93026563838119e-141	0.69547381070044	1	0.926	1.02823609631329e-136	Club cells	human
SCNN1A	9.18117078759657e-73	0.695208440987847	0.739	0.394	2.40197790145102e-68	Club cells	human
TMEM261	3.51845440432644e-88	0.694497373386985	0.574	0.18	9.20498041259883e-84	Club cells	human
MT2A	5.85234045767475e-53	0.693283422165652	0.81	0.56	1.53108931053687e-48	Club cells	human
BRD2	1.07572094442291e-68	0.691821635713637	0.665	0.337	2.81430113479923e-64	Club cells	human
CPNE3	2.18717567844371e-67	0.691315613820949	0.647	0.331	5.72208900994443e-63	Club cells	human
C14orf2	4.44312061603838e-100	0.690846761487659	0.868	0.43	1.16240921556796e-95	Club cells	human
SLC38A2	1.97485181565293e-69	0.690616307679329	0.655	0.322	5.16660732011119e-65	Club cells	human
SMARCC1	3.69683097794118e-74	0.690172172006597	0.584	0.228	9.67164920448971e-70	Club cells	human
TCEA3	6.16823510462281e-73	0.689698310604394	0.701	0.373	1.61373366807142e-68	Club cells	human
PSMA7	2.99718276868685e-74	0.689037166570148	0.824	0.536	7.84122955943855e-70	Club cells	human
USP53	8.63416622845546e-68	0.688973951524682	0.49	0.157	2.25887056868852e-63	Club cells	human
RAB11A	7.20283711149851e-73	0.688448427468629	0.762	0.47	1.88440624511024e-68	Club cells	human
STARD10	1.09499271991907e-75	0.688043390225394	0.791	0.463	2.86471995385227e-71	Club cells	human
CTSS	5.59923618996065e-79	0.687529901990831	0.629	0.263	1.46487217201751e-74	Club cells	human
ATP2A2	6.84665684638112e-77	0.686857550270957	0.591	0.238	1.79122236415023e-72	Club cells	human
CHD4	2.32379416157621e-68	0.685353311785193	0.566	0.222	6.07951028551568e-64	Club cells	human
NUCKS1	1.92546765872121e-88	0.683569642169089	0.844	0.492	5.03740848874642e-84	Club cells	human
HSPB1	5.51433961540841e-86	0.683268569854071	0.958	0.733	1.44266153018315e-81	Club cells	human
SLTM	2.46676568392756e-78	0.682893666318437	0.668	0.307	6.45355238229129e-74	Club cells	human
ERBB2IP	2.77244884093302e-73	0.682367310488604	0.463	0.123	7.25328065764898e-69	Club cells	human
SYNE2	1.78272984775938e-79	0.681948472883227	0.707	0.338	4.66397782770808e-75	Club cells	human
CYP20A1	8.56095384296443e-71	0.680661347950582	0.463	0.127	2.23971674439636e-66	Club cells	human
FKBP2	4.00883399968065e-80	0.680391604142734	0.893	0.632	1.04879115099645e-75	Club cells	human
CCDC64B	1.70226670546546e-73	0.679485156992667	0.56	0.214	4.45347015483872e-69	Club cells	human
CRYM	2.03779592673483e-54	0.678871190550815	0.663	0.393	5.33128170352367e-50	Club cells	human
SCIN	6.49115415166894e-78	0.678466658102446	0.39	0.043	1.69821574915963e-73	Club cells	human
CAPNS1	5.71675595331421e-75	0.678464097961784	0.681	0.341	1.49561769250606e-70	Club cells	human
SLC9A3R1	1.0807832237472e-82	0.676532124422353	0.672	0.284	2.82754506996742e-78	Club cells	human
XIAP	2.10192298415866e-68	0.675862212273511	0.53	0.199	5.49905091115589e-64	Club cells	human
DDX17	1.51375684317582e-85	0.675745653772441	0.879	0.554	3.96029065311657e-81	Club cells	human
SRSF11	4.40023767867809e-77	0.675003837268024	0.777	0.464	1.15119018149576e-72	Club cells	human
GFPT1	8.5555396532215e-60	0.673390919350519	0.576	0.271	2.23830028407581e-55	Club cells	human
MACC1	1.99961622698669e-60	0.672755068197421	0.461	0.149	5.23139597304257e-56	Club cells	human
NDUFA1	4.6460965830012e-86	0.672642073136001	0.906	0.635	1.21551178804477e-81	Club cells	human
PMAIP1	3.51529948125477e-33	0.672090527976639	0.415	0.204	9.19672650285873e-29	Club cells	human
PDLIM5	3.69887395927536e-80	0.67141519033921	0.573	0.211	9.6769940522562e-76	Club cells	human
ZG16B	3.55876395488326e-72	0.67114777115742	0.617	0.24	9.31043825876558e-68	Club cells	human
MPHOSPH8	2.69220990117659e-67	0.669805240267589	0.601	0.267	7.04335954345819e-63	Club cells	human
RAC1	4.7338323903143e-70	0.667885038063267	0.892	0.661	1.23846522995403e-65	Club cells	human
FAM129A	1.15194379978329e-73	0.665953322414244	0.634	0.286	3.01371536899305e-69	Club cells	human
A4GALT	1.15218401824859e-73	0.664939356107939	0.46	0.116	3.01434382854196e-69	Club cells	human
THUMPD3-AS1	7.08683505522914e-58	0.664726853512514	0.566	0.268	1.85405778714905e-53	Club cells	human
BST2	8.93232085087913e-60	0.664174598241539	0.496	0.176	2.336873781007e-55	Club cells	human
KMT2C	4.29740895789438e-67	0.663074171878471	0.588	0.255	1.12428813156433e-62	Club cells	human
CHMP2A	1.56832841611377e-71	0.662855418090404	0.76	0.45	4.10306080223684e-67	Club cells	human
PRKAA2	1.45712464704847e-71	0.662748643060823	0.448	0.115	3.8121295016082e-67	Club cells	human
ATP5J	9.22121740322275e-81	0.661676715740583	0.794	0.389	2.41245489703114e-76	Club cells	human
GSPT1	8.65246455813302e-67	0.66152955178036	0.649	0.335	2.26365777769876e-62	Club cells	human
KRT15	1.33722623753619e-50	0.661323396976699	0.372	0.104	3.49845128264217e-46	Club cells	human
XRCC5	3.21318171381441e-71	0.660937296765251	0.687	0.365	8.40632599968127e-67	Club cells	human
LIPH	2.77706974594232e-55	0.660389428879599	0.592	0.303	7.26536986933429e-51	Club cells	human
ITGA2	8.39235016347e-69	0.660345163438606	0.407	0.081	2.19560664976702e-64	Club cells	human
TRIM44	4.58685141117381e-71	0.659649666620983	0.525	0.178	1.20001206619129e-66	Club cells	human
EIF4G2	3.21664626187427e-78	0.658306841446746	0.852	0.551	8.41538995031548e-74	Club cells	human
TAX1BP1	1.73595207433575e-83	0.656928187473748	0.814	0.494	4.54159781687718e-79	Club cells	human
SEC31A	1.90182154339702e-63	0.65659298913318	0.657	0.347	4.97554552183528e-59	Club cells	human
TPR	5.93964880664399e-71	0.656242901486052	0.643	0.301	1.5539309207942e-66	Club cells	human
SYNJ2BP	2.23007176318534e-77	0.654521823794069	0.46	0.099	5.83431374684548e-73	Club cells	human
TSPAN3	1.5373933240722e-69	0.654318788152884	0.83	0.482	4.02212841443768e-65	Club cells	human
GOLGA2	1.87968818584961e-62	0.654013583220288	0.549	0.243	4.91764023181975e-58	Club cells	human
FAM120A	1.27261834976265e-67	0.653716466061001	0.615	0.274	3.32942412664903e-63	Club cells	human
ARFGEF1	1.64107143568779e-68	0.653493569081123	0.485	0.15	4.29337109004638e-64	Club cells	human
PHF20L1	3.06124977392849e-66	0.653276275973167	0.589	0.261	8.00884165855172e-62	Club cells	human
CHP2	1.27892629225343e-66	0.652366249081751	0.417	0.089	3.34592696579342e-62	Club cells	human
GALNT1	9.02639951103451e-63	0.65171712099719	0.469	0.15	2.36148664007685e-58	Club cells	human
SETD5	4.26745004143728e-66	0.647290357674045	0.542	0.209	1.11645027984082e-61	Club cells	human
PA2G4	2.08327806080629e-69	0.646320742438694	0.674	0.344	5.45027206268142e-65	Club cells	human
KIAA0319L	8.52544520432986e-61	0.64623022434823	0.564	0.257	2.23042697435678e-56	Club cells	human
SLFN5	3.51907310013277e-67	0.645616875962916	0.518	0.18	9.20659904456735e-63	Club cells	human
SLC27A2	2.87184428594461e-75	0.644979277657993	0.433	0.087	7.51331902088828e-71	Club cells	human
DENR	1.75754330362835e-63	0.644720743602121	0.518	0.213	4.59808479095249e-59	Club cells	human
EPS8L1	7.7176277604675e-65	0.644458351918657	0.488	0.171	2.01908577469351e-60	Club cells	human
ACTN4	2.6361569715289e-65	0.643196952870583	0.719	0.401	6.8967138689139e-61	Club cells	human
CFDP1	2.48431248364315e-66	0.642016639082615	0.585	0.267	6.49945831970722e-62	Club cells	human
GNAQ	7.06299332437616e-75	0.641543060248374	0.639	0.278	1.84782031352329e-70	Club cells	human
MAN1A2	1.52833898800654e-72	0.640020353415108	0.544	0.202	3.99844046042272e-68	Club cells	human
TPM3	7.12308727680509e-71	0.639908631909976	0.699	0.368	1.86354209335775e-66	Club cells	human
BIK	1.52385837862081e-68	0.639145062993963	0.504	0.169	3.98671829014775e-64	Club cells	human
ANKRD28	1.45975195514508e-62	0.637657089873416	0.458	0.132	3.81900306505055e-58	Club cells	human
PDE8B	2.07123686576079e-51	0.637520603465417	0.368	0.103	5.41876988820337e-47	Club cells	human
ROMO1	1.69331840477862e-74	0.636615642856366	0.86	0.572	4.43005961058182e-70	Club cells	human
PPP1CB	1.45843748885784e-66	0.635910094905425	0.638	0.315	3.81556415834987e-62	Club cells	human
TUBB2A	1.97066379879203e-65	0.633983765672088	0.454	0.128	5.15565063039972e-61	Club cells	human
RDX	2.50824257742797e-68	0.632711711010539	0.561	0.226	6.56206423106706e-64	Club cells	human
PSMB8	6.67379211892332e-55	0.631798887698144	0.578	0.297	1.74599749415272e-50	Club cells	human
MGEA5	8.0245747243908e-73	0.631166375933806	0.494	0.138	2.09938923939512e-68	Club cells	human
PTN	3.28901401365701e-53	0.631037666494473	0.367	0.093	8.60471846252948e-49	Club cells	human
DHX36	8.58552822736429e-74	0.629982625242174	0.603	0.242	2.24614589484305e-69	Club cells	human
ALPL	5.52829018328853e-67	0.629907581679898	0.579	0.213	1.44631127775195e-62	Club cells	human
MT1F	4.07193867625898e-43	0.628852196038264	0.334	0.095	1.06530059648287e-38	Club cells	human
RPN2	6.06222797284442e-64	0.62870994647753	0.749	0.444	1.58600008225556e-59	Club cells	human
NFATC2IP	2.85045494248897e-63	0.628070709861522	0.436	0.123	7.45736022053965e-59	Club cells	human
BCLAF1	3.61919571279145e-67	0.627938023215413	0.691	0.367	9.46853982380499e-63	Club cells	human
HNRNPR	3.25359485178718e-62	0.627491205726944	0.633	0.325	8.51205485124562e-58	Club cells	human
SRP14	8.35096831945981e-91	0.627118878130215	0.98	0.82	2.18478033173707e-86	Club cells	human
FOXN3	2.17143710605356e-67	0.626641598981496	0.676	0.354	5.68091375685734e-63	Club cells	human
SERPINB6	5.33345291322896e-53	0.625716860499294	0.628	0.349	1.39533795115896e-48	Club cells	human
ARPC3	5.69481228489653e-71	0.625688904136197	0.882	0.636	1.48987678997463e-66	Club cells	human
SDCCAG8	1.22928951058821e-55	0.624138930324506	0.489	0.198	3.21606721760088e-51	Club cells	human
CELF1	2.96848285961514e-65	0.623478704135503	0.557	0.215	7.76614485732514e-61	Club cells	human
CLTA	7.25740800034123e-73	0.622397480074544	0.84	0.542	1.89868308104927e-68	Club cells	human
CHMP1B	1.9602932722737e-62	0.621778035715319	0.579	0.263	5.12851925892245e-58	Club cells	human
MBP	3.18512242200222e-65	0.620366056526906	0.537	0.214	8.33291728044222e-61	Club cells	human
ATP5B	3.57071908212213e-71	0.620174103812444	0.731	0.342	9.34171526264791e-67	Club cells	human
BAZ2B	8.69647683880212e-65	0.620129322261574	0.557	0.231	2.27517227056741e-60	Club cells	human
FAM177A1	6.50052343535365e-72	0.619193774892282	0.745	0.397	1.70066694115722e-67	Club cells	human
PRPF4B	2.02257174098557e-67	0.618569169972473	0.594	0.251	5.29145218876645e-63	Club cells	human
ADAM28	1.72078556422426e-62	0.618226510351584	0.558	0.238	4.50191919312351e-58	Club cells	human
LAMTOR5	2.26583619513124e-74	0.618145891693882	0.806	0.506	5.92788065370234e-70	Club cells	human
ACBD3	3.34375527562727e-64	0.615511745453785	0.495	0.171	8.74793255209606e-60	Club cells	human
CD164	1.66044874137825e-66	0.61491933907238	0.776	0.473	4.34406599719378e-62	Club cells	human
UPF1	1.7861494586341e-59	0.614339853361507	0.404	0.109	4.67292421367852e-55	Club cells	human
VPS37B	3.74889197095076e-56	0.614163436440985	0.516	0.226	9.80785117440137e-52	Club cells	human
DLG1	6.9279692284936e-57	0.613598329569945	0.445	0.149	1.81249530955849e-52	Club cells	human
NARS	3.94287941555993e-63	0.613386458238083	0.555	0.242	1.03153611269879e-58	Club cells	human
ANG	2.93925598800304e-55	0.612971052098382	0.446	0.161	7.68968151581355e-51	Club cells	human
MAPK6	7.81508077703087e-62	0.612693823291593	0.429	0.116	2.04458143288682e-57	Club cells	human
SEC11C	6.06644070870883e-55	0.611714222748411	0.688	0.406	1.5871022182124e-50	Club cells	human
KMT2E	7.21706003939021e-63	0.610861602065565	0.645	0.33	1.88812724750527e-58	Club cells	human
LMAN2	1.8601863735511e-65	0.610626344220768	0.733	0.438	4.86661959048439e-61	Club cells	human
SNCA	3.96649272283646e-75	0.609720127810945	0.341	0.013	1.03771382614848e-70	Club cells	human
ARPC2	4.61623663160228e-80	0.609635421893581	0.829	0.493	1.20769982755979e-75	Club cells	human
LYPD6B	2.54586965032238e-62	0.608963899269928	0.421	0.118	6.66050417917342e-58	Club cells	human
SERPINB11	4.54948346678534e-61	0.608799870113961	0.384	0.081	1.19023586458038e-56	Club cells	human
SLC39A7	1.09731042306127e-60	0.608741716473864	0.55	0.236	2.8707835288129e-56	Club cells	human
LINC00969	2.03534864187577e-58	0.608472057459003	0.439	0.139	5.3248791168754e-54	Club cells	human
CMTM4	1.38321565893606e-61	0.608412970115145	0.383	0.083	3.61876880690853e-57	Club cells	human
HECTD1	5.40657970616095e-60	0.607776501533866	0.569	0.258	1.41446938272583e-55	Club cells	human
ACTR2	1.60288105907883e-58	0.607758271962446	0.581	0.278	4.19345742676205e-54	Club cells	human
SLC1A5	1.88472960078749e-59	0.604908738976408	0.531	0.227	4.93082958158024e-55	Club cells	human
SERINC2	1.48219400079133e-59	0.604792878349414	0.601	0.293	3.87771594487028e-55	Club cells	human
SERPINB1	7.33987952656194e-57	0.604634274652793	0.663	0.372	1.92025928173914e-52	Club cells	human
DDX1	2.21196724251895e-67	0.604280203215739	0.537	0.2	5.78694869987807e-63	Club cells	human
OST4	1.66883477549515e-74	0.604043554070506	0.944	0.734	4.36600553965042e-70	Club cells	human
MGST2	1.44463851847061e-59	0.604034559886531	0.624	0.327	3.77946329202282e-55	Club cells	human
MIDN	1.86379717975436e-51	0.603711319925317	0.622	0.339	4.87606618167337e-47	Club cells	human
STRA13	3.52583295446712e-61	0.603547439448041	0.513	0.197	9.22428417547688e-57	Club cells	human
EIF4G1	3.79897650294214e-54	0.602422537797389	0.59	0.302	9.93888232699722e-50	Club cells	human
COPB2	1.23013511274895e-59	0.601531209175416	0.576	0.271	3.21827948197381e-55	Club cells	human
IRF1	2.39252735751434e-42	0.601521294721129	0.537	0.283	6.25933007272902e-38	Club cells	human
ATP6V0E1	1.46211291228818e-76	0.6005243305582	0.854	0.575	3.82517980112833e-72	Club cells	human
SRRM1	1.24383862986962e-66	0.600362985632442	0.765	0.46	3.2541306234649e-62	Club cells	human
IRS2	1.98922018814673e-48	0.600011923244306	0.491	0.225	5.20419785622948e-44	Club cells	human
AAK1	1.45000431384757e-66	0.599841081532194	0.454	0.127	3.79350128588801e-62	Club cells	human
PRPF38B	2.71133514660122e-61	0.598955563661933	0.548	0.227	7.09339501053811e-57	Club cells	human
MSI2	1.26596836096154e-63	0.598670021948782	0.603	0.285	3.31202642594758e-59	Club cells	human
HNRNPA2B1	2.43298023502698e-67	0.598565319043882	0.944	0.696	6.36516289087757e-63	Club cells	human
IBTK	1.36396409217569e-49	0.59835412535799	0.419	0.151	3.56840285795005e-45	Club cells	human
PAK1	9.20717501476953e-56	0.59797285192758	0.464	0.18	2.40878112736401e-51	Club cells	human
ARHGEF35	4.01875007890103e-64	0.597918943768395	0.377	0.066	1.05138539564209e-59	Club cells	human
TACSTD2	2.56207467282602e-57	0.597191690643402	0.967	0.758	6.70289975904743e-53	Club cells	human
UTP20	8.51138742860499e-54	0.597153827608101	0.329	0.06	2.22674917907164e-49	Club cells	human
PDIA4	3.18507743219543e-56	0.596563168285058	0.631	0.338	8.33279957810968e-52	Club cells	human
MYO1B	1.18224143889085e-58	0.594960055237978	0.552	0.239	3.09298005242623e-54	Club cells	human
DCAF7	4.2495299014793e-57	0.594662662534747	0.471	0.175	1.11176201282501e-52	Club cells	human
TRIP11	1.82942292193296e-53	0.593253639144094	0.495	0.211	4.78613624836102e-49	Club cells	human
GBP3	2.18526109915154e-61	0.593134323381038	0.4	0.101	5.71708008760026e-57	Club cells	human
MAGED1	1.01298057527787e-52	0.59271140026953	0.58	0.293	2.65015978104196e-48	Club cells	human
ARHGAP32	1.32397477467989e-60	0.591909619856644	0.46	0.151	3.46378280551752e-56	Club cells	human
ST14	1.44312585192112e-56	0.591152401568036	0.518	0.226	3.77550585379603e-52	Club cells	human
VCP	6.7410889376506e-56	0.590889931001127	0.606	0.32	1.76360368786815e-51	Club cells	human
EML4	3.66533635052621e-62	0.589496373716352	0.545	0.231	9.58925296024668e-58	Club cells	human
MYL6	2.9255335247833e-78	0.589019237696875	0.986	0.877	7.65378080753807e-74	Club cells	human
ZNF326	3.14345983195222e-58	0.588851397606211	0.448	0.144	8.2239196123534e-54	Club cells	human
STAT1	1.33472216485478e-45	0.588305994875053	0.406	0.15	3.49190012769307e-41	Club cells	human
TTC37	1.54106140653808e-62	0.588020266516068	0.456	0.14	4.03172485178493e-58	Club cells	human
EIF1AX	4.23383419950683e-64	0.587946535445264	0.68	0.36	1.10765570327498e-59	Club cells	human
SPATS2L	1.34064307867574e-60	0.587843711588531	0.549	0.239	3.50739042243147e-56	Club cells	human
WEE1	3.32015881249122e-46	0.585747250385352	0.393	0.134	8.68619948523954e-42	Club cells	human
LASP1	1.8518713592914e-51	0.585374920051312	0.437	0.167	4.84486585017816e-47	Club cells	human
RPS24	1.57302202295033e-62	-0.589737580153374	0.999	0.978	4.11534021644264e-58	Club cells	human
ACTB	2.11714133827863e-38	-0.59250976682757	0.986	0.948	5.53886516920455e-34	Club cells	human
HLA-DQA1	1.15652891340312e-25	-0.595751900057766	0.215	0.388	3.02571094324523e-21	Club cells	human
CHCHD10	7.90445324803681e-34	-0.603253482976124	0.347	0.553	2.06796305875139e-29	Club cells	human
LTA4H	6.54621784227425e-28	-0.603479768432088	0.267	0.452	1.71262151189579e-23	Club cells	human
EIF3E	3.72325751047321e-24	-0.612053613736608	0.594	0.673	9.74078629890001e-20	Club cells	human
RPL7A	1.42312312599022e-49	-0.61251543556129	0.994	0.959	3.72317472221562e-45	Club cells	human
RPL18A	1.1912959805615e-70	-0.612890452472143	0.999	0.977	3.11666854434499e-66	Club cells	human
PPIA	6.33887918069742e-27	-0.622849141956573	0.874	0.825	1.65837757125406e-22	Club cells	human
H1FX	4.14630619147791e-31	-0.63092288386338	0.22	0.414	1.08475662581445e-26	Club cells	human
PLK2	7.20285136096467e-28	-0.642167825988394	0.225	0.399	1.88440997305558e-23	Club cells	human
RPL24	1.28181747007815e-51	-0.645504559310979	0.984	0.946	3.35349086521845e-47	Club cells	human
HSD17B11	1.91524178864807e-12	-0.647501721815498	0.338	0.437	5.01065556746109e-08	Club cells	human
GADD45B	1.09001894638753e-15	-0.654264685853447	0.398	0.51	2.85170756753905e-11	Club cells	human
RNASEK	2.03559755002206e-38	-0.660933046374712	0.134	0.326	5.32553031036771e-34	Club cells	human
GPX3	4.67737543889204e-81	-0.666346624376409	0.048	0.293	1.22369496232294e-76	Club cells	human
RPL26	5.31154821125983e-63	-0.668009576472056	0.995	0.952	1.3896072430298e-58	Club cells	human
HLA-DRB5	1.79986739337422e-16	-0.683159114958661	0.297	0.418	4.70881307454564e-12	Club cells	human
RPL14	1.03323409057647e-67	-0.688402421063774	0.985	0.955	2.70314702776615e-63	Club cells	human
RPS7	6.88069567079539e-64	-0.690774492650934	0.982	0.95	1.80012760139349e-59	Club cells	human
RPS15A	3.13308232994041e-72	-0.691703282946324	0.997	0.975	8.1967699915901e-68	Club cells	human
RPS4Y1	1.33909606776383e-30	-0.692906970005303	0.754	0.775	3.50334313248373e-26	Club cells	human
JUNB	9.79717041452887e-17	-0.696833516940703	0.755	0.743	2.56313572384904e-12	Club cells	human
RPL5	1.2098498244262e-71	-0.713180136485037	0.977	0.947	3.16520911066382e-67	Club cells	human
LMO3	1.40558035250804e-112	-0.728459817388304	0.038	0.337	3.67727931823154e-108	Club cells	human
RPL32	3.30749473566934e-89	-0.734385086040868	0.998	0.976	8.65306772745813e-85	Club cells	human
RPL11	6.05920477776055e-94	-0.737511504933856	0.998	0.981	1.58520915395772e-89	Club cells	human
RASD1	3.27437200358886e-47	-0.737924954213502	0.106	0.316	8.56641203578916e-43	Club cells	human
CYR61	1.39233548619388e-28	-0.74085513817094	0.212	0.393	3.64262809898043e-24	Club cells	human
RPS5	2.17852966991092e-71	-0.746336073873968	0.987	0.936	5.69946932242095e-67	Club cells	human
RPLP0	4.20740871088775e-70	-0.750177167492311	0.995	0.966	1.10074226694245e-65	Club cells	human
RPS19	5.1092996815087e-55	-0.759069986444743	0.998	0.965	1.33669498267631e-50	Club cells	human
RPS3	9.97445171238332e-70	-0.76196486630333	0.993	0.967	2.60951605699372e-65	Club cells	human
RPL10	4.55586425063547e-102	-0.776745743655178	0.999	0.996	1.19190520525125e-97	Club cells	human
NKX2-1	4.00725068033235e-57	-0.790120857256136	0.089	0.313	1.04837692298855e-52	Club cells	human
NEDD4L	1.49557832393976e-38	-0.797060324603837	0.331	0.539	3.9127320110912e-34	Club cells	human
ATP6V0C	3.02813777281833e-149	-0.809722430480249	0.009	0.316	7.9222140412473e-145	Club cells	human
RHOB	3.48995674220459e-09	-0.817802183650073	0.623	0.604	9.13042482895566e-05	Club cells	human
RPS3A	1.48439363410857e-107	-0.818175328590122	0.993	0.975	3.88347062555484e-103	Club cells	human
ADGRF5	1.07872996379004e-90	-0.82091213673468	0.072	0.362	2.8221733312675e-86	Club cells	human
HLA-DPB1	1.87170572134909e-42	-0.829561097313591	0.418	0.644	4.89675650819349e-38	Club cells	human
EEF1A1	1.47705500334296e-92	-0.834239000548894	1	0.988	3.86427129974586e-88	Club cells	human
HNMT	3.5771081715678e-45	-0.844684850776236	0.385	0.586	9.35843039845568e-41	Club cells	human
SUSD2	9.16532566749608e-118	-0.845199543506192	0.01	0.263	2.39783250113032e-113	Club cells	human
MALL	2.28634399195955e-104	-0.85083020095955	0.082	0.405	5.98153315176457e-100	Club cells	human
CLU	7.00979305733171e-18	-0.855143524545297	0.791	0.736	1.83390205965912e-13	Club cells	human
IFITM1	1.69859931720907e-34	-0.868517847937719	0.182	0.373	4.44387553368237e-30	Club cells	human
HLA-DRB1	1.01499118281894e-47	-0.874254786870795	0.71	0.813	2.65541993249092e-43	Club cells	human
SERPINF1	1.40009519533695e-19	-0.888086236721648	0.548	0.558	3.66292905004054e-15	Club cells	human
BCAM	1.10076695161524e-59	-0.894538486184941	0.178	0.448	2.87982649881579e-55	Club cells	human
SERPING1	2.50575138092783e-94	-0.901812299935019	0.128	0.46	6.5555467627834e-90	Club cells	human
STEAP4	6.03760892065481e-39	-0.910012185894444	0.346	0.553	1.57955924582171e-34	Club cells	human
RPL36A	1.24587816090882e-52	-0.916900937853553	0.734	0.768	3.25946644456967e-48	Club cells	human
RPL29	1.14949271087466e-110	-0.918297614400675	0.989	0.955	3.00730283019027e-106	Club cells	human
FMO2	9.08721637537104e-57	-0.932193241362392	0.246	0.513	2.37739754812457e-52	Club cells	human
RPS13	9.99246975989191e-149	-0.963844030550607	0.992	0.971	2.61422993858292e-144	Club cells	human
C1QC	4.20809162747547e-111	-0.977703379857336	0.013	0.26	1.10092093158013e-106	Club cells	human
FTH1	1.0106008620789e-73	-0.985327507187855	0.999	0.978	2.64393397537082e-69	Club cells	human
KLK10	5.37322785333206e-40	-0.997754480695563	0.242	0.45	1.40574387098873e-35	Club cells	human
S100A9	3.37044127599118e-38	-1.00322785079648	0.143	0.345	8.81774846624814e-34	Club cells	human
MGST1	2.85735744544503e-110	-1.01610403936298	0.842	0.901	7.47541854877328e-106	Club cells	human
TYROBP	4.99930521415981e-97	-1.02958338909413	0.031	0.281	1.30791823012849e-92	Club cells	human
ICAM1	3.07706322910439e-107	-1.05813283694733	0.032	0.304	8.05021281998291e-103	Club cells	human
APOD	1.32951725337164e-97	-1.06548526287525	0.075	0.373	3.47828303827089e-93	Club cells	human
AGR3	1.26463383792251e-28	-1.08616501982728	0.471	0.6	3.30853504677287e-24	Club cells	human
C16orf89	2.11967105986765e-64	-1.08743426643132	0.378	0.647	5.54548342682574e-60	Club cells	human
CEBPD	1.3730330406761e-55	-1.1037757047336	0.505	0.675	3.59212904101681e-51	Club cells	human
RPS26	5.48443253371073e-127	-1.12238782055889	0.969	0.946	1.4348372394694e-122	Club cells	human
ATP5MC2	1.95991675899041e-135	-1.15799571346169	0	0.261	5.1275342248707e-131	Club cells	human
MMP7	9.82260340304279e-134	-1.19471133314575	0.014	0.306	2.56978950230406e-129	Club cells	human
SFTA3	1.40355884070294e-81	-1.20328714685533	0.097	0.373	3.67199063904704e-77	Club cells	human
ATP5MG	9.41928022449925e-141	-1.22281953559062	0	0.271	2.46427209233349e-136	Club cells	human
CD52	1.16005490975146e-88	-1.24858649505467	0.04	0.284	3.03493565489176e-84	Club cells	human
NFKBIA	1.78892381669369e-54	-1.28605009967992	0.452	0.64	4.68018248923402e-50	Club cells	human
NPC2	4.1048330615985e-55	-1.30515899346701	0.765	0.819	1.0739064255754e-50	Club cells	human
CD74	3.79501212468665e-109	-1.30619004753344	0.914	0.961	9.92851072060523e-105	Club cells	human
IFITM3	1.76497504474507e-89	-1.31059775219006	0.629	0.784	4.61752771206206e-85	Club cells	human
SERPINA1	6.69532522416262e-106	-1.33574303246869	0.189	0.55	1.75163098514542e-101	Club cells	human
NME2	5.07737761778101e-75	-1.35271079412972	0.209	0.472	1.32834353236387e-70	Club cells	human
IFITM2	4.07249214719801e-113	-1.39337400625399	0.223	0.593	1.06544539554994e-108	Club cells	human
SFTA1P	5.34420142242442e-264	-1.40401436509637	0.005	0.498	1.39814997613468e-259	Club cells	human
SLC34A2	3.93401993323878e-27	-1.43951583277538	0.242	0.401	1.02921829493393e-22	Club cells	human
CXCL3	2.79315665570495e-50	-1.47981806727778	0.141	0.366	7.30745644265529e-46	Club cells	human
ZFP36	5.96070154633796e-70	-1.50895921869464	0.57	0.739	1.55943873855294e-65	Club cells	human
TMEM45A	2.90347116074587e-167	-1.51106267362302	0.115	0.566	7.59606125074334e-163	Club cells	human
APOE	9.22611669464137e-149	-1.51637495518317	0.016	0.336	2.41373664965207e-144	Club cells	human
C1QA	6.0514653164907e-139	-1.52722849134554	0.02	0.329	1.5831843561003e-134	Club cells	human
GABARAP	1.2565796949472e-150	-1.57671798992447	0.115	0.521	3.28746379792087e-146	Club cells	human
CYB5A	1.49781164477397e-195	-1.58338093749596	0.947	0.961	3.91857482505765e-191	Club cells	human
ATP5F1E	4.12826677797722e-148	-1.59500133452626	0	0.284	1.0800371544544e-143	Club cells	human
FABP4	8.58015588565775e-162	-1.60895248375108	0.006	0.33	2.24474038280578e-157	Club cells	human
FABP5	4.43601271019061e-58	-1.62558317893142	0.53	0.691	1.16054964524007e-53	Club cells	human
RPS10	2.09221098359205e-180	-1.69071369326757	0.813	0.896	5.47364237527352e-176	Club cells	human
FTL	3.32336853722725e-67	-1.72345104357631	0.992	0.988	8.69459676709392e-63	Club cells	human
C1QB	4.82847776409127e-149	-1.85884772380418	0.02	0.347	1.26322635264156e-144	Club cells	human
VIM	2.03354211496325e-147	-1.91424955692871	0.136	0.552	5.32015288116687e-143	Club cells	human
SFTA2	2.92569297165552e-187	-1.98670085685818	0.005	0.37	7.65419795244517e-183	Club cells	human
EEF1G	1.72320655323693e-232	-1.99568003339054	0.026	0.498	4.50825298457845e-228	Club cells	human
SAA2	2.98118987585295e-83	-2.03323848372794	0.112	0.402	7.79938895320649e-79	Club cells	human
RPL17	5.90030333329827e-92	-2.09258090364761	0.492	0.697	1.54363735805749e-87	Club cells	human
LTF	2.91450194590937e-66	-2.09779984567909	0.146	0.394	7.6249199908881e-62	Club cells	human
HOPX	2.57402684655518e-242	-2.11461894255931	0.022	0.508	6.73416903595767e-238	Club cells	human
RACK1	3.13179001683439e-158	-2.18943385886949	0	0.302	8.19338904204212e-154	Club cells	human
APOC1	1.92479054977811e-173	-2.21194856498085	0.029	0.412	5.0356370363295e-169	Club cells	human
CXCL2	1.18512236458166e-101	-2.27131178514191	0.224	0.568	3.10051713021854e-97	Club cells	human
FOLR1	1.98696803107998e-277	-2.27760934447835	0.235	0.825	5.19830576291145e-273	Club cells	human
SCGB1A1	1.79732626191878e-161	-2.51228521986117	0.989	0.909	4.70216496643192e-157	Club cells	human
SFTPA1	2.63347783640402e-236	-2.82841104598958	0	0.436	6.88970471560021e-232	Club cells	human
SAA1	6.10646954306995e-94	-2.9662420195201	0.208	0.519	1.59757456185796e-89	Club cells	human
SCGB3A1	2.80830958602866e-116	-3.05055391923085	0.911	0.913	7.34709953896818e-112	Club cells	human
MT-ATP8	6.12352863496492e-65	-3.17021245979915	0.378	0.558	1.60203756147952e-60	Club cells	human
SFTPA2	1.25676651593363e-263	-3.2786825967312	0	0.481	3.28795255898557e-259	Club cells	human
RNASE1	0	-3.49176117962935	0.147	0.802	0	Club cells	human
MGP	4.21282587280227e-212	-3.50855434540445	0.084	0.58	1.10215950484253e-207	Club cells	human
SFTPC	0	-5.16843499882799	0	0.767	0	Club cells	human
SFTPB	0	-5.96204074567186	0.001	0.847	0	Club cells	human
SCGB3A2	0	-8.32781069922774	0	0.699	0	Club cells	human
MUC5AC	0	4.00910022750978	0.695	0.015	0	Ciliated cells	human
MSMB	0	3.39612701984445	0.801	0.09	0	Ciliated cells	human
BPIFB1	0	3.1876936682982	0.919	0.255	0	Ciliated cells	human
SERPINB3	0	3.01366598262224	0.754	0.016	0	Ciliated cells	human
TFF3	0	2.73016203318748	0.977	0.548	0	Ciliated cells	human
MTRNR2L8	0	2.63164200565797	0.782	0.089	0	Ciliated cells	human
IGKC	0	2.62051698540321	0.609	0.034	0	Ciliated cells	human
S100P	0	2.61416671737629	0.833	0.188	0	Ciliated cells	human
BPIFA1	3.72879655961208e-205	2.02353316165787	0.421	0.042	9.75527755925711e-201	Ciliated cells	human
PRSS23	0	1.82481987527461	0.746	0.094	0	Ciliated cells	human
KRT17	0	1.8202529373547	0.663	0.035	0	Ciliated cells	human
S100A2	0	1.80956173155472	0.598	0.049	0	Ciliated cells	human
PIGR	0	1.70344199240207	0.973	0.622	0	Ciliated cells	human
RPS17	0	1.66950661436132	0.995	0.708	0	Ciliated cells	human
WFDC2	0	1.57582299329528	0.999	0.844	0	Ciliated cells	human
TNFSF10	0	1.56463031409736	0.761	0.203	0	Ciliated cells	human
MTRNR2L12	3.76406144174735e-253	1.52533956759137	0.683	0.222	9.84753754389942e-249	Ciliated cells	human
ALDH3A1	2.8944152898256e-103	1.51752919009786	0.631	0.367	7.57236928124174e-99	Ciliated cells	human
NTS	0	1.51143704675343	0.512	0.011	0	Ciliated cells	human
F3	0	1.48725498015172	0.657	0.087	0	Ciliated cells	human
TSPAN8	3.28295696328699e-231	1.47235088113073	0.508	0.093	8.58887200735142e-227	Ciliated cells	human
CXCL17	0	1.47167539299942	0.888	0.392	0	Ciliated cells	human
CEACAM5	5.39019229319774e-231	1.41105860724579	0.379	0.002	1.41018210774639e-226	Ciliated cells	human
NEAT1	0	1.40602616499809	0.999	0.893	0	Ciliated cells	human
POSTN	2.41820193928742e-175	1.38810717964168	0.301	0.002	6.32649991356374e-171	Ciliated cells	human
SLPI	0	1.38423806903328	1	0.899	0	Ciliated cells	human
FOSB	8.6300430254762e-273	1.3600955435302	0.718	0.249	2.25779185632508e-268	Ciliated cells	human
CD55	3.79683887969477e-269	1.35586555873194	0.832	0.479	9.93328987705746e-265	Ciliated cells	human
DHRS9	0	1.35067014642495	0.779	0.17	0	Ciliated cells	human
EGR1	3.08026324214244e-230	1.34596465309623	0.8	0.349	8.05858469409305e-226	Ciliated cells	human
MALAT1	0	1.33870722632045	1	0.973	0	Ciliated cells	human
RPS20	0	1.31219815938257	0.996	0.783	0	Ciliated cells	human
CTSC	1.82195982534274e-205	1.29968282764409	0.623	0.226	4.76661129506166e-201	Ciliated cells	human
RPL27A	0	1.29808077436562	0.998	0.759	0	Ciliated cells	human
SLC6A14	2.6393853286905e-276	1.29205620555759	0.496	0.044	6.90515989692008e-272	Ciliated cells	human
FCGBP	2.03627659040687e-152	1.28039437114094	0.392	0.076	5.32730681582245e-148	Ciliated cells	human
RRBP1	0	1.2762069803241	0.86	0.403	0	Ciliated cells	human
RPS11	0	1.26586171716577	0.999	0.819	0	Ciliated cells	human
IFI27	1.89830526512174e-280	1.26344418002633	0.921	0.582	4.9663462346115e-276	Ciliated cells	human
ADH7	1.96753677771846e-263	1.2329540275615	0.47	0.035	5.14746971786703e-259	Ciliated cells	human
ATF3	1.1278876828515e-221	1.21574247562172	0.785	0.412	2.95077975587609e-217	Ciliated cells	human
CD24	0	1.20997989139137	0.989	0.735	0	Ciliated cells	human
RPL23	0	1.19983873498958	0.989	0.735	0	Ciliated cells	human
ADH1C	2.02402186064576e-260	1.18808861880357	0.547	0.099	5.29524599182144e-256	Ciliated cells	human
BASP1	0	1.17597018307036	0.874	0.424	0	Ciliated cells	human
CXCL1	2.85816632279935e-215	1.16288092119367	0.496	0.081	7.47753473370766e-211	Ciliated cells	human
LMO4	2.26457284382812e-289	1.15720356353533	0.747	0.295	5.92457547402313e-285	Ciliated cells	human
RPL13A	0	1.15192518307547	1	0.888	0	Ciliated cells	human
FAM133B	2.86877622547627e-268	1.14715274834928	0.735	0.306	7.50529236109101e-264	Ciliated cells	human
RND3	8.2342845006052e-233	1.13322561224955	0.688	0.285	2.15425351104833e-228	Ciliated cells	human
RAB11FIP1	1.07165479330426e-307	1.12861654480285	0.944	0.627	2.8036632702426e-303	Ciliated cells	human
TSHZ2	0	1.11148596669357	0.604	0.055	0	Ciliated cells	human
IGLC2	3.36440035869672e-183	1.10547100370051	0.329	0.011	8.80194421842235e-179	Ciliated cells	human
RDH10	1.26177682004815e-226	1.0904188296862	0.518	0.118	3.30106051660997e-222	Ciliated cells	human
BCYRN1	1.40498535700494e-304	1.082947625269	0.555	0.061	3.67572269099633e-300	Ciliated cells	human
VMO1	7.8347288976751e-207	1.07508125893966	0.456	0.068	2.04972177420976e-202	Ciliated cells	human
RPS29	0	1.06843908302857	0.996	0.842	0	Ciliated cells	human
KRT15	1.93609868772252e-213	1.06667116393003	0.423	0.046	5.06522138681966e-209	Ciliated cells	human
MUC4	0	1.05586448077568	0.906	0.469	0	Ciliated cells	human
MT-ATP6	0	1.0467658706588	1	0.953	0	Ciliated cells	human
PMAIP1	1.47037471179254e-208	1.04397732932981	0.49	0.101	3.84679432099163e-204	Ciliated cells	human
VMP1	2.5029569800376e-227	1.0269009720585	0.891	0.595	6.54823605117436e-223	Ciliated cells	human
ATP5O	1.34308928605301e-285	1.02097880562391	0.71	0.243	3.51379019017188e-281	Ciliated cells	human
CEACAM6	7.93755477288337e-172	1.01944353626167	0.454	0.105	2.07662307968175e-167	Ciliated cells	human
HSD17B13	1.27944767719545e-222	1.01260180524157	0.561	0.13	3.34729101307873e-218	Ciliated cells	human
ADGRF1	3.26915728336793e-259	1.00859031323268	0.619	0.16	8.55276928474718e-255	Ciliated cells	human
SERPINB2	2.25235444866911e-158	0.993820266419642	0.297	0.013	5.89260970860812e-154	Ciliated cells	human
POLR2J3	2.48211147908335e-257	0.987735200900595	0.657	0.199	6.49370005157786e-253	Ciliated cells	human
SET	2.13460060726897e-246	0.985242153566847	0.85	0.481	5.58454210873707e-242	Ciliated cells	human
FXYD3	0	0.973713386184249	0.996	0.84	0	Ciliated cells	human
NCL	2.01239357327032e-165	0.964072129238779	0.878	0.588	5.2648240663898e-161	Ciliated cells	human
ARGLU1	3.76604693764242e-232	0.962906874423596	0.861	0.494	9.8527319982601e-228	Ciliated cells	human
TMPRSS4	1.75535669412744e-235	0.957166844793686	0.598	0.172	4.5923641831762e-231	Ciliated cells	human
FAM107B	3.27556486239801e-238	0.952890596592043	0.767	0.384	8.56953279300567e-234	Ciliated cells	human
KLF5	2.32295265425272e-225	0.951235998980784	0.802	0.457	6.07730873405595e-221	Ciliated cells	human
MT-ND2	0	0.925557406184171	1	0.947	0	Ciliated cells	human
IER3	2.20073156772317e-157	0.916833207284513	0.489	0.149	5.75755392747736e-153	Ciliated cells	human
ZNF106	6.121937913641e-244	0.916727176996032	0.845	0.481	1.60162139696676e-239	Ciliated cells	human
SLC12A2	1.81568548227507e-165	0.912017825475993	0.399	0.075	4.75019635872805e-161	Ciliated cells	human
MT-ND1	4.79582070587659e-295	0.9060151349138	1	0.937	1.25468261307143e-290	Ciliated cells	human
EIF3A	5.07902862424481e-214	0.905204063458048	0.801	0.451	1.32877546867493e-209	Ciliated cells	human
KLF6	7.61214487183194e-151	0.901592259663042	0.877	0.649	1.99148934136867e-146	Ciliated cells	human
AQP3	2.14850181735135e-213	0.89577818204111	0.892	0.573	5.62091045455459e-209	Ciliated cells	human
NUCB2	1.9521895193875e-219	0.894617316164527	0.976	0.766	5.10731822062158e-215	Ciliated cells	human
GSTA2	4.78848582156662e-151	0.893778192083777	0.725	0.335	1.25276366063826e-146	Ciliated cells	human
KCNQ1OT1	2.70590746104168e-198	0.892552853139636	0.586	0.186	7.07919509957723e-194	Ciliated cells	human
KLF4	5.63606949117427e-171	0.890793477096365	0.53	0.179	1.47450850028101e-166	Ciliated cells	human
LINC00969	3.42158537000618e-233	0.88717432615838	0.666	0.236	8.95155164501017e-229	Ciliated cells	human
RPL37A	0	0.882023093614275	1	0.898	0	Ciliated cells	human
CD44	9.68009553097115e-169	0.87095208329931	0.398	0.061	2.53250659281267e-164	Ciliated cells	human
CCDC80	2.63606792495555e-177	0.86793962474635	0.766	0.401	6.89648090526871e-173	Ciliated cells	human
TRIM56	2.60063785632586e-213	0.854132846220026	0.793	0.445	6.80378875971972e-209	Ciliated cells	human
IGHA1	1.47718348013627e-189	0.848451574899467	0.344	0.014	3.86460742073251e-185	Ciliated cells	human
DSP	1.72755945347517e-183	0.836413362716077	0.841	0.514	4.51964104218173e-179	Ciliated cells	human
PTPRZ1	9.31362353969615e-204	0.833999517855857	0.387	0.03	2.43663019045531e-199	Ciliated cells	human
SLK	6.45258381313184e-177	0.825589580865163	0.611	0.256	1.68812497719155e-172	Ciliated cells	human
KCNE3	5.10484230940492e-218	0.824928456083405	0.439	0.054	1.33552884498652e-213	Ciliated cells	human
FAM3D	7.45169280797627e-152	0.820864718536107	0.376	0.069	1.94951187242275e-147	Ciliated cells	human
NFE2L2	6.50519100058561e-213	0.819738607131062	0.896	0.618	1.70188806957321e-208	Ciliated cells	human
KRT23	5.10553616786073e-171	0.819194869676752	0.472	0.122	1.33571037223572e-166	Ciliated cells	human
SYAP1	3.05837533801925e-204	0.818638163510835	0.829	0.511	8.00132155932596e-200	Ciliated cells	human
GABPB1-AS1	5.93123595842154e-224	0.818634085303806	0.818	0.452	1.55172995144224e-219	Ciliated cells	human
SLC26A2	6.82254803944982e-176	0.816536988726562	0.408	0.068	1.78491501808086e-171	Ciliated cells	human
ST6GAL1	2.81118922104803e-161	0.815483841678774	0.454	0.122	7.35463324010584e-157	Ciliated cells	human
MCL1	1.8435823275087e-158	0.811184823830942	0.658	0.34	4.82318008522826e-154	Ciliated cells	human
LIMA1	3.44752357688058e-154	0.808365836981347	0.514	0.185	9.01941118183497e-150	Ciliated cells	human
MT-CO3	1.28055377901247e-274	0.807056522535579	1	0.906	3.35018479665243e-270	Ciliated cells	human
ZFP36L1	1.9655377935669e-170	0.802110832349321	0.919	0.667	5.14223997552973e-166	Ciliated cells	human
LINC00657	3.26195162669065e-190	0.798261241451811	0.729	0.359	8.53391784574809e-186	Ciliated cells	human
SERBP1	1.97306759156037e-195	0.797204326307145	0.873	0.558	5.16193943304025e-191	Ciliated cells	human
KRT5	1.60197652719909e-162	0.792644557437043	0.288	0.005	4.19109099045826e-158	Ciliated cells	human
CSTA	3.12357919651239e-148	0.782629507691689	0.349	0.049	8.17190789391572e-144	Ciliated cells	human
LDLR	4.5988413480735e-157	0.772865464163949	0.507	0.161	1.20314887348299e-152	Ciliated cells	human
GSN	2.30862082202363e-138	0.771127410733244	0.922	0.669	6.03981379457821e-134	Ciliated cells	human
TNRC6B	2.36721257129945e-211	0.770890292171595	0.835	0.475	6.19310152903363e-207	Ciliated cells	human
GOLGB1	4.38272660426574e-145	0.769135854580659	0.853	0.582	1.146608934208e-140	Ciliated cells	human
IRF1	8.55964951405444e-161	0.767726840610923	0.666	0.334	2.23937550586692e-156	Ciliated cells	human
ERICH3	1.19643820283357e-149	0.767388977826919	0.959	0.749	3.13012162625318e-145	Ciliated cells	human
UPK1B	7.44020568561747e-156	0.76530540065917	0.283	0.008	1.94650661147124e-151	Ciliated cells	human
AQP5	1.523184833954e-149	0.763975904189282	0.4	0.088	3.98495616259045e-145	Ciliated cells	human
MT-ND4	2.66631447281444e-237	0.757943700233491	1	0.897	6.97561192377714e-233	Ciliated cells	human
TPM4	1.01523597991206e-110	0.757090870494153	0.438	0.169	2.65606037064594e-106	Ciliated cells	human
RPS12	1.69021129349754e-161	0.755740359265429	0.997	0.898	4.42193078604827e-157	Ciliated cells	human
ALOX15	6.48617823248813e-167	0.755723445087364	0.96	0.62	1.69691394918354e-162	Ciliated cells	human
HN1	2.54888662994813e-184	0.747314582722331	0.538	0.163	6.6683972012703e-180	Ciliated cells	human
SLC31A1	3.63741236606522e-160	0.74676986356595	0.465	0.136	9.51619823209984e-156	Ciliated cells	human
PRRC2C	1.24074578164375e-157	0.743739943868346	0.764	0.463	3.24603911393638e-153	Ciliated cells	human
DST	8.32519678481459e-62	0.742786294177994	0.409	0.214	2.17803798284319e-57	Ciliated cells	human
UACA	3.86933745438246e-154	0.739448633773748	0.596	0.249	1.01229606481554e-149	Ciliated cells	human
ANKRD11	6.64853376706552e-150	0.739083529737423	0.7	0.37	1.73938940413968e-145	Ciliated cells	human
HES1	1.00969980549985e-149	0.738013436290025	0.726	0.384	2.6415766311487e-145	Ciliated cells	human
GPRC5A	4.58543102051089e-116	0.737232899266554	0.447	0.155	1.19964046358606e-111	Ciliated cells	human
ATP5I	1.49798873401496e-174	0.736919625386465	0.963	0.602	3.91903812592993e-170	Ciliated cells	human
CMYA5	1.0018081267621e-150	0.736638427929805	0.331	0.04	2.62093042123501e-146	Ciliated cells	human
SYTL2	1.03987493909036e-169	0.73590584731557	0.677	0.325	2.72052081564819e-165	Ciliated cells	human
TCF4	2.12348514139976e-158	0.732032782368312	0.523	0.18	5.55546182693004e-154	Ciliated cells	human
RPS18	1.77913995727784e-208	0.730973598767164	0.998	0.901	4.6545859562303e-204	Ciliated cells	human
NFKBIZ	1.42207456853359e-139	0.729481225600595	0.652	0.329	3.72043148619758e-135	Ciliated cells	human
GOLGA4	2.96930070919117e-137	0.728039776779147	0.683	0.374	7.76828451538595e-133	Ciliated cells	human
TGM2	9.23294992394536e-136	0.720313556332512	0.415	0.113	2.41552435910258e-131	Ciliated cells	human
RNF213	1.18812137360887e-156	0.71861467209505	0.567	0.221	3.10836313763554e-152	Ciliated cells	human
EMB	5.9872423015397e-182	0.716494287141	0.535	0.164	1.56638233092882e-177	Ciliated cells	human
DYNC1I2	7.23043271901276e-166	0.715641342972939	0.654	0.316	1.89162580794812e-161	Ciliated cells	human
IFI16	1.49472026541304e-161	0.713648633124666	0.512	0.168	3.9104871583736e-157	Ciliated cells	human
PLAC8	2.17734632578987e-170	0.711630453663381	0.941	0.708	5.69637345753145e-166	Ciliated cells	human
KTN1	8.82439994308676e-166	0.706246850981808	0.932	0.741	2.30863951311036e-161	Ciliated cells	human
NWD1	7.12062062484102e-162	0.703871185291559	0.743	0.412	1.86289676787091e-157	Ciliated cells	human
VIMP	4.89765749755571e-158	0.701528587385908	0.721	0.38	1.28132515451052e-153	Ciliated cells	human
ATP12A	1.36128981852652e-140	0.699803094501513	0.339	0.053	3.56140642322909e-136	Ciliated cells	human
CHL1	7.91533225324006e-186	0.699774448367395	0.466	0.099	2.07080922409267e-181	Ciliated cells	human
SAT1	2.83580305820925e-214	0.699108066876547	0.999	0.919	7.41902796088703e-210	Ciliated cells	human
GBP3	1.15413644994775e-163	0.698409293624526	0.55	0.195	3.01945178035332e-159	Ciliated cells	human
IL33	8.69003076624366e-159	0.697953630529151	0.359	0.048	2.27348584906467e-154	Ciliated cells	human
BCAS1	6.00856725767172e-157	0.693128684877074	0.636	0.294	1.57196136595208e-152	Ciliated cells	human
HRASLS2	5.62761818342276e-128	0.693009160258594	0.536	0.228	1.47229746914706e-123	Ciliated cells	human
RPL7	6.48722931912764e-251	0.692824986515804	0.993	0.832	1.69718893447017e-246	Ciliated cells	human
FUS	1.15894195929267e-161	0.691007603495025	0.813	0.525	3.03202395390149e-157	Ciliated cells	human
CLIP1	3.41628937856458e-149	0.689316879038922	0.732	0.424	8.93769627220066e-145	Ciliated cells	human
PRDX1	6.06036059237129e-129	0.68900438800685	0.989	0.846	1.58551153817618e-124	Ciliated cells	human
NR4A1	3.22649576002492e-155	0.685398661608301	0.613	0.224	8.44115820737718e-151	Ciliated cells	human
EHF	2.59107085889316e-144	0.685199724296971	0.732	0.436	6.77875958103628e-140	Ciliated cells	human
DNAJA1	1.08997399853572e-158	0.682011466324638	0.9	0.634	2.85158997496914e-154	Ciliated cells	human
LPP	1.06877780718017e-171	0.6777219681659	0.581	0.213	2.79613649914477e-167	Ciliated cells	human
ABCA5	2.14930645484408e-161	0.676183760210656	0.776	0.46	5.62301554716308e-157	Ciliated cells	human
LBH	8.04995104726656e-113	0.674836944523242	0.632	0.361	2.10602819298588e-108	Ciliated cells	human
CCPG1	9.48532255475472e-150	0.674458742707166	0.741	0.438	2.48155008677493e-145	Ciliated cells	human
AHNAK2	5.11993904468936e-109	0.670112618343872	0.421	0.153	1.33947845287163e-104	Ciliated cells	human
TSPAN13	1.7706917756046e-123	0.669822538843583	0.668	0.4	4.63248382333676e-119	Ciliated cells	human
MYEOV2	6.99951242979998e-154	0.665962757119203	0.773	0.447	1.83121244188427e-149	Ciliated cells	human
RBM25	1.33477980276249e-157	0.664089121613672	0.78	0.464	3.49205091998723e-153	Ciliated cells	human
STIM2	4.59583733043379e-149	0.6638557345375	0.727	0.416	1.20236296238809e-144	Ciliated cells	human
ABCA13	3.42499552609604e-160	0.662168700259671	0.807	0.47	8.96047329537247e-156	Ciliated cells	human
S100A14	4.77018891340167e-122	0.660435568693299	0.399	0.109	1.24797682352415e-117	Ciliated cells	human
MIDN	3.83912833130093e-134	0.658412284125436	0.725	0.448	1.00439275403495e-129	Ciliated cells	human
LMO7	2.5884105572235e-132	0.658209785191783	0.841	0.591	6.77179969980813e-128	Ciliated cells	human
SGK1	1.67695180325838e-139	0.656517221550004	0.392	0.087	4.38724130768458e-135	Ciliated cells	human
EIF5B	1.18833497142439e-161	0.652849770494315	0.777	0.455	3.10892195224049e-157	Ciliated cells	human
SVIP	4.87986921438662e-142	0.651311744297424	0.586	0.278	1.27667138386783e-137	Ciliated cells	human
SLC5A8	1.28115397986707e-144	0.649331973535889	0.264	0.007	3.35175504212822e-140	Ciliated cells	human
TEX26	1.2773244232272e-109	0.647726550491916	0.384	0.111	3.34173615604701e-105	Ciliated cells	human
RPLP2	5.13343641942214e-210	0.646585426150903	0.998	0.906	1.34300963604922e-205	Ciliated cells	human
TMC5	3.04498728317014e-158	0.643166156972329	0.966	0.791	7.96629573022972e-154	Ciliated cells	human
OAT	1.79978012471612e-127	0.643054703381264	0.514	0.221	4.70858476228231e-123	Ciliated cells	human
BTG1	6.86981159303602e-122	0.639809473353089	0.702	0.422	1.79728010897008e-117	Ciliated cells	human
VEGFA	2.13499416963884e-102	0.638207176788112	0.274	0.049	5.58557174660914e-98	Ciliated cells	human
NUCKS1	1.36171642886672e-142	0.634940873917922	0.875	0.602	3.56252252120111e-138	Ciliated cells	human
ARHGEF35	2.85196898454328e-154	0.632745151672642	0.354	0.05	7.46132125736212e-150	Ciliated cells	human
HIST1H4C	1.86952425936887e-88	0.631707712718124	0.688	0.448	4.89104936736083e-84	Ciliated cells	human
RIMS1	1.40787650976298e-112	0.629904136851171	0.251	0.027	3.6832865248419e-108	Ciliated cells	human
ALDH1L1	6.13996483932347e-133	0.627960611254424	0.49	0.161	1.60633760126381e-128	Ciliated cells	human
CLDN7	8.15187716318851e-132	0.622339049801567	0.84	0.574	2.13269410343338e-127	Ciliated cells	human
BTG2	2.36821181074169e-120	0.619407350514084	0.725	0.424	6.19571573926242e-116	Ciliated cells	human
CDH26	4.41722869231544e-109	0.616367218666855	0.523	0.251	1.15563537048357e-104	Ciliated cells	human
AGR2	1.57759726936052e-62	0.615761043660257	0.976	0.815	4.12730997610098e-58	Ciliated cells	human
TXN	3.97952937334198e-89	0.612421195842739	0.955	0.827	1.04112447465373e-84	Ciliated cells	human
KIAA1211L	1.6014360126009e-132	0.612296238157852	0.767	0.486	4.18967689616647e-128	Ciliated cells	human
HBEGF	2.27542085733686e-138	0.612069096706893	0.288	0.023	5.95295604696469e-134	Ciliated cells	human
YWHAB	6.58638852835841e-132	0.606406760585764	0.831	0.566	1.72313096678913e-127	Ciliated cells	human
GALNT6	6.9538682152568e-85	0.60624092466935	0.332	0.114	1.81927100247548e-80	Ciliated cells	human
ITGA2	6.35126562242375e-143	0.605603057002977	0.564	0.227	1.6616181121385e-138	Ciliated cells	human
KLK11	1.11646640840119e-112	0.605094534378676	0.352	0.078	2.92089941765919e-108	Ciliated cells	human
SORL1	1.07802484028225e-104	0.605030961404963	0.329	0.084	2.82032858714642e-100	Ciliated cells	human
S100A13	3.79374155276132e-115	0.603583296075301	0.728	0.476	9.92518665033416e-111	Ciliated cells	human
SH3PXD2A	1.67645797246089e-125	0.602776889388005	0.367	0.09	4.38594934755217e-121	Ciliated cells	human
ADIRF	2.42996924980255e-91	0.600317277784567	0.429	0.171	6.35728555133343e-87	Ciliated cells	human
NR2F2	3.35961948625888e-115	0.595816410543897	0.568	0.288	8.78943649995048e-111	Ciliated cells	human
MACC1	2.09622493415869e-99	0.59276291169162	0.484	0.213	5.48414367274595e-95	Ciliated cells	human
GABRP	6.98334411774109e-141	0.592099900153087	0.295	0.027	1.82698248808342e-136	Ciliated cells	human
CHD4	1.36391510337286e-106	0.58857123182868	0.657	0.387	3.56827469344406e-102	Ciliated cells	human
MTSS1	6.689975941167e-149	0.586888298886729	0.485	0.144	1.75023150572811e-144	Ciliated cells	human
ANKRD28	8.02269830298651e-126	0.586880069163647	0.593	0.29	2.09889833002733e-121	Ciliated cells	human
SLC38A2	3.60342776439168e-113	0.585984615958568	0.475	0.187	9.42728771720152e-109	Ciliated cells	human
CXCL8	8.24641296425989e-79	0.585688639922014	0.331	0.105	2.15742655970967e-74	Ciliated cells	human
PRR15	4.53485877643215e-118	0.585508927879958	0.655	0.362	1.18640975309018e-113	Ciliated cells	human
RPS4Y1	1.81871940076359e-60	-0.586331199959168	0.762	0.768	4.7581336962777e-56	Ciliated cells	human
MRPL43	3.01567397230507e-55	-0.588371265801339	0.393	0.556	7.88960624634453e-51	Ciliated cells	human
OTUB1	1.6612471235373e-61	-0.590982090012931	0.34	0.527	4.34615472459828e-57	Ciliated cells	human
FKBP8	5.64981301683281e-53	-0.592368012781612	0.45	0.602	1.4781040814638e-48	Ciliated cells	human
C9orf116	5.49283172909682e-82	-0.594343843528792	0.877	0.856	1.43703463696631e-77	Ciliated cells	human
AGTRAP	1.19012106404672e-69	-0.596073357169699	0.288	0.499	3.11359472775902e-65	Ciliated cells	human
CALML4	1.83325030085241e-32	-0.597204063048394	0.406	0.49	4.79614943709008e-28	Ciliated cells	human
EPHX1	4.37818344221192e-42	-0.597474155962086	0.782	0.765	1.14542035215148e-37	Ciliated cells	human
PIFO	1.14502878250609e-108	-0.599394400893988	0.937	0.909	2.99562430079242e-104	Ciliated cells	human
MED25	4.74881522699159e-63	-0.599604824780665	0.271	0.477	1.24238503968554e-58	Ciliated cells	human
CFAP77	7.87738335334706e-47	-0.600761889135118	0.39	0.543	2.06088103290266e-42	Ciliated cells	human
MFSD10	8.48173006516977e-63	-0.602526457812525	0.294	0.495	2.21899021964972e-58	Ciliated cells	human
TM9SF1	1.43726725655479e-142	-0.603866354766809	0.063	0.337	3.76017859659864e-138	Ciliated cells	human
CCDC24	6.02203371618566e-70	-0.606289150051091	0.27	0.479	1.57548446082849e-65	Ciliated cells	human
PSCA	3.24227847197453e-27	-0.608791007660856	0.616	0.363	8.48244893837976e-23	Ciliated cells	human
APP	1.16694449045321e-46	-0.60885252389384	0.677	0.72	3.0529601759237e-42	Ciliated cells	human
FKBP6	7.01711852499377e-108	-0.609546762038794	0.074	0.304	1.83581854850887e-103	Ciliated cells	human
SFTA3	4.63660824920889e-66	-0.609865116642855	0.123	0.31	1.21302945015803e-61	Ciliated cells	human
NDUFAF3	1.52626654606409e-47	-0.610019356723231	0.629	0.69	3.99301853781288e-43	Ciliated cells	human
PRDX6	3.01295219118545e-58	-0.614526707991415	0.698	0.729	7.88248552257939e-54	Ciliated cells	human
TST	4.76501073442069e-114	-0.615629398737601	0.114	0.376	1.24662210833914e-109	Ciliated cells	human
GCHFR	2.78291986246368e-30	-0.615972505170596	0.354	0.486	7.28067494417749e-26	Ciliated cells	human
PACRG	7.9959883029666e-41	-0.616320353993022	0.585	0.661	2.09191045982212e-36	Ciliated cells	human
SPEF1	7.71613499076896e-50	-0.616324823666763	0.493	0.631	2.01869523628498e-45	Ciliated cells	human
ID3	3.27492563061125e-45	-0.618785318734481	0.123	0.272	8.56786043480516e-41	Ciliated cells	human
DLEC1	6.84691728739873e-37	-0.621054609672381	0.45	0.574	1.79129050072926e-32	Ciliated cells	human
PKIB	5.73624539025681e-18	-0.621460818885489	0.376	0.458	1.50071651899899e-13	Ciliated cells	human
DYNLRB1	1.16599331549238e-55	-0.624008900157286	0.708	0.732	3.05047171199115e-51	Ciliated cells	human
COA3	3.63247530717676e-50	-0.624793482696211	0.586	0.668	9.50328189863583e-46	Ciliated cells	human
SEPW1	4.61387713132084e-13	-0.624830502034484	0.865	0.638	1.20708253509616e-08	Ciliated cells	human
ALDH3B1	1.42504704832148e-52	-0.626260397905552	0.82	0.776	3.72820808781865e-48	Ciliated cells	human
APOD	2.50668766524872e-27	-0.626974796434682	0.344	0.459	6.5579962698237e-23	Ciliated cells	human
DMKN	1.00913448501601e-70	-0.627160326896918	0.737	0.768	2.6400976396989e-66	Ciliated cells	human
C22orf15	6.67973452191314e-51	-0.62859874086654	0.594	0.679	1.74755214562292e-46	Ciliated cells	human
CYSTM1	9.97827125835019e-88	-0.62894847622352	0.85	0.837	2.61051532660958e-83	Ciliated cells	human
HMGN3	7.52710481919222e-112	-0.629428606294156	0.942	0.932	1.96924116279707e-107	Ciliated cells	human
KRT8	2.2380568412683e-54	-0.629563947103157	0.925	0.852	5.85520430812614e-50	Ciliated cells	human
TMEM231	1.13227999895026e-50	-0.629594490775921	0.683	0.716	2.96227093325367e-46	Ciliated cells	human
ULK4	1.06681255264413e-28	-0.630721491438919	0.36	0.485	2.79099500022756e-24	Ciliated cells	human
DPP7	9.93943084097221e-64	-0.632828056373309	0.39	0.574	2.60035389661515e-59	Ciliated cells	human
DRC1	1.78677058410713e-51	-0.633133805569736	0.556	0.653	4.67454920214107e-47	Ciliated cells	human
TMEM59	1.09281934512339e-90	-0.636538985584786	0.934	0.882	2.8590339707118e-86	Ciliated cells	human
CFAP126	3.84058502870104e-61	-0.636650364496308	0.707	0.737	1.00477385520877e-56	Ciliated cells	human
C5orf15	2.1536230404367e-57	-0.638274484330333	0.439	0.599	5.63430859839049e-53	Ciliated cells	human
CDHR3	6.97406246971021e-42	-0.638440730736443	0.828	0.794	1.82455422332558e-37	Ciliated cells	human
DALRD3	1.15238265292768e-60	-0.639053845170772	0.428	0.589	3.01486349658939e-56	Ciliated cells	human
LRPAP1	8.06276678612907e-47	-0.63972102333602	0.432	0.593	2.10938104658709e-42	Ciliated cells	human
CLDN8	2.02238997285301e-102	-0.639868436942734	0.097	0.331	5.29097664697803e-98	Ciliated cells	human
CLDN4	9.75073795320009e-35	-0.642288986706946	0.803	0.787	2.55098806331621e-30	Ciliated cells	human
FAM174A	1.78992035738166e-69	-0.642588564161978	0.693	0.76	4.6827896389819e-65	Ciliated cells	human
C12orf75	1.03568052085504e-49	-0.64370568780986	0.796	0.796	2.70954737866094e-45	Ciliated cells	human
PDE4DIP	3.08433479327684e-50	-0.643964439419275	0.477	0.608	8.06923668617087e-46	Ciliated cells	human
DNAL4	3.65822504140944e-74	-0.644261963654071	0.263	0.473	9.57064835333538e-70	Ciliated cells	human
PCBD1	4.5613904816834e-60	-0.646177076230152	0.473	0.605	1.19335097781801e-55	Ciliated cells	human
DNALI1	3.25447968992456e-74	-0.647292109359145	0.765	0.776	8.51436976478064e-70	Ciliated cells	human
HES4	1.71597886765963e-46	-0.648505896727219	0.19	0.347	4.48934391357112e-42	Ciliated cells	human
SCGB2A1	1.43742462030198e-16	-0.653032284031875	0.518	0.571	3.76059029163404e-12	Ciliated cells	human
RGCC	6.24446151282836e-38	-0.653228771984344	0.514	0.623	1.63367602098616e-33	Ciliated cells	human
HADH	2.04010326795326e-80	-0.654985801965769	0.273	0.499	5.33731816961932e-76	Ciliated cells	human
DNAI1	4.17388728443901e-48	-0.65540781096585	0.52	0.628	1.09197239135493e-43	Ciliated cells	human
MAPK10	1.84656877403718e-29	-0.656476425328934	0.387	0.508	4.83099322663607e-25	Ciliated cells	human
CCDC114	9.76051756822968e-51	-0.656776036503376	0.46	0.598	2.55354660620025e-46	Ciliated cells	human
DAD1	9.76764100064823e-75	-0.662954700241914	0.682	0.738	2.55541023858959e-70	Ciliated cells	human
ACYP1	4.6235314966349e-54	-0.663761837269417	0.456	0.597	1.20960831014962e-49	Ciliated cells	human
DNAH6	2.53168919822693e-41	-0.667154147479379	0.639	0.691	6.62340528040129e-37	Ciliated cells	human
TPPP3	1.60295146217853e-115	-0.668210774799838	0.961	0.955	4.19364161535147e-111	Ciliated cells	human
WDR83OS	1.29150418554289e-63	-0.6695991508985	0.393	0.575	3.37883325021732e-59	Ciliated cells	human
C9orf9	1.63616529807287e-25	-0.670793569614067	0.574	0.562	4.28053565281825e-21	Ciliated cells	human
MYCBP	3.37083434994554e-50	-0.67204798949441	0.587	0.639	8.81877682632753e-46	Ciliated cells	human
PSAP	7.52309337079313e-51	-0.67323834938259	0.759	0.789	1.9681916876669e-46	Ciliated cells	human
STMN1	9.44322736334472e-69	-0.673516149396251	0.176	0.382	2.47053714279824e-64	Ciliated cells	human
CTSL	4.60763251586698e-45	-0.674072162028481	0.305	0.474	1.20544881880112e-40	Ciliated cells	human
SPAG8	1.83712929629919e-49	-0.674163949096901	0.548	0.66	4.80629766497793e-45	Ciliated cells	human
C18orf32	7.82073464263558e-89	-0.674881100694006	0.266	0.492	2.04606059720632e-84	Ciliated cells	human
C7orf57	2.37297569672098e-66	-0.677056464020652	0.471	0.625	6.20817901776142e-62	Ciliated cells	human
MAPRE3	4.5427139697472e-71	-0.678203182171997	0.39	0.583	1.18846482876526e-66	Ciliated cells	human
EPCAM	7.27157916823184e-67	-0.678500383259614	0.685	0.738	1.90239054199281e-62	Ciliated cells	human
TECR	1.45237040171717e-74	-0.678846399098453	0.553	0.677	3.79969144497246e-70	Ciliated cells	human
LAPTM4A	8.24456533359393e-67	-0.682294397041391	0.777	0.783	2.15694318257484e-62	Ciliated cells	human
CERS4	1.84694565702107e-65	-0.683216201982871	0.34	0.527	4.83197922789853e-61	Ciliated cells	human
RNASE4	8.60403405707284e-185	-0.686802826650586	0.017	0.304	2.2509873900114e-180	Ciliated cells	human
TFPI	4.56313241809043e-124	-0.687493250176427	0.058	0.304	1.19380670322082e-119	Ciliated cells	human
IGFBP2	4.91183160276479e-65	-0.688966778024993	0.853	0.803	1.28503338391532e-60	Ciliated cells	human
PSMA6	3.97647229483095e-124	-0.691073630497915	0.128	0.403	1.04032468177367e-119	Ciliated cells	human
PRR13	2.91496326124902e-69	-0.691530940321334	0.624	0.719	7.62612688407968e-65	Ciliated cells	human
ERGIC3	2.15117173859947e-94	-0.69345955916382	0.833	0.806	5.62789550252393e-90	Ciliated cells	human
ESD	2.82411586727049e-79	-0.698165963710065	0.293	0.521	7.38845193195307e-75	Ciliated cells	human
ACTB	9.68229653868585e-128	-0.699320847298674	0.983	0.958	2.53308242045099e-123	Ciliated cells	human
PRR29	4.79939858593175e-37	-0.699575592817212	0.559	0.647	1.25561865805146e-32	Ciliated cells	human
C15orf65	2.27902305795789e-106	-0.700968576327498	0.201	0.47	5.96238012422943e-102	Ciliated cells	human
GAS6	4.80775444438596e-156	-0.705354001140256	0.068	0.362	1.25780471774026e-151	Ciliated cells	human
PLPP2	3.99408569460647e-75	-0.706941794041049	0.703	0.746	1.04493269942295e-70	Ciliated cells	human
DNAI2	8.00989865679744e-63	-0.708381506463349	0.514	0.646	2.09554968659135e-58	Ciliated cells	human
PTOV1	1.45409306911961e-88	-0.710168454970532	0.357	0.581	3.80419828743073e-84	Ciliated cells	human
CNBP	5.03534321346348e-78	-0.710763077887296	0.526	0.664	1.31734649150632e-73	Ciliated cells	human
C11orf49	5.88786934034248e-71	-0.712139376013971	0.358	0.554	1.5403843768204e-66	Ciliated cells	human
CFAP47	1.14751527262694e-50	-0.71251117447607	0.349	0.516	3.00212945624659e-46	Ciliated cells	human
PTGES3	9.32454672875953e-97	-0.713564493640393	0.851	0.819	2.43948791517807e-92	Ciliated cells	human
PMM1	3.88885852826971e-86	-0.714398375211521	0.279	0.513	1.01740316816592e-81	Ciliated cells	human
TUBA4B	1.83961786360933e-83	-0.717776027898575	0.565	0.694	4.81280825477473e-79	Ciliated cells	human
AKR7A2	8.48657614738126e-82	-0.720925121092435	0.403	0.595	2.22025805167789e-77	Ciliated cells	human
NSUN7	2.86319215352164e-70	-0.722228435493836	0.326	0.521	7.4906833120433e-66	Ciliated cells	human
SLC40A1	4.46060824370276e-101	-0.722531685919023	0.121	0.361	1.16698432871752e-96	Ciliated cells	human
LRRC26	1.35380624500548e-157	-0.726383561660359	0.032	0.296	3.54182789818333e-153	Ciliated cells	human
ASAH1	2.95998575650324e-67	-0.729769520469687	0.513	0.662	7.74391473616378e-63	Ciliated cells	human
C8orf34	4.07441574752474e-44	-0.731763252161009	0.222	0.387	1.06594864786742e-39	Ciliated cells	human
CTSD	1.12969576410757e-55	-0.734897894100512	0.808	0.806	2.95551005805823e-51	Ciliated cells	human
UNC93B1	3.11617298050461e-71	-0.735537505572886	0.425	0.605	8.15253175159617e-67	Ciliated cells	human
B9D1	4.879622264716e-80	-0.736154232865705	0.614	0.711	1.276606776895e-75	Ciliated cells	human
MT1E	1.32597579357536e-35	-0.739261565214236	0.574	0.635	3.46901787115186e-31	Ciliated cells	human
SRI	8.31355822296527e-102	-0.740170892765563	0.893	0.852	2.17499310229217e-97	Ciliated cells	human
PAPSS1	8.48029583157651e-76	-0.742344966126448	0.427	0.611	2.21861499545705e-71	Ciliated cells	human
CATSPERD	6.5391469242927e-71	-0.743748683873732	0.564	0.688	1.71077161833345e-66	Ciliated cells	human
DENND6B	2.81899037521824e-92	-0.744577939328005	0.364	0.587	7.37504261964597e-88	Ciliated cells	human
IER2	5.77250480837828e-10	-0.746832195706728	0.702	0.628	1.51020270796792e-05	Ciliated cells	human
SH3BGRL3	1.3835897267621e-47	-0.747743888594385	0.522	0.64	3.619747443155e-43	Ciliated cells	human
TRAPPC5	6.06356954415933e-233	-0.749847418510494	0.023	0.373	1.58635106414296e-228	Ciliated cells	human
PDE4D	3.0059486365375e-17	-0.751584272487255	0.186	0.277	7.86416282290941e-13	Ciliated cells	human
NEDD4L	4.16648064049262e-74	-0.752393390428879	0.484	0.642	1.09003466516568e-69	Ciliated cells	human
HMGN2	9.4720794833803e-98	-0.755233093174585	0.835	0.821	2.47808543444195e-93	Ciliated cells	human
RABL2A	1.2115407588703e-66	-0.756843057687588	0.491	0.64	3.16963293335647e-62	Ciliated cells	human
CIRBP	2.9778143663762e-118	-0.758243166632499	0.836	0.851	7.79055794531341e-114	Ciliated cells	human
SH3BGRL	8.48327560717413e-78	-0.760635066140753	0.392	0.592	2.2193945643489e-73	Ciliated cells	human
PPIA	2.08197487494055e-106	-0.76522941040624	0.817	0.798	5.44686266781948e-102	Ciliated cells	human
RSPH9	1.94904582662965e-95	-0.76554738889558	0.708	0.771	5.09909369162849e-91	Ciliated cells	human
SERPING1	1.73299149279271e-89	-0.768196845693599	0.14	0.365	4.53385234344429e-85	Ciliated cells	human
GNB2	2.43378548566988e-94	-0.770694025658593	0.581	0.706	6.36726958760953e-90	Ciliated cells	human
CYB5A	2.31353845015803e-80	-0.770879924674731	0.898	0.858	6.05267929330344e-76	Ciliated cells	human
PSENEN	8.0011491713811e-117	-0.776671521424908	0.815	0.846	2.09326064621672e-112	Ciliated cells	human
ANAPC4	1.34473544936141e-104	-0.77806637860866	0.196	0.457	3.51809688261931e-100	Ciliated cells	human
IFITM3	5.84789242679207e-44	-0.778719598019369	0.527	0.631	1.52992561669734e-39	Ciliated cells	human
DNAH10	1.1073237949231e-74	-0.782780094979954	0.608	0.69	2.89698051227782e-70	Ciliated cells	human
MT-CO2	8.12752954756449e-117	-0.782933610315019	1	0.969	2.12632428023382e-112	Ciliated cells	human
CKB	2.25159403260932e-97	-0.788720626888911	0.787	0.817	5.8906203081125e-93	Ciliated cells	human
TCTN1	9.54511609722995e-92	-0.788856361191837	0.574	0.702	2.4971932733573e-87	Ciliated cells	human
MGST3	1.41984025675301e-104	-0.789351019277252	0.739	0.798	3.71458607971723e-100	Ciliated cells	human
CAPS	2.48382903097462e-202	-0.794345063213797	0.981	0.976	6.49819351083579e-198	Ciliated cells	human
COX6A1	1.76895453723088e-176	-0.797378313775247	0.898	0.881	4.62793886030342e-172	Ciliated cells	human
RUVBL2	5.95036722799513e-102	-0.799717779469712	0.709	0.766	1.55673507418809e-97	Ciliated cells	human
AKR1C3	1.86119005007595e-75	-0.805038798768922	0.267	0.488	4.86924540900869e-71	Ciliated cells	human
FAM92B	1.54182448060002e-132	-0.806097717682394	0.813	0.835	4.03372120614576e-128	Ciliated cells	human
ECI2	1.51239840919858e-127	-0.810313618272644	0.186	0.48	3.95673671814532e-123	Ciliated cells	human
C5orf49	3.10679813142717e-157	-0.81094900895852	0.849	0.865	8.12800527143977e-153	Ciliated cells	human
BANF1	1.04494263411143e-92	-0.812599026374141	0.549	0.688	2.73377891936234e-88	Ciliated cells	human
PGRMC1	7.8175624413565e-75	-0.812873065173248	0.548	0.674	2.04523068590769e-70	Ciliated cells	human
NELL2	1.01292378826567e-107	-0.814829714016114	0.186	0.445	2.65001121486066e-103	Ciliated cells	human
SLC34A2	6.57077776893282e-46	-0.815628335777013	0.529	0.62	1.71904687990821e-41	Ciliated cells	human
CHCHD10	1.67286193510986e-74	-0.815882297551416	0.482	0.649	4.37654139463442e-70	Ciliated cells	human
EIF4EBP3	6.59320140784574e-217	-0.816388224175857	0.017	0.34	1.7249133523206e-212	Ciliated cells	human
CYP4B1	6.93871663910126e-58	-0.819753477337424	0.908	0.814	1.81530704712167e-53	Ciliated cells	human
WDR38	4.17391765021791e-95	-0.820970681927758	0.699	0.753	1.09198033565001e-90	Ciliated cells	human
RPS26	5.25825933828835e-191	-0.825600304495563	0.931	0.906	1.375665808083e-186	Ciliated cells	human
S100A10	3.76669525964927e-50	-0.827637440042771	0.806	0.802	9.85442813829442e-46	Ciliated cells	human
GNG5	2.69983404606873e-124	-0.82943875143297	0.697	0.767	7.06330583132502e-120	Ciliated cells	human
PFN1	1.01811133907846e-109	-0.830412766988338	0.708	0.797	2.66358288529706e-105	Ciliated cells	human
CCDC74B	2.51432732087941e-105	-0.833295935450491	0.376	0.595	6.57798313688472e-101	Ciliated cells	human
ARF5	7.35287285504696e-100	-0.834226090568405	0.351	0.568	1.92365859633739e-95	Ciliated cells	human
WRB	1.81594371936117e-99	-0.834713674213497	0.554	0.707	4.75087195859269e-95	Ciliated cells	human
SPAG6	1.59014805881862e-129	-0.836397242962333	0.632	0.766	4.16014535148128e-125	Ciliated cells	human
WDR54	2.78360467950862e-134	-0.836846446488124	0.774	0.828	7.28246656253046e-130	Ciliated cells	human
CFAP73	1.50924478718799e-108	-0.837803740742333	0.58	0.721	3.94848621224121e-104	Ciliated cells	human
VWA3A	1.61185665194794e-67	-0.839106993706695	0.38	0.563	4.2169393728262e-63	Ciliated cells	human
IGFBP7	1.99706445286541e-134	-0.843526493099632	0.813	0.889	5.2247200215865e-130	Ciliated cells	human
DCDC2B	2.051834072923e-90	-0.843809338989148	0.446	0.624	5.36800830158114e-86	Ciliated cells	human
EFEMP1	4.02666832668525e-108	-0.848858365872249	0.325	0.57	1.0534569676274e-103	Ciliated cells	human
C1orf189	5.58038002374887e-46	-0.849325952858333	0.329	0.462	1.45993902181318e-41	Ciliated cells	human
TUSC3	3.2255639129525e-100	-0.85069029065066	0.625	0.726	8.43872030906633e-96	Ciliated cells	human
PPDPF	1.85842236329948e-121	-0.856792611847328	0.904	0.857	4.86200458686409e-117	Ciliated cells	human
CFH	1.71370614414284e-100	-0.85688329446158	0.303	0.551	4.48339801430651e-96	Ciliated cells	human
DNAAF3	2.31941704315724e-113	-0.858679178866883	0.425	0.647	6.06805886830796e-109	Ciliated cells	human
FAM183A	1.15790603390136e-200	-0.860289487458653	0.926	0.923	3.02931376589275e-196	Ciliated cells	human
EFCAB1	1.98423540502932e-135	-0.862759725712655	0.754	0.806	5.1911566666377e-131	Ciliated cells	human
DOC2A	1.52079945960725e-116	-0.864396014490922	0.177	0.465	3.97871554622448e-112	Ciliated cells	human
CRIP2	2.76114012205003e-110	-0.866654547405308	0.435	0.646	7.22369478730729e-106	Ciliated cells	human
SARAF	1.02353819844975e-143	-0.869276035795654	0.864	0.852	2.67778063478425e-139	Ciliated cells	human
WIF1	1.46611185341064e-198	-0.870664958674261	0.002	0.286	3.83564183089292e-194	Ciliated cells	human
C21orf58	2.23415603804204e-98	-0.874806855970486	0.579	0.709	5.84499902672559e-94	Ciliated cells	human
CCDC74A	5.00575799364478e-109	-0.875752562003222	0.551	0.703	1.30960640629735e-104	Ciliated cells	human
HSPA1B	4.73556152937762e-30	-0.879429888348253	0.386	0.49	1.23891760731577e-25	Ciliated cells	human
FTH1	6.80861656916975e-150	-0.881215804809963	0.999	0.951	1.78127026682619e-145	Ciliated cells	human
CD99	3.66692281571601e-110	-0.881305035053862	0.394	0.621	9.59340347047623e-106	Ciliated cells	human
TEKT2	1.74166133455462e-107	-0.884250010744557	0.568	0.718	4.5565343834618e-103	Ciliated cells	human
CITED2	1.31548463460457e-71	-0.884836347847527	0.323	0.524	3.44157090105247e-67	Ciliated cells	human
HLA-DRB1	2.48789300007749e-80	-0.886616717382348	0.735	0.803	6.50882566680272e-76	Ciliated cells	human
COQ4	1.27913243397881e-125	-0.891825199959451	0.59	0.736	3.34646627377536e-121	Ciliated cells	human
UBXN11	3.94582602632827e-119	-0.892445450700521	0.551	0.73	1.032307005008e-114	Ciliated cells	human
WBP1	2.69075568638097e-264	-0.902984606220364	0.025	0.413	7.03955502670989e-260	Ciliated cells	human
SMIM6	5.26485910557695e-109	-0.905302673528973	0.167	0.427	1.37739243920104e-104	Ciliated cells	human
TSPAN3	2.87628890189381e-115	-0.909758775931631	0.793	0.771	7.5249470251346e-111	Ciliated cells	human
NPC2	1.62634925574317e-110	-0.912603584202093	0.756	0.802	4.25485492287527e-106	Ciliated cells	human
SESN1	5.0787634990304e-171	-0.913711535318511	0.127	0.461	1.32870610661633e-166	Ciliated cells	human
LMO3	2.93494871421823e-255	-0.918707899303788	0.046	0.448	7.67841282613772e-251	Ciliated cells	human
CCNA1	2.75449790290749e-229	-0.9187159918109	0.02	0.363	7.20631741358658e-225	Ciliated cells	human
FABP6	1.16307259729236e-82	-0.92105198748235	0.438	0.64	3.04283052903627e-78	Ciliated cells	human
C10orf95	4.03816669320134e-132	-0.92172199812692	0.31	0.581	1.05646517027534e-127	Ciliated cells	human
ANXA5	1.13433222702929e-129	-0.926804404744132	0.621	0.756	2.96763997235402e-125	Ciliated cells	human
HIST1H1C	1.87386354771186e-61	-0.934123011959248	0.382	0.554	4.90240181352377e-57	Ciliated cells	human
IFITM2	1.79446527737706e-95	-0.94005651970917	0.18	0.42	4.69468005867386e-91	Ciliated cells	human
MAPK15	2.21377259690132e-112	-0.940090683224043	0.45	0.658	5.79167186801323e-108	Ciliated cells	human
CTSH	6.88619665354631e-115	-0.947006296048486	0.63	0.73	1.80156676850078e-110	Ciliated cells	human
P4HTM	5.13614318245966e-142	-0.951127128768335	0.555	0.741	1.3437177793951e-137	Ciliated cells	human
C20orf85	5.30216803076934e-210	-0.951963806892513	0.958	0.92	1.38715320020987e-205	Ciliated cells	human
MT-ND5	1.75685657056204e-103	-0.953902933067903	0.997	0.931	4.59628815990441e-99	Ciliated cells	human
CYP4X1	7.82532329465106e-136	-0.959840526756673	0.253	0.551	2.04726108034661e-131	Ciliated cells	human
C11orf88	2.69149887761199e-168	-0.964274369566873	0.842	0.875	7.0414993636085e-164	Ciliated cells	human
C4orf47	7.42880489898023e-140	-0.981473974204485	0.382	0.642	1.94352393767121e-135	Ciliated cells	human
MRPS24	1.05590844654917e-247	-0.986470548929889	0.05	0.433	2.76246767786195e-243	Ciliated cells	human
SRGAP3-AS2	3.46915089588184e-100	-0.998318300399635	0.433	0.613	9.07599257380608e-96	Ciliated cells	human
SNTN	3.15985697662885e-181	-1.0025663606023	0.877	0.886	8.26681782225641e-177	Ciliated cells	human
AGR3	1.91969587995957e-192	-1.00595682073983	0.892	0.912	5.02230836115024e-188	Ciliated cells	human
MIF	9.16799540137215e-90	-1.00695200922021	0.682	0.707	2.39853095690698e-85	Ciliated cells	human
CLDN3	8.62702646259727e-125	-1.01182135169282	0.69	0.793	2.2570026631447e-120	Ciliated cells	human
GPC3	2.63065378394736e-158	-1.02997286951946	0.017	0.269	6.88231642956308e-154	Ciliated cells	human
C2orf40	8.21956657411731e-86	-1.03095902628996	0.803	0.799	2.15040300712057e-81	Ciliated cells	human
NME2	2.11643507140483e-192	-1.03303900332768	0.112	0.449	5.53701743380933e-188	Ciliated cells	human
HIST2H2AA4	1.2783318329888e-232	-1.03882476314055	0.035	0.392	3.34437174146529e-228	Ciliated cells	human
CCDC78	7.2142375784346e-199	-1.04140338457234	0.79	0.854	1.88738883527006e-194	Ciliated cells	human
CRISP2	7.54154036538996e-154	-1.04456666301117	0.097	0.392	1.97301779039332e-149	Ciliated cells	human
NGRN	1.29873519563934e-183	-1.04476893683877	0.159	0.501	3.39775101883165e-179	Ciliated cells	human
LRRC46	1.3734184897679e-178	-1.06370045817379	0.654	0.784	3.59313745293078e-174	Ciliated cells	human
LKAAEAR1	6.7273215054489e-161	-1.06765289540688	0.106	0.412	1.76000185225554e-156	Ciliated cells	human
DUSP1	9.78260941768763e-62	-1.06954222151656	0.834	0.799	2.55932627585544e-57	Ciliated cells	human
AGBL4	2.21178815801493e-85	-1.08124380780188	0.146	0.373	5.78648017899866e-81	Ciliated cells	human
ZMYND10	1.18127334504724e-222	-1.09067345383345	0.799	0.852	3.0904473253126e-218	Ciliated cells	human
CST6	1.15618791915817e-161	-1.10744957888489	0.234	0.562	3.02481883410161e-157	Ciliated cells	human
CD74	3.47434976043319e-185	-1.10767139234983	0.936	0.937	9.08959384324532e-181	Ciliated cells	human
C4orf48	2.91688332360768e-179	-1.10807883952346	0.314	0.641	7.63115015122242e-175	Ciliated cells	human
SCGB3A1	5.39773150691897e-61	-1.11284861642236	0.908	0.705	1.41215451684014e-56	Ciliated cells	human
CD164L2	5.31235486805914e-170	-1.13555903304215	0.456	0.716	1.38981828058163e-165	Ciliated cells	human
PPP1R32	3.85656463050711e-138	-1.15165972713924	0.329	0.593	1.00895443863327e-133	Ciliated cells	human
ZFP36	6.33114752423094e-29	-1.1666529277193	0.63	0.65	1.6563548152893e-24	Ciliated cells	human
MT2A	4.2523095431528e-133	-1.1743830595046	0.771	0.832	1.11248922267963e-128	Ciliated cells	human
H3F3B	6.70161518181855e-297	-1.19703319008164	0.974	0.94	1.75327656386737e-292	Ciliated cells	human
ZDHHC1	1.31490550165363e-199	-1.20273980606649	0.266	0.611	3.44005577342622e-195	Ciliated cells	human
PCSK1N	7.53624235167179e-175	-1.20521218067668	0.156	0.494	1.97163172404437e-170	Ciliated cells	human
ODF3B	9.78536632456074e-305	-1.26467377764547	0.807	0.913	2.56004753783158e-300	Ciliated cells	human
FAM166B	1.17821709576972e-212	-1.27633106427002	0.535	0.768	3.08245156595274e-208	Ciliated cells	human
FOXJ1	3.64060582885371e-233	-1.2792651127302	0.664	0.824	9.52455296944707e-229	Ciliated cells	human
PIP	7.81256908498899e-62	-1.29118091260686	0.233	0.411	2.04392432401482e-57	Ciliated cells	human
RPS10	9.50212986299432e-219	-1.29352424450053	0.683	0.775	2.48594721475657e-214	Ciliated cells	human
CFAP157	1.00675986770016e-184	-1.29548559135141	0.701	0.802	2.63388516587717e-180	Ciliated cells	human
LGALS1	1.57405705171711e-70	-1.33338035584909	0.196	0.392	4.1180480587023e-66	Ciliated cells	human
BSCL2	4.73051079852117e-297	-1.3759368864645	0.072	0.512	1.23759623510911e-292	Ciliated cells	human
RNASEK	3.85805726385604e-267	-1.38648640146405	0.161	0.578	1.00934494137002e-262	Ciliated cells	human
ANXA4	1.62847469972601e-210	-1.39623372160491	0.581	0.771	4.2604155094232e-206	Ciliated cells	human
SERPINA1	1.98677435687522e-180	-1.39870018902161	0.113	0.443	5.19779907245695e-176	Ciliated cells	human
MGST1	2.07443056177525e-227	-1.4095901105436	0.505	0.779	5.42712523571642e-223	Ciliated cells	human
C6	0	-1.4224224189493	0.055	0.562	0	Ciliated cells	human
ATP6V0C	0	-1.42576945131911	0.012	0.504	0	Ciliated cells	human
FTO	2.44120026921156e-140	-1.42780202109091	0.357	0.619	6.38666814431128e-136	Ciliated cells	human
EEF1G	0	-1.52760544757469	0.021	0.525	0	Ciliated cells	human
RPL17	3.55430672372651e-184	-1.56506252055429	0.491	0.68	9.29877725061331e-180	Ciliated cells	human
SYT8	4.8418385503456e-253	-1.72212202006847	0.103	0.51	1.26672180154141e-248	Ciliated cells	human
FTL	4.87322227354147e-55	-1.77003563205984	0.983	0.972	1.27493241120392e-50	Ciliated cells	human
SFTPA1	6.70672604043492e-202	-1.77943495507573	0	0.285	1.75461366669858e-197	Ciliated cells	human
FOLR1	0	-1.88511324074386	0.188	0.674	0	Ciliated cells	human
ATP5F1E	4.13164229530259e-182	-2.14311281625431	0	0.259	1.08092025729706e-177	Ciliated cells	human
SFTPB	8.50861028682546e-259	-2.42901620169716	0.004	0.363	2.22602262323928e-254	Ciliated cells	human
APOC1	6.17155619699738e-143	-2.4456398651523	0.03	0.272	1.61460253225846e-138	Ciliated cells	human
GABARAP	0	-2.67248473151172	0.148	0.711	0	Ciliated cells	human
MT-ND4L	2.06505603134665e-224	-2.87411526990175	0.954	0.852	5.40259958920911e-220	Ciliated cells	human
SCGB3A2	4.70052860280875e-205	-3.75281310741534	0.001	0.292	1.22975229306682e-200	Ciliated cells	human
SFTPC	0	-4.06115847004408	0	0.754	0	Ciliated cells	human
MT-ATP8	0	-4.60249738826733	0.427	0.741	0	Ciliated cells	human
SFTPC	2.85487440337529e-11	7.48579904554347	0.918	0.256	4.68998766986493e-07	Club cells	monkey
COX2	4.64943520937601e-17	6.74634604140077	1	0	7.6380921619629e-13	Club cells	monkey
CYTB	4.64943520937601e-17	6.54960207350488	1	0	7.6380921619629e-13	Club cells	monkey
COX3	4.64943520937601e-17	6.47149325804031	1	0	7.6380921619629e-13	Club cells	monkey
GSTA5	1.51994069418253e-16	5.66983129023195	0.98	0	2.49695857240305e-12	Club cells	monkey
ATP6	4.64943520937601e-17	5.53969989900107	1	0	7.6380921619629e-13	Club cells	monkey
ND4	1.51994069418253e-16	5.36952664408999	0.98	0	2.49695857240305e-12	Club cells	monkey
ND1	4.84759820846032e-16	5.16656394415539	0.959	0	7.96363433685861e-12	Club cells	monkey
RPS3A	4.84759820846032e-16	5.15991619203397	0.959	0	7.96363433685861e-12	Club cells	monkey
S100A9	3.2639066541572e-16	4.78468775045764	1	0.077	5.36194585144945e-12	Club cells	monkey
SFTPD	3.12985463241517e-16	4.57365182844903	1	0.128	5.14172519013164e-12	Club cells	monkey
RPL18A	4.64943520937601e-17	4.51272978262488	1	0	7.6380921619629e-13	Club cells	monkey
ND2	1.51994069418253e-16	4.4884307562091	0.98	0	2.49695857240305e-12	Club cells	monkey
COX1	4.84759820846032e-16	4.24459213343309	0.959	0	7.96363433685861e-12	Club cells	monkey
SFTA2	2.64988680689346e-15	4.21240914516786	0.959	0.026	4.35323404636458e-11	Club cells	monkey
KRT19	4.64943520937601e-17	4.10345995345831	1	0	7.6380921619629e-13	Club cells	monkey
C16orf89	1.51994069418253e-16	4.0734231453209	0.98	0	2.49695857240305e-12	Club cells	monkey
CYP4B1	1.50901210949597e-15	3.8981706898813	0.939	0	2.47900509347998e-11	Club cells	monkey
CYP2A23	2.76527632956735e-09	3.889373465583	0.633	0	4.54279595421324e-05	Club cells	monkey
CD9	1.51994069418253e-16	3.78791324427784	0.98	0	2.49695857240305e-12	Club cells	monkey
PLA2G1B	1.36351093004057e-13	3.56238636774238	0.898	0.026	2.23997575587065e-09	Club cells	monkey
GNAS	4.64943520937601e-17	3.43031111203111	1	0	7.6380921619629e-13	Club cells	monkey
BCAM	9.29435570134112e-15	3.3569163170748	0.98	0.154	1.52687675461632e-10	Club cells	monkey
ACTB	1.35789179311395e-15	3.35406109534212	1	0.179	2.23074463772759e-11	Club cells	monkey
RPS11	2.56038472308872e-15	3.30472990158558	0.98	0.308	4.20620002309015e-11	Club cells	monkey
ND5	4.58688346970899e-15	3.26400430753691	0.918	0	7.53533216403793e-11	Club cells	monkey
RPL37A	3.15670635376687e-15	3.19521460940865	0.98	0.359	5.18583719796822e-11	Club cells	monkey
CTSD	4.84759820846032e-16	3.18860823303004	0.959	0	7.96363433685861e-12	Club cells	monkey
HLA-DRA	3.95288713919747e-14	3.09534511575986	0.878	0	6.4938029922736e-10	Club cells	monkey
C12orf57	1.51994069418253e-16	3.08969488632234	0.98	0	2.49695857240305e-12	Club cells	monkey
NME1-NME2	4.84759820846032e-16	2.99622773998645	0.959	0	7.96363433685861e-12	Club cells	monkey
HSPB1	2.33659714222479e-15	2.98957259509206	1	0.103	3.83856178524688e-11	Club cells	monkey
RPS12	5.64902717936831e-15	2.91674709874629	1	0.538	9.28022185026626e-11	Club cells	monkey
DCXR	5.05337048308429e-14	2.90167872844994	0.918	0.051	8.30167702961086e-10	Club cells	monkey
HOPX	6.62503750005175e-14	2.85960323066525	0.918	0.051	1.0883611605085e-09	Club cells	monkey
SLC34A2	4.27063900822819e-13	2.83543410123799	0.98	0.154	7.01580576271728e-09	Club cells	monkey
CTSH	1.50901210949597e-15	2.80084424389615	0.939	0	2.47900509347998e-11	Club cells	monkey
HSD17B5	1.12168294785945e-13	2.79471634045769	0.857	0	1.84270074674351e-09	Club cells	monkey
ND3	1.12168294785945e-13	2.78217119373413	0.857	0	1.84270074674351e-09	Club cells	monkey
FCGRT	1.51994069418253e-16	2.7520016377956	0.98	0	2.49695857240305e-12	Club cells	monkey
NPC2	3.05774416582171e-13	2.7365531393141	0.98	0.615	5.0232621156119e-09	Club cells	monkey
EEF1A1	1.10249980577778e-14	2.72417658623104	0.98	0.744	1.81118668093173e-10	Club cells	monkey
PPIA	3.75754755610211e-14	2.68580795359709	0.959	0.103	6.17289912516455e-10	Club cells	monkey
RPL19	3.94380596890518e-14	2.67291399018599	0.98	0.385	6.47888444571742e-10	Club cells	monkey
RPL30	4.52589999325495e-14	2.61345414433826	0.98	0.59	7.43514850891923e-10	Club cells	monkey
BRI3	1.36415466378802e-14	2.5858656218018	0.959	0.077	2.24103328167095e-10	Club cells	monkey
C19orf33	1.36205354525775e-14	2.52049379758054	0.898	0	2.23758156414942e-10	Club cells	monkey
PTGR1	5.22660079690598e-10	2.49183743220002	0.673	0	8.58625978915715e-06	Club cells	monkey
FOS	3.52426307463904e-11	2.48531189786697	0.98	0.333	5.78965937901702e-07	Club cells	monkey
NDUFS5	4.84759820846032e-16	2.46836570363952	0.959	0	7.96363433685861e-12	Club cells	monkey
RPL7A	2.9318772528298e-13	2.44578176176483	0.98	0.436	4.81648795094879e-09	Club cells	monkey
WFDC2	3.12770976681161e-13	2.41872796861684	1	0.641	5.13820160491812e-09	Club cells	monkey
SDC4	3.13672983212278e-14	2.41746038268265	0.939	0.026	5.1530197682113e-10	Club cells	monkey
CLDN18	1.29340264395685e-11	2.405044069834	0.816	0.026	2.12480186349231e-07	Club cells	monkey
BTG2	4.21708239136202e-12	2.39347391290707	0.98	0.256	6.92782295252953e-08	Club cells	monkey
NAPSA	3.113524261457e-13	2.3795915200008	0.837	0	5.11489765672157e-09	Club cells	monkey
MALL	1.56699787304017e-13	2.37654113833829	0.939	0.051	2.57426410583039e-09	Club cells	monkey
RPL18	8.09576563516206e-14	2.37382544356755	0.98	0.615	1.32997237854442e-09	Club cells	monkey
CBR1	1.12168294785945e-13	2.29551306965327	0.857	0	1.84270074674351e-09	Club cells	monkey
RPS13	2.09497704395887e-13	2.2650756701503	1	0.564	3.44162828781564e-09	Club cells	monkey
RPL10	1.02772411036095e-13	2.243704113163	1	0.667	1.68834516850098e-09	Club cells	monkey
LAMP3	5.22660079690598e-10	2.21236113892083	0.673	0	8.58625978915715e-06	Club cells	monkey
RPS9	1.22866961077976e-14	2.21230077706496	1	0.462	2.01845843658899e-10	Club cells	monkey
ND4L	1.12168294785945e-13	2.17598833263438	0.857	0	1.84270074674351e-09	Club cells	monkey
ADIRF	1.6296213772448e-09	2.16811683985498	0.918	0.179	2.67714199853776e-05	Club cells	monkey
BCL2L2-PABPN1	1.36205354525775e-14	2.12746264197761	0.898	0	2.23758156414942e-10	Club cells	monkey
RPL8	1.14811274499076e-12	2.1211230317495	0.98	0.462	1.88611961747081e-08	Club cells	monkey
TRIM2	2.1405868746129e-11	2.10681253865714	0.918	0.154	3.51655611761407e-07	Club cells	monkey
KRT7	2.15804130865518e-12	2.09823960412565	0.939	0.077	3.54523026185874e-08	Club cells	monkey
EGR1	1.00347942769524e-09	2.09281086639097	0.918	0.231	1.64851600381775e-05	Club cells	monkey
HLA-DPA1	9.18466131497122e-11	2.09228391652274	0.714	0	1.50885616082347e-06	Club cells	monkey
RPS8	7.9861574428341e-13	2.08516745015497	0.98	0.718	1.31196594470879e-08	Club cells	monkey
RPL28	2.12496677113509e-14	2.06787398961417	1	0.538	3.49089541162073e-10	Club cells	monkey
RPLP0	1.61770224250972e-13	2.06647274224488	0.98	0.564	2.65756124399497e-09	Club cells	monkey
RPS10	2.34794067802151e-13	2.05691543137391	0.98	0.462	3.85719694585374e-09	Club cells	monkey
HLA-E	3.113524261457e-13	2.05455225224207	0.837	0	5.11489765672157e-09	Club cells	monkey
H2AC20	5.85939026707864e-12	2.02491762291643	0.776	0	9.6258063307568e-08	Club cells	monkey
MYLK	1.21295438305416e-09	2.01862943355434	0.653	0	1.99264146048138e-05	Club cells	monkey
RDH5	3.35864455954163e-14	2.01228703458699	0.939	0.026	5.517581282415e-10	Club cells	monkey
CYBA	1.36205354525775e-14	2.01158237280278	0.898	0	2.23758156414942e-10	Club cells	monkey
RPS21	1.16501423627826e-13	2.00521492384038	0.98	0.538	1.91388538735792e-09	Club cells	monkey
RPS7	1.1845675642643e-12	1.97960429188666	0.98	0.564	1.94600759457339e-08	Club cells	monkey
RPL10A	4.06337461340126e-12	1.97107311479296	0.98	0.487	6.67531181489559e-08	Club cells	monkey
IER3	9.99349949258425e-10	1.96635422955048	0.714	0.026	1.64173209664174e-05	Club cells	monkey
AQP5	2.31298127068144e-10	1.95190539300804	0.959	0.256	3.79976563147547e-06	Club cells	monkey
FGFR2	9.78767093462577e-12	1.94208377210467	0.959	0.103	1.60791858114032e-07	Club cells	monkey
LDHB	1.2083644187337e-10	1.94005231933448	0.959	0.154	1.98510106709573e-06	Club cells	monkey
RACK1	3.98005738624437e-12	1.9282320640392	0.98	0.462	6.53843827412225e-08	Club cells	monkey
RPS19	5.08046230846158e-14	1.92706712545071	1	0.667	8.34618348034068e-10	Club cells	monkey
ARC	3.74258814103145e-11	1.91864621885091	0.735	0	6.14832379808646e-07	Club cells	monkey
RPS15A	1.46036510308286e-10	1.91801148586791	0.939	0.256	2.39908779134453e-06	Club cells	monkey
RPL13	1.35903067903729e-11	1.91553885678651	0.98	0.538	2.23261559952246e-07	Club cells	monkey
TIMP3	3.113524261457e-13	1.90713504589365	0.837	0	5.11489765672157e-09	Club cells	monkey
C5	4.82587711726077e-10	1.89428883342153	0.918	0.154	7.92795092823599e-06	Club cells	monkey
COMT	8.45767279704133e-13	1.88707422705108	0.816	0	1.38942648709795e-08	Club cells	monkey
CD81	6.19508794874178e-11	1.8785659874409	0.939	0.128	1.0177290482193e-06	Club cells	monkey
TPT1	4.80717915546978e-13	1.86504239200583	0.98	0.821	7.89723391660576e-09	Club cells	monkey
CES1	3.113524261457e-13	1.82580844990129	0.837	0	5.11489765672157e-09	Club cells	monkey
CIRBP	5.86524796894219e-11	1.82493967278637	0.776	0.026	9.63542936337823e-07	Club cells	monkey
CLIC3	5.85939026707864e-12	1.82433410036075	0.776	0	9.6258063307568e-08	Club cells	monkey
MTCH1	1.39847159498098e-10	1.82260296191652	0.959	0.179	2.29740913623476e-06	Club cells	monkey
EBPL	8.16027517523769e-13	1.82093618675669	0.918	0.051	1.34057000578805e-08	Club cells	monkey
BNIP3	8.45767279704133e-13	1.81518812798646	0.816	0	1.38942648709795e-08	Club cells	monkey
ATP5F1D	8.28656915968593e-13	1.80598165709953	0.918	0.077	1.36131758155321e-08	Club cells	monkey
EEF1D	1.79955480983425e-10	1.78399293919138	0.939	0.179	2.95630864159571e-06	Club cells	monkey
NOP53	3.63405453142638e-12	1.77249525272273	0.939	0.103	5.97002478422726e-08	Club cells	monkey
H2AZ2	3.113524261457e-13	1.76150056737404	0.837	0	5.11489765672157e-09	Club cells	monkey
MAL2	3.13264552064246e-10	1.75783181661674	0.918	0.179	5.14631006131144e-06	Club cells	monkey
RPS5	3.623913428541e-11	1.75140167053479	0.98	0.538	5.95336498040715e-07	Club cells	monkey
EPHX1	2.97585553579296e-10	1.74496327892254	0.959	0.205	4.88873547420067e-06	Club cells	monkey
IRX2	3.74862342229383e-12	1.73674729219934	0.959	0.077	6.15823855814431e-08	Club cells	monkey
FOXA2	1.01936854830019e-10	1.73124150705042	0.816	0.051	1.67461865114756e-06	Club cells	monkey
RPL3	3.45785708902689e-12	1.71822546404052	0.98	0.692	5.68056762585337e-08	Club cells	monkey
PDLIM2	1.43503240203039e-11	1.71106511325205	0.796	0.026	2.35747123005553e-07	Club cells	monkey
RPS15	5.65811279807025e-11	1.70977794058359	0.98	0.513	9.29514770466981e-07	Club cells	monkey
RAC3	1.21295438305416e-09	1.70780127220271	0.653	0	1.99264146048138e-05	Club cells	monkey
MYLIP	3.09380397797302e-11	1.70101437151863	0.837	0.051	5.08250117501407e-07	Club cells	monkey
LPCAT1	2.30649290080691e-09	1.69988910795601	0.755	0.051	3.78910653744559e-05	Club cells	monkey
NKX2-1	2.70248325322439e-11	1.67789905373405	0.98	0.103	4.43963948839703e-07	Club cells	monkey
DRAM1	1.24690652406281e-11	1.67729987050501	0.959	0.103	2.04841803773038e-07	Club cells	monkey
RPS25	5.81252502263079e-11	1.6728704774273	0.98	0.462	9.54881610717787e-07	Club cells	monkey
EEF1B2	4.96784716194567e-10	1.67112446741087	0.959	0.333	8.16117931764435e-06	Club cells	monkey
EIF3K	4.15076356458091e-10	1.66363131420249	0.959	0.205	6.81887438389351e-06	Club cells	monkey
HERC1	7.50533981809009e-11	1.66290346446421	0.776	0.026	1.23297722531584e-06	Club cells	monkey
RPL22	2.34583608861415e-10	1.66193134734755	0.98	0.462	3.85373952637532e-06	Club cells	monkey
SCGB3A2	2.23536411185717e-07	1.6617243707492	0.959	0.667	0.00367225616295897	Club cells	monkey
FTH1	1.82272285675462e-10	1.65985210303739	0.98	0.667	2.9943691090765e-06	Club cells	monkey
TMEM243	1.79927196917508e-12	1.65919712333131	0.837	0.026	2.95584399096082e-08	Club cells	monkey
SELENBP1	7.04391441433424e-10	1.65520576500413	0.939	0.205	1.15717425998683e-05	Club cells	monkey
RPL36	7.55226806517715e-11	1.65337566456789	1	0.41	1.2406865977473e-06	Club cells	monkey
EMP2	5.03836331064162e-09	1.62419164041164	0.878	0.154	8.27702324672206e-05	Club cells	monkey
RPS24	4.33495382768083e-10	1.61390467219577	0.98	0.487	7.12146214811407e-06	Club cells	monkey
FAU	2.2961761679428e-10	1.61168182569869	1	0.513	3.77215820869644e-06	Club cells	monkey
HSDL2	7.888802695409e-12	1.60955006220068	0.837	0.026	1.29597250680179e-07	Club cells	monkey
S100A14	3.08069139171834e-10	1.60706319264376	0.857	0.103	5.06095981831489e-06	Club cells	monkey
IER5L	1.49564909745956e-11	1.60584009405403	0.755	0	2.45705233730656e-07	Club cells	monkey
IL1R1	2.17427014423943e-11	1.59760485801681	0.878	0.051	3.57189099295654e-07	Club cells	monkey
NIBAN1	8.45767279704133e-13	1.59678679908746	0.816	0	1.38942648709795e-08	Club cells	monkey
VAMP8	1.70299861175143e-09	1.59050444763395	0.959	0.205	2.79768611938525e-05	Club cells	monkey
KIAA1324	3.74258814103145e-11	1.59029616863475	0.735	0	6.14832379808646e-07	Club cells	monkey
BNIP3L	1.66334944549206e-11	1.58988832713209	0.816	0.026	2.73255046905436e-07	Club cells	monkey
HBEGF	6.31119060647899e-08	1.5844295816385	0.714	0.077	0.00103680239283237	Club cells	monkey
C6orf62	1.49564909745956e-11	1.56174880110226	0.755	0	2.45705233730656e-07	Club cells	monkey
H2AZ1	8.45767279704133e-13	1.56137047988833	0.816	0	1.38942648709795e-08	Club cells	monkey
RPS4X	1.48936951566471e-09	1.55920297072276	0.98	0.513	2.44673624033399e-05	Club cells	monkey
CLIC1	3.95288713919747e-14	1.55869303550994	0.878	0	6.4938029922736e-10	Club cells	monkey
CLTB	3.74258814103145e-11	1.54719330102488	0.735	0	6.14832379808646e-07	Club cells	monkey
MT3	6.19552205869141e-09	1.54487042205541	0.612	0	0.000101780036380183	Club cells	monkey
RPL26	6.40655415800752e-09	1.5424618291186	0.959	0.462	0.000105246871707748	Club cells	monkey
H2AJ	2.24933942398555e-12	1.53332156379771	0.796	0	3.69521480572346e-08	Club cells	monkey
FKBP8	3.113524261457e-13	1.51892145085012	0.837	0	5.11489765672157e-09	Club cells	monkey
NPNT	3.26219683256222e-10	1.50778589576694	0.918	0.154	5.35913695653321e-06	Club cells	monkey
FMC1-LUC7L2	2.24933942398555e-12	1.50558206168052	0.796	0	3.69521480572346e-08	Club cells	monkey
TENT5A	1.99496559194142e-08	1.50500453279857	0.816	0.128	0.000327732947444137	Club cells	monkey
CSRP1	4.09722304337507e-10	1.49922711959493	0.898	0.128	6.73091801565656e-06	Club cells	monkey
TLE5	2.44721629324011e-12	1.48817581605314	0.939	0.077	4.02028692653486e-08	Club cells	monkey
MXD4	2.24933942398555e-12	1.4877585465677	0.796	0	3.69521480572346e-08	Club cells	monkey
ST3GAL1	1.26507710158192e-10	1.48202257839768	0.959	0.128	2.07826866247878e-06	Club cells	monkey
YBX1	1.72576815479692e-09	1.48080254136332	0.878	0.154	2.83509192470038e-05	Club cells	monkey
RPS14	2.4305463294977e-11	1.47596851840737	0.98	0.641	3.99290151009882e-07	Club cells	monkey
RASD1	2.00568257124211e-07	1.47329816492923	0.735	0.103	0.00329493532803653	Club cells	monkey
SBSPON	2.00700610454037e-11	1.47193468207387	0.816	0.026	3.29710962853892e-07	Club cells	monkey
MRAP2	9.18466131497122e-11	1.46454393873347	0.714	0	1.50885616082347e-06	Club cells	monkey
SNRNP70	2.24933942398555e-12	1.46134539186714	0.796	0	3.69521480572346e-08	Club cells	monkey
BLVRB	9.3410836652179e-13	1.46096808111006	0.898	0.051	1.534553224522e-08	Club cells	monkey
FBP1	5.85939026707864e-12	1.43748237424263	0.776	0	9.6258063307568e-08	Club cells	monkey
BTG3	1.52872769490785e-11	1.43658816079444	0.796	0.026	2.51139385719462e-07	Club cells	monkey
GOLGA5	6.50774294660473e-11	1.43203531021764	0.918	0.103	1.06909201126823e-06	Club cells	monkey
UQCC2	5.85939026707864e-12	1.4064224101314	0.776	0	9.6258063307568e-08	Club cells	monkey
HADHA	3.08219128014568e-10	1.40010854014966	0.837	0.077	5.06342383502332e-06	Club cells	monkey
EEF2	4.47327076126117e-08	1.39425656992377	0.939	0.256	0.000734868920659984	Club cells	monkey
UQCRB	2.24933942398555e-12	1.38997607865617	0.796	0	3.69521480572346e-08	Club cells	monkey
RPL9	1.76693830856301e-09	1.38913371408867	0.98	0.667	2.90272625330731e-05	Club cells	monkey
RPLP2	1.42116495204942e-09	1.38093246578909	1	0.513	2.33468978322678e-05	Club cells	monkey
GADD45G	1.29558893692906e-07	1.38039002755453	0.592	0.026	0.00212839350558706	Club cells	monkey
EIF3F	6.19508794874178e-11	1.37996540847617	0.959	0.103	1.0177290482193e-06	Club cells	monkey
LTBP3	3.74258814103145e-11	1.37866874001999	0.735	0	6.14832379808646e-07	Club cells	monkey
RPS16	2.57277268118915e-10	1.377099607826	0.959	0.615	4.22655096065753e-06	Club cells	monkey
SLC9A3R2	9.18466131497122e-11	1.37658604354389	0.714	0	1.50885616082347e-06	Club cells	monkey
FOXP1	2.24953433190562e-09	1.36815272068425	0.796	0.077	3.69553500045454e-05	Club cells	monkey
IFITM1	2.76527632956735e-09	1.36643661047679	0.633	0	4.54279595421324e-05	Club cells	monkey
NUCB1	5.85939026707864e-12	1.36607305292721	0.776	0	9.6258063307568e-08	Club cells	monkey
CA8	5.22660079690598e-10	1.36462559597979	0.673	0	8.58625978915715e-06	Club cells	monkey
C11orf58	3.74258814103145e-11	1.35463532018545	0.735	0	6.14832379808646e-07	Club cells	monkey
MICOS13	9.18466131497122e-11	1.3514069434562	0.714	0	1.50885616082347e-06	Club cells	monkey
TKT	1.56507025634406e-10	1.34332440268669	0.857	0.077	2.57109741712202e-06	Club cells	monkey
CADM1	1.85157283721301e-09	1.34065067773464	0.816	0.077	3.04176385697354e-05	Club cells	monkey
FLNA	2.28891791968054e-10	1.33562843180971	0.796	0.051	3.7602343584512e-06	Club cells	monkey
WARS1	1.21295438305416e-09	1.33312051354023	0.653	0	1.99264146048138e-05	Club cells	monkey
LIMCH1	1.2240461569872e-10	1.33096608245874	0.776	0.026	2.01086302669857e-06	Club cells	monkey
ATP6V0C	6.81908489251727e-10	1.32781120671502	0.959	0.128	1.12023926614274e-05	Club cells	monkey
EIF3C	3.74258814103145e-11	1.32371042968596	0.735	0	6.14832379808646e-07	Club cells	monkey
NME3	2.92571708709133e-12	1.32236339301465	0.918	0.051	4.80636803067363e-08	Club cells	monkey
MBIP	2.48544451770121e-09	1.32210091250325	0.878	0.103	4.08308825367955e-05	Club cells	monkey
PLPP2	2.44516027489464e-09	1.31753922331169	0.878	0.128	4.01690929959692e-05	Club cells	monkey
NARS1	5.85939026707864e-12	1.31657703516481	0.776	0	9.6258063307568e-08	Club cells	monkey
ST3GAL5	6.14205009688558e-10	1.30871438807475	0.735	0.026	1.00901598991636e-05	Club cells	monkey
QARS1	5.85939026707864e-12	1.30741395106223	0.776	0	9.6258063307568e-08	Club cells	monkey
LMO4	6.81181446016953e-09	1.30728725989407	0.735	0.051	0.000111904487951665	Club cells	monkey
TRIR	7.12243966387795e-12	1.30053677120002	0.898	0.051	1.17007438798187e-07	Club cells	monkey
RABAC1	8.93579267281607e-09	1.29983247349679	0.857	0.128	0.000146797202029022	Club cells	monkey
RHOBTB3	9.18466131497122e-11	1.29944354119023	0.714	0	1.50885616082347e-06	Club cells	monkey
GNB2	2.34224940116683e-10	1.29799164682999	0.816	0.051	3.84784731623686e-06	Club cells	monkey
KDELR1	2.87368751951676e-11	1.29515774960176	0.939	0.103	4.72089385706213e-07	Club cells	monkey
CD99	1.34127976598793e-09	1.284616611612	0.714	0.026	2.20345439956498e-05	Club cells	monkey
RPSA	6.89999393078118e-09	1.28097431513802	1	0.615	0.000113353100294873	Club cells	monkey
ALDH3B1	6.25574471877097e-09	1.27556287021666	0.837	0.128	0.000102769374239969	Club cells	monkey
C1orf116	5.22660079690598e-10	1.27327268971231	0.673	0	8.58625978915715e-06	Club cells	monkey
TMEM176B	2.32134078975528e-08	1.26905433181713	0.796	0.103	0.000381349864940998	Club cells	monkey
DESI2	9.18466131497122e-11	1.26773656779655	0.714	0	1.50885616082347e-06	Club cells	monkey
SLC43A3	5.00516599614008e-11	1.266669287615	0.796	0.026	8.22248669845892e-07	Club cells	monkey
COMMD4	8.45767279704133e-13	1.2649606138468	0.816	0	1.38942648709795e-08	Club cells	monkey
JAKMIP2	1.57040374825343e-10	1.25317010681878	0.837	0.051	2.57985927763074e-06	Club cells	monkey
RPL5	7.17172309527302e-08	1.25149858792146	0.959	0.615	0.00117817067009145	Club cells	monkey
RPL11	1.37789810545538e-07	1.25141140883493	0.98	0.513	0.0022636110076421	Club cells	monkey
RPL27A	1.85610386390962e-08	1.25135023865862	0.98	0.641	0.000304920742763073	Club cells	monkey
MT1F	2.76527632956735e-09	1.24634361617384	0.633	0	4.54279595421324e-05	Club cells	monkey
SLC11A2	2.81903189370646e-10	1.22902920569859	0.735	0.026	4.63110559498097e-06	Club cells	monkey
ABCA3	2.88116319307416e-09	1.22590672686164	0.694	0.026	4.73317489358223e-05	Club cells	monkey
SSNA1	1.21295438305416e-09	1.22251741805946	0.653	0	1.99264146048138e-05	Club cells	monkey
KIAA1324L	2.72853617995323e-09	1.22125900397373	0.816	0.077	4.48243923642717e-05	Club cells	monkey
ICAM1	2.50112201002625e-06	1.22029707432532	0.51	0.026	0.0410884323807112	Club cells	monkey
PCBD1	1.27200628649175e-08	1.20853048593306	0.755	0.077	0.000208965192744866	Club cells	monkey
C9orf78	1.21295438305416e-09	1.20713580167704	0.653	0	1.99264146048138e-05	Club cells	monkey
PARM1	1.50791269088816e-09	1.20653359527181	0.714	0.026	2.47719896859107e-05	Club cells	monkey
ATP6V1G1	1.54938178999064e-09	1.20414006302554	0.959	0.154	2.54532440459662e-05	Club cells	monkey
DYNC1LI2	2.76527632956735e-09	1.20328060300122	0.633	0	4.54279595421324e-05	Club cells	monkey
CAV2	6.43887541753435e-08	1.2014066645175	0.673	0.051	0.00105777845359254	Club cells	monkey
RPS20	5.06031216313852e-09	1.20132952418421	1	0.692	8.31308082160396e-05	Club cells	monkey
HYI	2.29417260988343e-12	1.2007547788677	0.898	0.051	3.7688667635165e-08	Club cells	monkey
CAVIN2	2.20598822940818e-06	1.20041371216288	0.449	0	0.0362399746327175	Club cells	monkey
TMPRSS2	7.568343171978e-09	1.19724477747263	0.837	0.103	0.000124332741629255	Club cells	monkey
FNIP2	1.58779582663156e-08	1.19543268332887	0.653	0.026	0.000260843098399033	Club cells	monkey
ID1	5.56143164989095e-07	1.19348438734111	0.49	0	0.00913631991444085	Club cells	monkey
SDF4	6.19552205869141e-09	1.19347511521355	0.612	0	0.000101780036380183	Club cells	monkey
RBM4	9.18466131497122e-11	1.19279938744463	0.714	0	1.50885616082347e-06	Club cells	monkey
CNBP	3.66964448677177e-08	1.18579026768174	0.959	0.205	0.000602849196286867	Club cells	monkey
PLK2	1.59863041115624e-09	1.18322488724805	0.714	0.026	2.62623003944747e-05	Club cells	monkey
ATP6V1C2	1.1155384899356e-06	1.17786413035859	0.469	0	0.0183260663126621	Club cells	monkey
TOP1	3.08924903090373e-10	1.17080560281904	0.918	0.103	5.07501830796865e-06	Club cells	monkey
C12orf45	2.21149171772443e-10	1.16638647382514	0.694	0	3.63303859387769e-06	Club cells	monkey
ECHDC3	2.76527632956735e-09	1.15746155009874	0.633	0	4.54279595421324e-05	Club cells	monkey
ARF5	1.50235618117758e-09	1.15644050767449	0.918	0.128	2.46807073443853e-05	Club cells	monkey
GPRC5A	7.65185233882517e-09	1.15402391839316	0.673	0.026	0.00012570463022222	Club cells	monkey
IRX3	7.22831311516892e-09	1.14478397287489	0.673	0.026	0.000118746727855995	Club cells	monkey
LPIN2	3.8271617786511e-09	1.14301522715151	0.755	0.051	6.28726136996803e-05	Club cells	monkey
KTN1	3.73448889657853e-10	1.14230769745068	0.98	0.128	6.1350183592992e-06	Club cells	monkey
DEPTOR	6.4485373480811e-09	1.14114062614746	0.673	0.026	0.000105936571554276	Club cells	monkey
TSPAN4	2.21149171772443e-10	1.13923540058749	0.694	0	3.63303859387769e-06	Club cells	monkey
DDIT4	9.28836385928679e-08	1.13836421930473	0.653	0.051	0.00152589241480363	Club cells	monkey
ERP29	2.29612747937169e-10	1.13446119423836	0.898	0.103	3.77207822311182e-06	Club cells	monkey
C18orf32	2.76527632956735e-09	1.13291047882213	0.633	0	4.54279595421324e-05	Club cells	monkey
HSBP1L1	4.63144817383828e-10	1.12973569516338	0.796	0.051	7.60854305998153e-06	Club cells	monkey
SQSTM1	1.48688760694234e-08	1.12961018461991	0.898	0.154	0.000244265896068488	Club cells	monkey
UBA52	1.25462267136819e-08	1.12910112956759	0.98	0.744	0.000206109412452366	Club cells	monkey
ANKRD10	9.18466131497122e-11	1.12799783814075	0.714	0	1.50885616082347e-06	Club cells	monkey
PPP4C	2.45211821800272e-10	1.12690216756612	0.755	0.026	4.02833980853487e-06	Club cells	monkey
VAMP5	1.10782098873358e-08	1.12638012499508	0.939	0.154	0.000181992832029153	Club cells	monkey
SERINC1	1.41033031500273e-10	1.12617765069452	0.878	0.077	2.31689064148649e-06	Club cells	monkey
PFDN5	6.27267267514636e-07	1.12375688889483	0.98	0.359	0.0103047466707304	Club cells	monkey
RNASEK	2.5486108912824e-07	1.12090750954685	0.918	0.205	0.00418685797219873	Club cells	monkey
WSB1	2.45651640766885e-11	1.1195034841989	0.878	0.051	4.03556515451838e-07	Club cells	monkey
PNRC1	1.30719257415438e-07	1.11929091907931	0.98	0.282	0.00214745596082081	Club cells	monkey
MRPS34	5.22660079690598e-10	1.11594056400956	0.673	0	8.58625978915715e-06	Club cells	monkey
ZNF385B	1.36470126791673e-08	1.10878543787794	0.592	0	0.000224193124293361	Club cells	monkey
ARID4B	9.07313738743319e-08	1.10787652875046	0.694	0.077	0.00149053501000752	Club cells	monkey
STMP1	2.21149171772443e-10	1.10708401089925	0.694	0	3.63303859387769e-06	Club cells	monkey
RERE	3.05289449424204e-09	1.10536905261507	0.694	0.026	5.01529507514083e-05	Club cells	monkey
TAX1BP3	4.97707524337055e-09	1.09844846327317	0.776	0.077	8.17633920980914e-05	Club cells	monkey
CDK2AP2	1.1675203601368e-10	1.09826293000664	0.837	0.051	1.91800244763274e-06	Club cells	monkey
POR	6.72420536535287e-10	1.09765088276906	0.898	0.103	1.10465245742017e-05	Club cells	monkey
PPDPF	1.62298499839534e-08	1.0964424052899	0.98	0.308	0.000266623975536386	Club cells	monkey
SPP2	7.28253534544467e-09	1.0922836108185	0.714	0.051	0.000119637490654965	Club cells	monkey
MET	7.28254006422088e-08	1.09176513907734	0.918	0.205	0.00119637568175021	Club cells	monkey
RPS2	2.82700294917268e-07	1.08653735964992	0.98	0.462	0.00464420044490088	Club cells	monkey
RASSF7	6.51732591507734e-10	1.08484069900679	0.735	0.026	1.07066630132891e-05	Club cells	monkey
IMPA2	3.63006291340811e-09	1.08241571331501	0.694	0.026	5.96346735414684e-05	Club cells	monkey
KRTCAP2	9.55025749909936e-10	1.08180724173968	0.98	0.205	1.56891630195204e-05	Club cells	monkey
GET4	1.14522981771736e-06	1.08066337523401	0.531	0.026	0.0188138354454608	Club cells	monkey
NIBAN2	2.21149171772443e-10	1.08003945253153	0.694	0	3.63303859387769e-06	Club cells	monkey
IRF3	5.22660079690598e-10	1.07916139245538	0.673	0	8.58625978915715e-06	Club cells	monkey
EIF3E	2.08859186397248e-07	1.07700063681806	0.959	0.231	0.00343113871413399	Club cells	monkey
CCDC107	3.07457361693773e-10	1.07650309403155	0.796	0.051	5.0509095379053e-06	Club cells	monkey
MACROH2A1	1.21295438305416e-09	1.07617077915418	0.653	0	1.99264146048138e-05	Club cells	monkey
RANBP2	9.18466131497122e-11	1.07382630190562	0.714	0	1.50885616082347e-06	Club cells	monkey
LY6E	1.21295438305416e-09	1.07382268039288	0.653	0	1.99264146048138e-05	Club cells	monkey
AMOTL2	1.21295438305416e-09	1.07332702084085	0.653	0	1.99264146048138e-05	Club cells	monkey
CLTA	3.11272527930335e-08	1.07264020778601	0.898	0.179	0.000511358508883955	Club cells	monkey
ZBTB16	2.76527632956735e-09	1.07044928167785	0.633	0	4.54279595421324e-05	Club cells	monkey
SPINT2	9.33304380203038e-07	1.0646594615873	0.98	0.308	0.0153323243579755	Club cells	monkey
ZBTB20	5.56143164989095e-07	1.06163021815282	0.49	0	0.00913631991444085	Club cells	monkey
PLS3	5.55357534260864e-07	1.06091625817937	0.612	0.051	0.00912341357283748	Club cells	monkey
MSN	3.55479098725765e-10	1.05981629027875	0.878	0.077	5.83981063386687e-06	Club cells	monkey
PGAM1	9.18466131497122e-11	1.0594552483558	0.714	0	1.50885616082347e-06	Club cells	monkey
EI24	5.22660079690598e-10	1.05799513721821	0.673	0	8.58625978915715e-06	Club cells	monkey
ABCA1	1.1155384899356e-06	1.05565269707194	0.469	0	0.0183260663126621	Club cells	monkey
MAP3K20	6.19552205869141e-09	1.05241208733582	0.612	0	0.000101780036380183	Club cells	monkey
ATP1B1	2.4035492768803e-07	1.04978302166269	0.898	0.205	0.00394855075205895	Club cells	monkey
UBXN1	1.58954761127627e-10	1.04676470335222	0.898	0.077	2.61130881580465e-06	Club cells	monkey
POLR2L	1.92354606132717e-09	1.04377224621974	0.898	0.128	3.16000146954828e-05	Club cells	monkey
PTOV1	5.56143164989095e-07	1.04321551506584	0.49	0	0.00913631991444085	Club cells	monkey
RPL27	1.74521123390564e-07	1.04252101064469	0.98	0.692	0.00286703301506019	Club cells	monkey
PPIB	2.7641834222561e-06	1.04104113431005	0.939	0.333	0.0454100052608233	Club cells	monkey
IMPDH	1.21295438305416e-09	1.04076928515374	0.653	0	1.99264146048138e-05	Club cells	monkey
TECR	1.25466777919743e-10	1.03725137695051	0.878	0.077	2.06116822766553e-06	Club cells	monkey
MYH14	1.57450771448944e-08	1.03593389967884	0.714	0.051	0.000258660127336326	Club cells	monkey
HGD	2.95659168350185e-08	1.03351870656271	0.571	0	0.000485708881765685	Club cells	monkey
RNPC3	7.69727091443745e-08	1.02450824110373	0.612	0.026	0.00126450766582378	Club cells	monkey
CLN3	2.21149171772443e-10	1.024434414231	0.694	0	3.63303859387769e-06	Club cells	monkey
PHF10	1.00973232449139e-08	1.0238372506781	0.653	0.026	0.000165878826267445	Club cells	monkey
NHP2	1.59863041115624e-09	1.02284551264934	0.714	0.026	2.62623003944747e-05	Club cells	monkey
MAB21L4	2.20598822940818e-06	1.02091637411337	0.449	0	0.0362399746327175	Club cells	monkey
ERG28	2.19766698564893e-08	1.02035885752875	0.694	0.051	0.000361032732402406	Club cells	monkey
CD151	2.86481942599087e-11	1.01613144876783	0.918	0.077	4.7063253530178e-07	Club cells	monkey
MLLT10	6.19552205869141e-09	1.01503372019576	0.612	0	0.000101780036380183	Club cells	monkey
GADD45GIP1	6.51732591507734e-10	1.01443734425318	0.735	0.026	1.07066630132891e-05	Club cells	monkey
PRKCQ	6.19552205869141e-09	1.01080017531422	0.612	0	0.000101780036380183	Club cells	monkey
PBXIP1	1.21295438305416e-09	1.00869251428814	0.653	0	1.99264146048138e-05	Club cells	monkey
YTHDC1	8.36451784438394e-09	1.00862610328876	0.796	0.077	0.000137412299147539	Club cells	monkey
SECISBP2L	2.82649234548846e-10	1.00778093031231	0.878	0.077	4.64336162516845e-06	Club cells	monkey
RANBP1	1.26483658482771e-09	1.00011642838231	0.714	0.026	2.07787354155496e-05	Club cells	monkey
NECTIN2	2.54036328983833e-08	1.00001204462014	0.755	0.077	0.00041733088125464	Club cells	monkey
LRPAP1	2.68762437445449e-08	0.99959985403385	0.837	0.128	0.000441522932235383	Club cells	monkey
MARCHF6	6.19552205869141e-09	0.994912154185303	0.612	0	0.000101780036380183	Club cells	monkey
USP22	6.0895991547706e-11	0.992989254284138	0.857	0.051	1.00039934914571e-06	Club cells	monkey
FHOD1	1.58779582663156e-08	0.99292743494993	0.653	0.026	0.000260843098399033	Club cells	monkey
PTPA	2.21149171772443e-10	0.990980945659441	0.694	0	3.63303859387769e-06	Club cells	monkey
EHD4	1.1155384899356e-06	0.98856678737228	0.469	0	0.0183260663126621	Club cells	monkey
UBE2M	5.22660079690598e-10	0.988411409412998	0.673	0	8.58625978915715e-06	Club cells	monkey
RNH1	5.22660079690598e-10	0.986858382391553	0.673	0	8.58625978915715e-06	Club cells	monkey
HLA-DPB1	5.56143164989095e-07	0.982938197241313	0.49	0	0.00913631991444085	Club cells	monkey
RALY	1.59863041115624e-09	0.982456690026383	0.714	0.026	2.62623003944747e-05	Club cells	monkey
VILL	1.32242367981469e-07	0.977673305405184	0.531	0	0.00217247762119957	Club cells	monkey
STUB1	2.93672161933282e-10	0.977089158307453	0.755	0.026	4.82444627623996e-06	Club cells	monkey
JUP	5.00516599614008e-11	0.976495148472431	0.796	0.026	8.22248669845892e-07	Club cells	monkey
SYNPO	3.42676987203041e-09	0.974095587816404	0.694	0.026	5.62949754577156e-05	Club cells	monkey
PTPMT1	6.19552205869141e-09	0.971380170517931	0.612	0	0.000101780036380183	Club cells	monkey
FRG1	2.03189353257614e-09	0.970768713643218	0.694	0.026	3.33799469531608e-05	Club cells	monkey
NDUFV3	1.59863041115624e-09	0.968727367885753	0.714	0.026	2.62623003944747e-05	Club cells	monkey
UBE2S	2.73236510913731e-07	0.967461593835969	0.51	0	0.00448872940129077	Club cells	monkey
PPP1R35	1.36470126791673e-08	0.959914878606677	0.592	0	0.000224193124293361	Club cells	monkey
C16orf72	2.73236510913731e-07	0.954506796914119	0.51	0	0.00448872940129077	Club cells	monkey
CREBL2	9.18466131497122e-11	0.953500230164246	0.714	0	1.50885616082347e-06	Club cells	monkey
UNC93B1	1.36470126791673e-08	0.952729680730394	0.592	0	0.000224193124293361	Club cells	monkey
NR2F2	1.32242367981469e-07	0.951334670598322	0.531	0	0.00217247762119957	Club cells	monkey
RAB5IF	2.76527632956735e-09	0.950770296748795	0.633	0	4.54279595421324e-05	Club cells	monkey
NUDT9	2.57919736037526e-06	0.950540876637211	0.755	0.154	0.0423710542362447	Club cells	monkey
ETFB	1.58687553483396e-07	0.949464263277055	1	0.333	0.00260691912862523	Club cells	monkey
EIF3H	2.14181761598249e-07	0.948578503134425	0.857	0.179	0.00351857797953603	Club cells	monkey
DYNLL2	1.35175505288699e-09	0.94756677813176	0.837	0.077	2.22066320088274e-05	Club cells	monkey
SMAD5	1.67954100107513e-08	0.947300177017483	0.653	0.026	0.000275914995656623	Club cells	monkey
ST6GAL1	2.73236510913731e-07	0.945521485075537	0.51	0	0.00448872940129077	Club cells	monkey
EDF1	1.24445614755188e-07	0.945375494176316	0.959	0.179	0.00204439255919823	Club cells	monkey
WDR83OS	7.09191421100191e-07	0.94502252905123	0.959	0.231	0.0116505966658339	Club cells	monkey
CLIC5	9.50410373808167e-07	0.939855269585923	0.592	0.051	0.0156133416209206	Club cells	monkey
SPSB3	1.1155384899356e-06	0.939675822636338	0.469	0	0.0183260663126621	Club cells	monkey
MAP1LC3A	4.69030176983225e-08	0.937185335717442	0.612	0.026	0.000770522774748042	Club cells	monkey
C1orf115	5.56143164989095e-07	0.933203722459307	0.49	0	0.00913631991444085	Club cells	monkey
PPM1G	6.19552205869141e-09	0.932907135728118	0.612	0	0.000101780036380183	Club cells	monkey
MSANTD3-TMEFF1	1.36470126791673e-08	0.930557893079552	0.592	0	0.000224193124293361	Club cells	monkey
NCMAP	6.03488791523055e-07	0.92951858402825	0.551	0.026	0.00991411386714074	Club cells	monkey
RTF1	5.82353964370311e-07	0.924928437232197	0.673	0.077	0.00956691092667547	Club cells	monkey
REV1	5.56143164989095e-07	0.923451659972728	0.49	0	0.00913631991444085	Club cells	monkey
VARS2	1.77642595281028e-08	0.919191354085821	0.653	0.026	0.000291831255527673	Club cells	monkey
CRIP2	1.51180343724907e-09	0.918569906020596	0.776	0.051	2.48359068671277e-05	Club cells	monkey
TRAF4	2.73236510913731e-07	0.913784934839249	0.51	0	0.00448872940129077	Club cells	monkey
RAP1A	1.89537484383077e-07	0.913351725917971	0.755	0.103	0.0031137217934452	Club cells	monkey
MTHFR	8.12898738930691e-08	0.911152012584276	0.612	0.026	0.00133543004831534	Club cells	monkey
PDXK	1.1155384899356e-06	0.905551311643792	0.469	0	0.0183260663126621	Club cells	monkey
ERRFI1	5.07889082784769e-07	0.904276373811946	0.837	0.154	0.00834360185198818	Club cells	monkey
LSM7	8.17255433683515e-08	0.903791313026728	0.714	0.077	0.00134258722645528	Club cells	monkey
RNF145	3.47925629977289e-07	0.9031536208961	0.898	0.205	0.00571572224926691	Club cells	monkey
HEBP1	1.77642595281028e-08	0.902844066136825	0.653	0.026	0.000291831255527673	Club cells	monkey
ARID1B	5.84167252269447e-07	0.898098005554472	0.612	0.051	0.00959669962028248	Club cells	monkey
ACSL4	5.57159640829464e-07	0.897448443517828	0.939	0.231	0.00915301857954643	Club cells	monkey
TATDN1	9.28836385928679e-08	0.896766026794801	0.653	0.051	0.00152589241480363	Club cells	monkey
PYURF	6.19552205869141e-09	0.896384810665788	0.612	0	0.000101780036380183	Club cells	monkey
HLA-DMA	2.20598822940818e-06	0.895651631103011	0.449	0	0.0362399746327175	Club cells	monkey
GAMT	1.32242367981469e-07	0.895089085199071	0.531	0	0.00217247762119957	Club cells	monkey
TMEM265	1.32242367981469e-07	0.892891683518636	0.531	0	0.00217247762119957	Club cells	monkey
ENDOD1	2.93672161933282e-10	0.889520453904066	0.755	0.026	4.82444627623996e-06	Club cells	monkey
SYBU	1.27408011170177e-09	0.886037047902105	0.776	0.051	2.09305880750367e-05	Club cells	monkey
MOB3B	6.19552205869141e-09	0.883765552114682	0.612	0	0.000101780036380183	Club cells	monkey
MAGI3	3.74122631272431e-10	0.882326707340262	0.816	0.051	6.1460865865435e-06	Club cells	monkey
HNRNPAB	2.21177829195496e-08	0.881919334533865	0.837	0.103	0.000363350937802361	Club cells	monkey
TMBIM1	7.60852948465148e-09	0.879286597451114	0.735	0.051	0.000124992922373855	Club cells	monkey
ZNF506	6.30248471841269e-08	0.878902710226874	0.551	0	0.00103537218954084	Club cells	monkey
ABHD17A	6.30248471841269e-08	0.87803285709132	0.551	0	0.00103537218954084	Club cells	monkey
DARS1	1.36470126791673e-08	0.877344373648514	0.592	0	0.000224193124293361	Club cells	monkey
TUBA1C	1.32242367981469e-07	0.877287181294769	0.531	0	0.00217247762119957	Club cells	monkey
PPL	2.73236510913731e-07	0.877200528971473	0.51	0	0.00448872940129077	Club cells	monkey
MARCHF7	5.56143164989095e-07	0.875291733449617	0.49	0	0.00913631991444085	Club cells	monkey
NDRG1	3.743368831909e-07	0.873134365113533	0.551	0.026	0.00614960631706011	Club cells	monkey
SPAG7	2.95659168350185e-08	0.869607178178627	0.571	0	0.000485708881765685	Club cells	monkey
MTARC2	6.19552205869141e-09	0.868982333237789	0.612	0	0.000101780036380183	Club cells	monkey
OVOL2	2.93672161933282e-10	0.8688958152223	0.755	0.026	4.82444627623996e-06	Club cells	monkey
NRP1	4.42214705209697e-08	0.868491203896053	0.694	0.051	0.000726470317718489	Club cells	monkey
RAB27A	1.52395621653044e-07	0.868090869646807	0.592	0.026	0.0025035552725162	Club cells	monkey
CYFIP2	5.56143164989095e-07	0.866912465064395	0.49	0	0.00913631991444085	Club cells	monkey
ADGRL2	7.69727091443745e-08	0.864269389391901	0.612	0.026	0.00126450766582378	Club cells	monkey
TRIM8	6.30248471841269e-08	0.864028348567792	0.551	0	0.00103537218954084	Club cells	monkey
RAB5C	1.85334529122387e-08	0.86397553514467	0.714	0.051	0.000304467564442257	Club cells	monkey
CUTA	1.50327961332578e-08	0.863599612029508	0.857	0.128	0.000246958774877159	Club cells	monkey
GSTA4	1.00174167712707e-08	0.863191258295529	0.735	0.051	0.000164566122718436	Club cells	monkey
DAPK2	2.95659168350185e-08	0.860964940579342	0.571	0	0.000485708881765685	Club cells	monkey
SEMA3B	1.32242367981469e-07	0.8581647833322	0.531	0	0.00217247762119957	Club cells	monkey
ZDHHC9	5.56143164989095e-07	0.857811076555808	0.49	0	0.00913631991444085	Club cells	monkey
C6orf89	1.32242367981469e-07	0.857572988882255	0.531	0	0.00217247762119957	Club cells	monkey
ANAPC11	1.18408286475673e-08	0.857459948887551	0.796	0.077	0.000194521133022235	Club cells	monkey
GPAA1	2.37643402838392e-06	0.855015524358428	0.51	0.026	0.0390400582182911	Club cells	monkey
DGCR2	8.59611662992773e-07	0.854951167626544	0.592	0.051	0.0141217003996453	Club cells	monkey
TSPAN12	9.9501597774367e-08	0.853978532910163	0.939	0.179	0.0016346122482373	Club cells	monkey
GON4L	2.20598822940818e-06	0.853339787457505	0.449	0	0.0362399746327175	Club cells	monkey
YIPF3	1.81277045499809e-08	0.852182776201885	0.776	0.077	0.000297801930347087	Club cells	monkey
MRPS33	2.27541134899562e-07	0.850984100184384	0.571	0.026	0.00373804576413	Club cells	monkey
ATP8A1	7.69727091443745e-08	0.849155654509886	0.612	0.026	0.00126450766582378	Club cells	monkey
RAB13	1.3904920179722e-07	0.847745301909467	0.776	0.103	0.00228430028712473	Club cells	monkey
AURKAIP1	2.95659168350185e-08	0.846454174435714	0.571	0	0.000485708881765685	Club cells	monkey
FAAH	5.56143164989095e-07	0.845678225406614	0.49	0	0.00913631991444085	Club cells	monkey
KIAA1522	7.51066721369023e-09	0.845647009787305	0.796	0.077	0.000123385240986503	Club cells	monkey
USP54	1.00174167712707e-08	0.845070445491634	0.735	0.051	0.000164566122718436	Club cells	monkey
ARL6IP1	3.88671192469236e-08	0.84144157114509	0.796	0.103	0.000638509034988461	Club cells	monkey
SLC13A2	3.20823039357659e-08	0.841188682856965	0.694	0.051	0.000527048089056762	Club cells	monkey
ARPC1A	7.28779655777647e-08	0.840688294765898	0.612	0.026	0.00119723921851152	Club cells	monkey
DOK4	9.29400382321745e-07	0.840621265554384	0.531	0.026	0.0152681894807816	Club cells	monkey
PRKCSH	6.44449665145432e-09	0.840545206452803	0.735	0.051	0.000105870190990092	Club cells	monkey
SDC1	2.54718288815928e-07	0.84025691260748	0.796	0.128	0.00418451204866806	Club cells	monkey
MMD	1.21961291304218e-06	0.838559450085005	0.592	0.051	0.0200358009354569	Club cells	monkey
MYH9	7.91986920168617e-09	0.838018595963135	0.959	0.154	0.0001301076112453	Club cells	monkey
SNF8	8.12898738930691e-08	0.836427171304576	0.612	0.026	0.00133543004831534	Club cells	monkey
FGD6	3.62514271789153e-08	0.835573946612077	0.633	0.026	0.000595538445695221	Club cells	monkey
PTPRU	5.22660079690598e-10	0.834287117445418	0.673	0	8.58625978915715e-06	Club cells	monkey
HINT2	5.00516599614008e-11	0.833404015123933	0.796	0.026	8.22248669845892e-07	Club cells	monkey
PRAF2	2.73236510913731e-07	0.832968410235462	0.51	0	0.00448872940129077	Club cells	monkey
PRPF6	6.19552205869141e-09	0.8319242489507	0.612	0	0.000101780036380183	Club cells	monkey
ESF1	7.79726622421853e-10	0.828278899974339	0.796	0.051	1.28093489531462e-05	Club cells	monkey
WDR82	7.69727091443745e-08	0.828246654395664	0.612	0.026	0.00126450766582378	Club cells	monkey
ID4	5.56143164989095e-07	0.821051319557344	0.49	0	0.00913631991444085	Club cells	monkey
PHC2	1.36470126791673e-08	0.820951088571668	0.592	0	0.000224193124293361	Club cells	monkey
EPN1	2.95659168350185e-08	0.818797383862499	0.571	0	0.000485708881765685	Club cells	monkey
EIF1B	3.62514271789153e-08	0.818637049560635	0.633	0.026	0.000595538445695221	Club cells	monkey
TGFBR2	9.19431945100246e-07	0.818099206357812	0.755	0.128	0.0151044279941068	Club cells	monkey
CAST	4.9562193307921e-07	0.817928893084686	0.878	0.179	0.00814207711662526	Club cells	monkey
EDEM1	6.30248471841269e-08	0.817665535703234	0.551	0	0.00103537218954084	Club cells	monkey
GANAB	6.70320011543403e-07	0.81725501025663	0.551	0.026	0.011012017149635	Club cells	monkey
CNDP2	1.21622074421521e-08	0.816100683191392	0.796	0.077	0.000199800743859674	Club cells	monkey
RSBN1	2.73236510913731e-07	0.815249577889728	0.51	0	0.00448872940129077	Club cells	monkey
SMAD9	3.83134521668964e-08	0.815023240366295	0.633	0.026	0.000629413392197774	Club cells	monkey
CYBRD1	1.92932747609453e-07	0.814046923304036	0.653	0.051	0.00316949917772809	Club cells	monkey
ALKBH7	9.82479085054801e-09	0.812408530970243	0.796	0.077	0.000161401664092803	Club cells	monkey
PIP5K1B	2.95659168350185e-08	0.811075905613161	0.571	0	0.000485708881765685	Club cells	monkey
PSMD13	3.83134521668964e-08	0.80822135100937	0.633	0.026	0.000629413392197774	Club cells	monkey
PSMD3	3.13726949543437e-07	0.805678523552576	0.571	0.026	0.00515390632709958	Club cells	monkey
ARFRP1	2.73236510913731e-07	0.804995844495022	0.51	0	0.00448872940129077	Club cells	monkey
HSPE1-MOB4	6.30248471841269e-08	0.803581773003692	0.551	0	0.00103537218954084	Club cells	monkey
SEPTIN9	5.56143164989095e-07	0.802746757395569	0.49	0	0.00913631991444085	Club cells	monkey
ISOC2	1.32242367981469e-07	0.802291363795828	0.531	0	0.00217247762119957	Club cells	monkey
AQP4	3.48906668223421e-07	0.801385942865002	0.571	0.026	0.00573183874557436	Club cells	monkey
SWAP70	3.27245464008432e-07	0.798645246209147	0.735	0.103	0.00537598848273052	Club cells	monkey
PRKAB1	1.00174167712707e-08	0.797464329018987	0.735	0.051	0.000164566122718436	Club cells	monkey
CHTF8	1.32242367981469e-07	0.795777594608199	0.531	0	0.00217247762119957	Club cells	monkey
FAM234A	5.56143164989095e-07	0.794202772058074	0.49	0	0.00913631991444085	Club cells	monkey
CGNL1	2.73236510913731e-07	0.792228152235796	0.51	0	0.00448872940129077	Club cells	monkey
RAB34	2.73236510913731e-07	0.791967106127348	0.51	0	0.00448872940129077	Club cells	monkey
NUDT4	3.92818973166368e-07	0.789817389690779	0.673	0.077	0.00645323009117709	Club cells	monkey
DDX27	6.30248471841269e-08	0.78915996281928	0.551	0	0.00103537218954084	Club cells	monkey
FAHD2B	1.36470126791673e-08	0.788372651138549	0.592	0	0.000224193124293361	Club cells	monkey
NFATC3	2.1447232203842e-06	0.787996570959113	0.51	0.026	0.0352335130644717	Club cells	monkey
SURF1	2.73236510913731e-07	0.787948246731577	0.51	0	0.00448872940129077	Club cells	monkey
FAM174C	5.56143164989095e-07	0.786293782303842	0.49	0	0.00913631991444085	Club cells	monkey
ERCC1	6.30248471841269e-08	0.784854170638952	0.551	0	0.00103537218954084	Club cells	monkey
RALBP1	4.25916805248047e-08	0.78291550397	0.878	0.128	0.000699696127661492	Club cells	monkey
TSPYL2	5.56143164989095e-07	0.782608319575234	0.49	0	0.00913631991444085	Club cells	monkey
ANXA3	6.78951938784627e-08	0.781661774962023	0.796	0.103	0.00111538224503539	Club cells	monkey
KRT10	1.09413262586817e-09	0.781618691180106	0.857	0.077	1.79744107777622e-05	Club cells	monkey
NAP1L1	9.48282741922378e-09	0.779894582720913	0.735	0.051	0.000155783888843008	Club cells	monkey
UPF1	1.32242367981469e-07	0.779597153720621	0.531	0	0.00217247762119957	Club cells	monkey
LGALS3BP	5.02740925105744e-07	0.774804691360457	0.673	0.077	0.00825902791763716	Club cells	monkey
ZBTB7B	6.30248471841269e-08	0.774141691042688	0.551	0	0.00103537218954084	Club cells	monkey
MYRF	5.56143164989095e-07	0.773766461896121	0.49	0	0.00913631991444085	Club cells	monkey
ZCRB1	1.10412843237951e-06	0.77369361648809	0.592	0.051	0.0181386218871306	Club cells	monkey
MPG	1.32242367981469e-07	0.773149950743309	0.531	0	0.00217247762119957	Club cells	monkey
EIF4E	2.73236510913731e-07	0.772821180221367	0.51	0	0.00448872940129077	Club cells	monkey
FUNDC2	2.73236510913731e-07	0.770508116096463	0.51	0	0.00448872940129077	Club cells	monkey
TMEM150A	2.73236510913731e-07	0.770431020538389	0.51	0	0.00448872940129077	Club cells	monkey
MKNK2	4.11960690520817e-07	0.769218074904578	0.755	0.103	0.00676769022387599	Club cells	monkey
S100A13	1.77642595281028e-08	0.768761472314344	0.653	0.026	0.000291831255527673	Club cells	monkey
AP2M1	7.13930931659111e-08	0.767272302418495	0.796	0.103	0.00117284573452959	Club cells	monkey
C12orf49	1.1155384899356e-06	0.766548520815915	0.469	0	0.0183260663126621	Club cells	monkey
MACO1	1.32242367981469e-07	0.766523939953636	0.531	0	0.00217247762119957	Club cells	monkey
MRPL12	1.32242367981469e-07	0.766137579664652	0.531	0	0.00217247762119957	Club cells	monkey
SNX30	4.66369110768547e-08	0.766121732056647	0.694	0.051	0.000766151175170569	Club cells	monkey
TMED4	2.17989038003211e-08	0.762147690497062	0.714	0.051	0.000358112391631675	Club cells	monkey
ADSS2	5.56143164989095e-07	0.761830556453782	0.49	0	0.00913631991444085	Club cells	monkey
CILK1	1.32242367981469e-07	0.761245975597227	0.531	0	0.00217247762119957	Club cells	monkey
CDK2AP1	3.57657068670897e-08	0.758673375236501	0.857	0.128	0.000587559032412549	Club cells	monkey
PIM3	1.48899984837105e-07	0.757707153429949	0.653	0.051	0.00244612895090396	Club cells	monkey
VAPB	1.32242367981469e-07	0.756869937247627	0.531	0	0.00217247762119957	Club cells	monkey
COX7A1	5.56143164989095e-07	0.755488459319141	0.49	0	0.00913631991444085	Club cells	monkey
SLC25A48	2.76959879943525e-06	0.755245229594087	0.51	0.026	0.0454989690771223	Club cells	monkey
MPDU1	1.32242367981469e-07	0.753926119054509	0.531	0	0.00217247762119957	Club cells	monkey
WWC2	2.20598822940818e-06	0.753806240975167	0.449	0	0.0362399746327175	Club cells	monkey
RAB25	1.39015501128986e-08	0.75176844753642	0.776	0.077	0.000228374665254698	Club cells	monkey
EPRS1	5.56143164989095e-07	0.750658643733917	0.49	0	0.00913631991444085	Club cells	monkey
TRIM39	5.56143164989095e-07	0.750554671326468	0.49	0	0.00913631991444085	Club cells	monkey
CHP1	1.1155384899356e-06	0.750083103942813	0.469	0	0.0183260663126621	Club cells	monkey
ASH1L	1.99496559194142e-08	0.749398025631166	0.837	0.103	0.000327732947444137	Club cells	monkey
ZC3H12A	1.38888524588228e-06	0.749060345126843	0.653	0.077	0.022816606819354	Club cells	monkey
TSC22D4	1.52395621653044e-07	0.747091293915895	0.592	0.026	0.0025035552725162	Club cells	monkey
PDRG1	1.52395621653044e-07	0.746366343326787	0.592	0.026	0.0025035552725162	Club cells	monkey
PRSS8	3.98999287704397e-07	0.745948087611531	0.857	0.154	0.00655476029840783	Club cells	monkey
NTN4	2.73236510913731e-07	0.745530731021455	0.51	0	0.00448872940129077	Club cells	monkey
UBALD2	1.1155384899356e-06	0.743734879094254	0.469	0	0.0183260663126621	Club cells	monkey
CTTN	3.55340508062952e-07	0.742238347170745	0.633	0.051	0.00583753386645817	Club cells	monkey
LRRC58	1.1155384899356e-06	0.741829267862713	0.469	0	0.0183260663126621	Club cells	monkey
RPS6KB2	6.30248471841269e-08	0.741602463055815	0.551	0	0.00103537218954084	Club cells	monkey
ZFP36L2	2.2922265475483e-06	0.740721332492193	0.735	0.128	0.0376566977231235	Club cells	monkey
CNPY2	2.91132249531601e-07	0.740527990148552	0.694	0.077	0.00478272059530514	Club cells	monkey
PTK7	3.62514271789153e-08	0.740440663398626	0.633	0.026	0.000595538445695221	Club cells	monkey
ITGA3	5.56143164989095e-07	0.739609960934862	0.49	0	0.00913631991444085	Club cells	monkey
BSDC1	1.3379629617104e-06	0.73945770570558	0.531	0.026	0.0219800555349784	Club cells	monkey
KLF9	2.20598822940818e-06	0.736700783758975	0.449	0	0.0362399746327175	Club cells	monkey
ERO1A	7.06355946951413e-07	0.735870151341887	0.551	0.026	0.0116040154965178	Club cells	monkey
NUMA1	3.04838234189074e-07	0.733287350564607	0.633	0.051	0.00500788251125811	Club cells	monkey
SHH	2.20598822940818e-06	0.731358889856923	0.449	0	0.0362399746327175	Club cells	monkey
HBP1	1.98989902319522e-06	0.730549790476961	0.694	0.103	0.0326900611530511	Club cells	monkey
GPD1L	1.16601185035335e-06	0.729968693643364	0.857	0.179	0.0191552426776049	Club cells	monkey
ATG101	2.40112518590801e-07	0.729963212887215	0.571	0.026	0.00394456845540968	Club cells	monkey
TPM1	1.93725021414567e-07	0.729811463985792	0.714	0.077	0.0031825146517985	Club cells	monkey
ZNF92	1.1155384899356e-06	0.728224210461711	0.469	0	0.0183260663126621	Club cells	monkey
SELENOH	2.20598822940818e-06	0.727048753237277	0.449	0	0.0362399746327175	Club cells	monkey
CALCOCO2	2.9744686290686e-07	0.726412669662144	0.571	0.026	0.0048864570638339	Club cells	monkey
CDIPT	5.1513888458099e-07	0.72592348904973	0.551	0.026	0.0084627015958965	Club cells	monkey
MYBPHL	1.32242367981469e-07	0.724796178727394	0.531	0	0.00217247762119957	Club cells	monkey
SMARCA4	8.83647416328492e-08	0.724560614209243	0.673	0.051	0.00145165597554445	Club cells	monkey
EIF3B	2.73236510913731e-07	0.721933357984581	0.51	0	0.00448872940129077	Club cells	monkey
MYL9	1.77642595281028e-08	0.717360024736013	0.653	0.026	0.000291831255527673	Club cells	monkey
DNAJC15	5.56143164989095e-07	0.715619286079514	0.49	0	0.00913631991444085	Club cells	monkey
ANO6	5.56143164989095e-07	0.714895797395342	0.49	0	0.00913631991444085	Club cells	monkey
LLPH	6.74052550201235e-07	0.713211061092555	0.673	0.077	0.0110733352947059	Club cells	monkey
LARP4B	9.81290274881426e-08	0.712521704725985	0.673	0.051	0.00161206366357521	Club cells	monkey
KANK2	1.69733592148616e-07	0.71190866174399	0.592	0.026	0.00278838345181746	Club cells	monkey
DCAF5	2.50112201002625e-06	0.711894302239967	0.51	0.026	0.0410884323807112	Club cells	monkey
MFHAS1	2.20598822940818e-06	0.708570293986831	0.449	0	0.0362399746327175	Club cells	monkey
NR1H2	1.77642595281028e-08	0.708147443524071	0.653	0.026	0.000291831255527673	Club cells	monkey
CINP	5.56143164989095e-07	0.705981787807908	0.49	0	0.00913631991444085	Club cells	monkey
PSMD7	1.69733592148616e-07	0.705834430177506	0.592	0.026	0.00278838345181746	Club cells	monkey
RBPMS	6.7308402273654e-07	0.704627611242473	0.796	0.154	0.0110574243255159	Club cells	monkey
LSR	1.89444364182681e-08	0.703469333031745	0.837	0.103	0.000311219201479308	Club cells	monkey
SNX17	3.48906668223421e-07	0.703210363644092	0.571	0.026	0.00573183874557436	Club cells	monkey
GPS1	1.69733592148616e-07	0.700682480114648	0.592	0.026	0.00278838345181746	Club cells	monkey
FBXW5	1.77642595281028e-08	0.699769906668667	0.653	0.026	0.000291831255527673	Club cells	monkey
NDUFAF3	1.00174167712707e-08	0.698731907490127	0.735	0.051	0.000164566122718436	Club cells	monkey
SGSM3	5.56143164989095e-07	0.698474576967673	0.49	0	0.00913631991444085	Club cells	monkey
BTG1	9.39122850231223e-07	0.693355115963637	0.898	0.205	0.0154279101835985	Club cells	monkey
EIF3G	3.0833373459119e-07	0.69256167753523	0.796	0.128	0.00506530659186406	Club cells	monkey
SSU72	2.23837704490033e-08	0.692527280258119	0.776	0.077	0.000367720580936227	Club cells	monkey
USF2	7.15789466309042e-08	0.692400482573844	0.673	0.051	0.00117589893525249	Club cells	monkey
SIGIRR	2.73236510913731e-07	0.68987353142278	0.51	0	0.00448872940129077	Club cells	monkey
PURA	1.32242367981469e-07	0.689195402045316	0.531	0	0.00217247762119957	Club cells	monkey
CSNK1G2	5.56143164989095e-07	0.687790408945025	0.49	0	0.00913631991444085	Club cells	monkey
PPP1CC	1.20275273836213e-06	0.686832350206626	0.776	0.128	0.019758821985813	Club cells	monkey
TMEM54	5.56143164989095e-07	0.683391772643194	0.49	0	0.00913631991444085	Club cells	monkey
RPS6KA1	2.73236510913731e-07	0.682747742301116	0.51	0	0.00448872940129077	Club cells	monkey
SNRPB2	4.13872669096107e-07	0.681937858289443	0.633	0.051	0.00679910020791085	Club cells	monkey
PER2	2.76959879943525e-06	0.680125486239358	0.51	0.026	0.0454989690771223	Club cells	monkey
CHD2	1.23378468103981e-06	0.679202953313101	0.98	0.282	0.020268614740122	Club cells	monkey
PLEC	7.06355946951413e-07	0.678881631180542	0.551	0.026	0.0116040154965178	Club cells	monkey
NAA20	1.84258775864523e-07	0.677538363702664	0.714	0.077	0.00302700316990239	Club cells	monkey
CUEDC2	2.73236510913731e-07	0.677323467992015	0.51	0	0.00448872940129077	Club cells	monkey
PGLS	6.44449665145432e-09	0.676619469902698	0.735	0.051	0.000105870190990092	Club cells	monkey
BRD4	1.00174167712707e-08	0.67186304443169	0.735	0.051	0.000164566122718436	Club cells	monkey
VPS28	1.2594891936408e-07	0.671308067023216	0.776	0.103	0.00206908884731311	Club cells	monkey
IRX1	2.76959879943525e-06	0.669369875084469	0.51	0.026	0.0454989690771223	Club cells	monkey
TRAPPC1	2.93989416675271e-07	0.668569807759618	0.796	0.128	0.00482965813714136	Club cells	monkey
HCFC1	2.73236510913731e-07	0.668352381441526	0.51	0	0.00448872940129077	Club cells	monkey
ZFPM1	5.56143164989095e-07	0.664123421295982	0.49	0	0.00913631991444085	Club cells	monkey
MRPS18A	3.37669794958327e-07	0.6614110785026	0.633	0.051	0.00554723939157539	Club cells	monkey
CTDSP1	1.77642595281028e-08	0.660368139211424	0.653	0.026	0.000291831255527673	Club cells	monkey
DDRGK1	1.52760115975891e-06	0.658567615745953	0.653	0.077	0.0250954318525194	Club cells	monkey
PABPC4	3.83134521668964e-08	0.654765085178312	0.633	0.026	0.000629413392197774	Club cells	monkey
MLLT6	7.06355946951413e-07	0.653109125315619	0.551	0.026	0.0116040154965178	Club cells	monkey
ARL2	3.23933557237966e-07	0.653029427063911	0.755	0.103	0.0053215804783053	Club cells	monkey
CHMP2A	2.89989869029553e-07	0.652062944552541	0.816	0.128	0.00476395356841749	Club cells	monkey
MRPS12	2.77001131752879e-07	0.651257679737498	0.694	0.077	0.0045505745924363	Club cells	monkey
TNFRSF14	2.20598822940818e-06	0.64865886819528	0.449	0	0.0362399746327175	Club cells	monkey
NTHL1	1.1155384899356e-06	0.647918834811273	0.469	0	0.0183260663126621	Club cells	monkey
PVRL4	2.20598822940818e-06	0.647798817622413	0.449	0	0.0362399746327175	Club cells	monkey
PRPSAP1	5.56143164989095e-07	0.646495383492946	0.49	0	0.00913631991444085	Club cells	monkey
PPP2R5A	8.74633632596971e-10	0.646136734796382	0.796	0.051	1.4368481316303e-05	Club cells	monkey
MIDEAS	2.20598822940818e-06	0.640098016886923	0.449	0	0.0362399746327175	Club cells	monkey
PBX1	2.20598822940818e-06	0.640032533929217	0.449	0	0.0362399746327175	Club cells	monkey
PRDX6	9.69028643650278e-07	0.639809308289721	0.816	0.154	0.0159192025578868	Club cells	monkey
MTA1	1.32242367981469e-07	0.639759352835781	0.531	0	0.00217247762119957	Club cells	monkey
NSD3	1.1404642355272e-07	0.639151580191145	0.776	0.103	0.00187355464612408	Club cells	monkey
PPP1R13L	2.76959879943525e-06	0.63844457235916	0.51	0.026	0.0454989690771223	Club cells	monkey
TNRC18	8.38422033209046e-08	0.636781922393536	0.673	0.051	0.00137735971615582	Club cells	monkey
PER1	7.8974367522901e-07	0.634512066887772	0.612	0.051	0.0129739090966622	Club cells	monkey
GAREM1	1.1155384899356e-06	0.634044146232128	0.469	0	0.0183260663126621	Club cells	monkey
PXDC1	2.20598822940818e-06	0.633732323873279	0.449	0	0.0362399746327175	Club cells	monkey
BTBD2	1.40887520012224e-06	0.633414813367683	0.531	0.026	0.0231450017876081	Club cells	monkey
RNF19A	2.20598822940818e-06	0.630694973066322	0.449	0	0.0362399746327175	Club cells	monkey
LMNA	5.54915456157927e-08	0.630413783613238	0.796	0.103	0.000911615111376242	Club cells	monkey
ECE1	2.20353438920401e-07	0.630360926928682	0.898	0.154	0.00361996629458435	Club cells	monkey
PLD3	1.84258775864523e-07	0.628521133805549	0.714	0.077	0.00302700316990239	Club cells	monkey
C16orf91	2.73236510913731e-07	0.62846206228818	0.51	0	0.00448872940129077	Club cells	monkey
KIDINS220	2.89760768864597e-06	0.626512351788367	0.571	0.051	0.0476018991090761	Club cells	monkey
TMEM98	4.19275091126876e-08	0.622586156849181	0.694	0.051	0.000688785119703231	Club cells	monkey
KARS1	2.95659168350185e-08	0.622555659991304	0.571	0	0.000485708881765685	Club cells	monkey
ATF4	6.57189898177894e-07	0.6204960190271	0.898	0.205	0.0107963156472664	Club cells	monkey
DNMT1	2.20598822940818e-06	0.619706652247512	0.449	0	0.0362399746327175	Club cells	monkey
ARL8B	1.69733592148616e-07	0.61905660275641	0.592	0.026	0.00278838345181746	Club cells	monkey
SMARCD2	1.32242367981469e-07	0.619012759718583	0.531	0	0.00217247762119957	Club cells	monkey
ZKSCAN1	4.58768808784043e-07	0.616711265956535	0.735	0.103	0.00753665399070426	Club cells	monkey
ADNP	2.76959879943525e-06	0.616660213624494	0.51	0.026	0.0454989690771223	Club cells	monkey
ZNF511	5.56143164989095e-07	0.616403739690831	0.49	0	0.00913631991444085	Club cells	monkey
GRAMD2A	3.83134521668964e-08	0.614464022834393	0.633	0.026	0.000629413392197774	Club cells	monkey
RHOD	1.1155384899356e-06	0.614354191642578	0.469	0	0.0183260663126621	Club cells	monkey
RBM26	1.13337771373573e-07	0.614135184993061	0.898	0.154	0.00186191290812506	Club cells	monkey
TTC19	2.20598822940818e-06	0.61224979170378	0.449	0	0.0362399746327175	Club cells	monkey
CYHR1	7.06355946951413e-07	0.611616920406724	0.551	0.026	0.0116040154965178	Club cells	monkey
STARD10	3.75259168418327e-07	0.61135557290142	0.878	0.154	0.00616475761877628	Club cells	monkey
TUSC3	2.73236510913731e-07	0.610235391602428	0.51	0	0.00448872940129077	Club cells	monkey
RAB11B	8.38422033209046e-08	0.609549572586786	0.673	0.051	0.00137735971615582	Club cells	monkey
EXOSC6	2.76959879943525e-06	0.606210443934532	0.51	0.026	0.0454989690771223	Club cells	monkey
LSM12	1.16048924579514e-06	0.603752491556015	0.592	0.051	0.0190645173299226	Club cells	monkey
MAP1LC3B	5.02740925105744e-07	0.602260801820734	0.673	0.077	0.00825902791763716	Club cells	monkey
SRSF9	2.7653358403687e-07	0.601697870692577	0.816	0.128	0.00454289371855771	Club cells	monkey
UBTD1	1.1155384899356e-06	0.601453440600989	0.469	0	0.0183260663126621	Club cells	monkey
NUBP2	2.20598822940818e-06	0.600597549471166	0.449	0	0.0362399746327175	Club cells	monkey
APH1A	8.09948449034578e-09	0.60001858675269	0.673	0.026	0.0001330583312074	Club cells	monkey
CTDSP2	8.09948449034578e-09	0.599204755466332	0.673	0.026	0.0001330583312074	Club cells	monkey
ACTR1B	1.1155384899356e-06	0.597678082210067	0.469	0	0.0183260663126621	Club cells	monkey
MRPS18B	3.72890614487752e-07	0.591505578917535	0.694	0.077	0.0061258470148048	Club cells	monkey
NDUFS7	1.00181521089532e-06	0.590983265040163	0.776	0.128	0.0164578202845884	Club cells	monkey
DDX39B	2.12367666600823e-08	0.590678700384507	0.776	0.077	0.000348877602691832	Club cells	monkey
LSM4	1.21622074421521e-08	0.587247228401541	0.796	0.077	0.000199800743859674	Club cells	monkey
NARS	2.53202263058086e-06	-1.74011277708677	0	0.385	0.0415960677751824	Club cells	monkey
SCGB3A1	9.18466131497122e-11	-1.98838455275392	0.102	0.769	1.50885616082347e-06	Club cells	monkey
HSPA5	5.74231054767436e-07	-1.99778551591604	0.959	0.846	0.00943346776771945	Club cells	monkey
OST4	1.52118918439487e-07	-2.20044365660601	0	0.462	0.00249900959212389	Club cells	monkey
TRMT112	3.95869528812289e-07	-2.24385745100179	0	0.436	0.00650334461932828	Club cells	monkey
RETN	3.95869528812289e-07	-2.26399041155383	0	0.436	0.00650334461932828	Club cells	monkey
HSPE1	1.52118918439487e-07	-2.2753757016212	0	0.462	0.00249900959212389	Club cells	monkey
COX4I1	1.52118918439487e-07	-2.27907256077243	0	0.462	0.00249900959212389	Club cells	monkey
BLOC1S1	1.01054247971785e-06	-2.31207484305543	0	0.41	0.0166011918568048	Club cells	monkey
MAMU-A	1.01054247971785e-06	-2.31375376382946	0	0.41	0.0166011918568048	Club cells	monkey
BTF3	3.95869528812289e-07	-2.32539626360626	0	0.436	0.00650334461932828	Club cells	monkey
AGR3	4.01158939091854e-07	-2.35451220793597	0.694	0.795	0.00659023905140097	Club cells	monkey
RHOA	2.53202263058086e-06	-2.37209974144663	0	0.385	0.0415960677751824	Club cells	monkey
MT2A	2.53202263058086e-06	-2.37915751217567	0	0.385	0.0415960677751824	Club cells	monkey
SCGB1A1	1.31840027578252e-09	-2.38247479741169	0.918	0.974	2.16586797305552e-05	Club cells	monkey
TMBIM4	5.73032267619013e-08	-2.41934693554214	0	0.487	0.000941377409244515	Club cells	monkey
RPL29	3.95869528812289e-07	-2.45622605171005	0	0.436	0.00650334461932828	Club cells	monkey
C11H12orf57	5.73032267619013e-08	-2.46856438155886	0	0.487	0.000941377409244515	Club cells	monkey
RPL12	3.95869528812289e-07	-2.50354513104173	0	0.436	0.00650334461932828	Club cells	monkey
NME2	2.11483350102998e-08	-2.50735050246503	0	0.513	0.000347424847549205	Club cells	monkey
CCL15	2.53202263058086e-06	-2.50820317265261	0	0.385	0.0415960677751824	Club cells	monkey
MAMU-DRB1	1.52118918439487e-07	-2.52453186570871	0	0.462	0.00249900959212389	Club cells	monkey
RPS3	3.95869528812289e-07	-2.53624282732628	0	0.436	0.00650334461932828	Club cells	monkey
NDUFA3	5.73032267619013e-08	-2.5399940231897	0	0.487	0.000941377409244515	Club cells	monkey
GSTA1	2.53202263058086e-06	-2.55382481504581	0	0.385	0.0415960677751824	Club cells	monkey
SDCBP	5.73032267619013e-08	-2.55799836587963	0	0.487	0.000941377409244515	Club cells	monkey
CRIP1	7.64213671258248e-09	-2.55877305375098	0	0.538	0.000125545021914305	Club cells	monkey
CEACAM5	1.01054247971785e-06	-2.56822121061422	0	0.41	0.0166011918568048	Club cells	monkey
NCL	2.53202263058086e-06	-2.59473470942461	0	0.385	0.0415960677751824	Club cells	monkey
NPM1	2.53202263058086e-06	-2.59996299602176	0	0.385	0.0415960677751824	Club cells	monkey
RPL35A	3.95869528812289e-07	-2.63580352495802	0	0.436	0.00650334461932828	Club cells	monkey
CFB	1.01054247971785e-06	-2.66105535488379	0	0.41	0.0166011918568048	Club cells	monkey
ATP5MPL	2.11483350102998e-08	-2.66393802557408	0	0.513	0.000347424847549205	Club cells	monkey
TPI1	5.73032267619013e-08	-2.67907252814661	0	0.487	0.000941377409244515	Club cells	monkey
RPS23	5.73032267619013e-08	-2.69131326780404	0	0.487	0.000941377409244515	Club cells	monkey
COX6C	5.73032267619013e-08	-2.70324992622482	0	0.487	0.000941377409244515	Club cells	monkey
RPL14	2.11483350102998e-08	-2.71500804095345	0	0.513	0.000347424847549205	Club cells	monkey
COX6B1	2.70232447482483e-09	-2.72881429824085	0	0.564	4.43937864724224e-05	Club cells	monkey
RPL24	5.73032267619013e-08	-2.73004887239624	0	0.487	0.000941377409244515	Club cells	monkey
RPL37A-1	7.64213671258248e-09	-2.76772613277016	0	0.538	0.000125545021914305	Club cells	monkey
AGR2	4.29421999008215e-07	-2.77989402168613	0.571	0.795	0.00705454459970695	Club cells	monkey
ATP5PD	3.95869528812289e-07	-2.7906327556083	0	0.436	0.00650334461932828	Club cells	monkey
UQCR	7.64213671258248e-09	-2.79159519428931	0	0.538	0.000125545021914305	Club cells	monkey
PSCA	2.53202263058086e-06	-2.8048595770511	0	0.385	0.0415960677751824	Club cells	monkey
ATP5MF	5.73032267619013e-08	-2.8167299254232	0	0.487	0.000941377409244515	Club cells	monkey
CYB5A	5.73032267619013e-08	-2.82211684447158	0	0.487	0.000941377409244515	Club cells	monkey
FXYD3	5.73032267619013e-08	-2.84047692452963	0	0.487	0.000941377409244515	Club cells	monkey
S100A11	3.95869528812289e-07	-2.86140321750368	0	0.436	0.00650334461932828	Club cells	monkey
CBX3	2.70232447482483e-09	-2.86325623876437	0	0.564	4.43937864724224e-05	Club cells	monkey
ALDH2	7.64213671258248e-09	-2.86602908245014	0	0.538	0.000125545021914305	Club cells	monkey
COPS9	1.01054247971785e-06	-2.87522413006185	0	0.41	0.0166011918568048	Club cells	monkey
JUN	5.73032267619013e-08	-2.93143074901945	0	0.487	0.000941377409244515	Club cells	monkey
ATP5MG	7.64213671258248e-09	-2.95729091775814	0	0.538	0.000125545021914305	Club cells	monkey
RPL36AL	2.11483350102998e-08	-2.97507884762347	0	0.513	0.000347424847549205	Club cells	monkey
RPL39	7.64213671258248e-09	-2.97950857697393	0	0.538	0.000125545021914305	Club cells	monkey
CFL1	3.15871412460767e-10	-2.9975062554614	0	0.615	5.18913556390549e-06	Club cells	monkey
RPL6	3.15871412460767e-10	-3.00140384259466	0	0.615	5.18913556390549e-06	Club cells	monkey
MUC5B	1.4722857901365e-06	-3.02934552117673	0.02	0.436	0.0241867109603625	Club cells	monkey
EIF1	9.34518687462706e-10	-3.02975422455387	0	0.59	1.53522729976373e-05	Club cells	monkey
HNRNPA3	3.15871412460767e-10	-3.07778492280338	0	0.615	5.18913556390549e-06	Club cells	monkey
MT1M	2.87805737787243e-07	-3.09589929893142	0.041	0.513	0.00472807266036883	Club cells	monkey
VMO1	3.93053775493323e-09	-3.10286193171345	0.204	0.769	6.45708742380432e-05	Club cells	monkey
MDK	2.6930008981444e-06	-3.10760935580727	0.143	0.564	0.0442406187547162	Club cells	monkey
ADH7	2.70232447482483e-09	-3.11591536231451	0	0.564	4.43937864724224e-05	Club cells	monkey
FCER1G	9.64684228734231e-09	-3.13312577055493	0.102	0.641	0.00015847832509646	Club cells	monkey
HINT1	2.70232447482483e-09	-3.16035776250874	0	0.564	4.43937864724224e-05	Club cells	monkey
RPL17	1.52118918439487e-07	-3.17891432661092	0	0.462	0.00249900959212389	Club cells	monkey
C20H16orf89	3.36158461497219e-11	-3.20319075371433	0	0.667	5.52241120547632e-07	Club cells	monkey
SELENOW	7.72178204119972e-09	-3.20904567891272	0.041	0.59	0.000126853435372829	Club cells	monkey
MAMU-AG	7.64213671258248e-09	-3.20972131942355	0	0.538	0.000125545021914305	Club cells	monkey
MYL6	3.15871412460767e-10	-3.22580281038118	0	0.615	5.18913556390549e-06	Club cells	monkey
APOC1	9.6868779906311e-13	-3.30878614096058	0	0.744	1.59136031630088e-08	Club cells	monkey
RPL13A	3.15871412460767e-10	-3.31920966390079	0	0.615	5.18913556390549e-06	Club cells	monkey
MYL12B	1.04291309478414e-10	-3.33803540384853	0	0.641	1.71329763211139e-06	Club cells	monkey
NACA	3.36158461497219e-11	-3.36989581467323	0	0.667	5.52241120547632e-07	Club cells	monkey
RPS27A-1	1.05715665107003e-11	-3.37102667467104	0	0.692	1.73669694637785e-07	Club cells	monkey
TXN	3.15871412460767e-10	-3.41163562116912	0	0.615	5.18913556390549e-06	Club cells	monkey
CLCA2	1.39051177239561e-08	-3.45963093326299	0.02	0.564	0.000228433273969151	Club cells	monkey
GSTA3	7.64213671258248e-09	-3.50311136601052	0	0.538	0.000125545021914305	Club cells	monkey
NDUFA4	1.04291309478414e-10	-3.60409118420359	0	0.641	1.71329763211139e-06	Club cells	monkey
CD52	8.23493418348062e-12	-3.61173919494203	0.082	0.769	1.3528349876622e-07	Club cells	monkey
RNASE4	3.23963701259581e-12	-3.62849080694773	0	0.718	5.3220756842924e-08	Club cells	monkey
RPL37	3.36158461497219e-11	-3.6547718830122	0	0.667	5.52241120547632e-07	Club cells	monkey
SERPINB11	9.84108630067905e-11	-3.67300855918338	0.02	0.667	1.61669365747556e-06	Club cells	monkey
CD9-1	3.36056259639443e-11	-3.70579193744588	0	0.667	5.52073223335677e-07	Club cells	monkey
RPL34	3.24170490382422e-12	-3.71333558425917	0	0.718	5.32547281600243e-08	Club cells	monkey
RPL38	1.05715665107003e-11	-3.77121713634308	0	0.692	1.73669694637785e-07	Club cells	monkey
BPIFB1	1.16806960602398e-10	-3.78191752397248	0.02	0.692	1.9189047487762e-06	Club cells	monkey
TCIM	3.98140094610344e-08	-3.89927312612605	0.184	0.667	0.000654064547425874	Club cells	monkey
RPLP1	3.36158461497219e-11	-3.95691838688474	0	0.667	5.52241120547632e-07	Club cells	monkey
CD55	3.24170490382422e-12	-3.97072830446373	0	0.718	5.32547281600243e-08	Club cells	monkey
HP	2.70232447482483e-09	-4.10522761276253	0	0.564	4.43937864724224e-05	Club cells	monkey
NDUFB1	1.04260348056667e-10	-4.13719451767272	0	0.641	1.71278899787493e-06	Club cells	monkey
RPL41	2.81906759281586e-13	-4.28230058826545	0	0.769	4.63116424147789e-09	Club cells	monkey
RPL21	5.89184505072631e-15	-4.33877788396273	0	0.846	9.67912304933318e-11	Club cells	monkey
MT1E	9.34518687462706e-10	-4.50440452396952	0	0.59	1.53522729976373e-05	Club cells	monkey
MAMU-DRA	3.87197027033415e-16	-4.5232501837832	0	0.897	6.36087276010494e-12	Club cells	monkey
RPS18	5.89184505072631e-15	-4.6524183478858	0	0.846	9.67912304933318e-11	Club cells	monkey
CLCA1	3.99112032662974e-13	-4.90312217434675	0.041	0.821	6.55661247258734e-09	Club cells	monkey
RPS27	5.89184505072631e-15	-4.98783395776842	0	0.846	9.67912304933318e-11	Club cells	monkey
RPS26	3.87197027033415e-16	-5.00803152939472	0	0.897	6.36087276010494e-12	Club cells	monkey
FCGBP	1.05715665107003e-11	-5.45115809244879	0	0.692	1.73669694637785e-07	Club cells	monkey
SFTPA1	3.36056259639443e-11	-5.52300076468317	0	0.667	5.52073223335677e-07	Club cells	monkey
FABP4	1.88592587942981e-16	-5.61795052267743	0.082	0.949	3.09819903472729e-12	Club cells	monkey
FABP5	3.87050322704853e-16	-5.79980501524061	0	0.897	6.35846270139533e-12	Club cells	monkey
TMSB4X	5.18871226532283e-18	-5.92876299282077	0	0.974	8.52401650947235e-14	Club cells	monkey
B2M	2.34705792991481e-16	-6.36016038168566	0.367	1	3.85574676726405e-12	Club cells	monkey
COX2	2.87441253699873e-10	7.75765794888308	1	0	4.72208491578152e-06	Ciliated cells	monkey
CYTB	1.2203223323553e-09	7.35433971380301	0.952	0	2.00474552759329e-05	Ciliated cells	monkey
COX3	2.87441253699873e-10	7.3298828096219	1	0	4.72208491578152e-06	Ciliated cells	monkey
ATP6	1.2203223323553e-09	6.48049108966239	0.952	0	2.00474552759329e-05	Ciliated cells	monkey
ND1	1.2203223323553e-09	6.32101572923326	0.952	0	2.00474552759329e-05	Ciliated cells	monkey
ND4	1.2203223323553e-09	6.21714954448376	0.952	0	2.00474552759329e-05	Ciliated cells	monkey
ND2	1.2203223323553e-09	5.61040002624389	0.952	0	2.00474552759329e-05	Ciliated cells	monkey
COX1	1.2203223323553e-09	5.42874609025169	0.952	0	2.00474552759329e-05	Ciliated cells	monkey
ND5	4.89085198019033e-09	4.98480216743021	0.905	0	8.03469163305668e-05	Ciliated cells	monkey
RPS3A	2.28067264800692e-07	4.44307540662661	0.762	0	0.00374668902614576	Ciliated cells	monkey
KRT19	1.85476943517273e-08	4.28733126302582	0.857	0	0.000304701522810176	Ciliated cells	monkey
GSTA5	2.31001694626252e-06	4.04941727229229	0.667	0	0.0379489583932007	Ciliated cells	monkey
ND3	1.85476943517273e-08	3.86474777275492	0.857	0	0.000304701522810176	Ciliated cells	monkey
ACTB	7.33870947921197e-09	3.84362887030332	0.952	0.16	0.000120560319324494	Ciliated cells	monkey
RPL18A	1.85476943517273e-08	3.82028998371893	0.857	0	0.000304701522810176	Ciliated cells	monkey
CD9	7.4282282024183e-07	3.73036829955084	0.714	0	0.0122030932909328	Ciliated cells	monkey
CYP4B1	2.31001694626252e-06	3.57679112487505	0.667	0	0.0379489583932007	Ciliated cells	monkey
GNAS	2.28067264800692e-07	3.5749377219641	0.762	0	0.00374668902614576	Ciliated cells	monkey
RPS12	7.66813618588689e-08	3.4407435242386	1	0.24	0.0012597214126175	Ciliated cells	monkey
PTGR1	2.28067264800692e-07	3.24929095939687	0.762	0	0.00374668902614576	Ciliated cells	monkey
EEF1A1	1.80957161863234e-07	3.18392419101169	0.952	0.6	0.00297276425508921	Ciliated cells	monkey
ADH1B	2.31001694626252e-06	3.00115771602355	0.667	0	0.0379489583932007	Ciliated cells	monkey
NDUFS5	2.28067264800692e-07	2.86001854085103	0.762	0	0.00374668902614576	Ciliated cells	monkey
RPL37A	1.89331648099958e-06	2.84580360373991	0.905	0.28	0.0311034031498612	Ciliated cells	monkey
GSTM5	2.31001694626252e-06	2.83731095896954	0.667	0	0.0379489583932007	Ciliated cells	monkey
S100A6	1.11796336916729e-06	2.83029526865552	1	0.64	0.0183659022286802	Ciliated cells	monkey
CTSD	1.30194335069102e-06	2.80159913186253	0.762	0.04	0.021388325365152	Ciliated cells	monkey
TPT1	2.34329379464884e-06	2.77257195447815	0.905	0.68	0.0384956304584912	Ciliated cells	monkey
RPL28	1.75196874626571e-06	2.73203132070829	0.952	0.28	0.0287813425636531	Ciliated cells	monkey
C19orf33	7.4282282024183e-07	2.42955097700529	0.714	0	0.0122030932909328	Ciliated cells	monkey
C12orf57	7.4282282024183e-07	2.33918796666296	0.714	0	0.0122030932909328	Ciliated cells	monkey
BCL2L2-PABPN1	2.31001694626252e-06	1.90879337263843	0.667	0	0.0379489583932007	Ciliated cells	monkey
SRP14	6.83935966351193e-07	-2.53607591848952	0.429	0.92	0.0112357000552174	Ciliated cells	monkey
MUC16	2.32368224746989e-06	-2.7084839818595	0	0.72	0.0381734519614353	Ciliated cells	monkey
PRKAR1A	2.32368224746989e-06	-2.99204553528919	0	0.72	0.0381734519614353	Ciliated cells	monkey
TPI1	2.32368224746989e-06	-3.00271456661666	0	0.72	0.0381734519614353	Ciliated cells	monkey
TOMM7	2.32368224746989e-06	-3.04001559296956	0	0.72	0.0381734519614353	Ciliated cells	monkey
IQCG	3.33968802935299e-07	-3.08525345484215	0	0.8	0.00548643949462108	Ciliated cells	monkey
RPS27A-1	3.33968802935299e-07	-3.10545716806855	0	0.8	0.00548643949462108	Ciliated cells	monkey
NPM1	8.98151487747477e-07	-3.10564464778786	0	0.76	0.0147548326407155	Ciliated cells	monkey
EIF1	3.33968802935299e-07	-3.11554063609689	0	0.8	0.00548643949462108	Ciliated cells	monkey
ATP5MG	2.32368224746989e-06	-3.1242362036812	0	0.72	0.0381734519614353	Ciliated cells	monkey
FAM183A	1.4343013552228e-07	-3.15074674587194	0.286	0.96	0.00235627026636002	Ciliated cells	monkey
ATP5MF	2.32368224746989e-06	-3.15214117908425	0	0.72	0.0381734519614353	Ciliated cells	monkey
MYL6	3.33968802935299e-07	-3.22012065645085	0	0.8	0.00548643949462108	Ciliated cells	monkey
BBOF1	3.54758377028305e-07	-3.2508433477397	0.095	0.84	0.00582797061782099	Ciliated cells	monkey
COX6C	1.19267485184809e-07	-3.32560259826147	0	0.84	0.00195932624661604	Ciliated cells	monkey
SELENOW	2.32368224746989e-06	-3.42390058893587	0	0.72	0.0381734519614353	Ciliated cells	monkey
RPLP1	8.98151487747477e-07	-3.48056376760473	0	0.76	0.0147548326407155	Ciliated cells	monkey
CD52	6.30113905146612e-07	-3.48207122743072	0.048	0.8	0.0103515112337485	Ciliated cells	monkey
APOC1	1.19267485184809e-07	-3.59456097790936	0	0.84	0.00195932624661604	Ciliated cells	monkey
MYL12B	1.3384524720293e-08	-3.59752497517904	0	0.92	0.000219880972104973	Ciliated cells	monkey
RPL21	1.19267485184809e-07	-3.71916669485703	0	0.84	0.00195932624661604	Ciliated cells	monkey
MAMU-DRA	4.08382345499738e-08	-3.80310796585297	0	0.88	0.000670890517186969	Ciliated cells	monkey
CD9-1	1.19267485184809e-07	-3.83665630096818	0	0.84	0.00195932624661604	Ciliated cells	monkey
CRIP1	3.33968802935299e-07	-3.88535477394952	0	0.8	0.00548643949462108	Ciliated cells	monkey
HSBP1	4.08382345499738e-08	-3.97471060682692	0	0.88	0.000670890517186969	Ciliated cells	monkey
FABP4	3.96578012478566e-08	-3.97797597702362	0.19	0.96	0.000651498358899788	Ciliated cells	monkey
ATP5MPL	4.08382345499738e-08	-3.97886529901947	0	0.88	0.000670890517186969	Ciliated cells	monkey
HSPE1	1.19267485184809e-07	-3.99595765522051	0	0.84	0.00195932624661604	Ciliated cells	monkey
RPL41	2.32368224746989e-06	-4.07302086003792	0	0.72	0.0381734519614353	Ciliated cells	monkey
TXN	1.19267485184809e-07	-4.07988544409742	0	0.84	0.00195932624661604	Ciliated cells	monkey
NDUFA4	8.98151487747477e-07	-4.08009424950723	0	0.76	0.0147548326407155	Ciliated cells	monkey
NDUFB1	1.19267485184809e-07	-4.25352060490449	0	0.84	0.00195932624661604	Ciliated cells	monkey
C15H9orf116	4.08382345499738e-08	-4.32385689378952	0	0.88	0.000670890517186969	Ciliated cells	monkey
FABP5	4.08382345499738e-08	-4.39333031180873	0	0.88	0.000670890517186969	Ciliated cells	monkey
RPS27	1.19267485184809e-07	-4.40024510651832	0	0.84	0.00195932624661604	Ciliated cells	monkey
C14H11orf88	1.3384524720293e-08	-4.42398408871753	0	0.92	0.000219880972104973	Ciliated cells	monkey
RPS26	1.3384524720293e-08	-4.43734210430979	0	0.92	0.000219880972104973	Ciliated cells	monkey
TUBA1A	1.3384524720293e-08	-5.03287887228561	0	0.92	0.000219880972104973	Ciliated cells	monkey
TMSB4X	1.3384524720293e-08	-5.22843144569116	0	0.92	0.000219880972104973	Ciliated cells	monkey
DYNLT1	4.19167414515307e-09	-5.38854557768659	0	0.96	6.88608228565747e-05	Ciliated cells	monkey
B2M	4.09664594670656e-09	-5.99568525113634	0.286	1	6.72996996124954e-05	Ciliated cells	monkey
GSTA3	1.25220502725231e-09	-6.13966555089112	0	1	2.0571224187701e-05	Ciliated cells	monkey
Rpl37a	0	3.59651187312884	0.967	0.05	0	Club cells	rat
COX2	0	3.35815749166164	0.615	0	0	Club cells	rat
H3f3c	0	3.3538924072793	0.894	0.051	0	Club cells	rat
COX3	0	3.28543756664326	0.631	0	0	Club cells	rat
ATP6	0	2.80172139880841	0.512	0	0	Club cells	rat
COX1	1.98226381997775e-300	2.76073216993721	0.477	0	4.70054219631323e-296	Club cells	rat
Rps10l1	4.61463793532064e-244	2.6893613526	0.824	0.18	1.09426909360258e-239	Club cells	rat
Hba-a2	9.93674158659292e-25	2.64504405464422	0.437	0.238	2.35629953242878e-20	Club cells	rat
CYTB	1.06357108943048e-281	2.61833362774626	0.448	0	2.52204612436649e-277	Club cells	rat
Hba-a1	2.59421234756581e-84	2.59947347313853	0.77	0.444	6.1516557397828e-80	Club cells	rat
Hbb	3.83330896807871e-56	2.41525098527993	0.352	0.087	9.08992555600504e-52	Club cells	rat
ND2	3.27642960015445e-211	2.13291360325918	0.34	0	7.76939751084625e-207	Club cells	rat
Pla2g16	0	2.0377559380523	0.707	0.042	0	Club cells	rat
ND1	6.34974120156234e-231	2.02405951967634	0.371	0	1.50571413112648e-226	Club cells	rat
Gng5	1.15255444161458e-168	1.99157421495356	0.692	0.172	2.73305234740066e-164	Club cells	rat
ND4	9.93420613086451e-177	1.70615514527913	0.286	0	2.3556982998119e-172	Club cells	rat
Zbed5	1.1149011973001e-287	1.62704452242918	0.648	0.039	2.64376520915772e-283	Club cells	rat
Cyp2a1	6.31424636068168e-135	1.60617688830897	0.279	0.009	1.49729723950845e-130	Club cells	rat
Rpl29	3.70082707509248e-107	1.59639510455361	0.927	0.926	8.77577124316681e-103	Club cells	rat
Rps28	3.13051539076469e-101	1.52263440890328	0.948	0.956	7.4233911461203e-97	Club cells	rat
Rpl10a	3.05521415813968e-75	1.45786797659536	0.8	0.687	7.24482933319662e-71	Club cells	rat
Vbp1	1.94104494478206e-258	1.44779168152184	0.585	0.034	4.60279987756171e-254	Club cells	rat
Ybx1-ps3	5.43950863793821e-182	1.42583882688984	0.573	0.073	1.28987068331429e-177	Club cells	rat
Rps7	2.73735911388326e-94	1.4139132877713	0.937	0.904	6.49109966675138e-90	Club cells	rat
Rpl17	2.51203728124848e-99	1.40859339246491	0.958	0.946	5.95679400502453e-95	Club cells	rat
Rps2	3.07790626588777e-103	1.38735164616437	0.972	0.963	7.29863912829968e-99	Club cells	rat
Hspa8	4.30578911529807e-76	1.38099396031954	0.859	0.805	1.02103177291063e-71	Club cells	rat
Prdx6	1.11098842818682e-49	1.34786986994336	0.704	0.528	2.63448685975941e-45	Club cells	rat
Fth1	2.77799457302262e-88	1.34038818974369	0.993	0.948	6.58745853100853e-84	Club cells	rat
[truncated: 1,508 more rows]
