# Supplementary material for: Cross-species comparison of airway epithelium transcriptomics
Source: Heliyon. 2024 Sep 22;10(19):e38259. doi: 10.1016/j.heliyon.2024.e38259 (PMC11466595; doi:10.1016/j.heliyon.2024.e38259)
Supplement: Multimedia component 11 [file mmc11.csv]

human	monkey	rat	mouse
A3GALT2	A3GALT2	A3galt2	A3galt2
A4GALT	A4GALT	A4galt	A4galt
AAAS	AAAS	Aaas	Aaas
AACS	AACS	Aacs	Aacs
AADAC	AADAC	Aadac	Aadac
AADAT	AADAT	Aadat	Aadat
AAGAB	AAGAB	Aagab	Aagab
AAK1	AAK1	Aak1	Aak1
AAMDC	AAMDC	Aamdc	Aamdc
AAMP	AAMP	Aamp	Aamp
AAR2	AAR2	Aar2	Aar2
AARD	AARD	Aard	Aard
AARS2	AARS2	Aars2	Aars2
AASDH	AASDH	Aasdh	Aasdh
AASDHPPT	AASDHPPT	Aasdhppt	Aasdhppt
AASS	AASS	Aass	Aass
AATF	AATF	Aatf	Aatf
AATK	AATK	Aatk	Aatk
ABAT	ABAT	Abat	Abat
ABCA1	ABCA1	Abca1	Abca1
ABCA12	ABCA12	Abca12	Abca12
ABCA13	ABCA13	Abca13	Abca13
ABCA2	ABCA2	Abca2	Abca2
ABCA3	ABCA3	Abca3	Abca3
ABCA5	ABCA5	Abca5	Abca5
ABCA6	ABCA6	Abca6	Abca6
ABCA7	ABCA7	Abca7	Abca7
ABCA8	ABCA8	Abca8	Abca8b
ABCA9	ABCA9	Abca9	Abca9
ABCB10	ABCB10	Abcb10	Abcb10
ABCB11	ABCB11	Abcb11	Abcb11
ABCB4	ABCB4	Abcb4	Abcb4
ABCB6	ATG9A	Abcb6	Abcb6
ABCB7	ABCB7	Abcb7	Abcb7
ABCB8	ABCB8	Abcb8	Abcb8
ABCB9	ABCB9	Abcb9	Abcb9
ABCC1	ABCC1	Abcc1	Abcc1
ABCC10	ABCC10	Abcc10	Abcc10
ABCC12	ABCC12	Abcc12	Abcc12
ABCC2	ABCC2	Abcc2	Abcc2
ABCC3	ABCC3	Abcc3	Abcc3
ABCC4	ABCC4	Abcc4	Abcc4
ABCC5	ABCC5	Abcc5	Abcc5
ABCC6	ABCC6	Abcc6	Abcc6
ABCC8	ABCC8	Abcc8	Abcc8
ABCC9	ABCC9	Abcc9	Abcc9
ABCD1	ABCD1	Abcd1	Abcd1
ABCD2	ABCD2	Abcd2	Abcd2
ABCD3	ABCD3	Abcd3	Abcd3
ABCD4	ABCD4	Abcd4	Abcd4
ABCE1	ABCE1	Abce1	Abce1
ABCF1	ABCF1	Abcf1	Abcf1
ABCF2	ABCF2	Abcf2	Abcf2
ABCF3	ABCF3	Abcf3	Abcf3
ABCG1	ABCG1	Abcg1	Abcg1
ABCG4	ABCG4	Abcg4	Abcg4
ABHD1	ABHD1	Abhd1	Abhd1
ABHD10	ABHD10	Abhd10	Abhd10
ABHD11	ABHD11	Abhd11	Abhd11
ABHD12	ABHD12	Abhd12	Abhd12
ABHD12B	ABHD12B	Abhd12b	Abhd12b
ABHD13	ABHD13	Abhd13	Abhd13
ABHD14B	ABHD14B	Abhd14b	Abhd14b
ABHD15	ABHD15	Abhd15	Abhd15
ABHD16A	ABHD16A	Abhd16a	Abhd16a
ABHD17A	ABHD17A	Abhd17a	Abhd17a
ABHD17B	ABHD17B	Abhd17b	Abhd17b
ABHD18	ABHD18	Abhd18	Abhd18
ABHD2	ABHD2	Abhd2	Abhd2
ABHD3	ABHD3	Abhd3	Abhd3
ABHD4	ABHD4	Abhd4	Abhd4
ABHD5	ABHD5	Abhd5	Abhd5
ABHD6	ABHD6	Abhd6	Abhd6
ABHD8	ABHD8	Abhd8	Abhd8
ABI1	ABI1	Abi1	Abi1
ABI2	ABI2	Abi2	Abi2
ABI3	ABI3	Abi3	Abi3
ABI3BP	ABI3BP	Abi3bp	Abi3bp
ABL1	ABL1	Abl1	Abl1
ABL2	ABL2	Abl2	Abl2
ABLIM2	ABLIM2	Ablim2	Ablim2
ABLIM3	ABLIM3	Ablim3	Ablim3
ABO	ABO	Abo3	Abo
ABO	ABO	Abo	Abo
ABR	ABR	Abr	Abr
ABRA	ABRA	Abra	Abra
ABRAXAS1	ABRAXAS1	Abraxas1	Abraxas1
ABRAXAS2	ABRAXAS2	Abraxas2	Abraxas2
ABT1	ABT1	Abt1	Abt1
ABTB1	ABTB1	Abtb1	Abtb1
ABTB2	ABTB2	Abtb2	Abtb2
ACAA1	ACAA1	Acaa1a	Acaa1b
ACAA1	ACAA1	Acaa1a	Acaa1a
ACAA1	ACAA1	Acaa1b	Acaa1b
ACAA1	ACAA1	Acaa1b	Acaa1a
ACAA2	ACAA2	Acaa2	Acaa2
ACACA	ACACA	Acaca	Acaca
ACACB	ACACB	Acacb	Acacb
ACAD11	ACAD11	Acad11	Acad11
ACAD8	ACAD8	Acad8	Acad8
ACAD9	ACAD9	Acad9	Acad9
ACADM	ACADM	Acadm	Acadm
ACADS	ACADS	Acads	Acads
ACADSB	ACADSB	Acadsb	Acadsb
ACADVL	ACADVL	Acadvl	Acadvl
ACAP1	ACAP1	Acap1	Acap1
ACAP2	ACAP2	Acap2	Acap2
ACAP3	ACAP3	Acap3	Acap3
ACBD3	ACBD3	Acbd3	Acbd3
ACBD4	ACBD4	Acbd4	Acbd4
ACBD5	ACBD5	Acbd5	Acbd5
ACBD6	ACBD6	Acbd6	Acbd6
ACD	ACD	Acd	Acd
ACE	ACE	Ace	Ace
ACE2	ACE2	Ace2	Ace2
ACER1	ACER1	Acer1	Acer1
ACER2	ACER2	Acer2	Acer2
ACER3	ACER3	Acer3	Acer3
ACHE	ACHE	Ache	Ache
ACIN1	ACIN1	Acin1	Acin1
ACKR1	ACKR1	Ackr1	Ackr1
ACKR2	ACKR2	Ackr2	Ackr2
ACKR3	ACKR3	Ackr3	Ackr3
ACKR4	ACKR4	Ackr4	Ackr4
ACLY	ACLY	Acly	Acly
ACO1	ACO1	Aco1	Aco1
ACO2	ACO2	Aco2	Aco2
ACOD1	ACOD1	Acod1	Acod1
ACOT11	ACOT11	Acot11	Acot11
ACOT13	ACOT13	Acot13	Acot13
ACOT7	ACOT7	Acot7	Acot7
ACOT8	ACOT8	Acot8	Acot8
ACOT9	ACOT9	Acot9	Acot10
ACOT9	ACOT9	Acot9	Acot9
ACOX1	ACOX1	Acox1	Acox1
ACOX2	ACOX2	Acox2	Acox2
ACOX3	ACOX3	Acox3	Acox3
ACP2	ACP2	Acp2	Acp2
ACP5	ACP5	Acp5	Acp5
ACP6	ACP6	Acp6	Acp6
ACRBP	ACRBP	Acrbp	Acrbp
ACSBG1	ACSBG1	Acsbg1	Acsbg1
ACSBG2	ACSBG2	Acsbg2	Acsbg2
ACSF2	ACSF2	Acsf2	Acsf2
ACSF3	ACSF3	Acsf3	Acsf3
ACSL1	ACSL1	Acsl1	Acsl1
ACSL3	ACSL3	Acsl3	Acsl3
ACSL4	ACSL4	Acsl4	Acsl4
ACSL5	ACSL5	Acsl5	Acsl5
ACSL6	ACSL6	Acsl6	Acsl6
ACSM3	ACSM3	Acsm3	Acsm3
ACSM4	ACSM4	Acsm4	Acsm4
ACSM5	ACSM5	Acsm5	Acsm5
ACSS1	ACSS1	Acss1	Acss1
ACSS2	ACSS2	Acss2	Acss2
ACSS3	ACSS3	Acss3	Acss3
ACTA1	ACTA1	Acta1	Acta1
ACTA2	ACTA2	Acta2	Acta2
ACTB	ACTB	Actb	Actb
ACTG1	ACTG1	Actg1	Actg1
ACTG2	ACTG2	Actg2	Actg2
ACTL6A	ACTL6A	Actl6a	Actl6a
ACTN1	ACTN1	Actn1	Actn1
ACTN2	ACTN2	Actn2	Actn2
ACTN3	ACTN3	Actn3	Actn3
ACTN4	ACTN4	Actn4	Actn4
ACTR10	ACTR10	Actr10	Actr10
ACTR1A	ACTR1A	Actr1a	Actr1a
ACTR1B	ACTR1B	Actr1b	Actr1b
ACTR2	ACTR2	Actr2	Actr2
ACTR3	ACTR3	Actr3	Actr3
ACTR3B	ACTR3B	Actr3b	Actr3b
ACTR3C	ACTR3B	Actr3b	Actr3b
ACTR5	ACTR5	Actr5	Actr5
ACTR6	ACTR6	Actr6	Actr6
ACTR8	ACTR8	Actr8	Actr8
ACTRT3	ACTRT3	Actrt3	Actrt3
ACVR1	ACVR1	Acvr1	Acvr1
ACVR1B	ACVR1B	Acvr1b	Acvr1b
ACVR1C	ACVR1C	Acvr1c	Acvr1c
ACVR2A	ACVR2A	Acvr2a	Acvr2a
ACVR2B	ACVR2B	Acvr2b	Acvr2b
ACVRL1	ACVRL1	Acvrl1	Acvrl1
ACY3	ACY3	Acy3	Acy3
ACYP2	ACYP2	Acyp2	Acyp2
ADA	ADA	Ada	Ada
ADAD1	ADAD1	Adad1	Adad1
ADAL	ADAL	Adal	Adal
ADAM10	ADAM10	Adam10	Adam10
ADAM11	ADAM11	Adam11	Adam11
ADAM12	ADAM12	Adam12	Adam12
ADAM15	ADAM15	Adam15	Adam15
ADAM17	ADAM17	Adam17	Adam17
ADAM22	ADAM22	Adam22	Adam22
ADAM23	ADAM23	Adam23	Adam23
ADAM28	ADAM28	Adam28	Adam28
ADAM30	ADAM30	Adam30	Adam30
ADAM33	ADAM33	Adam33	Adam33
ADAM8	ADAM8	Adam8	Adam8
ADAM9	ADAM9	Adam9	Adam9
ADAMDEC1	ADAMDEC1	Adamdec1	Adamdec1
ADAMTS1	ADAMTS1	Adamts1	Adamts1
ADAMTS10	ADAMTS10	Adamts10	Adamts10
ADAMTS12	ADAMTS12	Adamts12	Adamts12
ADAMTS13	ADAMTS13	Adamts13	Adamts13
ADAMTS14	ADAMTS14	Adamts14	Adamts14
ADAMTS15	ADAMTS15	Adamts15	Adamts15
ADAMTS16	ADAMTS16	Adamts16	Adamts16
ADAMTS17	ADAMTS17	Adamts17	Adamts17
ADAMTS18	ADAMTS18	Adamts18	Adamts18
ADAMTS19	ADAMTS19	Adamts19	Adamts19
ADAMTS2	ADAMTS2	Adamts2	Adamts2
ADAMTS3	ADAMTS3	Adamts3	Adamts3
ADAMTS4	ADAMTS4	Adamts4	Adamts4
ADAMTS5	ADAMTS5	Adamts5	Adamts5
ADAMTS6	ADAMTS6	Adamts6	Adamts6
ADAMTS7	ADAMTS7	Adamts7	Adamts7
ADAMTS8	ADAMTS8	Adamts8	Adamts8
ADAMTS9	ADAMTS9	Adamts9	Adamts9
ADAMTSL1	ADAMTSL1	Adamtsl1	Adamtsl1
ADAMTSL2	ADAMTSL2	Adamtsl2	Adamtsl2
ADAMTSL3	ADAMTSL3	Adamtsl3	Adamtsl3
ADAMTSL4	ADAMTSL4	Adamtsl4	Adamtsl4
ADAMTSL5	ADAMTSL5	Adamtsl5	Adamtsl5
ADAP1	ADAP1	Adap1	Adap1
ADAP2	ADAP2	Adap2	Adap2
ADAR	ADAR	Adar	Adar
ADARB1	ADARB1	Adarb1	Adarb1
ADARB2	ADARB2	Adarb2	Adarb2
ADAT1	ADAT1	Adat1	Adat1
ADAT2	ADAT2	Adat2	Adat2
ADCK1	ADCK1	Adck1	Adck1
ADCK2	ADCK2	Ndufb2	Adck2
ADCK5	ADCK5	Adck5	Adck5
ADCY10	ADCY10	Adcy10	Adcy10
ADCY2	ADCY2	Adcy2	Adcy2
ADCY3	ADCY3	Adcy3	Adcy3
ADCY4	ADCY4	Adcy4	Adcy4
ADCY6	ADCY6	Adcy6	Adcy6
ADCY7	ADCY7	Adcy7	Adcy7
ADCY9	ADCY9	Adcy9	Adcy9
ADCYAP1R1	ADCYAP1R1	Adcyap1r1	Adcyap1r1
ADD1	ADD1	Add1	Add1
ADD2	ADD2	Add2	Add2
ADD3	ADD3	Add3	Add3
ADGB	ADGB	Adgb	Adgb
ADGRA1	ADGRA1	Adgra1	Adgra1
ADGRA2	ADGRA2	Adgra2	Adgra2
ADGRA3	ADGRA3	Adgra3	Adgra3
ADGRB1	ADGRB1	Adgrb1	Adgrb1
ADGRB2	ADGRB2	Adgrb2	Adgrb2
ADGRB3	ADGRB3	Adgrb3	Adgrb3
ADGRD1	ADGRD1	Adgrd1	Adgrd1
ADGRE1	ADGRE1	Adgre1	Adgre1
ADGRE5	ADGRE5	Adgre5	Adgre5
ADGRF3	ADGRF3	Adgrf3	Adgrf3
ADGRF4	ADGRF4	Adgrf4	Adgrf4
ADGRF5	ADGRF5	Adgrf5	Adgrf5
ADGRG1	ADGRG1	Adgrg1	Adgrg1
ADGRG2	ADGRG2	Adgrg2	Adgrg2
ADGRG3	ADGRG3	Adgrg3	Adgrg3
ADGRG5	ADGRG5	Adgrg5	Adgrg5
ADGRG6	ADGRG6	Adgrg6	Adgrg6
ADGRG7	ADGRG7	Adgrg7	Adgrg7
ADGRL1	ADGRL1	Adgrl1	Adgrl1
ADGRL2	ADGRL2	Adgrl2	Adgrl2
ADGRL3	ADGRL3	Adgrl3	Adgrl3
ADGRL4	ADGRL4	Adgrl4	Adgrl4
ADGRV1	ADGRV1	Adgrv1	Adgrv1
ADH1B	ADH1B	Adh6	Adh1
ADH5	ADH5	Adh5	Adh5
ADHFE1	ADHFE1	Adhfe1	Adhfe1
ADI1	ADI1	Adi1	Adi1
ADIPOQ	ADIPOQ	Adipoq	Adipoq
ADIPOR1	ADIPOR1	Adipor1	Adipor1
ADIPOR2	ADIPOR2	Adipor2	Adipor2
ADK	ADK	Adk	Adk
ADM	ADM	Adm	Adm
ADNP	ADNP	Adnp	Adnp
ADNP2	ADNP2	Adnp2	Adnp2
ADO	ADO	Ado	Ado
ADORA1	ADORA1	Adora1	Adora1
ADORA2B	ADORA2B	Adora2b	Adora2b
ADPGK	ADPGK	Adpgk	Adpgk
ADPRH	ADPRH	Adprh	Adprh
ADPRHL1	DCUN1D2	Adprhl1	Adprhl1
ADPRM	ADPRM	Adprm	Adprm
ADRA1A	ADRA1A	Adra1a	Adra1a
ADRA1D	ADRA1D	Adra1d	Adra1d
ADRA2A	ADRA2A	Adra2a	Adra2a
ADRA2B	ADRA2B	Adra2b	Adra2b
ADRB1	ADRB1	Adrb1	Adrb1
ADRB2	ADRB2	Adrb2	Adrb2
ADSL	ADSL	Adsl	Adsl
ADTRP	ADTRP	Adtrp	Adtrp
AEBP2	AEBP2	Aebp2	Aebp2
AEN	AEN	Aen	Aen
AFAP1	AFAP1	Afap1	Afap1
AFAP1L1	AFAP1L1	Afap1l1	Afap1l1
AFAP1L2	AFAP1L2	Afap1l2	Afap1l2
AFDN	AFDN	Afdn	Afdn
AFF1	AFF1	Aff1	Aff1
AFF2	AFF2	Aff2	Aff2
AFF3	AFF3	Aff3	Aff3
AFF4	AFF4	Aff4	Aff4
AFG3L2	AFG3L2	Afg3l2	Afg3l2
AFMID	AFMID	Afmid	Afmid
AFTPH	AFTPH	Aftph	Aftph
AGA	AGA	Aga	Aga
AGAP1	AGAP1	Agap1	Agap1
AGAP2	AGAP2	Agap2	Agap2
AGAP3	AGAP3	Agap3	Agap3
AGBL2	AGBL2	Agbl2	Agbl2
AGBL3	AGBL3	Agbl3	Agbl3
AGBL5	AGBL5	Agbl5	Agbl5
AGER	AGER	Ager	Ager
AGFG2	AGFG2	Agfg2	Agfg2
AGK	AGK	Agk	Agk
AGL	AGL	Agl	Agl
AGMAT	AGMAT	Agmat	Agmat
AGO1	AGO1	Ago1	Ago1
AGO2	AGO2	Ago2	Ago2
AGO3	AGO3	Ago3	Ago3
AGO4	AGO4	Ago4	Ago4
AGPAT1	AGPAT1	Agpat1	Agpat1
AGPAT2	AGPAT2	Agpat2	Agpat2
AGPAT3	AGPAT3	Agpat3	Agpat3
AGPAT4	AGPAT4	Agpat4	Agpat4
AGPAT5	AGPAT5	Agpat5	Agpat5
AGPS	AGPS	Agps	Agps
AGR2	AGR2	Agr2	Agr2
AGR3	AGR3	Agr3	Agr3
AGRN	AGRN	Agrn	Agrn
AGT	AGT	Agt	Agt
AGTPBP1	AGTPBP1	Agtpbp1	Agtpbp1
AGTR1	AGTR1	Agtr1b	Agtr1a
AGTR1	AGTR1	Agtr1b	Agtr1b
AGTR1	AGTR1	Agtr1a	Agtr1a
AGTR1	AGTR1	Agtr1a	Agtr1b
AGTRAP	AGTRAP	Agtrap	Agtrap
AGXT	AGXT	Agxt	Agxt
AHCTF1	AHCTF1	Ahctf1	Ahctf1
AHCYL1	AHCYL1	Ahcyl1	Ahcyl1
AHCYL2	AHCYL2	Ahcyl2	Ahcyl2
AHDC1	AHDC1	Ahdc1	Ahdc1
AHI1	AHI1	Ahi1	Ahi1
AHNAK	AHNAK	Ahnak	Ahnak
AHR	AHR	Ahr	Ahr
AHRR	AHRR	Ahrr	Ahrr
AHSA1	AHSA1	Ahsa1	Ahsa1
AICDA	AICDA	Aicda	Aicda
AIDA	AIDA	Aida	Aida
AIF1	AIF1	Aif1	Aif1
AIF1L	AIF1L	Aif1l	Aif1l
AIFM1	AIFM1	Aifm1	Aifm1
AIFM2	AIFM2	Aifm2	Aifm2
AIFM3	AIFM3	Aifm3	Aifm3
AIG1	AIG1	Aig1	Aig1
AIM2	AIM2	Aim2	Aim2
AIMP1	AIMP1	Aimp1	Aimp1
AIMP2	AIMP2	Aimp2	Aimp2
AIP	AIP	Aip	Aip
AIRE	AIRE	Aire	Aire
AJAP1	AJAP1	Ajap1	Ajap1
AJUBA	AJUBA	Ajuba	Ajuba
AK2	AK2	Ak2	Ak2
AK3	AK3	Ak3	Ak3
AK5	AK5	Ak5	Ak5
AK7	AK7	Ak7	Ak7
AK8	AK8	Ak8	Ak8
AK9	AK9	Ak9	Ak9
AKAP1	AKAP1	Akap1	Akap1
AKAP10	AKAP10	Akap10	Akap10
AKAP11	AKAP11	Akap11	Akap11
AKAP12	AKAP12	Akap12	Akap12
AKAP13	AKAP13	Akap13	Akap13
AKAP14	AKAP14	Akap14	Akap14
AKAP5	AKAP5	Akap5	Akap5
AKAP6	AKAP6	Akap6	Akap6
AKAP7	AKAP7	Akap7	Akap7
AKAP8	AKAP8	Akap8	Akap8
AKAP8L	AKAP8L	Akap8l	Akap8l
AKAP9	AKAP9	Akap9	Akap9
AKIP1	AKIP1	Akip1	Akip1
AKIRIN1	AKIRIN1	Akirin1	Akirin1
AKIRIN2	AKIRIN2	Akirin2	Akirin2
AKNA	AKNA	Akna	Akna
AKNAD1	AKNAD1	Aknad1	Aknad1
AKR1A1	AKR1A1	Akr1a1	Akr1a1
AKR1B1	AKR1B1	Akr1b1	Akr1b3
AKR1E2	AKR1E2	Akr1e2	Akr1e1
AKT1	AKT1	Akt1	Akt1
AKT1S1	AKT1S1	Akt1s1	Akt1s1
AKT2	AKT2	Akt2	Akt2
AKT3	AKT3	Akt3	Akt3
AKTIP	AKTIP	Aktip	Aktip
ALAD	ALAD	Alad	Alad
ALAS1	ALAS1	Alas1	Alas1
ALAS2	ALAS2	Alas2	Alas2
ALB	ALB	Alb	Alb
ALCAM	ALCAM	Alcam	Alcam
ALDH16A1	ALDH16A1	Aldh16a1	Aldh16a1
ALDH18A1	ALDH18A1	Aldh18a1	Aldh18a1
ALDH1A1	ALDH1A1	Aldh1a7	Aldh1a1
ALDH1A1	ALDH1A1	Aldh1a7	Aldh1a7
ALDH1A1	ALDH1A1	Aldh1a1	Aldh1a1
ALDH1A1	ALDH1A1	Aldh1a1	Aldh1a7
ALDH1A2	ALDH1A2	Aldh1a2	Aldh1a2
ALDH1A3	ALDH1A3	Aldh1a3	Aldh1a3
ALDH1B1	ALDH1B1	Aldh1b1	Aldh1b1
ALDH1L1	ALDH1L1	Aldh1l1	Aldh1l1
ALDH1L2	ALDH1L2	Aldh1l2	Aldh1l2
ALDH3A1	ALDH3A1	Aldh3a1	Aldh3a1
ALDH3A2	ALDH3A2	Aldh3a2	Aldh3a2
ALDH3B2	ALDH3B2	Aldh3b2	Aldh3b3
ALDH3B2	ALDH3B2	Aldh3b2	Aldh3b2
ALDH5A1	ALDH5A1	Aldh5a1	Aldh5a1
ALDH6A1	ALDH6A1	Aldh6a1	Aldh6a1
ALDH7A1	ALDH7A1	Aldh7a1	Aldh7a1
ALDH9A1	ALDH9A1	Aldh9a1	Aldh9a1
ALDOA	ALDOA	Aldoa	Aldoa
ALDOA	ALDOA	Aldoa	Aldoart1
ALDOA	ALDOA	Aldoart2	Aldoa
ALDOA	ALDOA	Aldoart2	Aldoart1
ALDOB	ALDOB	Aldob	Aldob
ALDOC	ALDOC	Aldoc	Aldoc
ALG1	ALG1	Alg1	Alg1
ALG11	ALG11	Alg11	Alg11
ALG12	ALG12	Alg12	Alg12
ALG13	ALG13	Alg13	Alg13
ALG2	ALG2	Alg2	Alg2
ALG3	ALG3	Alg3	Alg3
ALG5	ALG5	Alg5	Alg5
ALG6	ALG6	Alg6	Alg6
ALG8	ALG8	Alg8	Alg8
ALG9	ALG9	Alg9	Alg9
ALKAL1	ALKAL1	Alkal1	Alkal1
ALKAL2	ALKAL2	Alkal2	Alkal2
ALKBH1	ALKBH1	Alkbh1	Alkbh1
ALKBH2	ALKBH2	Alkbh2	Alkbh2
ALKBH3	ALKBH3	Alkbh3	Alkbh3
ALKBH4	ALKBH4	Alkbh4	Alkbh4
ALKBH5	ALKBH5	Alkbh5	Alkbh5
ALKBH6	ALKBH6	Alkbh6	Alkbh6
ALKBH7	ALKBH7	Alkbh7	Alkbh7
ALKBH8	ALKBH8	Alkbh8	Alkbh8
ALMS1	ALMS1	Alms1	Alms1
ALOX12	ALOX12	Alox12	Alox12
ALOX15	ALOX15	Alox15	Alox15
ALOX5	ALOX5	Alox5	Alox5
ALOX5AP	ALOX5AP	Alox5ap	Alox5ap
ALOXE3	ALOXE3	Aloxe3	Aloxe3
ALPK1	ALPK1	Alpk1	Alpk1
ALPK3	ZNF592	Alpk3	Alpk3
ALPL	ALPL	Alpl	Alpl
ALS2	ALS2	Als2	Als2
ALS2CL	ALS2CL	Als2cl	Als2cl
ALYREF	ALYREF	Alyref	Alyref
ALYREF	ALYREF	Alyref	Alyref2
AMBRA1	AMBRA1	Ambra1	Ambra1
AMD1	AMD1	Amd1	Amd2
AMD1	AMD1	Amd1	Amd1
AMDHD1	AMDHD1	Amdhd1	Amdhd1
AMER1	AMER1	Amer1	Amer1
AMFR	AMFR	Amfr	Amfr
AMH	AMH	Amh	Amh
AMHR2	AMHR2	Amhr2	Amhr2
AMIGO1	AMIGO1	Amigo1	Amigo1
AMIGO2	AMIGO2	Amigo2	Amigo2
AMIGO3	AMIGO3	Amigo3	Amigo3
AMMECR1	AMMECR1	Ammecr1	Ammecr1
AMMECR1L	AMMECR1L	Ammecr1l	Ammecr1l
AMN	AMN	Amn	Amn
AMN1	AMN1	Amn1	Amn1
AMOT	AMOT	Amot	Amot
AMOTL1	AMOTL1	Amotl1	Amotl1
AMOTL2	AMOTL2	Amotl2	Amotl2
AMPD2	AMPD2	Ampd2	Ampd2
AMPD3	AMPD3	Ampd3	Ampd3
AMT	AMT	Amt	Amt
AMZ1	AMZ1	Amz1	Amz1
AMZ2	AMZ2	Amz2	Amz2
ANAPC1	ANAPC1	Anapc1	Anapc1
ANAPC10	ANAPC10	Anapc10	Anapc10
ANAPC13	ANAPC13	Anapc13	Anapc13
ANAPC16	ANAPC16	Anapc16	Anapc16
ANAPC2	ANAPC2	Anapc2	Anapc2
ANAPC4	ANAPC4	Anapc4	Anapc4
ANAPC5	ANAPC5	Anapc5	Anapc5
ANAPC7	ANAPC7	Anapc7	Anapc7
ANGEL1	ANGEL1	Angel1	Angel1
ANGEL2	ANGEL2	Angel2	Angel2
ANGPT1	ANGPT1	Angpt1	Angpt1
ANGPT2	ANGPT2	Angpt2	Angpt2
ANGPT4	ANGPT4	Angpt4	Angpt4
ANGPTL1	ANGPTL1	Angptl1	Angptl1
ANGPTL2	ANGPTL2	Angptl2	Angptl2
ANGPTL4	ANGPTL4	Angptl4	Angptl4
ANGPTL6	ANGPTL6	Angptl6	Angptl6
ANGPTL7	ANGPTL7	Angptl7	Angptl7
ANGPTL8	ANGPTL8	Angptl8	Angptl8
ANK1	ANK1	Ank1	Ank1
ANK2	ANK2	Ank2	Ank2
ANK3	ANK3	Ank3	Ank3
ANKAR	ANKAR	Ankar	Ankar
ANKDD1A	ANKDD1A	Ankdd1a	Ankdd1a
ANKDD1B	ANKDD1B	Ankdd1b	Ankdd1b
ANKEF1	ANKEF1	Ankef1	Ankef1
ANKFN1	ANKFN1	Ankfn1	Ankfn1
ANKFY1	ANKFY1	Ankfy1	Ankfy1
ANKH	ANKH	Ankh	Ank
ANKIB1	ANKIB1	Ankib1	Ankib1
ANKLE1	ANKLE1	Ankle1	Ankle1
ANKLE2	ANKLE2	Ankle2	Ankle2
ANKMY1	ANKMY1	Ankmy1	Ankmy1
ANKMY2	ANKMY2	Ankmy2	Ankmy2
ANKRA2	ANKRA2	Ankra2	Ankra2
ANKRD1	ANKRD1	Ankrd1	Ankrd1
ANKRD10	ANKRD10	Ankrd10	Ankrd10
ANKRD11	ANKRD11	Ankrd11	Ankrd11
ANKRD12	ANKRD12	Ankrd12	Ankrd12
ANKRD13A	ANKRD13A	Ankrd13a	Ankrd13a
ANKRD13B	ANKRD13B	Ankrd13b	Ankrd13b
ANKRD13C	ANKRD13C	Ankrd13c	Ankrd13c
ANKRD13D	ANKRD13D	Ankrd13d	Ankrd13d
ANKRD16	ANKRD16	Ankrd16	Ankrd16
ANKRD17	ANKRD17	Ankrd17	Ankrd17
ANKRD2	ANKRD2	Ankrd2	Ankrd2
ANKRD22	ANKRD22	Ankrd22	Ankrd22
ANKRD23	ANKRD23	Ankrd23	Ankrd23
ANKRD24	ANKRD24	Ankrd24	Ankrd24
ANKRD27	ANKRD27	Ankrd27	Ankrd27
ANKRD28	ANKRD28	Ankrd28	Ankrd28
ANKRD29	ANKRD29	Ankrd29	Ankrd29
ANKRD33B	ANKRD33B	Ankrd33b	Ankrd33b
ANKRD34A	ANKRD34A	Ankrd34a	Ankrd34a
ANKRD37	ANKRD37	Ankrd37	Ankrd37
ANKRD39	ANKRD39	Ankrd39	Ankrd39
ANKRD40	ANKRD40	Ankrd40	Ankrd40
ANKRD42	ANKRD42	Ankrd42	Ankrd42
ANKRD44	ANKRD44	Ankrd44	Ankrd44
ANKRD46	ANKRD46	Ankrd46	Ankrd46
ANKRD49	ANKRD49	Ankrd49	Ankrd49
ANKRD50	ANKRD50	Ankrd50	Ankrd50
ANKRD52	ANKRD52	Ankrd52	Ankrd52
ANKRD54	ANKRD54	Ankrd54	Ankrd54
ANKRD55	ANKRD55	Ankrd55	Ankrd55
ANKRD6	ANKRD6	Ankrd6	Ankrd6
ANKRD62	ANKRD62	Ankrd26	Ankrd26
ANKRD62	ANKRD62	Ankrd26	Ankrd36
ANKRD62	ANKRD62	Poteg	Ankrd26
ANKRD62	ANKRD62	Poteg	Ankrd36
ANKRD62	ANKRD62	Potec	Ankrd26
ANKRD62	ANKRD62	Potec	Ankrd36
ANKRD65	ANKRD65	Ankrd65	Ankrd65
ANKRD66	ANKRD66	Ankrd66	Ankrd66
ANKRD9	ANKRD9	Ankrd9	Ankrd9
ANKS1A	ANKS1A	Anks1a	Anks1
ANKS1B	ANKS1B	Anks1b	Anks1b
ANKS3	ANKS3	Anks3	Anks3
ANKS6	ANKS6	Anks6	Anks6
ANKUB1	ANKUB1	Ankub1	Ankub1
ANKZF1	ANKZF1	Ankzf1	Ankzf1
ANLN	ANLN	Anln	Anln
ANO1	ANO1	Ano1	Ano1
ANO10	ANO10	Ano10	Ano10
ANO3	ANO3	Ano3	Ano3
ANO4	ANO4	Ano4	Ano4
ANO5	ANO5	Ano5	Ano5
ANO6	ANO6	Ano6	Ano6
ANO7	ANO7	Ano7	Ano7
ANO8	ANO8	Ano8	Ano8
ANO9	ANO9	Ano9	Ano9
ANP32A	ANP32A	Anp32a	Anp32a
ANP32B	ANP32B	Anp32b	Anp32b
ANP32E	ANP32E	Anp32e	Anp32e
ANPEP	ANPEP	Anpep	Anpep
ANTXR1	ANTXR1	Antxr1	Antxr1
ANTXR2	ANTXR2	Antxr2	Antxr2
ANXA1	ANXA1	Anxa1	Anxa1
ANXA11	ANXA11	Anxa11	Anxa11
ANXA2	ANXA2	Anxa2	Anxa2
ANXA3	ANXA3	Anxa3	Anxa3
ANXA4	ANXA4	Anxa4	Anxa4
ANXA5	ANXA5	Anxa5	Anxa5
ANXA6	ANXA6	Anxa6	Anxa6
ANXA7	ANXA7	Anxa7	Anxa7
ANXA9	ANXA9	Anxa9	Anxa9
AOAH	AOAH	Aoah	Aoah
AOX1	AOX1	Aox1	Aox1
AP1AR	AP1AR	Ap1ar	Ap1ar
AP1B1	AP1B1	Ap1b1	Ap1b1
AP1G1	AP1G1	Ap1g1	Ap1g1
AP1G2	AP1G2	Ap1g2	Ap1g2
AP1M1	AP1M1	Ap1m1	Ap1m1
AP1M2	AP1M2	Ap1m2	Ap1m2
AP1S1	AP1S1	Ap1s1	Ap1s1
AP1S2	AP1S2	Ap1s2	Ap1s2
AP1S3	AP1S3	Ap1s3	Ap1s3
AP2A1	AP2A1	Ap2a1	Ap2a1
AP2A2	AP2A2	Ap2a2	Ap2a2
AP2M1	AP2M1	Ap2m1	Ap2m1
AP2S1	AP2S1	Ap2s1	Ap2s1
AP3B1	AP3B1	Ap3b1	Ap3b1
AP3D1	AP3D1	Ap3d1	Ap3d1
AP3M1	AP3M1	Ap3m1	Ap3m1
AP3M2	AP3M2	Ap3m2	Ap3m2
AP3S1	AP3S1	Ap3s1	Ap3s1
AP4B1	AP4B1	Ap4b1	Ap4b1
AP4E1	AP4E1	Ap4e1	Ap4e1
AP4M1	AP4M1	Ap4m1	Ap4m1
AP4S1	AP4S1	Ap4s1	Ap4s1
AP5B1	AP5B1	Ap5b1	Ap5b1
AP5M1	AP5M1	Ap5m1	Ap5m1
AP5S1	AP5S1	Ap5s1	Ap5s1
APAF1	APAF1	Apaf1	Apaf1
APBA1	APBA1	Apba1	Apba1
APBA2	APBA2	Apba2	Apba2
APBA3	APBA3	Apba3	Apba3
APBB1	APBB1	Apbb1	Apbb1
APBB1IP	APBB1IP	Apbb1ip	Apbb1ip
APBB2	APBB2	Apbb2	Apbb2
APBB3	APBB3	Apbb3	Apbb3
APC	APC	Apc	Apc
APC2	APC2	Apc2	Apc2
APCDD1	APCDD1	Apcdd1	Apcdd1
APEH	APEH	Apeh	Apeh
APEX1	APEX1	Apex1	Apex1
APEX2	APEX2	Apex2	Apex2
APH1A	APH1A	Aph1a	Aph1a
APH1B	APH1B	Aph1b	Aph1b
APH1B	APH1B	Aph1b	Aph1c
API5	API5	Api5	Api5
APIP	APIP	Apip	Apip
APLF	APLF	Aplf	Aplf
APLNR	APLNR	Aplnr	Aplnr
APLP1	APLP1	Aplp1	Aplp1
APLP2	APLP2	Aplp2	Aplp2
APMAP	APMAP	Apmap	Apmap
APOA1	APOA1	Apoa1	Apoa1
APOA2	APOA2	Apoa2	Apoa2
APOB	APOB	Apob	Apob
APOBEC2	APOBEC2	Apobec2	Apobec2
APOBEC3H	APOBEC3H	Apobec3	Apobec3
APOBEC4	APOBEC4	Apobec4	Apobec4
APOBR	APOBR	Apobr	Apobr
APOD	APOD	Apod	Apod
APOE	APOE	Apoe	Apoe
APOH	APOH	Apoh	Apoh
APOL2	APOL2	Apol3	Apol7a
APOL2	APOL2	Apol3	Apol9a
APOL2	APOL2	Apol3	Apol7b
APOL2	APOL2	Apol3	Apol10a
APOL2	APOL2	Apol3	Apol11a
APOL2	APOL2	Apol3	Apol7c
APOL2	APOL2	Apol3	Apol10b
APOL2	APOL2	Apol3	Apol11b
APOL2	APOL2	Apol3	Apol7e
APOL2	APOL2	Apol3	Apol9b
APOL2	APOL2	Apol3	Apol8
APOL2	APOL2	RGD1309808	Apol7a
APOL2	APOL2	RGD1309808	Apol9a
APOL2	APOL2	RGD1309808	Apol7b
APOL2	APOL2	RGD1309808	Apol10a
APOL2	APOL2	RGD1309808	Apol11a
APOL2	APOL2	RGD1309808	Apol7c
APOL2	APOL2	RGD1309808	Apol10b
APOL2	APOL2	RGD1309808	Apol11b
APOL2	APOL2	RGD1309808	Apol7e
APOL2	APOL2	RGD1309808	Apol9b
APOL2	APOL2	RGD1309808	Apol8
APOL2	APOL2	Apol2	Apol7a
APOL2	APOL2	Apol2	Apol9a
APOL2	APOL2	Apol2	Apol7b
APOL2	APOL2	Apol2	Apol10a
APOL2	APOL2	Apol2	Apol11a
APOL2	APOL2	Apol2	Apol7c
APOL2	APOL2	Apol2	Apol10b
APOL2	APOL2	Apol2	Apol11b
APOL2	APOL2	Apol2	Apol7e
APOL2	APOL2	Apol2	Apol9b
APOL2	APOL2	Apol2	Apol8
APOL2	APOL2	Apol9a	Apol7a
APOL2	APOL2	Apol9a	Apol9a
APOL2	APOL2	Apol9a	Apol7b
APOL2	APOL2	Apol9a	Apol10a
APOL2	APOL2	Apol9a	Apol11a
APOL2	APOL2	Apol9a	Apol7c
APOL2	APOL2	Apol9a	Apol10b
APOL2	APOL2	Apol9a	Apol11b
APOL2	APOL2	Apol9a	Apol7e
APOL2	APOL2	Apol9a	Apol9b
APOL2	APOL2	Apol9a	Apol8
APOL4	APOL4	Apol3	Apol7a
APOL4	APOL4	Apol3	Apol9a
APOL4	APOL4	Apol3	Apol7b
APOL4	APOL4	Apol3	Apol10a
APOL4	APOL4	Apol3	Apol11a
APOL4	APOL4	Apol3	Apol7c
APOL4	APOL4	Apol3	Apol10b
APOL4	APOL4	Apol3	Apol11b
APOL4	APOL4	Apol3	Apol7e
APOL4	APOL4	Apol3	Apol9b
APOL4	APOL4	Apol3	Apol8
APOL4	APOL4	RGD1309808	Apol7a
APOL4	APOL4	RGD1309808	Apol9a
APOL4	APOL4	RGD1309808	Apol7b
APOL4	APOL4	RGD1309808	Apol10a
APOL4	APOL4	RGD1309808	Apol11a
APOL4	APOL4	RGD1309808	Apol7c
APOL4	APOL4	RGD1309808	Apol10b
APOL4	APOL4	RGD1309808	Apol11b
APOL4	APOL4	RGD1309808	Apol7e
APOL4	APOL4	RGD1309808	Apol9b
APOL4	APOL4	RGD1309808	Apol8
APOL4	APOL4	Apol2	Apol7a
APOL4	APOL4	Apol2	Apol9a
APOL4	APOL4	Apol2	Apol7b
APOL4	APOL4	Apol2	Apol10a
APOL4	APOL4	Apol2	Apol11a
APOL4	APOL4	Apol2	Apol7c
APOL4	APOL4	Apol2	Apol10b
APOL4	APOL4	Apol2	Apol11b
APOL4	APOL4	Apol2	Apol7e
APOL4	APOL4	Apol2	Apol9b
APOL4	APOL4	Apol2	Apol8
APOL4	APOL4	Apol9a	Apol7a
APOL4	APOL4	Apol9a	Apol9a
APOL4	APOL4	Apol9a	Apol7b
APOL4	APOL4	Apol9a	Apol10a
APOL4	APOL4	Apol9a	Apol11a
APOL4	APOL4	Apol9a	Apol7c
APOL4	APOL4	Apol9a	Apol10b
APOL4	APOL4	Apol9a	Apol11b
APOL4	APOL4	Apol9a	Apol7e
APOL4	APOL4	Apol9a	Apol9b
APOL4	APOL4	Apol9a	Apol8
APOLD1	APOLD1	Apold1	Apold1
APOM	APOM	Apom	Apom
APOO	APOO	Apoo	Apoo
APOOL	APOOL	Apool	Apool
APP	APP	App	App
APPBP2	APPBP2	Appbp2	Appbp2
APPL1	APPL1	Appl1	Appl1
APPL2	APPL2	Appl2	Appl2
APTX	APTX	Aptx	Aptx
AQP11	AQP11	Aqp11	Aqp11
AQP3	AQP3	Aqp3	Aqp3
AQP4	AQP4	Aqp4	Aqp4
AQP5	AQP5	Aqp5	Aqp5
AQP9	AQP9	Aqp9	Aqp9
AQR	AQR	Aqr	Aqr
AR	AR	Ar	Ar
ARAF	ARAF	Araf	Araf
ARAP1	ARAP1	Arap1	Arap1
ARAP2	ARAP2	Arap2	Arap2
ARAP3	ARAP3	Arap3	Arap3
ARC	ARC	Arc	Arc
ARCN1	ARCN1	Arcn1	Arcn1
AREG	AREG	Areg	Areg
ARF1	ARF1	Arf1	Arf1
ARF3	ARF3	Fkbp11	Arf3
ARF6	ARF6	Arf6	Arf6
ARFGAP1	ARFGAP1	Arfgap1	Arfgap1
ARFGAP2	ARFGAP2	Arfgap2	Arfgap2
ARFGAP3	ARFGAP3	Arfgap3	Arfgap3
ARFGEF1	ARFGEF1	Arfgef1	Arfgef1
ARFGEF2	ARFGEF2	Arfgef2	Arfgef2
ARFGEF3	ARFGEF3	Arfgef3	Arfgef3
ARFIP1	ARFIP1	Arfip1	Arfip1
ARFIP2	ARFIP2	Arfip2	Arfip2
ARFRP1	ARFRP1	Arfrp1	Arfrp1
ARG2	ARG2	Arg2	Arg2
ARGLU1	ARGLU1	Arglu1	Arglu1
ARHGAP1	ARHGAP1	Arhgap1	Arhgap1
ARHGAP10	ARHGAP10	Arhgap10	Arhgap10
ARHGAP11A	ARHGAP11A	Arhgap11a	Arhgap11a
ARHGAP12	ARHGAP12	Arhgap12	Arhgap12
ARHGAP15	ARHGAP15	Arhgap15	Arhgap15
ARHGAP17	ARHGAP17	Arhgap17	Arhgap17
ARHGAP18	ARHGAP18	Arhgap18	Arhgap18
ARHGAP19	ARHGAP19	Arhgap19	Arhgap19
ARHGAP20	ARHGAP20	Arhgap20	Arhgap20
ARHGAP21	ARHGAP21	Arhgap21	Arhgap21
ARHGAP22	ARHGAP22	Arhgap22	Arhgap22
ARHGAP23	ARHGAP23	Arhgap23	Arhgap23
ARHGAP24	ARHGAP24	Arhgap24	Arhgap24
ARHGAP25	ARHGAP25	Arhgap25	Arhgap25
ARHGAP26	ARHGAP26	Arhgap26	Arhgap26
ARHGAP27	ARHGAP27	Arhgap27	Arhgap27
ARHGAP28	ARHGAP28	Arhgap28	Arhgap28
ARHGAP29	ARHGAP29	Arhgap29	Arhgap29
ARHGAP30	ARHGAP30	Arhgap30	Arhgap30
ARHGAP31	ARHGAP31	Arhgap31	Arhgap31
ARHGAP32	ARHGAP32	Arhgap32	Arhgap32
ARHGAP33	ARHGAP33	Arhgap33	Arhgap33
ARHGAP35	ARHGAP35	Arhgap35	Arhgap35
ARHGAP39	ARHGAP39	Arhgap39	Arhgap39
ARHGAP4	ARHGAP4	Arhgap4	Arhgap4
ARHGAP42	ARHGAP42	Arhgap42	Arhgap42
ARHGAP44	ARHGAP44	Arhgap44	Arhgap44
ARHGAP45	ARHGAP45	Arhgap45	Arhgap45
ARHGAP5	ARHGAP5	Arhgap5	Arhgap5
ARHGAP6	ARHGAP6	Arhgap6	Arhgap6
ARHGAP8	ARHGAP8	Arhgap8	Arhgap8
ARHGAP9	ARHGAP9	Arhgap9	Arhgap9
ARHGDIA	ARHGDIA	Arhgdia	Arhgdia
ARHGDIB	ARHGDIB	Arhgdib	Arhgdib
ARHGDIG	ARHGDIG	Arhgdig	Arhgdig
ARHGEF1	ARHGEF1	Arhgef1	Arhgef1
ARHGEF10	ARHGEF10	Arhgef10	Arhgef10
ARHGEF10L	ARHGEF10L	Arhgef10l	Arhgef10l
ARHGEF11	ARHGEF11	Arhgef11	Arhgef11
ARHGEF12	ARHGEF12	Arhgef12	Arhgef12
ARHGEF15	ARHGEF15	Arhgef15	Arhgef15
ARHGEF16	ARHGEF16	Arhgef16	Arhgef16
ARHGEF17	ARHGEF17	Arhgef17	Arhgef17
ARHGEF18	ARHGEF18	Arhgef18	Arhgef18
ARHGEF19	ARHGEF19	Arhgef19	Arhgef19
ARHGEF2	ARHGEF2	Arhgef2	Arhgef2
ARHGEF25	ARHGEF25	Arhgef25	Arhgef25
ARHGEF26	ARHGEF26	Arhgef26	Arhgef26
ARHGEF28	ARHGEF28	Arhgef28	Arhgef28
ARHGEF3	ARHGEF3	Arhgef3	Arhgef3
ARHGEF33	ARHGEF33	Arhgef33	Arhgef33
ARHGEF37	ARHGEF37	Arhgef37	Arhgef37
ARHGEF38	ARHGEF38	Arhgef38	Arhgef38
ARHGEF39	ARHGEF39	Arhgef39	Arhgef39
ARHGEF40	ARHGEF40	Arhgef40	Arhgef40
ARHGEF5	ARHGEF5	Arhgef5	Arhgef5
ARHGEF6	ARHGEF6	Arhgef6	Arhgef6
ARHGEF7	ARHGEF7	Arhgef7	Arhgef7
ARHGEF9	ARHGEF9	Arhgef9	Arhgef9
ARID1A	ARID1A	Arid1a	Arid1a
ARID1B	ARID1B	Arid1b	Arid1b
ARID2	ARID2	Arid2	Arid2
ARID3A	ARID3A	Arid3a	Arid3a
ARID3B	ARID3B	Arid3b	Arid3b
ARID3C	ARID3C	Arid3c	Arid3c
ARID4A	ARID4A	Arid4a	Arid4a
ARID4B	ARID4B	Arid4b	Arid4b
ARID5A	ARID5A	Arid5a	Arid5a
ARID5B	ARID5B	Arid5b	Arid5b
ARIH1	ARIH1	Arih1	Arih1
ARIH2	ARIH2	Arih2	Arih2
ARL1	ARL1	Arl1	Arl1
ARL10	ARL10	Arl10	Arl10
ARL11	ARL11	Arl11	Arl11
ARL13B	ARL13B	Arl13b	Arl13b
ARL14EP	ARL14EP	Arl14ep	Arl14ep
ARL14EPL	ARL14EPL	Arl14epl	Arl14epl
ARL15	ARL15	Arl15	Arl15
ARL16	ARL16	Arl16	Arl16
ARL2	ARL2	Arl2	Arl2
ARL2BP	ARL2BP	Arl2bp	Arl2bp
ARL3	ARL3	Arl3	Arl3
ARL4A	ARL4A	Arl4a	Arl4a
ARL4C	ARL4C	Arl4c	Arl4c
ARL4D	ARL4D	Arl4d	Arl4d
ARL5A	ARL5A	Arl5a	Arl5a
ARL5B	ARL5B	Arl5b	Arl5b
ARL6IP4	ARL6IP4	Arl6ip4	Arl6ip4
ARL6IP5	ARL6IP5	Arl6ip5	Arl6ip5
ARL6IP6	ARL6IP6	Arl6ip6	Arl6ip6
ARL8A	ARL8A	Arl8a	Arl8a
ARL8B	ARL8B	Arl8b	Arl8b
ARL9	ARL9	Arl9	Arl9
ARMC1	ARMC1	Armc1	Armc1
ARMC10	ARMC10	Armc10	Armc10
ARMC12	ARMC12	Armc12	Armc12
ARMC2	ARMC2	Armc2	Armc2
ARMC3	ARMC3	Armc3	Armc3
ARMC5	ARMC5	Armc5	Armc5
ARMC6	ARMC6	Armc6	Armc6
ARMC8	ARMC8	Armc8	Armc8
ARMC9	ARMC9	Armc9	Armc9
ARMCX1	ARMCX1	Armcx1	Armcx1
ARMCX2	ARMCX2	Armcx2	Armcx2
ARMCX3	ARMCX3	Armcx3	Armcx3
ARMCX4	ARMCX4	Armcx4	Armcx4
ARMCX5	ARMCX5	Armcx5	Armcx5
ARMCX6	ARMCX6	Armcx6	Armcx6
ARMH1	ARMH1	Armh1	Armh1
ARMH3	ARMH3	Armh3	Armh3
ARNT	ARNT	Arnt	Arnt
ARNT2	ARNT2	Arnt2	Arnt2
ARNTL	ARNTL	Arntl	Arntl
ARNTL2	ARNTL2	Arntl2	Arntl2
ARPC1A	ARPC1A	Arpc1a	Arpc1a
ARPC2	ARPC2	Arpc2	Arpc2
ARPC3	ARPC3	Arpc3	Arpc3
ARPC5L	ARPC5L	Arpc5l	Arpc5l
ARPIN	ARPIN	Arpin	Arpin
ARPP21	ARPP21	Arpp21	Arpp21
ARRB1	ARRB1	Arrb1	Arrb1
ARRB2	ARRB2	Arrb2	Arrb2
ARRDC1	ARRDC1	Arrdc1	Arrdc1
ARRDC2	ARRDC2	Arrdc2	Arrdc2
ARRDC3	ARRDC3	Arrdc3	Arrdc3
ARRDC4	ARRDC4	Arrdc4	Arrdc4
ARSA	ARSA	Arsa	Arsa
ARSB	ARSB	Arsb	Arsb
ARSG	ARSG	Arsg	Arsg
ARSI	ARSI	Arsi	Arsi
ARSJ	ARSJ	Arsj	Arsj
ARSK	ARSK	Arsk	Arsk
ART3	ART3	Art3	Art3
ART4	ART4	Art4	Art4
ART5	ART5	Art5	Art5
ARV1	ARV1	Arv1	Arv1
ARVCF	ARVCF	Arvcf	Arvcf
AS3MT	AS3MT	As3mt	As3mt
ASAH1	ASAH1	Asah1	Asah1
ASAH2	ASAH2	Asah2	Asah2
ASAP1	ASAP1	Asap1	Asap1
ASAP2	ASAP2	Asap2	Asap2
ASAP3	ASAP3	Asap3	Asap3
ASB1	ASB1	Asb1	Asb1
ASB11	ASB11	Asb11	Asb11
ASB13	ASB13	Asb13	Asb13
ASB14	ASB14	Asb14	Asb14
ASB2	ASB2	Asb2	Asb2
ASB3	ASB3	Asb3	Asb3
ASB4	ASB4	Asb4	Asb4
ASB6	ASB6	Asb6	Asb6
ASB7	ASB7	Asb7	Asb7
ASB8	ASB8	Asb8	Asb8
ASCC1	ASCC1	Ascc1	Ascc1
ASCC2	ASCC2	Ascc2	Ascc2
ASCC3	ASCC3	Ascc3	Ascc3
ASCL1	ASCL1	Ascl1	Ascl1
ASCL2	ASCL2	Ascl2	Ascl2
ASF1A	ASF1A	Asf1a	Asf1a
ASF1B	ASF1B	Asf1b	Asf1b
ASGR1	ASGR1	Asgr1	Asgr1
ASH1L	ASH1L	Ash1l	Ash1l
ASH2L	ASH2L	Ash2l	Ash2l
ASIC1	ASIC1	Asic1	Asic1
ASIC2	ASIC2	Asic2	Asic2
ASIC3	ASIC3	Asic3	Asic3
ASIP	ASIP	Asip	a
ASL	ASL	Asl	Asl
ASNS	ASNS	Asns	Asns
ASNSD1	ASNSD1	Asnsd1	Asnsd1
ASPA	ASPA	Aspa	Aspa
ASPH	ASPH	Asph	Asph
ASPM	ASPM	Aspm	Aspm
ASPN	ASPN	Aspn	Aspn
ASPSCR1	ASPSCR1	Aspscr1	Aspscr1
ASRGL1	ASRGL1	Asrgl1	Asrgl1
ASTE1	ASTE1	Aste1	Aste1
ASTL	ASTL	Astl	Astl
ASTN1	ASTN1	Astn1	Astn1
ASTN2	ASTN2	Astn2	Astn2
ASXL1	ASXL1	Asxl1	Asxl1
ASXL2	ASXL2	Asxl2	Asxl2
ASXL3	ASXL3	Asxl3	Asxl3
ATAD2B	ATAD2B	Atad2b	Atad2b
ATAD5	ATAD5	Atad5	Atad5
ATCAY	ATCAY	Atcay	Atcay
ATE1	ATE1	Ate1	Ate1
ATF1	ATF1	Atf1	Atf1
ATF2	ATF2	Atf2	Atf2
ATF3	ATF3	Atf3	Atf3
ATF4	ATF4	Atf4	Atf4
ATF5	ATF5	Atf5	Atf5
ATF6	ATF6	Atf6	Atf6
ATF6B	ATF6B	Atf6b	Atf6b
ATF7	ATF7	Atf7	Atf7
ATF7IP	ATF7IP	Atf7ip	Atf7ip
ATF7IP2	ATF7IP2	Atf7ip2	Atf7ip2
ATG10	ATG10	Atg10	Atg10
ATG101	ATG101	Atg101	Atg101
ATG12	ATG12	Atg12	Atg12
ATG13	ATG13	Atg13	Atg13
ATG14	ATG14	Atg14	Atg14
ATG16L1	ATG16L1	Atg16l1	Atg16l1
ATG16L2	ATG16L2	Atg16l2	Atg16l2
ATG2A	ATG2A	Atg2a	Atg2a
ATG2B	ATG2B	Atg2b	Atg2b
ATG3	ATG3	Atg3	Atg3
ATG4B	ATG4B	Atg4b	Atg4b
ATG4C	ATG4C	Atg4c	Atg4c
ATG4D	ATG4D	Atg4d	Atg4d
ATG5	ATG5	Atg5	Atg5
ATG7	ATG7	Atg7	Atg7
ATG9B	ATG9B	Atg9b	Atg9b
ATIC	ATIC	Atic	Atic
ATL1	ATL1	Atl1	Atl1
ATL2	ATL2	Atl2	Atl2
ATL3	ATL3	Atl3	Atl3
ATM	ATM	Atm	Atm
ATMIN	ATMIN	Atmin	Atmin
ATN1	ATN1	Atn1	Atn1
ATOH8	ATOH8	Atoh8	Atoh8
ATOX1	ATOX1	Atox1	Atox1
ATP10A	ATP10A	Atp10a	Atp10a
ATP10B	ATP10B	Atp10b	Atp10b
ATP10D	ATP10D	Atp10d	Atp10d
ATP11A	ATP11A	Atp11a	Atp11a
ATP11B	ATP11B	Atp11b	Atp11b
ATP11C	ATP11C	Atp11c	Atp11c
ATP12A	ATP12A	Atp12a	Atp12a
ATP13A1	ATP13A1	Atp13a1	Atp13a1
ATP13A2	ATP13A2	Atp13a2	Atp13a2
ATP13A3	ATP13A3	Atp13a3	Atp13a3
ATP13A4	ATP13A4	Atp13a4	Atp13a4
ATP13A5	ATP13A5	Atp13a5	Atp13a5
ATP1A1	ATP1A1	Atp1a1	Atp1a1
ATP1A3	ATP1A3	Atp1a3	Atp1a3
ATP1A4	ATP1A4	Atp1a4	Atp1a4
ATP1B1	ATP1B1	Atp1b1	Atp1b1
ATP1B2	ATP1B2	Atp1b2	Atp1b2
ATP23	ATP23	Atp23	Atp23
ATP2A2	ATP2A2	Atp2a2	Atp2a2
ATP2A3	ATP2A3	Atp2a3	Atp2a3
ATP2B1	ATP2B1	Atp2b1	Atp2b1
ATP2B2	ATP2B2	Atp2b2	Atp2b2
ATP2B4	ATP2B4	Atp2b4	Atp2b4
ATP2C1	ATP2C1	Atp2c1	Atp2c1
ATP2C2	ATP2C2	Atp2c2	Atp2c2
ATP4A	ATP4A	Atp4a	Atp4a
ATP5F1A	ATP5F1A	Atp5f1a	Atp5a1
ATP5F1D	ATP5F1D	Atp5f1d	Atp5d
ATP5IF1	ATP5IF1	Atp5if1	Atpif1
ATP5MC3	ATP5MC3	Atp5mc3	Atp5g3
ATP5MG	ATP5MG	Atp5mg	Atp5l
ATP5PF	ATP5PF	Atp5pf	Atp5j
ATP6AP1	ATP6AP1	Atp6ap1	Atp6ap1
ATP6AP2	ATP6AP2	Atp6ap2	Atp6ap2
ATP6V0A1	ATP6V0A1	Atp6v0a1	Atp6v0a1
ATP6V0A4	ATP6V0A4	Atp6v0a4	Atp6v0a4
ATP6V0D1	ATP6V0D1	Atp6v0d1	Atp6v0d1
ATP6V0D2	ATP6V0D2	Atp6v0d2	Atp6v0d2
ATP6V0E2	ATP6V0E2	Atp6v0e2	Atp6v0e2
ATP6V1B1	ATP6V1B1	Atp6v1b1	Atp6v1b1
ATP6V1B2	ATP6V1B2	Atp6v1b2	Atp6v1b2
ATP6V1C1	ATP6V1C1	Atp6v1c1	Atp6v1c1
ATP6V1C2	ATP6V1C2	Atp6v1c2	Atp6v1c2
ATP6V1D	ATP6V1D	Atp6v1d	Atp6v1d
ATP6V1E1	ATP6V1E1	Atp6v1e1	Atp6v1e1
ATP6V1FNB	ATP6V1FNB	Atp6v1fnb	Atp6v1fnb
ATP6V1G2	ATP6V1G2	Atp6v1g2	Atp6v1g2
ATP6V1G3	ATP6V1G3	Atp6v1g3	Atp6v1g3
ATP6V1H	ATP6V1H	Atp6v1h	Atp6v1h
ATP7A	ATP7A	Atp7a	Atp7a
ATP7B	ATP7B	Atp7b	Atp7b
ATP8A1	ATP8A1	Atp8a1	Atp8a1
ATP8A2	ATP8A2	Atp8a2	Atp8a2
ATP8B1	ATP8B1	Atp8b1	Atp8b1
ATP8B2	ATP8B2	Atp8b2	Atp8b2
ATP8B3	ATP8B3	Atp8b3	Atp8b3
ATP8B4	ATP8B4	Atp8b4	Atp8b4
ATP9A	ATP9A	Atp9a	Atp9a
ATP9B	ATP9B	Atp9b	Atp9b
ATPAF1	ATPAF1	Atpaf1	Atpaf1
ATPAF2	ATPAF2	Atpaf2	Atpaf2
ATR	ATR	Atr	Atr
ATRIP	ATRIP	Atrip	Atrip
ATRN	ATRN	Atrn	Atrn
ATRNL1	ATRNL1	Atrnl1	Atrnl1
ATRX	ATRX	Atrx	Atrx
ATXN1	ATXN1	Atxn1	Atxn1
ATXN10	ATXN10	Atxn10	Atxn10
ATXN2	ATXN2	Atxn2	Atxn2
ATXN2L	ATXN2L	Atxn2l	Atxn2l
ATXN7	ATXN7	Atxn7	Atxn7
ATXN7L1	ATXN7L1	Atxn7l1	Atxn7l1
ATXN7L2	ATXN7L2	Atxn7l2	Atxn7l2
ATXN7L3	ATXN7L3	Atxn7l3	Atxn7l3
ATXN7L3B	ATXN7L3B	Atxn7l3b	Atxn7l3b
AUH	AUH	Auh	Auh
AUNIP	AUNIP	Aunip	Aunip
AUP1	AUP1	Aup1	Aup1
AURKA	AURKA	Aurka	Aurka
AURKB	AURKB	Aurkb	Aurkb
AUTS2	AUTS2	Auts2l1	Auts2
AVEN	AVEN	Aven	Aven
AVIL	AVIL	Avil	Avil
AVL9	AVL9	Avl9	Avl9
AVP	AVP	Avp	Avp
AVPI1	AVPI1	Avpi1	Avpi1
AVPR1A	AVPR1A	Avpr1a	Avpr1a
AVPR2	AVPR2	Avpr2	Avpr2
AWAT2	AWAT2	Awat2	Awat2
AXIN1	AXIN1	Axin1	Axin1
AXIN2	AXIN2	Axin2	Axin2
AXL	AXL	Axl	Axl
AZGP1	AZGP1	Azgp1	Azgp1
AZI2	AZI2	Azi2	Azi2
AZIN1	AZIN1	Azin1	Azin1
AZIN2	AZIN2	Azin2	Azin2
B2M	B2M	B2m	B2m
B3GALNT1	B3GALNT1	B3galnt1	B3galnt1
B3GALNT2	B3GALNT2	B3galnt2	B3galnt2
B3GALT2	B3GALT2	B3galt2	B3galt2
B3GALT4	B3GALT4	Rps18	B3galt4
B3GALT6	B3GALT6	B3galt6	B3galt6
B3GAT2	B3GAT2	B3gat2	B3gat2
B3GLCT	B3GLCT	B3glct	B3glct
B3GNT2	B3GNT2	B3gnt2	B3gnt2
B3GNT4	B3GNT4	B3gnt4	B3gnt4
B3GNT5	B3GNT5	B3gnt5	B3gnt5
B3GNT6	B3GNT6	B3gnt6	B3gnt6
B3GNT7	B3GNT7	B3gnt7	B3gnt7
B3GNT8	B3GNT8	B3gnt8	B3gnt8
B3GNT9	B3GNT9	B3gnt9	B3gnt9
B4GALNT1	B4GALNT1	B4galnt1	B4galnt1
B4GALNT3	B4GALNT3	B4galnt3	B4galnt3
B4GALNT4	B4GALNT4	B4galnt4	B4galnt4
B4GALT1	B4GALT1	B4galt1	B4galt1
B4GALT2	B4GALT2	B4galt2	B4galt2
B4GALT3	B4GALT3	B4galt3	B4galt3
B4GALT4	B4GALT4	B4galt4	B4galt4
B4GALT5	B4GALT5	B4galt5	B4galt5
B4GALT6	B4GALT6	B4galt6	B4galt6
B4GALT7	B4GALT7	B4galt7	B4galt7
B4GAT1	B4GAT1	B4gat1	B4gat1
B9D2	B9D2	B9d2	B9d2
BAALC	BAALC	Baalc	Baalc
BAAT	BAAT	Baat	Baat
BABAM1	BABAM1	Babam1	Babam1
BABAM2	BABAM2	Babam2	Babam2
BACE1	BACE1	Bace1	Bace1
BACE2	BACE2	Bace2	Bace2
BACH1	BACH1	Bach1	Bach1
BACH2	BACH2	Bach2	Bach2
BAD	BAD	Bad	Bad
BAG1	BAG1	Bag1	Bag1
BAG3	BAG3	Bag3	Bag3
BAG4	BAG4	Bag4	Bag4
BAG5	BAG5	Bag5	Bag5
BAG6	BAG6	Bag6	Bag6
BAHCC1	BAHCC1	Bahcc1	Bahcc1
BAHD1	BAHD1	Bahd1	Bahd1
BAIAP2	BAIAP2	Baiap2	Baiap2
BAIAP2L1	BAIAP2L1	Baiap2l1	Baiap2l1
BAIAP2L2	BAIAP2L2	Baiap2l2	Baiap2l2
BAK1	BAK1	Bak1	Bak1
BAMBI	BAMBI	Bambi	Bambi
BANK1	BANK1	Bank1	Bank1
BANP	BANP	Banp	Banp
BAP1	BAP1	Bap1	Bap1
BARD1	BARD1	Bard1	Bard1
BARX1	BARX1	Barx1	Barx1
BARX2	BARX2	Barx2	Barx2
BASP1	BASP1	Basp1	Basp1
BATF	BATF	Batf	Batf
BATF2	BATF2	Batf2	Batf2
BATF3	BATF3	Batf3	Batf3
BAX	BAX	Bax	Bax
BAZ1A	BAZ1A	Baz1a	Baz1a
BAZ1B	BAZ1B	Baz1b	Baz1b
BAZ2A	BAZ2A	Baz2a	Baz2a
BAZ2B	BAZ2B	Baz2b	Baz2b
BBIP1	BBIP1	Bbip1	Bbip1
BBOF1	BBOF1	Bbof1	Bbof1
BBOX1	BBOX1	Bbox1	Bbox1
BBS10	BBS10	Bbs10	Bbs10
BBS2	BBS2	Bbs2	Bbs2
BBS4	BBS4	Bbs4	Bbs4
BBS7	BBS7	Bbs7	Bbs7
BBS9	BBS9	Bbs9	Bbs9
BBX	BBX	Bbx	Bbx
BCAM	BCAM	Bcam	Bcam
BCAP31	BCAP31	Bcap31	Bcap31
BCAR1	BCAR1	Bcar1	Bcar1
BCAR3	BCAR3	Bcar3	Bcar3
BCAS1	BCAS1	Bcas1	Bcas1
BCAS2	BCAS2	Bcas2	Bcas2
BCAS3	BCAS3	Bcas3	Bcas3
BCAT1	BCAT1	Bcat1	Bcat1
BCAT2	BCAT2	Bcat2	Bcat2
BCHE	BCHE	Bche	Bche
BCKDHA	BCKDHA	Bckdha	Bckdha
BCKDHB	BCKDHB	Bckdhb	Bckdhb
BCL10	BCL10	Bcl10	Bcl10
BCL11A	BCL11A	Bcl11a	Bcl11a
BCL11B	BCL11B	Bcl11b	Bcl11b
BCL2	BCL2	Bcl2	Bcl2
BCL2A1	BCL2A1	Bcl2a1	Bcl2a1d
BCL2A1	BCL2A1	Bcl2a1	Bcl2a1a
BCL2A1	BCL2A1	Bcl2a1	Bcl2a1b
BCL2A1	BCL2A1	Bcl2a1	Bcl2a1c
BCL2L11	BCL2L11	Bcl2l11	Bcl2l11
BCL2L12	BCL2L12	Bcl2l12	Bcl2l12
BCL2L13	BCL2L13	Bcl2l13	Bcl2l13
BCL2L14	BCL2L14	Bcl2l14	Bcl2l14
BCL2L15	BCL2L15	Bcl2l15	Bcl2l15
BCL3	BCL3	Bcl3	Bcl3
BCL6	BCL6	Bcl6	Bcl6
BCL6B	BCL6B	Bcl6b	Bcl6b
BCL7B	BCL7B	Bcl7b	Bcl7b
BCL7C	BCL7C	Bcl7c	Bcl7c
BCL9	BCL9	Bcl9	Bcl9
BCL9L	BCL9L	Bcl9l	Bcl9l
BCLAF1	BCLAF1	Bclaf1	Bclaf1
BCLAF3	BCLAF3	Bclaf3	Bclaf3
BCO2	BCO2	Bco2	Bco2
BCOR	BCOR	Bcor	Bcor
BCORL1	BCORL1	Bcorl1	Bcorl1
BCR	BCR	Bcr	Bcr
BCS1L	BCS1L	Bcs1l	Bcs1l
BDH1	BDH1	Bdh1	Bdh1
BDH2	BDH2	Bdh2	Bdh2
BDKRB2	BDKRB2	Bdkrb2	Bdkrb2
BDNF	BDNF	Bdnf	Bdnf
BEAN1	BEAN1	Bean1	Bean1
BECN1	BECN1	Becn1	Becn1
BEGAIN	BEGAIN	Begain	Begain
BEND3	BEND3	Bend3	Bend3
BEND4	BEND4	Bend4	Bend4
BEND6	BEND6	Bend6	Bend6
BEST1	BEST1	Best1	Best1
BEST2	BEST2	Best2	Best2
BEX1	BEX1	Bex2	Bex2
BEX1	BEX1	Bex2	Bex1
BEX1	BEX1	Bex1	Bex2
BEX1	BEX1	Bex1	Bex1
BEX2	BEX2	Bex2	Bex2
BEX2	BEX2	Bex2	Bex1
BEX2	BEX2	Bex1	Bex2
BEX2	BEX2	Bex1	Bex1
BEX4	BEX4	Bex4	Bex4
BEX4	BEX4	Bex4	Bex6
BFAR	BFAR	Bfar	Bfar
BFSP1	BFSP1	Bfsp1	Bfsp1
BFSP2	BFSP2	Bfsp2	Bfsp2
BGN	BGN	Bgn	Bgn
BHLHE40	BHLHE40	Bhlhe40	Bhlhe40
BHLHE41	BHLHE41	Bhlhe41	Bhlhe41
BHMT	BHMT2	Bhmt	Bhmt
BICC1	BICC1	Bicc1	Bicc1
BICD1	BICD1	Bicd1	Bicd1
BICD2	BICD2	Bicd2	Bicd2
BICDL1	BICDL1	Bicdl1	Bicdl1
BICDL2	BICDL2	Bicdl2	Bicdl2
BICRA	BICRA	Bicra	Bicra
BICRAL	BICRAL	Bicral	Bicral
BID	BID	Bid	Bid
BIK	BIK	Bik	Bik
BIN1	BIN1	Bin1	Bin1
BIN2	BIN2	Bin2	Bin2
BIN3	BIN3	Bin3	Bin3
BIRC2	BIRC2	Birc2	Birc2
BIRC3	BIRC3	Birc3	Birc3
BIRC6	BIRC6	Birc6	Birc6
BIRC7	BIRC7	Birc7	Birc7
BLCAP	BLCAP	Blcap	Blcap
BLK	BLK	Blk	Blk
BLM	BLM	Blm	Blm
BLMH	BLMH	Blmh	Blmh
BLNK	BLNK	Blnk	Blnk
BLOC1S2	BLOC1S2	Bloc1s2	Bloc1s2
BLOC1S3	BLOC1S3	Bloc1s3	Bloc1s3
BLOC1S4	BLOC1S4	Bloc1s4	Bloc1s4
BLVRA	BLVRA	Blvra	Blvra
BLZF1	BLZF1	Blzf1	Blzf1
BMF	BMF	Bmf	Bmf
BMI1	BMI1	Bmi1	Bmi1
BMP1	BMP1	Bmp1	Bmp1
BMP2	BMP2	Bmp2	Bmp2
BMP2K	BMP2K	Bmp2k	Bmp2k
BMP3	BMP3	Bmp3	Bmp3
BMP4	BMP4	Bmp4	Bmp4
BMP5	BMP5	Bmp5	Bmp5
BMP6	BMP6	Bmp6	Bmp6
BMP7	BMP7	Bmp7	Bmp7
BMPER	BMPER	Bmper	Bmper
BMPR1A	BMPR1A	Bmpr1a	Bmpr1a
BMPR1B	BMPR1B	Bmpr1b	Bmpr1b
BMPR2	BMPR2	Bmpr2	Bmpr2
BMS1	BMS1	Bms1	Bms1
BMT2	BMT2	Bmt2	Bmt2
BMX	BMX	Bmx	Bmx
BNC1	BNC1	Bnc1	Bnc1
BNC2	BNC2	Bnc2	Bnc2
BNIP1	BNIP1	Bnip1	Bnip1
BNIP2	BNIP2	Bnip2	Bnip2
BNIP3	BNIP3	Bnip3	Bnip3
BNIP3L	BNIP3L	Bnip3l	Bnip3l
BNIPL	BNIPL	Bnipl	Bnipl
BOC	BOC	Boc	Boc
BOD1	BOD1	Bod1	Bod1
BOD1L1	BOD1L1	Bod1l1	Bod1l
BOK	BOK	Bok	Bok
BOLA1	BOLA1	Bola1	Bola1
BOLA3	BOLA3	Bola3	Bola3
BOP1	BOP1	Bop1	Bop1
BORA	BORA	Bora	Bora
BORCS5	BORCS5	Borcs5	Borcs5
BORCS6	BORCS6	Borcs6	Borcs6
BORCS7	BORCS7	Borcs7	Borcs7
BPGM	BPGM	Bpgm	Bpgm
BPHL	BPHL	Bphl	Bphl
BPI	BPI	Bpi	Bpi
BPIFB1	BPIFB1	Bpifb1	Bpifb1
BPIFC	BPIFC	Bpifc	Bpifc
BPNT1	BPNT1	Bpnt1	Bpnt1
BPTF	BPTF	Bptf	Bptf
BRAF	BRAF	Braf	Braf
BRAP	BRAP	Brap	Brap
BRAT1	BRAT1	Brat1	Brat1
BRCA1	BRCA1	Brca1	Brca1
BRCA2	BRCA2	Brca2	Brca2
BRD1	BRD1	Brd1	Brd1
BRD2	BRD2	Brd2	Brd2
BRD3	BRD3	Brd3	Brd3
BRD7	BRD7	Brd7	Brd7
BRD8	BRD8	Brd8	Brd8
BRD9	BRD9	Brd9	Brd9
BRF1	BRF1	Brf1	Brf1
BRF2	BRF2	Brf2	Brf2
BRI3BP	BRI3BP	Bri3bp	Bri3bp
BRICD5	BRICD5	Bricd5	Bricd5
BRINP1	BRINP1	Brinp1	Brinp1
BRINP2	BRINP2	Brinp2	Brinp2
BRINP3	BRINP3	Brinp3	Brinp3
BRIP1	BRIP1	Brip1	Brip1
BRIX1	BRIX1	Brix1	Brix1
BRK1	BRK1	Brk1	Brk1
BRMS1	BRMS1	Brms1	Brms1
BRMS1L	BRMS1L	Brms1l	Brms1l
BROX	BROX	Brox	Brox
BRPF1	BRPF1	Brpf1	Brpf1
BRPF3	BRPF3	Brpf3	Brpf3
BRSK1	BRSK1	Brsk1	Brsk1
BRSK2	BRSK2	Brsk2	Brsk2
BRWD3	BRWD3	Brwd3	Brwd3
BSCL2	BSCL2	Bscl2	Bscl2
BSDC1	BSDC1	Bsdc1	Bsdc1
BSG	BSG	Bsg	Bsg
BSPRY	BSPRY	Bspry	Bspry
BST1	BST1	Bst1	Bst1
BST2	BST2	Bst2	Bst2
BTAF1	BTAF1	Btaf1	Btaf1
BTBD1	BTBD1	Btbd1	Btbd1
BTBD10	BTBD10	Btbd10	Btbd10
BTBD16	BTBD16	Btbd16	Btbd16
BTBD19	BTBD19	Btbd19	Btbd19
BTBD3	BTBD3	Btbd3	Btbd3
BTBD6	BTBD6	Btbd6	Btbd6
BTBD7	BTBD7	Btbd7	Btbd7
BTBD8	BTBD8	Btbd8	Btbd8
BTBD9	BTBD9	Btbd9	Btbd9
BTC	BTC	Btc	Btc
BTD	BTD	Btd	Btd
BTG1	BTG1	Btg1	Btg1
BTG2	BTG2	Btg2	Btg2
BTG3	BTG3	Btg3	Btg3
BTK	BTK	Btk	Btk
BTLA	BTLA	Btla	Btla
BTRC	BTRC	Btrc	Btrc
BUB1	BUB1	Bub1	Bub1
BUB1B	BUB1B	Bub1b	Bub1b
BUB3	BUB3	Bub3	Bub3
BUD13	BUD13	Bud13	Bud13
BUD23	BUD23	Bud23	Bud23
BUD31	BUD31	Bud31	Bud31
BVES	BVES	Bves	Bves
BYSL	BYSL	Bysl	Bysl
BZW1	BZW1	Bzw1	Bzw1
BZW2	BZW2	Bzw2	Bzw2
C11orf68	C14H11orf68	Bles03	AI837181
C12orf4	C11H12orf4	RGD1311164	D6Wsu163e
C16orf89	C20H16orf89	RGD1565166	AU021092
C17orf80	C16H17orf80	MGC95210	D11Wsu47e
C19orf54	C19H19orf54	RGD1560854	BC024978
C1GALT1	C1GALT1	C1galt1	C1galt1
C1GALT1C1	C1GALT1C1	C1galt1c1	C1galt1c1
C1QB	C1QB	C1qb	C1qb
C1QBP	C1QBP	C1qbp	C1qbp
C1QC	C1QC	C1qc	C1qc
C1QL1	C1QL1	C1ql1	C1ql1
C1QL3	C1QL3	C1ql3	C1ql3
C1QTNF1	C1QTNF1	C1qtnf1	C1qtnf1
C1QTNF2	C1QTNF2	C1qtnf2	C1qtnf2
C1QTNF3	C1QTNF3	C1qtnf3	C1qtnf3
C1QTNF4	C1QTNF4	C1qtnf4	C1qtnf4
C1QTNF6	C1QTNF6	C1qtnf6	C1qtnf6
C1QTNF7	C1QTNF7	C1qtnf7	C1qtnf7
C1RL	C1RL	C1rl	C1rl
C1S	C1S	C1s	C1s1
C1S	C1S	C1s	C1s2
C1orf50	C1H1orf50	RGD1564804	AU022252
C21orf91	C3H21orf91	RGD1563888	D16Ertd472e
C2CD2	C2CD2	C2cd2	C2cd2
C2CD2L	C2CD2L	C2cd2l	C2cd2l
C2CD3	C2CD3	C2cd3	C2cd3
C2CD4D	C2CD4D	C2cd4d	C2cd4d
C2CD5	C2CD5	C2cd5	C2cd5
C2CD6	C2CD6	C2cd6	C2cd6
C2orf42	C13H2orf42	RGD1306746	C87436
C2orf49	C13H2orf49	RGD1310553	AI597479
C3	C3	C3	C3
C3AR1	C3AR1	C3ar1	C3ar1
C4orf33	C5H4orf33	RGD1359508	D3Ertd751e
C5	C5	C5	Hc
C5AR2	C5AR2	C5ar2	C5ar2
C6	C6	C6	C6
C6orf132	C4H6orf132	RGD1561662	AI661453
C6orf89	C4H6orf89	RGD735065	BC004004
C7orf25	C3H7orf25	RGD1308147	AW209491
C8G	C8G	C8g	C8g
C9	C9	C9	C9
C9orf72	C9orf72	RGD1359108	C9orf72
CA1	CA1	Car1	Car1
CA10	CA10	Car10	Car10
CA11	CA11	Ca11	Car11
CA12	CA12	Ca12	Car12
CA13	CA13	Ca13	Car13
CA14	CA14	Ca14	Car14
CA2	CA2	Car2	Car2
CA3	CA3	Ca3	Car3
CA4	CA4	Ca4	Car4
CA5A	CA5A	Ca5a	Car5a
CA5B	CA5B	Ca5b	Car5b
CA6	CA6	Ca6	Car6
CA8	CA8	Ca8	Car8
CA9	CA9	Ca9	Car9
CAAP1	CAAP1	Caap1	Caap1
CAB39	CAB39	Cab39	Cab39
CAB39L	CAB39L	Cab39l	Cab39l
CABCOCO1	CABCOCO1	Cabcoco1	Cabcoco1
CABIN1	CABIN1	Cabin1	Cabin1
CABLES1	CABLES1	Cables1	Cables1
CABLES2	CABLES2	Cables2	Cables2
CABP4	CABP4	Cabp4	Cabp4
CABP7	CABP7	Cabp7	Cabp7
CABYR	CABYR	Cabyr	Cabyr
CACHD1	CACHD1	Cachd1	Cachd1
CACNA1A	CACNA1A	Cacna1a	Cacna1a
CACNA1B	CACNA1B	Cacna1b	Cacna1b
CACNA1D	CACNA1D	Cacna1d	Cacna1d
CACNA1F	CACNA1F	Cacna1f	Cacna1f
CACNA1G	CACNA1G	Cacna1g	Cacna1g
CACNA1H	CACNA1H	Cacna1h	Cacna1h
CACNA2D1	CACNA2D1	Cacna2d1	Cacna2d1
CACNA2D2	CACNA2D2	Cacna2d2	Cacna2d2
CACNA2D3	CACNA2D3	Cacna2d3	Cacna2d3
CACNA2D4	CACNA2D4	Cacna2d4	Cacna2d4
CACNB1	CACNB1	Cacnb1	Cacnb1
CACNB2	CACNB2	Cacnb2	Cacnb2
CACNB3	CACNB3	Cacnb3	Cacnb3
CACNB4	CACNB4	Cacnb4	Cacnb4
CACNG2	CACNG2	Cacng2	Cacng2
CACNG4	CACNG4	Cacng4	Cacng4
CACTIN	CACTIN	Cactin	Cactin
CACUL1	CACUL1	Cacul1	Cacul1
CACYBP	CACYBP	Cacybp	Cacybp
CAD	CAD	Cad	Cad
CADM1	CADM1	Cadm1	Cadm1
CADM3	CADM3	Cadm3	Cadm3
CADM4	CADM4	Cadm4	Cadm4
CADPS2	CADPS2	Cadps2	Cadps2
CAGE1	CAGE1	Cage1	Cage1
CALB2	CALB2	Calb2	Calb2
CALCA	CALCA	Calca	Calca
CALCOCO1	CALCOCO1	Calcoco1	Calcoco1
CALCR	CALCR	Calcr	Calcr
CALCRL	CALCRL	Calcrl	Calcrl
CALD1	CALD1	Cald1	Cald1
CALHM2	CALHM2	Calhm2	Calhm2
CALM1	CALM1	Calm1	Calm1
CALM3	CALM3	Calm1	Calm3
CALML3	CALML3	Calml3	Calml3
CALR	CALR	Calr	Calr
CALR3	CALR3	Calr3	Calr3
CALU	CALU	Calu	Calu
CALY	CALY	Caly	Caly
CAMK1	CAMK1	Camk1	Camk1
CAMK1D	CAMK1D	Camk1d	Camk1d
CAMK1G	CAMK1G	Camk1g	Camk1g
CAMK2A	CAMK2A	Camk2a	Camk2a
CAMK2B	CAMK2B	Camk2b	Camk2b
CAMK2G	CAMK2G	Camk2g	Camk2g
CAMK2N1	CAMK2N1	Camk2n1	Camk2n1
CAMK4	CAMK4	Camk4	Camk4
CAMKK1	CAMKK1	Camkk1	Camkk1
CAMKK2	CAMKK2	Camkk2	Camkk2
CAMKMT	CAMKMT	Camkmt	Camkmt
CAMKV	CAMKV	Camkv	Camkv
CAMLG	CAMLG	Camlg	Caml
CAMP	CAMP	Camp	Camp
CAMSAP1	CAMSAP1	Camsap1	Camsap1
CAMSAP2	CAMSAP2	Camsap2	Camsap2
CAMSAP3	CAMSAP3	Camsap3	Camsap3
CAMTA1	CAMTA1	Camta1	Camta1
CAMTA2	CAMTA2	Camta2	Camta2
CAND1	CAND1	Cand1	Cand1
CAND2	CAND2	Cand2	Cand2
CANT1	CANT1	Cant1	Cant1
CANX	CANX	Canx	Canx
CAP2	CAP2	Cap2	Cap2
CAPG	CAPG	Capg	Capg
CAPN1	CAPN1	Capn1	Capn1
CAPN10	CAPN10	Capn10	Capn10
CAPN12	CAPN12	Capn12	Capn12
CAPN13	CAPN13	Capn13	Capn13
CAPN15	CAPN15	Capn15	Capn15
CAPN2	CAPN2	Capn2	Capn2
CAPN3	CAPN3	Capn3	Capn3
CAPN5	CAPN5	Capn5	Capn5
CAPN6	CAPN6	Capn6	Capn6
CAPN7	CAPN7	Capn7	Capn7
CAPN8	CAPN8	Capn8	Capn8
CAPN9	CAPN9	Capn9	Capn9
CAPNS1	CAPNS1	Capns1	Capns1
CAPRIN1	CAPRIN1	Caprin1	Caprin1
CAPRIN2	CAPRIN2	Caprin2	Caprin2
CAPS2	CAPS2	Caps2	Caps2
CAPSL	CAPSL	Capsl	Capsl
CAPZA2	CAPZA2	Capza2	Capza2
CAPZB	CAPZB	Capzb	Capzb
CARD10	CARD10	Card10	Card10
CARD11	CARD11	Card11	Card11
CARD14	CARD14	Card14	Card14
CARD19	CARD19	Card19	Card19
CARD6	CARD6	Card6	Card6
CARD9	CARD9	Card9	Card9
CARF	CARF	Carf	Carf
CARHSP1	CARHSP1	Carhsp1	Carhsp1
CARM1	CARM1	Carm1	Carm1
CARMIL1	CARMIL1	Carmil1	Carmil1
CARMIL2	CARMIL2	Carmil2	Carmil2
CARMIL3	CARMIL3	Carmil3	Carmil3
CARNMT1	CARNMT1	Carnmt1	Carnmt1
CARNS1	CARNS1	Carns1	Carns1
CARS2	CARS2	Cars2	Cars2
CASC3	CASC3	Casc3	Casc3
CASD1	CASD1	Casd1	Casd1
CASK	CASK	Cask	Cask
CASKIN1	CASKIN1	Caskin1	Caskin1
CASKIN2	CASKIN2	Caskin2	Caskin2
CASP12	CASP12	Casp12	Casp12
CASP2	CASP2	Casp2	Casp2
CASP3	CASP3	Casp3	Casp3
CASP6	CASP6	Casp6	Casp6
CASP7	CASP7	Casp7	Casp7
CASP8	CASP8	Casp8	Casp8
CASP8AP2	CASP8AP2	Casp8ap2	Casp8ap2
CASP9	CASP9	Casp9	Casp9
CASS4	CASS4	Cass4	Cass4
CAST	CAST	Cast	Cast
CASTOR2	CASTOR2	Castor2	Castor2
CAT	CAT	Cat	Cat
CATIP	CATIP	Catip	Catip
CATSPER3	CATSPER3	Catsper3	Catsper3
CATSPER4	CATSPER4	Catsper4	Catsper4
CATSPERB	CATSPERB	Catsperb	Catsperb
CATSPERG	CATSPERG	Catsperg	Catsperg1
CATSPERG	CATSPERG	Catsperg	Catsperg2
CAV1	CAV1	Cav1	Cav1
CAV2	CAV2	Cav2	Cav2
CAVIN2	CAVIN2	Cavin2	Cavin2
CAVIN3	CAVIN3	Cavin3	Cavin3
CBARP	CBARP	Cbarp	Cbarp
CBFA2T2	CBFA2T2	Cbfa2t2	Cbfa2t2
CBFA2T3	CBFA2T3	Cbfa2t3	Cbfa2t3
CBFB	CBFB	Cbfb	Cbfb
CBL	CBL	Cbl	Cbl
CBLB	CBLB	Cblb	Cblb
CBLC	CBLC	Cblc	Cblc
CBLL1	CBLL1	Cbll1	Cbll1
CBLN2	CBLN2	Cbln2	Cbln2
CBLN3	CBLN3	Cbln3	Cbln3
CBR3	CBR1	Cbr3	Cbr3
CBR4	CBR4	Cbr4	Cbr4
CBS	CBS	Cbs	Cbs
CBX1	CBX1	Cbx1	Cbx1
CBX2	CBX2	Cbx2	Cbx2
CBX3	CBX3	Cbx3	Cbx3
CBX4	CBX4	Cbx4	Cbx4
CBX5	CBX5	Cbx5	Cbx5
CBX6	CBX6	Cbx6	Cbx6
CBX7	CBX7	Cbx7	Cbx7
CBX8	CBX8	Cbx8	Cbx8
CC2D1A	CC2D1A	Cc2d1a	Cc2d1a
CC2D1B	CC2D1B	Cc2d1b	Cc2d1b
CC2D2A	CC2D2A	Cc2d2a	Cc2d2a
CCAR1	CCAR1	Ccar1	Ccar1
CCAR2	CCAR2	Ccar2	Ccar2
CCBE1	CCBE1	Ccbe1	Ccbe1
CCDC102A	CCDC102A	Ccdc102a	Ccdc102a
CCDC103	CCDC103	Ccdc103	Ccdc103
CCDC106	CCDC106	Ccdc106	Ccdc106
CCDC107	CCDC107	Ccdc107	Ccdc107
CCDC112	CCDC112	Ccdc112	Ccdc112
CCDC113	CCDC113	Ccdc113	Ccdc113
CCDC115	CCDC115	Ccdc115	Ccdc115
CCDC117	CCDC117	Ccdc117	Ccdc117
CCDC12	CCDC12	Ccdc12	Ccdc12
CCDC120	CCDC120	Ccdc120	Ccdc120
CCDC122	CCDC122	Ccdc122	Ccdc122
CCDC124	CCDC124	Ccdc124	Ccdc124
CCDC125	CCDC125	Ccdc125	Ccdc125
CCDC126	CCDC126	Ccdc126	Ccdc126
CCDC127	CCDC127	Ccdc127	Ccdc127
CCDC13	CCDC13	Ccdc13	Ccdc13
CCDC134	CCDC134	Ccdc134	Ccdc134
CCDC136	CCDC136	Ccdc136	Ccdc136
CCDC137	CCDC137	Ccdc137	Ccdc137
CCDC138	CCDC138	Ccdc138	Ccdc138
CCDC14	CCDC14	Ccdc14	Ccdc14
CCDC142	CCDC142	Ccdc142	Ccdc142
CCDC146	CCDC146	Ccdc146	Ccdc146
CCDC148	CCDC148	Ccdc148	Ccdc148
CCDC149	CCDC149	Ccdc149	Ccdc149
CCDC15	CCDC15	Ccdc15	Ccdc15
CCDC150	CCDC150	Ccdc150	Ccdc150
CCDC152	CCDC152	Ccdc152	Ccdc152
CCDC153	CCDC153	Ccdc153	Ccdc153
CCDC154	CCDC154	Ccdc154	Ccdc154
CCDC157	CCDC157	Ccdc157	Ccdc157
CCDC158	CCDC158	Ccdc158	Ccdc158
CCDC159	CCDC159	Ccdc159	Ccdc159
CCDC167	CCDC167	Ccdc167	Ccdc167
CCDC17	GPBP1L1	Ccdc17	Ccdc17
CCDC170	CCDC170	Ccdc170	Ccdc170
CCDC174	CCDC174	Ccdc174	Ccdc174
CCDC175	CCDC175	Ccdc175	Ccdc175
CCDC178	CCDC178	Ccdc178	Ccdc178
CCDC18	CCDC18	Ccdc18	Ccdc18
CCDC180	CCDC180	Ccdc180	Ccdc180
CCDC181	CCDC181	Ccdc181	Ccdc181
CCDC184	CCDC184	Ccdc184	Ccdc184
CCDC186	CCDC186	Ccdc186	Ccdc186
CCDC187	CCDC187	Ccdc187	Ccdc187
CCDC190	CCDC190	Ccdc190	Ccdc190
CCDC191	CCDC191	Ccdc191	Ccdc191
CCDC22	CCDC22	Ccdc22	Ccdc22
CCDC24	CCDC24	Ccdc24	Ccdc24
CCDC25	CCDC25	Ccdc25	Ccdc25
CCDC28A	CCDC28A	Ccdc28a	Ccdc28a
CCDC28B	CCDC28B	Ccdc28b	Ccdc28b
CCDC3	CCDC3	Ccdc3	Ccdc3
CCDC30	CCDC30	Ccdc30	Ccdc30
CCDC32	CCDC32	Ccdc32	Ccdc32
CCDC33	CCDC33	Ccdc33	Ccdc33
CCDC34	CCDC34	Ccdc34	Ccdc34
CCDC38	CCDC38	Ccdc38	Ccdc38
CCDC39	CCDC39	Ccdc39	Ccdc39
CCDC43	CCDC43	Ccdc43	Ccdc43
CCDC47	CCDC47	Ccdc47	Ccdc47
CCDC50	CCDC50	Ccdc50	Ccdc50
CCDC51	CCDC51	Ccdc51	Ccdc51
CCDC57	CCDC57	Ccdc57	Ccdc57
CCDC59	CCDC59	Ccdc59	Ccdc59
CCDC6	CCDC6	Ccdc6	Ccdc6
CCDC60	CCDC60	Ccdc60	Ccdc60
CCDC61	CCDC61	Ccdc61	Ccdc61
CCDC62	CCDC62	Ccdc62	Ccdc62
CCDC65	CCDC65	Ccdc65	Ccdc65
CCDC66	CCDC66	Ccdc66	Ccdc66
CCDC68	CCDC68	Ccdc68	Ccdc68
CCDC69	CCDC69	Ccdc69	Ccdc69
CCDC71	CCDC71	Ccdc71	Ccdc71
CCDC71L	CCDC71L	Ccdc71l	Ccdc71l
CCDC73	CCDC73	Ccdc73	Ccdc73
CCDC77	CCDC77	Ccdc77	Ccdc77
CCDC78	CCDC78	Ccdc78	Ccdc78
CCDC8	CCDC8	Ccdc8	Ccdc8
CCDC80	CCDC80	Ccdc80	Ccdc80
CCDC81	CCDC81	Ccdc81	Ccdc81
CCDC82	CCDC82	Ccdc82	Ccdc82
CCDC83	CCDC83	Ccdc83	Ccdc83
CCDC85A	CCDC85A	Ccdc85a	Ccdc85a
CCDC86	CCDC86	Ccdc86	Ccdc86
CCDC87	CCDC87	Ccdc87	Ccdc87
CCDC88A	CCDC88A	Ccdc88a	Ccdc88a
CCDC88B	CCDC88B	Ccdc88b	Ccdc88b
CCDC88C	CCDC88C	Ccdc88c	Ccdc88c
CCDC89	CCDC89	Ccdc89	Ccdc89
CCDC9	CCDC9	Ccdc9	Ccdc9
CCDC90B	CCDC90B	Ccdc90b	Ccdc90b
CCDC91	CCDC91	Ccdc91	Ccdc91
CCDC92	CCDC92	Ccdc92	Ccdc92
CCDC93	CCDC93	Ccdc93	Ccdc93
CCDC97	CCDC97	Ccdc97	Ccdc97
CCER2	CCER2	Ccer2	Ccer2
CCHCR1	CCHCR1	Cchcr1	Cchcr1
CCK	CCK	Cck	Cck
CCKAR	CCKAR	Cckar	Cckar
CCL11	CCL11	Ccl11	Ccl11
CCL15	CCL15	Ccl9	Ccl9
CCL15	CCL15	Ccl9	Ccl6
CCL17	CCL17	Ccl17	Ccl17
CCL18	CCL18	Ccl3	Ccl3
CCL19	CCL19	Ccl19	Ccl19
CCL2	CCL2	Ccl2	Ccl2
CCL21	CCL21	Ccl21	Ccl21a
CCL27	CCL27	Ccl27	Ccl27b
CCL27	CCL27	Ccl27	Ccl27a
CCL28	CCL28	Ccl28	Ccl28
CCM2	CCM2	Ccm2	Ccm2
CCM2L	CCM2L	Ccm2l	Ccm2l
CCNA1	CCNA1	Ccna1	Ccna1
CCNA2	CCNA2	Ccna2	Ccna2
CCNB1	CCNB1	Ccnb1	Ccnb1
CCNB1IP1	CCNB1IP1	Ccnb1ip1	Ccnb1ip1
CCNB2	CCNB2	Ccnb2	Ccnb2
CCNB3	CCNB3	Ccnb3	Ccnb3
CCNC	CCNC	Ccnc	Ccnc
CCND1	CCND1	Ccnd1	Ccnd1
CCND3	CCND3	Ccnd3	Ccnd3
CCNDBP1	CCNDBP1	Ccndbp1	Ccndbp1
CCNE1	CCNE1	Ccne1	Ccne1
CCNE2	CCNE2	Ccne2	Ccne2
CCNF	CCNF	Ccnf	Ccnf
CCNG1	CCNG1	Ccng1	Ccng1
CCNG2	CCNG2	Ccng2	Ccng2
CCNH	CCNH	Ccnh	Ccnh
CCNI	CCNI	Ccni	Ccni
CCNJL	CCNJL	Ccnjl	Ccnjl
CCNK	CCNK	Ccnk	Ccnk
CCNL1	CCNL1	Ccnl1	Ccnl1
CCNO	CCNO	Ccno	Ccno
CCNQ	CCNQ	Ccnq	Ccnq
CCNT1	CCNT1	Ccnt1	Ccnt1
CCNT2	CCNT2	Ccnt2	Ccnt2
CCNY	CCNY	Ccny	Ccny
CCNYL1	CCNYL1	Ccnyl1	Ccnyl1
CCP110	CCP110	Ccp110	Ccp110
CCPG1	CCPG1	Ccpg1	Ccpg1
CCR1	CCR1	Ccr1l1	Ccr1
CCR10	CCR10	Ccr10	Ccr10
CCR2	CCR2	Ccr2	Ccr2
CCR3	CCR3	Ccr3	Ccr3
CCR4	CCR4	Ccr4	Ccr4
CCR5	CCR5	Ccr5	Ccr5
CCR6	CCR6	Ccr6	Ccr6
CCR7	CCR7	Ccr7	Ccr7
CCR8	CCR8	Ccr8	Ccr8
CCR9	CCR9	Ccr9	Ccr9
CCRL2	CCRL2	Ccrl2	Ccrl2
CCS	CCS	Ccs	Ccs
CCSAP	CCSAP	Ccsap	Ccsap
CCSER1	CCSER1	Ccser1	Ccser1
CCSER2	CCSER2	Ccser2	Ccser2
CCT2	CCT2	Cct2	Cct2
CCT3	CCT3	Cct3	Cct3
CCT4	CCT4	Cct4	Cct4
CCT5	CCT5	Cct5	Cct5
CCT6A	CCT6A	Cct6a	Cct6a
CCT6B	CCT6B	Cct6b	Cct6b
CCT7	CCT7	Cct7	Cct7
CCT8	CCT8	Cct8	Cct8
CD101	CD101	Cd101	Cd101
CD109	CD109	Cd109	Cd109
CD14	CD14	Cd14	Cd14
CD151	CD151	Cd151	Cd151
CD163	CD163	Cd163	Cd163
CD164	CD164	Cd164	Cd164
CD180	CD180	Cd180	Cd180
CD19	CD19	Cd19	Cd19
CD1D	CD1D	Cd1d1	Cd1d1
CD1D	CD1D	Cd1d1	Cd1d2
CD2	CD2	Cd2	Cd2
CD200	CD200	Cd200	Cd200
CD200R1	CD200R1	Cd200r1	Cd200r1
CD200R1	CD200R1	Cd200r1	Cd200r4
CD200R1	CD200R1	Cd200r1	Cd200r2
CD200R1	CD200R1	Cd200r1	Cd200r3
CD200R1	CD200R1	Cd200r1l	Cd200r1
CD200R1	CD200R1	Cd200r1l	Cd200r4
CD200R1	CD200R1	Cd200r1l	Cd200r2
CD200R1	CD200R1	Cd200r1l	Cd200r3
CD200R1L	CD200R1L	Cd200r1	Cd200r1
CD200R1L	CD200R1L	Cd200r1	Cd200r4
CD200R1L	CD200R1L	Cd200r1	Cd200r2
CD200R1L	CD200R1L	Cd200r1	Cd200r3
CD200R1L	CD200R1L	Cd200r1l	Cd200r1
CD200R1L	CD200R1L	Cd200r1l	Cd200r4
CD200R1L	CD200R1L	Cd200r1l	Cd200r2
CD200R1L	CD200R1L	Cd200r1l	Cd200r3
CD207	CD207	Cd207	Cd207
CD209	CD209	Cd209a	Cd209b
CD209	CD209	Cd209a	Cd209c
CD209	CD209	Cd209a	Cd209a
CD209	CD209	Cd209a	Cd209e
CD209	CD209	Cd209a	Cd209d
CD209	CD209	Cd209e	Cd209b
CD209	CD209	Cd209e	Cd209c
CD209	CD209	Cd209e	Cd209a
CD209	CD209	Cd209e	Cd209e
CD209	CD209	Cd209e	Cd209d
CD209	CD209	Cd209	Cd209b
CD209	CD209	Cd209	Cd209c
CD209	CD209	Cd209	Cd209a
CD209	CD209	Cd209	Cd209e
CD209	CD209	Cd209	Cd209d
CD209	CD209	Clec4m	Cd209b
CD209	CD209	Clec4m	Cd209c
CD209	CD209	Clec4m	Cd209a
CD209	CD209	Clec4m	Cd209e
CD209	CD209	Clec4m	Cd209d
CD209	CD209	RGD1564571	Cd209b
CD209	CD209	RGD1564571	Cd209c
CD209	CD209	RGD1564571	Cd209a
CD209	CD209	RGD1564571	Cd209e
CD209	CD209	RGD1564571	Cd209d
CD209	CD209	Cd209c	Cd209b
CD209	CD209	Cd209c	Cd209c
CD209	CD209	Cd209c	Cd209a
CD209	CD209	Cd209c	Cd209e
CD209	CD209	Cd209c	Cd209d
CD22	CD22	Cd22	Cd22
CD226	CD226	Cd226	Cd226
CD244	CD244	Cd244	Cd244a
CD247	CD247	Cd247	Cd247
CD248	CD248	Cd248	Cd248
CD274	CD274	Cd274	Cd274
CD276	CD276	Cd276	Cd276
CD28	CD28	Cd28	Cd28
CD2AP	CD2AP	Cd2ap	Cd2ap
CD2BP2	CD2BP2	Cd2bp2	Cd2bp2
CD300C	CD300C	Cd300a	Cd300c
CD300C	CD300C	Cd300a	Cd300c2
CD300C	CD300C	RGD1559482	Cd300c
CD300C	CD300C	RGD1559482	Cd300c2
CD300C	CD300C	RGD1562667	Cd300c
CD300C	CD300C	RGD1562667	Cd300c2
CD300E	CD300E	Cd300e	Cd300e
CD300LB	CD300LB	Cd300lb	Cd300lb
CD300LF	CD300LF	Cd300le	Cd300ld
CD300LF	CD300LF	Cd300le	Cd300ld2
CD300LF	CD300LF	Cd300le	Cd300ld5
CD300LF	CD300LF	Cd300le	Cd300ld3
CD300LF	CD300LF	Cd300le	Cd300lf
CD300LF	CD300LF	Cd300lf	Cd300ld
CD300LF	CD300LF	Cd300lf	Cd300ld2
CD300LF	CD300LF	Cd300lf	Cd300ld5
CD300LF	CD300LF	Cd300lf	Cd300ld3
CD300LF	CD300LF	Cd300lf	Cd300lf
CD300LG	CD300LG	Cd300lg	Cd300lg
CD320	CD320	Ndufa7	Cd320
CD33	CD33	Cd33	Cd33
CD34	CD34	Cd34	Cd34
CD36	CD36	RGD1565355	Cd36
CD37	CD37	Cd37	Cd37
CD38	CD38	Cd38	Cd38
CD3D	CD3D	Cd3d	Cd3d
CD3E	CD3E	Cd3e	Cd3e
CD3G	CD3G	Cd3g	Cd3g
CD40	CD40	Cd40	Cd40
CD40LG	CD40LG	Cd40lg	Cd40lg
CD44	CD44	Cd44	Cd44
CD47	CD47	Cd47	Cd47
CD48	CD48	Cd48	Cd48
CD5	CD5	Cd5	Cd5
CD52	CD52	Cd52	Cd52
CD53	CD53	Cd53	Cd53
CD55	CD55	Cd55	Cd55b
CD55	CD55	Cd55	Cd55
CD5L	CD5L	Cd5l	Cd5l
CD6	CD6	Cd6	Cd6
CD63	CD63	Cd63	Cd63
CD69	CD69	Cd69	Cd69
CD7	CD7	Cd7	Cd7
CD70	CD70	Cd70	Cd70
CD72	CD72	Cd72	Cd72
CD74	CD74	Cd74	Cd74
CD79A	CD79A	Cd79a	Cd79a
CD79B	CD79B	Cd79b	Cd79b
CD80	CD80	Cd80	Cd80
CD81	CD81	Cd81	Cd81
CD82	CD82	Cd82	Cd82
CD83	CD83	Cd83	Cd83
CD84	CD84	Cd84	Cd84
CD86	CD86	Cd86	Cd86
CD8A	CD8A	Cd8a	Cd8a
CD9	CD9	Cd9	Cd9
CD93	CD93	Cd93	Cd93
CD96	CD96	Cd96	Cd96
CDA	CDA	Cda	Cda
CDADC1	CDADC1	Cdadc1	Cdadc1
CDAN1	CDAN1	Cdan1	Cdan1
CDC123	CDC123	Cdc123	Cdc123
CDC14A	CDC14A	Cdc14a	Cdc14a
CDC16	CDC16	Cdc16	Cdc16
CDC20	CDC20	Cdc20	Cdc20
CDC23	CDC23	Cdc23	Cdc23
CDC25A	CDC25A	Cdc25a	Cdc25a
CDC25B	CDC25B	Cdc25b	Cdc25b
CDC25C	CDC25C	Cdc25c	Cdc25c
CDC27	CDC27	Cdc27	Cdc27
CDC34	CDC34	Cdc34	Cdc34
CDC37	CDC37	Cdc37	Cdc37
CDC37L1	CDC37L1	Cdc37l1	Cdc37l1
CDC40	CDC40	Cdc40	Cdc40
CDC42	CDC42	Cdc42	Cdc42
CDC42BPA	CDC42BPA	Cdc42bpa	Cdc42bpa
CDC42BPB	CDC42BPB	Cdc42bpb	Cdc42bpb
CDC42BPG	CDC42BPG	Cdc42bpg	Cdc42bpg
CDC42EP1	CDC42EP1	Cdc42ep1	Cdc42ep1
CDC42EP3	CDC42EP3	Cdc42ep3	Cdc42ep3
CDC42EP4	CDC42EP4	Cdc42ep4	Cdc42ep4
CDC45	CDC45	Cdc45	Cdc45
CDC5L	CDC5L	Cdc5l	Cdc5l
CDC6	CDC6	Cdc6	Cdc6
CDC7	CDC7	Cdc7	Cdc7
CDC73	CDC73	Cdc73	Cdc73
CDCA2	CDCA2	Cdca2	Cdca2
CDCA3	CDCA3	Cdca3	Cdca3
CDCA4	CDCA4	Cdca4	Cdca4
CDCA5	CDCA5	Cdca5	Cdca5
CDCA7	CDCA7	Cdca7	Cdca7
CDCA7L	CDCA7L	Cdca7l	Cdca7l
CDCA8	CDCA8	Cdca8	Cdca8
CDCP1	CDCP1	Cdcp1	Cdcp1
CDH1	CDH1	Cdh1	Cdh1
CDH10	CDH10	Cdh10	Cdh10
CDH11	CDH11	Cdh11	Cdh11
CDH13	CDH13	Cdh13	Cdh13
CDH15	CDH15	Cdh15	Cdh15
CDH16	CDH16	Cdh16	Cdh16
CDH17	CDH17	Cdh17	Cdh17
CDH18	CDH18	Cdh18	Cdh18
CDH19	CDH19	Cdh19	Cdh19
CDH2	CDH2	Cdh2	Cdh2
CDH20	CDH20	Cdh20	Cdh20
CDH22	CDH22	Cdh22	Cdh22
CDH23	CDH23	Cdh23	Cdh23
CDH24	CDH24	Cdh24	Cdh24
CDH26	CDH26	Cdh26	Cdh26
CDH3	CDH3	Cdh3	Cdh3
CDH4	CDH4	Cdh4	Cdh4
CDH5	CDH5	Cdh5	Cdh5
CDH6	CDH6	Cdh6	Cdh6
CDH7	CDH7	Cdh7	Cdh7
CDH8	CDH8	Cdh8	Cdh8
CDHR2	CDHR2	Cdhr2	Cdhr2
CDHR5	CDHR5	Cdhr5	Cdhr5
CDIP1	CDIP1	Cdip1	Cdip1
CDIPT	CDIPT	Cdipt	Cdipt
CDK1	CDK1	Cdk1	Cdk1
CDK10	CDK10	Cdk10	Cdk10
CDK12	CDK12	Cdk12	Cdk12
CDK13	CDK13	Cdk13	Cdk13
CDK14	CDK14	Cdk14	Cdk14
CDK15	CDK15	Cdk15	Cdk15
CDK16	CDK16	Cdk16	Cdk16
CDK17	CDK17	Cdk17	Cdk17
CDK18	CDK18	Cdk18	Cdk18
CDK19	CDK19	Cdk19	Cdk19
CDK20	CDK20	Cdk20	Cdk20
CDK2AP2	CDK2AP2	Cdk2ap2	Cdk2ap2
CDK4	CDK4	Cdk4	Cdk4
CDK5	CDK5	Cdk5	Cdk5
CDK5R1	CDK5R1	Cdk5r1	Cdk5r1
CDK5RAP2	CDK5RAP2	Cdk5rap2	Cdk5rap2
CDK5RAP3	CDK5RAP3	Cdk5rap3	Cdk5rap3
CDK6	CDK6	Cdk6	Cdk6
CDK7	CDK7	Cdk7	Cdk7
CDK9	CDK9	Cdk9	Cdk9
CDKAL1	CDKAL1	Cdkal1	Cdkal1
CDKL1	CDKL1	Cdkl1	Cdkl1
CDKL2	CDKL2	Cdkl2	Cdkl2
CDKL5	CDKL5	Cdkl5	Cdkl5
CDKN1A	CDKN1A	Cdkn1a	Cdkn1a
CDKN1B	CDKN1B	Cdkn1b	Cdkn1b
CDKN1C	CDKN1C	Cdkn1c	Cdkn1c
CDKN2AIP	CDKN2AIP	Cdkn2aip	Cdkn2aip
CDKN2AIPNL	CDKN2AIPNL	Cdkn2aipnl	Cdkn2aipnl
CDKN2B	CDKN2B	Cdkn2b	Cdkn2b
CDKN2C	CDKN2C	Cdkn2c	Cdkn2c
CDKN2D	CDKN2D	Cdkn2d	Cdkn2d
CDKN3	CDKN3	Cdkn3	Cdkn3
CDNF	CDNF	Cdnf	Cdnf
CDO1	CDO1	Cdo1	Cdo1
CDON	CDON	Cdon	Cdon
CDR2	CDR2	Cdr2	Cdr2
CDR2L	CDR2L	Cdr2l	Cdr2l
CDS1	CDS1	Cds1	Cds1
CDS2	CDS2	Cds2	Cds2
CDT1	CDT1	Cdt1	Cdt1
CDX1	CDX1	Cdx1	Cdx1
CDYL	CDYL	Cdyl	Cdyl
CDYL2	CDYL2	Cdyl2	Cdyl2
CEACAM1	CEACAM1	Ceacam6	Ceacam1
CEACAM1	CEACAM1	Ceacam6	Ceacam2
CEACAM1	CEACAM1	Ceacam6	Ceacam10
CEACAM1	CEACAM1	Ceacam1	Ceacam1
CEACAM1	CEACAM1	Ceacam1	Ceacam2
CEACAM1	CEACAM1	Ceacam1	Ceacam10
CEACAM1	CEACAM1	Ceacam4	Ceacam1
CEACAM1	CEACAM1	Ceacam4	Ceacam2
CEACAM1	CEACAM1	Ceacam4	Ceacam10
CEACAM19	CEACAM19	Ceacam19	Ceacam19
CEACAM20	CEACAM20	Ceacam20	Ceacam20
CEACAM4	CEACAM4	Ceacam9	Ceacam15
CEACAM8	CEACAM8	Ceacam6	Ceacam1
CEACAM8	CEACAM8	Ceacam6	Ceacam2
CEACAM8	CEACAM8	Ceacam6	Ceacam10
CEACAM8	CEACAM8	Ceacam1	Ceacam1
CEACAM8	CEACAM8	Ceacam1	Ceacam2
CEACAM8	CEACAM8	Ceacam1	Ceacam10
CEACAM8	CEACAM8	Ceacam4	Ceacam1
CEACAM8	CEACAM8	Ceacam4	Ceacam2
[truncated: 11,764 more rows]
