# Supplementary material for: Cross-species comparison of airway epithelium transcriptomics
Source: Heliyon. 2024 Sep 22;10(19):e38259. doi: 10.1016/j.heliyon.2024.e38259 (PMC11466595; doi:10.1016/j.heliyon.2024.e38259)
Supplement: Multimedia component 12 [file mmc12.csv]

celltype	term
Club cells	GOBP_ATP_BIOSYNTHETIC_PROCESS
Club cells	GOBP_ATP_SYNTHESIS_COUPLED_PROTON_TRANSPORT
Club cells	GOBP_BIOLOGICAL_PROCESS_INVOLVED_IN_SYMBIOTIC_INTERACTION
Club cells	GOBP_CELLULAR_RESPONSE_TO_CHEMICAL_STRESS
Club cells	GOBP_CELL_KILLING
Club cells	GOBP_CYTOPLASMIC_TRANSLATION
Club cells	GOBP_DETOXIFICATION
Club cells	GOBP_INTRINSIC_APOPTOTIC_SIGNALING_PATHWAY
Club cells	GOBP_MAINTENANCE_OF_PROTEIN_LOCATION
Club cells	GOBP_NEGATIVE_REGULATION_OF_OXIDATIVE_STRESS_INDUCED_CELL_DEATH
Club cells	GOBP_NEGATIVE_REGULATION_OF_PROTEIN_MODIFICATION_BY_SMALL_PROTEIN_CONJUGATION_OR_REMOVAL
Club cells	GOBP_NEGATIVE_REGULATION_OF_RESPONSE_TO_ENDOPLASMIC_RETICULUM_STRESS
Club cells	GOBP_NEGATIVE_REGULATION_OF_RESPONSE_TO_REACTIVE_OXYGEN_SPECIES
Club cells	GOBP_NEGATIVE_REGULATION_OF_UBIQUITIN_PROTEIN_TRANSFERASE_ACTIVITY
Club cells	GOBP_POSITIVE_REGULATION_OF_SIGNAL_TRANSDUCTION_BY_P53_CLASS_MEDIATOR
Club cells	GOBP_PROTEIN_FOLDING
Club cells	GOBP_PROTEIN_STABILIZATION
Club cells	GOBP_PROTON_TRANSMEMBRANE_TRANSPORT
Club cells	GOBP_REGULATION_OF_APOPTOTIC_SIGNALING_PATHWAY
Club cells	GOBP_REGULATION_OF_CELLULAR_PROTEIN_CATABOLIC_PROCESS
Club cells	GOBP_REGULATION_OF_INTRINSIC_APOPTOTIC_SIGNALING_PATHWAY
Club cells	GOBP_REGULATION_OF_OXIDATIVE_STRESS_INDUCED_CELL_DEATH
Club cells	GOBP_REGULATION_OF_PROTEIN_CATABOLIC_PROCESS
Club cells	GOBP_REGULATION_OF_PROTEIN_CONTAINING_COMPLEX_ASSEMBLY
Club cells	GOBP_REGULATION_OF_PROTEIN_MODIFICATION_BY_SMALL_PROTEIN_CONJUGATION_OR_REMOVAL
Club cells	GOBP_REGULATION_OF_PROTEIN_STABILITY
Club cells	GOBP_REGULATION_OF_SIGNAL_TRANSDUCTION_BY_P53_CLASS_MEDIATOR
Club cells	GOBP_REGULATION_OF_TRANSLATIONAL_INITIATION
Club cells	GOBP_REGULATION_OF_UBIQUITIN_PROTEIN_LIGASE_ACTIVITY
Club cells	GOBP_RESPONSE_TO_OXIDATIVE_STRESS
Club cells	GOBP_RESPONSE_TO_REACTIVE_OXYGEN_SPECIES
Club cells	GOBP_RESPONSE_TO_TOXIC_SUBSTANCE
Club cells	GOBP_RIBONUCLEOSIDE_TRIPHOSPHATE_BIOSYNTHETIC_PROCESS
Club cells	GOBP_SIGNAL_TRANSDUCTION_BY_P53_CLASS_MEDIATOR
Club cells	GOBP_VIRAL_LIFE_CYCLE
Club cells	GOBP_VIRAL_PROCESS
Club cells	GOCC_CELL_SUBSTRATE_JUNCTION
Club cells	GOCC_CYTOSOLIC_LARGE_RIBOSOMAL_SUBUNIT
Club cells	GOCC_CYTOSOLIC_RIBOSOME
Club cells	GOCC_CYTOSOLIC_SMALL_RIBOSOMAL_SUBUNIT
Club cells	GOCC_FICOLIN_1_RICH_GRANULE
Club cells	GOCC_FICOLIN_1_RICH_GRANULE_LUMEN
Club cells	GOCC_LARGE_RIBOSOMAL_SUBUNIT
Club cells	GOCC_PROTON_TRANSPORTING_ATP_SYNTHASE_COMPLEX
Club cells	GOCC_RIBOSOMAL_SUBUNIT
Club cells	GOCC_RIBOSOME
Club cells	GOCC_SMALL_RIBOSOMAL_SUBUNIT
Club cells	GOCC_VACUOLAR_MEMBRANE
Club cells	GOCC_VESICLE_LUMEN
Club cells	GOMF_ENZYME_INHIBITOR_ACTIVITY
Club cells	GOMF_PROTON_CHANNEL_ACTIVITY
Club cells	GOMF_PROTON_TRANSPORTING_ATP_SYNTHASE_ACTIVITY_ROTATIONAL_MECHANISM
Club cells	GOMF_STRUCTURAL_CONSTITUENT_OF_RIBOSOME
Club cells	GOMF_TRANSLATION_FACTOR_ACTIVITY_RNA_BINDING
Club cells	GOMF_UBIQUITIN_PROTEIN_TRANSFERASE_REGULATOR_ACTIVITY
Club cells	KEGG_RIBOSOME
Ciliated cells	GOBP_ANTIGEN_PROCESSING_AND_PRESENTATION_OF_EXOGENOUS_PEPTIDE_ANTIGEN_VIA_MHC_CLASS_II
Ciliated cells	GOBP_CELLULAR_OXIDANT_DETOXIFICATION
Ciliated cells	GOBP_CELLULAR_RESPONSE_TO_TOXIC_SUBSTANCE
Ciliated cells	GOBP_CYTOPLASMIC_TRANSLATION
Ciliated cells	GOBP_DETOXIFICATION
Ciliated cells	GOBP_RESPONSE_TO_METAL_ION
Ciliated cells	GOBP_RESPONSE_TO_TOXIC_SUBSTANCE
Ciliated cells	GOCC_CELL_SUBSTRATE_JUNCTION
Ciliated cells	GOCC_CYTOSOLIC_LARGE_RIBOSOMAL_SUBUNIT
Ciliated cells	GOCC_CYTOSOLIC_RIBOSOME
Ciliated cells	GOCC_CYTOSOLIC_SMALL_RIBOSOMAL_SUBUNIT
Ciliated cells	GOCC_FICOLIN_1_RICH_GRANULE_LUMEN
Ciliated cells	GOCC_LARGE_RIBOSOMAL_SUBUNIT
Ciliated cells	GOCC_MULTIVESICULAR_BODY
Ciliated cells	GOCC_RIBOSOMAL_SUBUNIT
Ciliated cells	GOCC_RIBOSOME
Ciliated cells	GOCC_SMALL_RIBOSOMAL_SUBUNIT
Ciliated cells	GOCC_VESICLE_LUMEN
Ciliated cells	GOMF_ANTIOXIDANT_ACTIVITY
Ciliated cells	GOMF_STRUCTURAL_CONSTITUENT_OF_RIBOSOME
Ciliated cells	KEGG_RIBOSOME
