# Supplementary material for: Cross-species comparison of airway epithelium transcriptomics
Source: Heliyon. 2024 Sep 22;10(19):e38259. doi: 10.1016/j.heliyon.2024.e38259 (PMC11466595; doi:10.1016/j.heliyon.2024.e38259)
Supplement: Multimedia component 13 [file mmc13.xlsx]

## Sheet: healthy lung-human
No.	species	GSE	GSM	libs	gender	age	platform	race	smoke
1	human	GSE122960	GSM3489187	Donor03_D3	F	29	10×	African American	N
2	human	GSE122960	GSM3489191	Donor05_D5	F	49	10×	Caucasian	Y
3	human	GSE122960	GSM3489193	Donor06_D6	F	22	10×	African American	N
4	human	GSE122960	GSM3489195	Donor07_D7	F	47	10×	Caucasian	Y
5	human	GSE122960	GSM3489197	Donor08_D8	M	21	10×	African American	N
6	human	GSE128033	GSM3660646	CTR5_SC59	M	18	10×	NA	NA
7	human	GSE128033	GSM3660647	CTR6_SC155	F	23	10×	NA	NA
8	human	GSE128033	GSM3660648	CTR6_SC156	F	23	10×	NA	NA
9	human	GSE135851	GSM4035472	Donor_OD	F	31	10×	NA	NA
10	human	GSE135893	GSM4037313	THD0001_F01157	M	36	10×	Caucasian	Y
11	human	GSE135893	GSM4037324	THD0002_F01174	F	40	10×	NA	NA
12	human	GSE135893	GSM4037323	VUHD071_F01394	M	38	10×	Caucasian	Y
13	human	GSE135893	GSM4037301	VUHD65_HD65	M	17	10×	Caucasian	Y
14	human	GSE135893	GSM4037302	VUHD66_HD66	M	30	10×	Caucasian	Y
15	human	GSE135893	GSM4037305	VUHD67_HD67	F	30	10×	NA	Y
16	human	GSE135893	GSM4037306	VUHD68_HD68	M	41	10×	Caucasian	Y
17	human	GSE135893	GSM4037309	VUHD69_F00409	F	31	10×	African American	N
18	human	GSE136831	GSM4058900	133C_133C-a	F	32	10×	Caucasian	N
19	human	GSE136831	GSM4058901	1372C_137C-a	F	21	10×	Caucasian	N
20	human	GSE136831	GSM4058901	1372C_137C-b	F	21	10×	Caucasian	N
21	human	GSE136831	GSM4058902	034C_034C	M	49	10×	Asian	Y
22	human	GSE136831	GSM4058903	218C_218C-a	M	29	10×	Caucasian	N
23	human	GSE136831	GSM4058903	218C_218C-b	M	29	10×	Caucasian	N
24	human	GSE136831	GSM4058903	218C_219C-a	M	29	10×	Caucasian	N
25	human	GSE136831	GSM4058903	218C_219C-b	M	29	10×	Caucasian	N
26	human	GSE136831	GSM4058904	226C_226C-a	M	32	10×	Caucasian	Y
27	human	GSE136831	GSM4058904	226C_226C-b	M	32	10×	Caucasian	Y
28	human	GSE136831	GSM4058906	098C_098C-a	F	41	10×	Caucasian	N
29	human	GSE136831	GSM4058906	098C_098C-b	F	41	10×	Caucasian	N
30	human	GSE136831	GSM4058908	396C_396C	F	37	10×	Caucasian	N
31	human	GSE136831	GSM4058910	208C_208C	M	23	10×	Caucasian	N
32	human	GSE136831	GSM4058913	092C_092C	M	29	10×	Hispanic/Latino	N
33	human	GSE136831	GSM4058918	483C_483C	M	35	10×	Caucasian	N
34	human	GSE136831	GSM4058919	001C_001C	M	22	10×	Caucasian	N
35	human	GSE136831	GSM4058920	002C_002C	F	25	10×	Caucasian	N
36	human	GSE136831	GSM4058922	454C_454C	F	48	10×	Caucasian	N
37	human	GSE136831	GSM4058924	484C_484C	M	31	10×	Caucasian	Y
38	human	GSE136831	GSM4058925	081C_081C	M	20	10×	Caucasian	N
39	human	GSE136831	GSM4058927	084C_084C	M	46	10×	African American	N
40	human	GSE168191	GSM5133597	Donor2_P1	F	35	10×	NA	NA
41	human	GSE168191	GSM5133598	Donor2_P2	F	35	10×	NA	NA
42	human	GSE168191	GSM5133603	Donor4_P1	M	23	10×	NA	NA
43	human	GSE168191	GSM5133604	Donor5_P1	F	29	10×	NA	NA

## Sheet: healthy lung-monkey
No.	species	GSE	GSM	sample	gender	age	platform	strain
1	monkey	GSE196794	GSM5901086	Monkey_3	F	4y	10×	Cynomolgus
2	monkey	CNP0002884	CNS0537658	Monkey_5	M	8-12m	NovaSeq	rhesus macaques
3	monkey	CNP0002884	CNS0537659	Monkey_6	M	8-12m	NovaSeq	rhesus macaques
4	monkey	CNP0002884	CNS0537660	Monkey_7	M	8-12m	NovaSeq	rhesus macaques

## Sheet: healthy lung-rat
No.	species	GSE	GSM	sample	gender	age	platform	strain
1	rat	GSE133747	GSM3926541	mRat	M	9w	10x	Rattus norvegicus
2	rat	GSE133747	GSM3926542	fRat	F	9w	10x	Rattus norvegicus
3	rat	GSE252844	GSM8008844	C3	M	8w+	10x	Rattus norvegicus

## Sheet: healthy lung-mouse
No.	species	GSE	GSM	libs	gender	age	platform	strain	age at model begins	model_time	ctrl_method	P.S.
1	mouse	GSE129605	GSM3716976	Mouse_1	M	13-15w	10x	C57BL/6	12-13w	11d	saline
2	mouse	GSE129605	GSM3716977	Mouse_2	M	13-15w	10x	C57BL/6	12-13w	11d	saline
3	mouse	GSE129605	GSM3716978	Mouse_3	M	13-15w	10x	C57BL/6	12-13w	11d	saline
4	mouse	GSE129605	GSM3716979	Mouse_4	M	13-15w	10x	C57BL/6	12-13w	11d	saline
5	mouse	GSE133747	GSM3926539	Mouse_5	M	9w	10x	C57BL/6	9w	-	-
6	mouse	GSE133747	GSM3926540	Mouse_6	F	9w	10x	C57BL/6	9w	-	-
7	mouse	GSE133992	GSM3932034	Mouse_7	F	10-12w	10x	C57BL/6	10-12w	4d	-
8	mouse	GSE145435	GSM4318381	Mouse_8	M	9-12w	10x	C57BL/6J	8-10w	10d	room air
9	mouse	GSE145435	GSM4318382	Mouse_9	M	9-12w	10x	C57BL/6J	8-10w	10d	room air
10	mouse	GSE145435	GSM4318383	Mouse_10	M	9-12w	10x	C57BL/6J	8-10w	10d	room air
11	mouse	GSE151374	GSM4576588	Mouse_11	M	6-10w	10x	C57BL/6J	18-22 g	7d, 14d	NaCl
12	mouse	GSE151374	GSM4576591	Mouse_12	M	6-10w	10x	C57BL/6J	18-22 g	7d, 14d	NaCl
13	mouse	GSE151374	GSM4576594	Mouse_13	M	6-10w	10x	C57BL/6J	18-22 g	7d, 14d	NaCl
14	mouse	GSE151374	GSM4576597	Mouse_14	M	6-10w	10x	C57BL/6J	18-22 g	7d, 14d	NaCl
15	mouse	GSE151374	GSM4576600	Mouse_15	M	6-10w	10x	C57BL/6J	18-22 g	7d, 14d	NaCl
16	mouse	GSE151374	GSM4576603	Mouse_16	M	6-10w	10x	C57BL/6J	18-22 g	7d, 14d	NaCl
17	mouse	GSE155436	GSM4704411	Mouse_17	M	11w	10x	DBA/1J	6-8w	5w	saline
18	mouse	GSE155814	GSM4712458	Mouse_18	M	4D	10x	C57BL/6N	P4	-	-
19	mouse	GSE155814	GSM4712460	Mouse_19	M	3w	10x	C57BL/6N	P21	-	-
20	mouse	GSE164621	GSM5015042	Mouse_20	M	2w	10x	C57BL/6	0	14d	room air	mt-gene not good
21	mouse	GSE164621	GSM5015043	Mouse_21	M	2w	10x	C57BL/6	0	14d	room air	mt-gene not good
22	mouse	GSE164621	GSM5015044	Mouse_22	F	2w	10x	C57BL/6	0	14d	room air	mt-gene not good
23	mouse	GSE185256	GSM5608856	Mouse_23	F	8-10w	10x	C57BL/6	8-10w	-	-

## Sheet: asthma lung
species	GSE	sample	model	gender	age	Notes
human	EGAS00001002649	ARMS033		M	51	PMID:31209336
human	EGAS00001002649	ARMS035		M	61
human	EGAS00001002649	ARMS043		M	53
human	EGAS00001002649	ARMS048		M	64
human	EGAS00001002649	ARMS050		M	65
monkey	GSE213085	GSM6571332	A.suum	M	3-5y
monkey	GSE213085	GSM6571333	A.suum	M	3-5y
monkey	GSE213085	GSM6571334	A.suum	M	3-5y
rat	GSE211925	GSM6505638	OVA	M	6w
rat	GSE211925	GSM6505639	OVA	M	6w
rat	GSE211925	GSM6505640	OVA	M	6w
mouse	GSE203656	GSM6181478	DRA	M	8-12w
mouse	GSE203656	GSM6181479	DRA	M	8-12w
